# Supplementary material for: Integrated proteomic analysis reveals interactions between phosphorylation and ubiquitination in rose response to Botrytis infection
Source: Hortic Res. 2023 Nov 14;11(1):uhad238. doi: 10.1093/hr/uhad238 (PMC10782497; doi:10.1093/hr/uhad238)
Supplement: Web_Material_uhad238 [file web_material_uhad238.zip]

Archive with 22 entries (22 files):
- Supplemental Figure S1.docx
- Supplemental Figure S2.docx
- Supplemental Figure S3.docx
- Supplemental Figure S4.docx
- Supplemental Figure S5.docx
- Supplemental Figure S6.docx
- Supplemental Figure S7.docx
- Supplemental Table S1.xlsx
- Supplemental Table S2.xlsx
- Supplemental Table S3.xlsx
- Supplemental Table S4.xlsx
- Supplemental Table S5.xlsx
- Supplemental Table S6.xlsx
- Supplemental Table S7.xlsx
- Supplemental Table S8.xlsx
- Supplemental Table S9.xlsx
- Supplemental Table S10.xlsx
- Supplemental Table S11.xlsx
- Supplemental Table S12.xlsx
- Supplemental Table S13.xlsx
- Supplemental Table S14.xlsx
- Supplemental Table S15.xlsx
