# Supplementary material for: Integrated proteomic analysis reveals interactions between phosphorylation and ubiquitination in rose response to Botrytis infection
Source: Hortic Res. 2023 Nov 14;11(1):uhad238. doi: 10.1093/hr/uhad238 (PMC10782497; doi:10.1093/hr/uhad238)
Supplement: Web_Material_uhad238 [file web_material_uhad238.zip › Supplemental Table S1.xlsx]

## Sheet: Table S1
Supplemental Table S1 A list of identified rose proteins in the proteome analysis.
Protein accession	Protein description	Gene name	MW [kDa]	Coverage [%]	MS/MS Counts	Peptides	Unique peptides	MS/MS count YJ_IP_1	MS/MS count YJ_IP_2	MS/MS count YJ_IP_3	MS/MS count YJ_CK_1	MS/MS count YJ_CK_2	MS/MS count YJ_CK_3	Peptides YJ_IP_1	Peptides YJ_IP_2	Peptides YJ_IP_3	Peptides YJ_CK_1	Peptides YJ_CK_2	Peptides YJ_CK_3	Unique peptides YJ_IP_1	Unique peptides YJ_IP_2	Unique peptides YJ_IP_3	Unique peptides YJ_CK_1	Unique peptides YJ_CK_2	Unique peptides YJ_CK_3	LFQ intensity YJ_IP_1	LFQ intensity YJ_IP_2	LFQ intensity YJ_IP_3	LFQ intensity YJ_CK_1	LFQ intensity YJ_CK_2	LFQ intensity YJ_CK_3	YJ_IP_1	YJ_IP_2	YJ_IP_3	YJ_CK_1	YJ_CK_2	YJ_CK_3	YJ_IP/YJ_CK Ratio	YJ_IP/YJ_CK P value
RC0G0000500	Transmembrane 9 superfamily member	--	74.61	25.1	89	15	12	14	17	18	10	14	16	12	13	13	12	12	12	10	11	11	11	10	9	319190	320610	329230	342390	338240	360590	0.952687	0.956926	0.982654	1.02193	1.00955	1.07625	0.9307	0.030722
RC0G0000800	Putative nucleotide-binding alpha-beta plait domain-containing protein	--	104.3	1.8	3	1	1	0	1	0	1	1	0	1	1	1	1	1	0	1	1	1	1	1	0	0	0	0	0	0	0
RC0G0001100	Glucose-1-phosphate adenylyltransferase	--	56.901	45	100	18	18	16	18	18	14	17	17	14	15	15	15	14	15	14	15	15	15	14	15	669380	652230	681930	702380	720120	704570	0.972321	0.94741	0.990551	1.02026	1.04602	1.02344	0.9419	0.0165888
RC0G0001200	Period circadian protein	--	28.325	23	15	4	4	1	2	2	2	2	6	4	3	4	2	4	4	4	3	4	2	4	4	91135	135290	71672	84008	46361	123680	0.990336	1.47016	0.778837	0.912889	0.503791	1.34399	1.1734	0.584144
RC0G0004600	Putative GDP-fucose protein O-fucosyltransferase	--	65.26	7.5	6	3	3	2	3	1	0	0	0	3	3	1	0	2	0	3	3	1	0	2	0	71831	83243	0	0	55248	0	1.02459	1.18737			0.788049		1.4034
RC0G0005000	Putative GBF-interacting protein	--	88.586	14.9	48	9	9	9	8	10	4	7	10	8	7	8	7	7	8	8	7	8	7	7	8	96035	95270	107460	91950	88356	88295	1.01559	1.0075	1.13641	0.972388	0.934381	0.933736	1.1123	0.0629272
RC0G0005100	Putative nucleotide-binding alpha-beta plait domain-containing protein	--	38.148	40.6	25	9	8	3	7	6	3	2	4	4	7	7	4	2	5	3	7	7	4	2	4	101100	112210	99738	103130	100390	101530	0.981398	1.08925	0.968177	1.0011	0.974506	0.985572	1.0262	0.55389
RC0G0005200	Putative long-chain-fatty-acid--CoA ligase	--	74.329	43	109	23	22	19	21	19	12	19	19	20	18	19	16	19	18	20	18	18	16	18	18	207240	210500	211900	230240	221380	211360	0.961953	0.977085	0.983584	1.06871	1.02759	0.981077	0.9497	0.116906
RC0G0005900	Putative indole-3-glycerol-phosphate synthase	--	42.082	49.6	92	18	8	16	18	19	11	13	15	18	16	16	14	13	16	8	8	7	6	7	8	328780	335230	350510	404540	360150	395370	0.907154	0.924951	0.967111	1.11619	0.993709	1.09089	0.8745	0.0297591
RC0G0006300	Putative SAWADEE domain-containing protein	--	14.02	17.7	7	2	2	1	1	1	1	1	2	2	2	2	1	1	2	2	2	2	1	1	2	209010	188650	127570	0	0	119660	1.29641	1.17012	0.791267			0.742204	1.4631
RC0G0006400	TMP21-related	--	23.458	72.8	60	12	12	11	10	16	5	10	8	10	11	12	8	10	9	10	11	12	8	10	9	324560	299900	353810	397710	408310	425890	0.881087	0.814142	0.960492	1.07967	1.10844	1.15617	0.7941	0.0108838
RC0G0006700	Putative acetyl-CoA C-acetyltransferase	--	41.646	84.6	198	22	22	36	34	36	25	32	35	21	20	22	16	17	18	21	20	22	16	17	18	2682800	2681800	2634000	2723100	2520800	2575600	1.01762	1.01724	0.999109	1.0329	0.95617	0.976957	1.0229	0.38568
RC0G0007300	Putative transcription factor WD40-like family	--	40.943	57	88	15	15	18	16	16	10	13	15	13	13	13	11	11	12	13	13	13	11	11	12	715490	715850	663940	750690	696190	739890	1.00254	1.00305	0.930311	1.05187	0.9755	1.03673	0.9582	0.276745
RC0G0007500	Putative fasciclin-like arabinogalactan protein	--	43.071	15.7	6	4	4	0	0	1	2	0	3	0	0	2	2	0	2	0	0	2	2	0	2	0	0	0	0	0	0
RC0G0008200	Phytochrome	--	124.92	2	6	2	2	0	1	1	1	1	2	1	2	1	1	1	2	1	2	1	1	1	2	0	15520	0	0	0	21039		0.849039				1.15096	0.7377
RC0G0009800	Glucose-6-phosphate 1-dehydrogenase	--	66.845	11.4	17	6	3	2	1	3	3	4	4	3	4	5	5	5	5	2	2	3	3	2	3	85699	81497	76185	81540	71963	93295	1.04899	0.997558	0.932537	0.998084	0.880858	1.14197	0.9862	0.913896
RC0G0083800	Putative exosome complex component Rrp42, archaea, PNPase/RNase PH domain-containing protein	--	31.876	12.8	11	3	3	2	2	1	2	2	2	2	2	1	3	2	2	2	2	1	3	2	2	167680	165080	0	267110	253020	241830	0.765858	0.753983		1.21999	1.15564	1.10453	0.6551	0.00150923
RC0G0012300	Vacuolar protein sorting-associated protein 11 homolog	--	107.56	41.8	122	29	29	23	22	26	11	17	23	24	24	25	22	23	24	24	24	25	22	23	24	157110	153120	162960	147830	139950	147270	1.0379	1.01154	1.07654	0.976592	0.924535	0.972893	1.0877	0.0292357
RC0G0012900	Putative transcription factor WD40-like family	--	150.52	8.3	26	9	9	5	6	6	2	3	4	6	8	8	4	5	5	6	8	8	4	5	5	51018	50390	52169	48132	38737	45574	1.07023	1.05706	1.09438	1.00969	0.812608	0.956031	1.1596	0.0824944
RC0G0013900	Chlorophyll a-b binding protein, chloroplastic	--	28.485	17.7	10	4	0	2	2	2	1	1	2	4	4	4	4	3	4	0	0	0	0	0	0	121260	118150	114330	39726	0	132420	1.15291	1.12334	1.08702	0.377705		1.25902	1.3699	0.358805
RC0G0014200	Putative Heat shock protein Hsp90 family	--	94.795	43.6	106	28	22	17	22	19	14	16	18	23	27	25	21	19	22	18	21	19	18	15	17	367560	367280	373570	372130	369190	355130	1.00023	0.999465	1.01658	1.01266	1.00466	0.966401	1.0109	0.515418
RC0G0015100	Putative transcription factor WRKY family	--	52.132	3.8	3	1	1	0	0	1	0	1	1	0	1	1	0	1	1	0	1	1	0	1	1	0	0	0	0	0	0
RC0G0015600	Putative DAZ-associated protein 1, RNA recognition motif 2	--	52.555	29.1	14	14	3	2	2	2	3	2	3	12	11	13	10	10	10	3	3	3	3	3	3	39153	58049	53425	59911	54234	74464	0.692491	1.0267	0.944917	1.05963	0.959226	1.31703	0.7986	0.205262
RC0G0016400	Putative DAZ-associated protein 1, RNA recognition motif 2	--	49.518	37	68	15	4	12	13	12	9	11	11	11	11	11	11	11	11	2	3	1	4	4	4	447150	449830	455680	427880	396180	410720	1.03689	1.04311	1.05667	0.992209	0.9187	0.952416	1.0955	0.0161609
RC0G0016700	Putative threonine--tRNA ligase	--	77.951	4.3	4	2	2	0	1	0	1	2	0	2	1	1	2	2	0	2	1	1	2	2	0	89358	0	0	108560	10682	0	1.28511			1.56127	0.153624		1.4988
RC5G0593200	Putative NAD(P)H dehydrogenase (Quinone)	--	22.128	41.4	27	5	5	5	5	5	3	5	4	4	4	4	3	4	3	4	4	4	3	4	3	89673	82795	75513	148430	128590	123700	0.829408	0.765792	0.698439	1.37287	1.18936	1.14413	0.6188	0.0029913
RC0G0019200	Putative FAS1 domain-containing protein	--	26.463	14.3	8	2	2	1	2	1	2	1	1	1	1	1	2	2	1	1	1	1	2	2	1	0	0	0	39166	29204	0				1.14571	0.854293
RC0G0021100	Putative transcription factor bZIP family	--	49.665	27.4	35	8	7	8	6	5	2	7	7	8	6	6	5	7	8	7	6	5	4	6	7	65786	65988	65856	71986	69742	64525	0.977303	0.980304	0.978343	1.06941	1.03607	0.95857	0.9582	0.269404
RC0G0022300	3-oxoacyl-[acyl-carrier-protein] synthase	--	49.185	10.8	10	3	3	2	2	2	0	2	2	2	2	2	3	2	2	2	2	2	3	2	2	31610	29756	41947	22620	29741	30747	1.01737	0.957703	1.35007	0.72803	0.95722	0.989599	1.2431	0.208586
RC0G0022800	Protein-tyrosine-phosphatase IBR5	--	30.277	34.6	40	8	8	8	7	8	2	6	9	7	7	7	3	7	8	7	7	7	3	7	8	104990	106870	97169	107080	124510	113530	0.962992	0.980235	0.891256	0.982162	1.14203	1.04132	0.8954	0.106742
RC0G0022900	Putative WLM domain, PUB domain-containing protein	--	69.823	1.9	5	1	1	1	1	1	0	1	1	1	1	1	0	1	1	1	1	1	0	1	1	0	0	0	0	0	0
RC0G0023000	Mitochondrial pyruvate carrier	--	12.919	40.5	24	3	2	5	4	5	3	3	4	3	3	3	3	3	3	2	2	2	2	2	2	623170	578590	541190	477660	500880	490750	1.16399	1.08072	1.01086	0.8922	0.935571	0.91665	1.1863	0.0169809
RC0G0024000	Putative triacylglycerol lipase	--	39.315	16.1	17	5	5	4	3	3	1	3	3	4	4	4	4	4	3	4	4	4	4	4	3	46152	40685	42353	40092	40453	41027	1.10428	0.973473	1.01338	0.959284	0.967922	0.981656	1.0627	0.190869
RC0G0024200	Putative RZZ complex, subunit Zw10 protein	--	85.906	3.8	5	2	2	1	1	0	1	1	1	1	1	0	1	2	1	1	1	0	1	2	1	0	0	0	0	0	0
RC0G0024400	Putative acyl-CoA desaturase	--	35.975	23.8	3	5	0	0	1	1	0	0	1	4	5	5	2	3	4	0	0	0	0	0	0	0	0	0	0	0	0
RC0G0024900	Thioredoxin domain-containing protein (Fragment)	--	47.971	58.6	73	19	19	14	11	14	10	12	12	16	16	17	14	16	13	16	16	17	14	16	13	1280400	1244200	1335200	1249800	1286700	1271300	1.00193	0.973603	1.04481	0.977985	1.00686	0.994809	1.0137	0.583181
RC0G0025700	Putative transcription factor C3H family	--	47.576	13.8	17	4	4	2	3	4	3	3	2	4	3	4	3	4	2	4	3	4	3	4	2	58586	59507	62212	62421	66515	56232	0.961811	0.976931	1.02134	1.02477	1.09198	0.923165	0.9737	0.662267
RC0G0026200	Tyrosine-protein phosphatase	--	25.143	8.5	2	1	1	0	1	1	0	0	0	0	1	1	0	1	0	0	1	1	0	1	0	0	0	0	0	0	0
RC0G0026300	1-aminocyclopropane-1-carboxylate oxidase	--	36.165	70.3	138	21	19	23	29	27	16	20	23	19	19	17	13	15	16	17	17	15	11	14	14	1590200	1635700	1664000	1357600	1326700	1267300	1.07914	1.11001	1.12922	0.921292	0.900322	0.860012	1.2374	0.000909951
RC0G0026700	Putative acyl-CoA desaturase	--	35.979	20.2	33	6	1	6	6	7	4	4	6	6	6	6	4	5	5	1	1	1	1	1	1	504950	485200	519840	606330	527770	575800	0.940933	0.90413	0.968679	1.12985	0.983456	1.07296	0.8831	0.0526519
RC0G0027600	Small ubiquitin-related modifier	--	11.351	58.4	44	7	6	9	8	5	6	8	8	6	5	6	7	7	6	5	5	5	6	6	6	786630	826420	749540	815180	800700	740790	1.00011	1.0507	0.952954	1.03641	1.018	0.94183	1.0025	0.952704
RC0G0029700	Serine/threonine-protein phosphatase 2A 55 kDa regulatory subunit B	--	23.807	42.5	13	6	3	2	2	3	2	2	2	5	5	4	3	5	4	2	3	3	2	3	2	62155	74943	74294	50088	48580	54714	1.02236	1.2327	1.22203	0.823875	0.79907	0.899965	1.3782	0.0107513
RC0G0030100	Putative ubiquitinyl hydrolase 1	--	55.614	50.5	128	22	22	23	24	22	15	20	24	18	21	18	19	20	22	18	21	18	19	20	22	575440	555280	547800	549040	542310	513860	1.05144	1.0146	1.00093	1.0032	0.990904	0.93892	1.0457	0.148203
RC6G0231100	Putative flavanone 3-dioxygenase	--	39.874	15.7	5	4	2	2	1	2	0	0	0	4	3	4	0	0	0	2	1	2	0	0	0	30609	0	34468	0	0	0	0.940701		1.0593
RC0G0031300	Putative ribosomal protein L28e	--	16.726	36.2	17	6	3	3	2	3	3	3	3	6	5	4	4	5	4	3	2	3	3	3	3	185320	174110	179390	189860	197390	196480	0.99053	0.930613	0.958835	1.0148	1.05504	1.05018	0.9231	0.0211888
RC0G0031400	Putative small GTPase superfamily, P-loop containing nucleoside triphosphate hydrolase	--	22.497	32.2	18	4	3	4	4	3	2	3	2	4	3	3	2	3	2	3	2	2	1	2	1	129130	176980	163520	91121	35817	0	1.08227	1.48332	1.37051	0.76371	0.300192		2.4665	0.0732079
RC0G0032100	Charged multivesicular body 1	--	22.66	23.6	30	5	5	5	5	5	5	5	5	5	5	5	4	5	5	5	5	5	4	5	5	376940	356390	366750	407920	392770	374770	0.993892	0.939707	0.967023	1.07558	1.03563	0.98817	0.9359	0.0881603
RC0G0032400	ESCRT-related protein CHMP1B	--	7.7684	18.1	8	2	2	2	1	2	1	1	1	2	2	2	2	2	2	2	2	2	2	2	2	442400	295970	441500	166440	188170	180990	1.54733	1.03518	1.54418	0.582138	0.65814	0.633028	2.2029	0.00502316
RC0G0034500	Putative peptidase M20	--	48.692	35.5	49	10	10	9	10	8	8	8	6	8	8	8	8	8	6	8	8	8	8	8	6	81304	79436	74391	62366	65235	57534	1.16075	1.13408	1.06206	0.890379	0.931339	0.821394	1.2701	0.00615609
RC0G0040700	Uncharacterized protein	--	6.0102	44	4	1	1	1	0	1	0	1	1	1	1	1	1	1	1	1	1	1	1	1	1	0	0	0	0	0	0
RC0G0040800	Putative triacylglycerol lipase	--	38.27	29.4	52	10	10	10	11	9	5	8	9	10	10	10	6	9	9	10	10	10	6	9	9	165560	162060	169810	163290	175530	155610	1.00151	0.98034	1.02722	0.987781	1.06182	0.941322	1.0061	0.859181
RC0G0041900	ATP-dependent 6-phosphofructokinase	--	70.891	16.5	17	9	5	4	3	3	1	2	4	6	8	6	3	4	8	4	5	3	1	2	5	33915	28548	48795	0	100400	28923	0.704856	0.593314	1.01411		2.08662	0.601107	0.5735	0.488277
RC0G0042000	Putative quinol--cytochrome-c reductase, Mitochondrial processing peptidase	--	54.106	67.2	197	24	24	34	34	32	28	35	34	24	24	23	21	24	23	24	24	23	21	24	23	2099100	2075700	2123700	2309600	2324300	2393000	0.945157	0.934621	0.956234	1.03994	1.04656	1.07749	0.8963	0.00101822
RC0G0042300	Putative ribosomal protein S9	--	41.144	7.9	8	2	2	1	2	2	0	2	1	2	2	2	2	2	2	2	2	2	2	2	2	42306	33969	37002	38991	35411	34056	1.14477	0.919178	1.00125	1.05507	0.958198	0.921532	1.0444	0.615866
RC0G0043400	Profilin	--	14.06	60.3	24	6	5	5	4	7	0	5	3	5	5	5	3	4	4	4	4	5	2	3	3	826460	923890	950590	1008400	1005800	953230	0.874812	0.977943	1.00621	1.0674	1.06465	1.009	0.9102	0.108879
RC0G0044900	Phosphotransferase	--	54.036	49.7	92	16	12	14	14	17	13	17	17	13	14	15	12	14	14	9	10	11	9	10	10	244800	256000	229420	266030	247020	255940	0.979716	1.02454	0.918164	1.06468	0.988601	1.0243	0.9496	0.244524
RC0G0046300	LysM domain receptor-like kinase 3	--	72.174	7.6	11	4	3	3	2	2	1	2	1	4	3	4	3	4	3	3	3	3	2	3	2	50706	66799	52997	51838	53507	32963	0.985188	1.29787	1.0297	1.00718	1.03961	0.640452	1.2328	0.275729
RC0G0046400	Putative TauD/TfdA-like domain-containing protein	--	35.984	31.5	29	8	8	5	6	5	3	5	5	6	7	6	5	6	6	6	7	6	5	6	6	498610	454800	416640	476530	392950	350680	1.15499	1.0535	0.965111	1.10384	0.910235	0.81232	1.1228	0.306074
RC0G0046700	[Fe-S] transfer protein 44	--	128.68	15.9	34	13	13	6	8	5	4	5	6	9	12	10	5	5	6	9	12	10	5	5	6	42961	41931	42927	44715	46251	45045	0.977016	0.953591	0.976242	1.0169	1.05184	1.02441	0.9398	0.00876269
RC0G0047500	Putative acylaminoacyl-peptidase transcription factor WD40-like family	--	78.795	5.7	11	3	2	2	2	2	1	2	2	3	3	3	1	3	3	2	2	2	1	2	2	42306	48501	47794	0	63119	57375	0.816419	0.935969	0.922326		1.21807	1.10722	0.7668	0.0277011
RC0G0048200	Serine/threonine receptor-like kinase NFP isoform X1	--	68.662	7.2	12	3	3	3	2	3	1	1	2	3	3	3	3	3	2	3	3	3	3	3	2	102370	93991	92973	138710	103060	101470	0.970985	0.89151	0.881854	1.31567	0.97753	0.962449	0.8429	0.203739
RC0G0048300	Putative CASTOR/POLLUX/SYM8 ion channel	--	92.948	6.4	10	4	2	1	3	2	1	1	2	2	3	2	1	2	2	1	2	2	1	1	1	34997	0	0	0	37799	20006	1.13134				1.22192	0.646732	1.2109
RC0G0048500	POLLUX-like ion channel	--	88.507	4.6	4	3	1	0	1	1	1	0	1	2	2	1	1	2	2	1	1	1	1	1	1	0	0	0	0	0	0
RC0G0048700	alpha-1,2-Mannosidase	--	67.763	4.8	6	2	2	0	2	1	0	1	2	2	2	1	2	1	2	2	2	1	2	1	2	26978	19149	0	24690	0	30945	1.06044	0.752697		0.9705		1.21637	0.8291	0.44101
RC0G0051000	Putative sieve element occlusion	--	77.78	7.2	13	6	2	2	3	3	2	1	2	6	6	6	6	6	6	2	2	2	2	2	2	1551500	1519500	1528900	731520	1115400	860670	1.2739	1.24762	1.25534	0.600633	0.915827	0.706675	1.6989	0.011397
RC0G0051600	Putative thioredoxin-like, sieve element occlusion	--	77.924	64.5	329	47	43	71	62	60	34	49	53	45	45	42	31	37	40	41	41	38	27	33	36	3135900	3163200	3108700	1807900	1773800	1736500	1.2777	1.28882	1.26662	0.736616	0.722722	0.707524	1.769	1.45621e-06
RC0G0056200	Putative ribosomal protein S19/S15	--	17.196	59.2	6	7	1	1	1	1	1	1	1	6	6	5	6	7	6	1	1	1	1	1	1	0	0	0	0	0	0
RC0G0057200	Putative ureidoglycolate amidohydrolase	--	41.606	69.4	5	18	1	1	2	2	0	0	0	15	16	15	14	13	16	1	1	1	0	0	0	0	0	0	0	0	0
RC0G0058000	Putative ureidoglycolate amidohydrolase	--	50.618	69.8	148	23	6	27	24	26	20	25	26	19	20	20	19	18	21	5	5	6	5	5	5	660190	676110	701900	743050	760260	764980	0.919807	0.941988	0.977919	1.03525	1.05923	1.0658	0.8986	0.00574605
RC0G0060700	Proteinase inhibitor I13, potato inhibitor I	--	8.012	40.3	3	2	2	0	0	3	0	0	0	0	0	2	0	0	0	0	0	2	0	0	0	0	0	0	0	0	0
RC0G0062800	Putative ribulokinase	--	66.836	44.1	92	19	16	17	13	17	10	17	18	17	15	16	13	17	17	14	12	14	10	14	14	760010	727530	749660	939390	827790	822270	0.944767	0.904391	0.931901	1.16775	1.02902	1.02216	0.864	0.0329967
RC0G0062900	Putative adenosylmethionine--8-amino-7-oxononanoate transaminase, Dethiobiotin synthase	--	92.129	19.8	37	11	11	7	6	7	3	6	8	8	8	9	7	7	8	8	8	9	7	7	8	54499	58228	77933	71049	69233	69689	0.816197	0.872044	1.16715	1.06406	1.03686	1.04369	0.908	0.379037
RC0G0063000	Putative CALMODULIN-BINDING PROTEIN60	--	85.635	17	26	11	11	6	6	5	1	3	5	8	10	6	4	7	7	8	10	6	4	7	7	66418	69576	69753	82637	77200	70734	0.913343	0.95677	0.959204	1.13638	1.06161	0.972694	0.8923	0.078629
RC0G0064600	Xyloglucan endotransglucosylase/hydrolase	--	32.959	4.8	1	1	1	0	0	1	0	0	0	0	0	1	0	0	0	0	0	1	0	0	0	0	0	0	0	0	0
RC0G0066900	Putative aspartate carbamoyltransferase	--	44.973	29.6	14	11	3	0	4	4	1	2	3	8	8	9	7	7	9	1	3	3	2	1	3	0	29359	41295	50714	0	28494		0.783628	1.10221	1.35362		0.76054	0.892	0.817791
RC0G0067000	Putative acid--thiol ligase	--	60.151	4.6	5	2	2	1	1	0	1	1	1	1	1	0	1	1	1	1	1	0	1	1	1	0	0	0	0	0	0
RC0G0067700	40S ribosomal protein S7	--	22.087	54.5	30	8	5	7	7	5	3	4	4	8	8	7	6	6	6	5	5	4	4	3	3	571040	560500	621320	473810	491040	657410	1.01515	0.996409	1.10453	0.842299	0.872929	1.16869	1.0805	0.465058
RC0G0067800	Putative Porin domain-containing protein	--	42.175	35.9	70	11	11	12	13	12	9	11	13	10	10	9	11	11	11	10	10	9	11	11	11	1207200	1174700	1201800	1269100	1229500	1279200	0.98393	0.957441	0.979529	1.03438	1.00211	1.04261	0.9486	0.0234229
RC0G0068000	Protein YIPF	--	30.5	13	13	3	3	2	3	3	1	2	2	3	3	3	2	2	2	3	3	3	2	2	2	427430	511660	420380	448400	460730	331240	0.986438	1.18083	0.970167	1.03483	1.06329	0.764447	1.096	0.468621
RC0G0069000	Putative nepenthesin	--	47.153	3	6	1	1	1	1	1	1	1	1	1	1	1	1	1	1	1	1	1	1	1	1	0	0	0	0	0	0
RC0G0069200	Putative Mu domain-containing protein	--	69.668	16.4	33	8	8	4	6	7	4	6	6	4	7	7	4	6	6	4	7	7	4	6	6	156810	147880	126920	140090	153460	133910	1.09521	1.03284	0.886447	0.97843	1.07181	0.935267	1.0097	0.926181
RC0G0069400	Putative glycerol-1-phosphatase	--	30.83	34.4	22	7	7	4	4	4	4	4	2	5	4	4	5	5	5	5	4	4	5	5	5	204910	218980	164940	196790	186920	141740	1.10337	1.17913	0.888143	1.05964	1.0065	0.763219	1.1206	0.429711
RC0G0070200	NADPH--cytochrome P450 reductase	--	76.164	25.6	7	12	3	1	1	3	0	1	1	9	8	11	6	7	7	1	1	3	1	1	1	0	0	0	0	0	0
RC0G0070300	NADPH--cytochrome P450 reductase	--	78.517	42.1	88	21	12	20	18	21	10	8	11	20	19	19	10	11	11	12	12	11	5	5	5	241740	250820	239130	111120	114610	108440	1.36082	1.41193	1.34612	0.625523	0.645169	0.610437	2.1896	3.42089e-06
RC0G0075700	Methyltransferase	--	39.45	17.2	19	5	5	4	4	4	2	1	4	5	5	4	3	2	4	5	5	4	3	2	4	106350	107020	122810	113770	117390	121990	0.925681	0.931513	1.06895	0.990266	1.02178	1.06181	0.9519	0.374144
RC0G0075800	Putative cytochrome b5-like heme/steroid binding domain-containing protein	--	14.799	61.9	52	7	7	9	10	8	8	8	9	6	7	6	6	5	6	6	7	6	6	5	6	846810	786460	885320	787690	729230	689490	1.07531	0.998679	1.12422	1.00024	0.926006	0.875543	1.1415	0.062566
RC0G0076000	Putative transcription factor interactor and regulator LIM family	--	46.605	12.2	9	3	3	2	2	2	1	1	1	2	2	2	2	2	1	2	2	2	2	2	1	0	20242	15978	10799	11680	0		1.37938	1.08881	0.73589	0.795925		1.6113	0.0634482
RC0G0077100	Phosphoglycerate kinase	--	41.052	10.2	11	3	3	2	2	2	1	2	2	3	2	2	3	3	2	3	2	2	3	3	2	23078	21079	28195	21804	34418	32448	0.859932	0.785445	1.0506	0.81246	1.28248	1.20908	0.816	0.316136
RC0G0077700	Glutathione reductase	--	52.883	67.5	219	24	24	38	37	38	30	36	40	22	24	23	19	22	21	22	24	23	19	22	21	3087900	3189100	3153500	3099700	3005100	3093900	0.994535	1.02713	1.01566	0.998336	0.967868	0.996468	1.0252	0.145177
RC0G0077900	Non-lysosomal glucosylceramidase	--	107.01	4.9	12	4	3	3	3	3	0	1	2	4	4	4	1	2	3	3	3	3	1	1	2	32290	32124	37646	0	0	9184.6	1.16105	1.15508	1.35363			0.330249	3.704
RC0G0082700	60S ribosomal export protein NMD3	--	57.286	17.5	16	7	6	4	5	3	0	1	3	5	5	4	3	4	4	4	4	3	2	3	3	30020	23877	26585	25598	26209	27481	1.12737	0.896676	0.998373	0.961307	0.984252	1.03202	1.0151	0.881602
RC0G0084200	Putative acetyl-CoA C-acyltransferase	--	48.253	59.2	189	20	20	34	32	38	23	28	34	19	20	20	20	19	18	19	20	20	20	19	18	1426700	1477100	1430600	1580200	1519200	1516100	0.956458	0.990246	0.959072	1.05936	1.01847	1.01639	0.9391	0.0229639
RC0G0085600	Putative cytochrome P450	--	55.058	73.2	161	32	31	30	35	35	15	22	24	27	30	30	22	25	27	26	29	29	22	24	26	2743600	2657100	2542400	1106800	1118800	1070700	1.46463	1.41846	1.35722	0.59085	0.597256	0.571579	2.4097	4.37952e-06
RC0G0085700	Putative SH3 domain-containing protein	--	130.76	28.8	83	26	21	16	18	18	8	10	13	19	19	20	16	13	16	16	16	18	13	11	15	123900	125090	125460	120430	125460	122650	1.00055	1.01016	1.01315	0.97253	1.01315	0.990457	1.016	0.266322
RC0G0086800	Starch synthase, chloroplastic/amyloplastic	--	67.729	9.3	14	4	4	2	3	2	1	2	4	3	4	4	1	3	4	3	4	4	1	3	4	38887	29902	32766	0	35297	33220	1.14325	0.879098	0.963298		1.03771	0.976645	0.9881	0.874752
RC0G0086900	Putative YTH domain-containing protein	--	70.638	21.9	27	9	9	2	4	7	3	4	7	4	4	6	3	4	5	4	4	6	3	4	5	61139	53934	50992	37589	33578	38355	1.3311	1.17423	1.11018	0.818377	0.73105	0.835054	1.5163	0.00359858
RC0G0087300	Putative dual-specificity kinase TKL-Pl-4 family	--	34.446	39.5	5	10	2	1	2	2	0	0	0	9	10	10	5	7	7	2	2	2	1	1	1	35297	22232	34431	0	0	0	1.15149	0.725272	1.12324
RC0G0087500	Putative dual-specificity kinase TKL-Pl-4 family	--	12.568	18	1	1	1	1	0	0	0	0	0	1	0	1	0	0	0	1	0	1	0	0	0	0	0	0	0	0	0
RC0G0088200	Putative activator of Hsp90 ATPase	--	23.402	43.8	40	9	9	8	8	8	3	5	8	8	9	8	7	7	8	8	9	8	7	7	8	219290	212910	235260	256590	242160	233210	0.940204	0.91285	1.00867	1.10013	1.03826	0.999886	0.9119	0.0852934
RC0G0088300	Glucan endo-1 3-beta-glucosidase 6	--	51.429	19.3	34	6	6	6	6	6	6	5	5	6	5	5	4	4	4	6	5	5	4	4	4	76769	69394	67295	106570	109550	74444	0.913877	0.826083	0.801096	1.26863	1.30411	0.886199	0.7346	0.0867326
RC0G0088400	Leucine-rich repeat extensin-like protein 2	--	77.859	4.4	15	3	3	3	3	2	2	2	3	3	3	2	2	2	3	3	3	2	2	2	3	55597	48989	55406	53194	55099	48098	1.05436	0.929045	1.05074	1.00879	1.04492	0.912148	1.023	0.716519
RC0G0088700	importin-11 isoform X1	--	62.075	15.5	17	7	7	3	3	2	6	2	1	4	4	4	6	4	2	4	4	4	6	4	2	35350	24195	35739	45713	40153	86486	0.792494	0.542416	0.801215	1.02482	0.90017	1.93889	0.5528	0.111328
RC0G0088800	importin-11 isoform X2	--	63.79	9.9	19	4	4	5	3	2	2	4	3	4	4	3	3	3	3	4	4	3	3	3	3	33681	40248	45394	35080	34377	43781	0.868959	1.03839	1.17115	0.905053	0.886916	1.12954	1.0537	0.68323
RC0G0089900	Putative chaperonin Cpn60/TCP-1 family, groEL-like apical domain, groEL-like equatorial	--	61.362	46.5	80	20	18	15	16	12	10	13	14	17	16	14	15	15	16	15	14	12	13	13	14	208660	212070	220740	239880	230420	237460	0.927907	0.943071	0.981627	1.06674	1.02467	1.05598	0.9063	0.00882234
RC0G0090600	Beta-galactosidase	--	80.437	28.1	63	15	15	12	15	9	6	10	11	12	15	12	9	11	14	12	15	12	9	11	14	136100	137510	137380	168270	167420	167930	0.89284	0.902089	0.901237	1.10388	1.0983	1.10165	0.8161	5.91358e-07
RC0G0090900	Uncharacterized protein	--	7.2654	27.4	1	1	1	0	0	1	0	0	0	0	0	1	0	0	0	0	0	1	0	0	0	0	0	0	0	0	0
RC0G0091000	Putative phosphoribosyl 1,2-cyclic phosphate phosphodiesterase	--	31.327	14.6	9	3	3	1	2	0	2	2	2	1	2	2	2	3	3	1	2	2	2	3	3	0	43037	45661	46196	50074	41191		0.951477	1.00949	1.02132	1.10705	0.910665	0.9679	0.721789
RC0G0091200	Putative beta-fructofuranosidase	--	64.847	32.1	68	16	14	13	10	14	9	13	9	12	13	13	11	13	12	10	11	11	9	12	10	349500	354560	335660	273240	286570	268850	1.12236	1.13861	1.07792	0.877466	0.920273	0.863368	1.2547	0.000843057
RC0G0091400	Putative beta-fructofuranosidase	--	65.904	10.3	9	4	2	1	1	1	2	2	2	3	3	3	4	3	4	1	1	1	2	2	2	0	0	0	28779	22186	26245				1.11821	0.862039	1.01975
RC0G0091500	Putative nucleosome assembly protein (NAP)	--	43.122	11.6	2	3	2	0	0	1	0	0	1	1	1	2	1	1	2	0	0	1	0	0	1	0	0	0	0	0	0
RC0G0092000	Putative nucleotide-binding alpha-beta plait domain-containing protein	--	41.241	9.3	9	2	2	1	2	2	1	1	2	2	2	2	1	1	2	2	2	2	1	1	2	17021	23062	17913	0	0	16864	0.909484	1.23227	0.957147			0.901095	1.1463
RC0G0092400	Putative 5'-nucleotidase	--	41.152	25.9	33	7	7	7	6	5	4	6	5	7	7	6	5	6	6	7	7	6	5	6	6	146510	149930	144270	151630	154350	141220	0.990033	1.01314	0.974896	1.02463	1.04301	0.954286	0.9855	0.658219
RC0G0094900	Casein kinase I	--	53.157	44.1	99	19	4	16	16	20	11	17	19	14	16	17	14	16	16	2	3	3	3	3	3	202840	199960	204400	216240	215070	193990	0.987456	0.973436	0.995051	1.05269	1.04699	0.944373	0.9711	0.476405
RC0G0095000	Phospholipid-transporting ATPase	--	138.27	17.1	46	15	15	10	10	7	5	6	8	13	13	9	6	10	9	13	13	9	6	10	9	250210	258810	307960	272330	226890	222750	0.975509	1.00904	1.20066	1.06175	0.88459	0.868449	1.1316	0.245236
RC0G0095100	Putative Longin-like domain-containing protein	--	20.56	34.8	17	5	3	3	4	3	2	2	3	4	4	5	4	5	5	2	3	3	2	3	3	224730	300190	213220	83861	235380	163510	1.10442	1.47527	1.04786	0.41213	1.15676	0.803561	1.529	0.194934
RC0G0098300	Putative RNA helicase	--	46.956	20.3	19	10	2	3	4	4	0	4	4	10	10	9	10	10	10	2	2	2	2	2	2	2727100	2562800	2686800	2046900	2071900	2042100	1.15738	1.08765	1.14028	0.868705	0.879315	0.866668	1.2947	0.000179744
RC0G0098400	Putative RNA helicase	--	44.898	60.2	61	23	9	8	8	13	10	10	12	22	23	22	22	21	21	8	9	9	8	8	7	292510	251770	258620	309980	289410	242580	1.06699	0.918383	0.943369	1.13071	1.05568	0.88486	0.9536	0.634138
RC0G0098500	Glycylpeptide N-tetradecanoyltransferase	--	49.881	29.7	25	12	7	5	3	6	3	4	4	10	9	10	8	8	10	6	5	6	4	4	5	57460	57188	57441	62207	63714	62706	0.955766	0.951241	0.95545	1.03472	1.05979	1.04303	0.9123	0.000218898
RC0G0098700	Acetyltransferase component of pyruvate dehydrogenase complex	--	58.569	60.3	190	30	30	37	36	34	22	28	33	29	28	29	25	26	27	29	28	29	25	26	27	3006500	2990200	3053600	3118000	3205100	3088100	0.977115	0.971817	0.992422	1.01335	1.04166	1.00364	0.9617	0.038037
RC0G0098800	Mitochondrial inner membrane translocase subunit Tim17/Tim22/Tim23/peroxisomal protein PMP24	--	20.167	20.6	5	2	1	1	1	1	1	1	0	2	1	1	1	1	0	1	1	1	1	1	0	0	0	0	0	0	0
RC0G0099800	Putative membrane alanyl aminopeptidase	--	74.243	15.7	2	9	1	0	1	0	0	0	1	8	8	8	4	6	7	1	1	1	0	1	1	0	0	0	0	0	0
RC0G0099900	Putative threonine synthase	--	47.289	16.5	6	5	1	1	1	1	1	1	1	5	5	5	4	4	5	1	1	1	1	1	1	0	0	0	0	0	0
RC0G0100000	Aminopeptidase	--	102.17	19.8	50	15	7	11	7	9	6	8	9	13	11	12	10	11	11	6	4	5	6	6	5	78840	76985	74222	89066	91043	94280	0.93776	0.915696	0.882832	1.05939	1.08291	1.12141	0.8384	0.00186808
RC0G0100100	Putative threonine synthase	--	56.497	31.1	71	14	7	14	11	14	9	10	13	14	12	13	9	10	12	7	5	6	4	4	5	488730	501250	528210	510480	499340	540730	0.955565	0.980044	1.03276	0.99809	0.976309	1.05723	0.9791	0.557861
RC0G0101000	Putative chromatin regulator PHD family	--	29.295	12.2	2	1	1	0	1	1	0	0	0	0	1	1	0	0	0	0	1	1	0	0	0	0	0	0	0	0	0
RC0G0101400	Putative LsmAD domain, ataxin-2, ataxin 2, SM domain-containing protein	--	70.791	32.4	69	14	14	12	12	16	8	10	11	12	11	14	9	10	10	12	11	14	9	10	10	158640	153050	162080	150380	148900	154540	1.02614	0.989985	1.04839	0.972714	0.963141	0.999623	1.044	0.0996743
RC0G0102200	Putative GBF-interacting protein	--	98.777	14.4	35	9	9	6	6	6	4	6	7	8	7	8	6	6	7	8	7	8	6	6	7	40030	39105	39863	37811	35614	33131	1.06485	1.04024	1.0604	1.00582	0.947374	0.881323	1.1168	0.0451406
RC0G0102400	Putative carboxylesterase	--	29.317	10.8	8	2	2	1	2	2	1	1	1	2	2	2	1	1	1	2	2	2	1	1	1	57058	55032	49229	0	0	0	1.06109	1.02341	0.915497
RC0G0106300	Glycosyltransferase	--	49.351	5.9	5	2	2	0	1	2	1	0	1	1	1	2	1	1	2	1	1	2	1	1	2	0	0	10898	0	0	17193			0.775907			1.22409	0.6339
RC0G0107000	Pathogenesis-related protein-like protein	--	21.559	32.6	9	3	3	1	1	2	1	3	1	1	1	2	2	2	1	1	1	2	2	2	1	94510	0	0	110300	122000	0	0.867568			1.01252	1.11992		0.8137
RC0G0107300	Non-specific serine/threonine protein kinase	--	52.732	19.4	15	7	7	3	4	5	0	2	1	3	6	5	3	4	2	3	6	5	3	4	2	32059	32487	44335	39887	35373	40232	0.857296	0.868741	1.18557	1.06663	0.945916	1.07585	0.9428	0.577895
RC0G0107600	Xylose isomerase	--	53.316	52.5	133	22	22	24	24	27	16	21	21	21	20	21	17	17	19	21	20	21	17	17	19	615330	589990	576230	635190	629500	619330	1.0072	0.965727	0.943204	1.03971	1.0304	1.01375	0.9456	0.0522737
RC0G0108600	Putative small GTPase superfamily, ARF/SAR type, P-loop containing nucleoside triphosphate hydrolase	--	20.31	52.7	39	8	8	6	8	7	5	6	7	5	7	6	7	6	7	5	7	6	7	6	7	153440	154150	152370	184320	191400	184200	0.902694	0.906871	0.8964	1.08436	1.12601	1.08366	0.8215	0.000115627
RC0G0109200	Putative (R)-mandelonitrile lyase	--	65.8	41.8	108	21	21	20	18	20	10	20	20	19	21	18	14	18	17	19	21	18	14	18	17	850250	825050	871910	912760	914130	886160	0.969819	0.941075	0.994525	1.04112	1.04268	1.01078	0.9389	0.0287098
RC1G0052500	Small nuclear ribonucleoprotein E	--	10.286	61.4	18	4	4	4	4	3	4	0	3	4	4	3	4	4	3	4	4	3	4	4	3	200360	205490	219160	212380	224770	239080	0.923857	0.947512	1.01054	0.979281	1.03641	1.1024	0.9243	0.145373
RC0G0111000	Putative ADP-sugar diphosphatase	--	20.951	40.6	24	6	2	4	6	6	2	3	3	4	5	6	4	5	4	1	2	2	1	1	1	154470	152580	135460	139110	154330	126140	1.07509	1.06193	0.942779	0.968182	1.07411	0.877913	1.0546	0.486906
RC0G0113800	Isocitrate dehydrogenase [NADP]	--	47.137	51.8	84	22	14	13	15	15	12	14	15	21	21	21	19	18	21	13	13	13	11	11	13	3063300	2997000	3128700	3361200	3471300	3268200	0.95283	0.932207	0.973172	1.04549	1.07974	1.01656	0.9097	0.0115509
RC0G0113900	Phosphorylase kinase, gamma catalytic subunit	--	59.141	2.2	3	1	1	0	1	1	0	0	1	0	1	1	1	1	1	0	1	1	1	1	1	0	0	0	0	0	0
RC0G0114000	Putative calycin	--	17.708	42.6	15	4	4	3	3	3	1	2	3	3	3	3	2	3	3	3	3	3	2	3	3	20930	19138	19694	35452	32555	27269	0.809995	0.740644	0.762162	1.372	1.25988	1.05532	0.6273	0.00484224
RC0G0114200	Putative nepenthesin	--	59.264	23	42	9	9	7	6	5	6	8	10	7	6	6	7	7	8	7	6	6	7	7	8	151140	152540	175890	287380	312810	289080	0.662488	0.668625	0.770974	1.25967	1.37113	1.26712	0.5393	0.000385284
RC0G0114500	Putative YTH domain-containing protein	--	64.087	15.7	16	7	6	1	3	4	4	2	2	3	4	4	4	2	4	3	4	4	4	2	4	26710	26968	15695	26108	43822	24792	0.976629	0.986063	0.573875	0.954618	1.60232	0.906499	0.7324	0.29563
RC0G0114600	Putative nucleoprotein TPR/MLP1	--	193.31	13.1	37	15	15	6	10	8	2	6	5	9	12	9	6	8	7	9	12	9	6	8	7	267700	257820	273620	273150	228710	211510	1.06194	1.02275	1.08543	1.08356	0.907273	0.839042	1.1202	0.199955
RC0G0114800	Putative nucleoprotein TPR/MLP1	--	46.206	21.7	20	7	7	3	3	5	2	3	4	3	4	6	2	4	4	3	4	6	2	4	4	30523	23776	27460	32892	23084	24787	1.12685	0.877764	1.01377	1.21431	0.852217	0.915088	1.0123	0.890602
RC0G0115700	Putative small heat shock protein HSP20	--	17.386	48.3	38	8	7	6	6	4	6	8	8	7	7	7	7	8	7	6	6	6	6	7	6	159550	178800	181700	242120	207490	245870	0.787558	0.882578	0.896893	1.19513	1.02419	1.21364	0.7478	0.0130275
RC0G0117500	La-related protein 1	--	20.081	24.1	4	3	2	1	1	0	1	1	0	2	2	0	1	2	1	1	2	0	1	1	1	15138	0	0	0	41213	0	0.537275				1.46273		0.3673
RC0G0117900	Malate dehydrogenase	--	35.353	22	2	5	1	0	1	1	0	0	0	4	5	5	4	4	4	0	1	1	0	0	0	0	0	0	0	0	0
RC0G0118400	Succinate-semialdehyde dehydrogenase	--	55.934	39.4	96	17	17	15	18	21	10	16	16	15	16	16	10	12	13	15	16	16	10	12	13	421050	390460	381500	412600	431920	393140	1.03934	0.963833	0.941716	1.01849	1.06618	0.970448	0.9639	0.4117
RC0G0118500	ALA-interacting subunit	--	39.22	9.5	7	2	2	1	1	2	1	1	1	1	2	2	1	2	1	1	2	2	1	2	1	0	27061	42079	0	23090	0		0.880223	1.36872		0.751057		1.4972
RC0G0120300	Putative IMP dehydrogenase	--	23.497	24.7	5	3	1	1	1	1	0	1	1	3	3	3	2	3	3	1	1	1	1	1	1	0	0	0	0	0	0
RC0G0122300	Putative SIT4 phosphatase-associated protein family	--	93.758	18.8	51	13	13	10	6	11	5	9	10	11	10	13	9	8	10	11	10	13	9	8	10	84901	82659	85414	86012	89923	85692	0.989905	0.963764	0.995886	1.00286	1.04846	0.999127	0.9669	0.143998
RC0G0125000	Putative ClpP/crotonase-like domain-containing protein	--	14.616	9.3	6	1	1	1	1	1	1	1	1	1	1	1	1	1	1	1	1	1	1	1	1	0	0	0	0	0	0
RC0G0125500	Putative chromatin regulator PHD family	--	78.563	7.9	9	4	4	4	2	3	0	0	0	4	2	4	0	0	0	4	2	4	0	0	0	14520	11066	19236	0	0	0	0.971844	0.740663	1.28749
RC0G0128000	Putative exportin-1/Importin-beta	--	111.46	3.8	8	3	3	3	2	1	0	1	1	3	2	1	1	1	2	3	2	1	1	1	2	21410	21204	0	0	0	15045	1.11396	1.10325				0.782792	1.4162
RC0G0128500	Putative transcription factor Hap3/NF-YB family	--	19.774	10.2	3	1	1	0	1	1	0	1	0	1	1	1	1	1	0	1	1	1	1	1	0	0	0	0	0	0	0
RC0G0128900	Putative acylglycerol lipase	--	34.337	7.3	5	2	2	1	1	1	1	1	0	1	1	1	1	1	0	1	1	1	1	1	0	0	0	0	0	0	0
RC0G0134300	Putative GTP binding protein, second	--	44.55	56.1	88	18	18	17	15	17	11	16	12	16	15	15	12	15	14	16	15	15	12	15	14	218180	208130	212990	236050	235730	211220	0.990002	0.9444	0.966452	1.07109	1.06964	0.958421	0.936	0.173305
RC0G0135100	Armadillo-type fold containing protein	--	50.238	17.1	20	7	7	6	6	4	2	1	1	6	7	6	4	3	2	6	7	6	4	3	2	31874	32785	30844	42312	12548	21721	1.11134	1.14311	1.07543	1.47528	0.437507	0.757339	1.2471	0.385377
RC0G0135300	Armadillo-type fold containing protein	--	43.484	7.2	7	2	2	2	1	2	0	1	1	1	1	2	0	1	1	1	1	2	0	1	1	0	0	0	0	0	0
RC0G0135400	Putative PI31 proteasome regulator	--	30.81	41	38	7	7	6	8	6	4	8	6	6	7	6	6	7	7	6	7	6	6	7	7	76186	78137	75856	87436	85195	80081	0.946624	0.970865	0.942523	1.08641	1.05856	0.99502	0.9108	0.0284056
RC5G0329100	Putative xenobiotic-transporting ATPase	--	74.945	8.8	8	4	1	2	3	2	1	0	0	3	3	3	1	1	0	0	0	1	0	0	0	28670	25784	13428	0	0	0	1.26705	1.13951	0.593442
RC0G0136900	Putative BolA protein	--	18.843	22.4	5	2	2	2	1	1	0	1	0	2	2	1	0	2	0	2	2	1	0	2	0	22336	24802	0	0	17354	0	1.03901	1.15372			0.807263		1.3581
RC0G0137300	Putative fructokinase	--	34.531	62.8	88	14	8	13	17	18	12	12	16	12	14	14	13	12	14	6	8	8	7	6	8	3929600	3840700	3760100	4292600	4260200	4176900	0.971867	0.949881	0.929947	1.06164	1.05363	1.03303	0.9058	0.00280306
RC0G0138400	Putative Yif1 family protein	--	30.369	19.7	18	4	4	3	3	3	3	3	3	3	4	3	4	3	4	3	4	3	4	3	4	167330	168430	153810	159600	155960	145720	1.05588	1.06282	0.970563	1.0071	0.98413	0.919514	1.0613	0.211674
RC0G0138800	Zinc finger CCCH domain-containing protein 48-like	--	29.947	8.7	6	2	2	1	1	1	0	1	2	1	2	1	1	1	2	1	2	1	1	1	2	0	17890	0	0	0	23061		0.873727				1.12627	0.7758
RC0G0138900	Putative electron-transferring-flavoprotein dehydrogenase	--	63.103	26	38	12	12	11	6	10	2	2	7	10	8	12	5	6	7	10	8	12	5	6	7	90453	92251	93047	85979	92483	83401	1.00949	1.02956	1.03844	0.959562	1.03215	0.93079	1.053	0.173628
RC0G0139100	Putative electron-transferring-flavoprotein dehydrogenase	--	11.423	24.5	13	2	2	1	2	3	2	2	3	1	1	2	2	2	2	1	1	2	2	2	2	41486	42127	46317	45540	39378	43623	0.963033	0.977912	1.07518	1.05714	0.914099	1.01264	1.0108	0.846572
RC0G0140400	Lipoxygenase	--	28.04	12.8	3	2	2	1	1	1	0	0	0	1	1	2	0	0	0	1	1	2	0	0	0	0	0	0	0	0	0
RC0G0140500	Lipoxygenase	--	76.487	14.7	12	8	7	3	3	5	0	1	0	8	8	6	4	2	2	7	7	6	3	2	2	392210	410420	288840	433090	370890	791020	0.875967	0.916638	0.645099	0.967269	0.828351	1.76667	0.6843	0.260664
RC0G0141400	Putative tripeptidyl-peptidase II	--	82.633	30.4	91	17	17	17	19	15	11	14	15	14	14	11	12	13	12	14	14	11	12	13	12	599310	651960	594220	593220	617040	546770	0.998151	1.08584	0.989674	0.988008	1.02768	0.910646	1.0503	0.345248
RC0G0142200	Proteasome subunit alpha type	--	27.238	70.7	120	16	16	22	23	19	14	20	22	15	16	16	13	16	16	15	16	16	13	16	16	2381600	2368000	2140400	2507400	2629200	2483400	0.98481	0.979187	0.885072	1.03683	1.08719	1.02691	0.9042	0.0593533
RC0G0142300	Putative von Willebrand factor, type A	--	85.823	3.9	3	2	2	0	2	0	0	1	0	1	2	1	0	1	0	1	2	1	0	1	0	0	0	0	0	0	0
RC0G0142400	Nucleoside diphosphate kinase	--	19.658	28.1	18	5	5	2	5	3	2	3	3	3	5	4	4	2	4	3	5	4	4	2	4	93294	103280	97095	110540	102190	123120	0.889193	0.984371	0.925421	1.05357	0.973982	1.17347	0.8744	0.0983952
RC0G0142700	U6 snRNA-associated Sm-like protein LSm1	--	14.458	19.5	6	2	1	1	1	1	1	1	1	1	1	1	1	1	1	1	1	1	1	1	1	0	0	0	0	0	0
RC0G0142800	Putative Lung seven transmembrane receptor	--	53.826	15.7	13	4	4	2	4	2	1	2	2	3	4	2	2	2	3	3	4	2	2	2	3	56342	48420	46222	59693	66305	66787	0.98337	0.845102	0.806739	1.04186	1.15726	1.16567	0.7832	0.0242661
RC0G0143000	Exocyst subunit Exo70 family protein	--	71.175	18	28	8	8	5	8	6	2	4	3	8	8	7	4	5	5	8	8	7	4	5	5	52770	65841	68519	60756	57412	51934	0.886315	1.10585	1.15083	1.02045	0.964281	0.872273	1.1001	0.384239
RC0G0143800	Putative nucleotide-binding alpha-beta plait domain-containing protein	--	46.215	4.5	5	2	1	1	1	1	0	1	1	2	1	1	1	2	2	1	1	1	1	1	1	0	0	0	0	0	0
RC0G0143900	Putative tetratricopeptide-like helical domain-containing protein	--	36.819	9.3	12	3	3	3	3	2	0	2	2	3	3	3	1	3	2	3	3	3	1	3	2	183680	178190	204290	0	173850	174480	1.00428	0.974259	1.11696		0.95053	0.953974	1.0836	0.238583
RC0G0144000	Nuclear pore complex protein	--	120.45	6.3	12	5	5	2	3	3	1	1	2	2	3	3	1	1	2	2	3	3	1	1	2	24943	16085	20552	0	0	0	1.21515	0.783615	1.00123
RC0G0144300	Putative (S)-2-hydroxy-acid oxidase	--	26.661	33.9	31	7	2	7	7	6	2	4	5	6	7	5	4	6	5	2	2	1	1	1	1	113880	110470	118730	123840	133030	132980	0.932258	0.904343	0.971962	1.01379	1.08903	1.08862	0.88	0.015722
RC0G0144700	Putative (S)-2-hydroxy-acid oxidase	--	47.068	14.6	4	6	1	1	0	1	1	1	0	5	5	5	4	6	4	1	0	1	1	1	0	0	0	0	0	0	0
RC0G0145200	Putative Longin-like domain-containing protein	--	23.765	52.7	63	11	11	11	12	11	8	11	10	10	10	10	8	10	10	10	10	10	8	10	10	344930	341680	344120	324400	320880	318620	1.03758	1.0278	1.03514	0.97582	0.965232	0.958433	1.0693	0.000354026
RC0G0146500	Membrin	--	32.412	26.1	24	6	6	5	3	5	3	4	4	5	5	5	3	4	4	5	5	5	3	4	4	54532	48657	59758	46867	50029	43352	1.07915	0.962885	1.18257	0.927463	0.990036	0.857903	1.1618	0.110212
RC0G0150600	Putative ribosomal protein S25	--	11.995	38	7	4	4	2	2	3	0	0	0	3	3	3	1	1	0	3	3	3	1	1	0	26816	26573	29188	0	0	0	0.974218	0.96539	1.06039
RC0G0150700	Putative NADH:ubiquinone reductase (H(+)-translocating)	--	10.682	50	24	4	3	5	5	4	3	4	3	4	4	3	3	3	2	3	3	2	2	2	2	822740	775920	782110	592020	571430	600100	1.19113	1.12335	1.13231	0.857106	0.827296	0.868804	1.35	0.000215077
RC0G0150800	Putative N-carbamoylputrescine amidase	--	33.47	43.3	65	10	10	11	12	12	8	11	11	9	10	10	8	10	9	9	10	10	8	10	9	381130	373960	399470	395950	411640	416440	0.961402	0.943315	1.00766	0.998785	1.03836	1.05047	0.9432	0.0778661
RC0G0152400	Putative dynamin central domain, dynamin, GTPase domain, GTPase effector domain, Dynamin superfamily	--	72.305	19.3	19	10	1	4	3	4	2	3	3	8	8	10	6	6	8	1	1	1	1	1	1	69325	71357	79251	67894	56772	61449	1.02439	1.05441	1.17106	1.00324	0.838896	0.908006	1.1817	0.0631603
RC0G0153300	Putative peptidase Do	--	38.647	4.3	1	1	1	0	0	0	0	1	0	0	0	0	0	1	0	0	0	0	0	1	0	0	0	0	0	0	0
RC0G0153800	Putative transcription factor interactor and regulator LIM family	--	91.5	4.2	9	3	3	1	2	3	1	0	2	2	2	3	2	0	3	2	2	3	2	0	3	16842	17259	21798	18822	0	21625	0.874037	0.895678	1.13123	0.976792		1.12226	0.9214	0.517158
RC0G0156600	Putative 2'-hydroxyisoflavone reductase	--	34.693	5.8	6	1	1	1	1	1	1	1	1	1	1	1	1	1	1	1	1	1	1	1	1	0	0	0	0	0	0
RC0G0156800	Putative oxidoreductase	--	37.438	54.8	75	14	12	15	15	13	9	10	13	14	12	11	9	11	10	12	11	10	7	9	9	597320	614810	630890	683420	638990	607700	0.949853	0.977666	1.00324	1.08677	1.01612	0.966359	0.9549	0.293991
RC0G0157600	Putative ADP-sugar diphosphatase	--	33.249	15.2	10	5	3	2	2	3	1	1	1	5	5	5	3	4	2	3	3	3	1	2	1	57807	53414	42908	0	20260	0	1.32593	1.22517	0.984191		0.464708		2.5359
RC0G0158600	Glucose-1-phosphate adenylyltransferase	--	58.669	30.2	41	11	11	5	7	5	9	5	10	7	10	7	10	8	10	7	10	7	10	8	10	44801	46482	45871	54313	51682	51430	0.912509	0.946748	0.934303	1.10625	1.05266	1.04753	0.8712	0.0025536
RC0G0159900	Putative glucose-methanol-choline oxidoreductase, FAD/NAD(P)-binding domain-containing protein	--	72.526	4.5	2	2	2	0	0	1	0	0	1	1	0	1	0	0	1	1	0	1	0	0	1	0	0	0	0	0	0
RC0G0160100	Protein ROOT HAIR DEFECTIVE 3 homolog	--	89.403	39	105	25	22	20	21	22	10	17	15	22	23	20	18	21	20	19	20	17	16	18	17	272980	263250	265520	284820	280000	268660	1.00162	0.965919	0.974248	1.04506	1.02738	0.98577	0.9619	0.132706
RC0G0160300	Putative transcription factor WD40-like family	--	51.218	24.5	19	7	5	3	3	3	2	3	5	5	5	6	5	6	7	3	3	4	3	4	5	35497	37487	28680	37217	41167	39072	0.971988	1.02648	0.785323	1.01909	1.12725	1.06988	0.8655	0.158698
RC0G0160400	Transmembrane 9 superfamily member	--	73.403	25.8	72	16	16	12	17	11	8	10	14	12	14	12	13	11	13	12	14	12	13	11	13	691630	645890	716950	727710	715940	704670	0.987387	0.922087	1.02353	1.0389	1.02209	1.006	0.9563	0.227897
RC0G0161700	Uridine kinase	--	53.591	58.8	78	20	2	19	16	12	6	13	12	19	18	13	14	14	13	2	2	1	1	1	2	205470	203630	207160	231990	229050	224620	0.946925	0.938445	0.954713	1.06914	1.0556	1.03518	0.8988	0.000552684
RC0G0162700	Beta-galactosidase	--	94.966	43.2	127	25	24	22	22	22	17	19	25	20	24	22	20	22	22	19	23	21	20	21	21	480880	487880	482490	588440	570990	570570	0.906964	0.920167	0.910001	1.10983	1.07692	1.07612	0.8389	9.19094e-05
RC0G0163200	Putative RNA helicase	--	55.988	19.4	19	9	5	5	4	4	1	3	2	8	8	9	6	7	8	4	5	5	4	4	4	73805	67943	86531	86744	70878	64282	0.983667	0.905538	1.15328	1.15612	0.944656	0.856745	1.0287	0.79698
RC0G0164200	PRA1 family protein	--	20.463	18.4	12	2	2	2	2	3	1	2	2	2	1	2	1	1	1	2	1	2	1	1	1	64982	72965	73109	0	55688	61821	0.988876	1.11036	1.11255		0.847443	0.940773	1.1974	0.0661784
RC0G0165200	Putative stizolobate synthase	--	29.289	40.5	42	8	8	7	9	8	6	7	5	7	7	7	5	6	6	7	7	7	5	6	6	138550	123730	151980	172140	168300	178870	0.890453	0.795206	0.976767	1.10633	1.08165	1.14959	0.7977	0.0209628
RC0G0165800	Putative cinnamyl-alcohol dehydrogenase	--	38.874	79.1	72	23	11	12	12	13	10	14	11	20	19	18	17	18	21	9	9	8	8	10	10	786830	828650	826190	781860	781010	738740	0.995299	1.0482	1.04509	0.989012	0.987937	0.934467	1.0609	0.0784113
RC0G0166300	Putative cinnamyl-alcohol dehydrogenase	--	38.912	80.5	174	23	11	30	34	30	21	27	32	21	20	20	19	18	21	10	10	10	10	10	10	1904400	1903600	1857100	2198400	2169400	2153200	0.937658	0.937265	0.91437	1.08241	1.06814	1.06016	0.8687	0.00016596
RC0G0166800	Putative FAD-dependent urate hydroxylase	--	49.902	8.8	2	3	1	1	1	0	0	0	0	3	3	1	0	0	1	1	1	0	0	0	1	0	0	0	0	0	0
RC0G0167000	Putative FAD-dependent urate hydroxylase	--	44.294	12.8	1	4	1	1	0	0	0	0	0	3	4	2	1	0	0	1	1	0	1	0	0	0	0	0	0	0	0
RC0G0167400	Putative FAD-binding domain, FAD/NAD(P)-binding domain-containing protein	--	44.23	35.7	25	10	7	7	6	7	1	1	3	7	7	8	1	4	3	5	4	6	1	4	3	85961	88700	80926	0	31467	24370	1.38013	1.4241	1.29929		0.505212	0.391267	3.0516	0.00157634
RC0G0168900	Putative oxidoreductase	--	57.432	4.6	3	2	1	1	1	1	0	0	0	2	2	2	0	0	0	1	1	1	0	0	0	0	0	0	0	0	0
RC0G0169600	Lipoxygenase	--	102.76	40.3	55	33	4	12	8	11	7	7	10	32	31	30	26	27	30	4	4	3	3	3	4	1146100	1095200	1163800	1210700	1221500	1262400	0.968576	0.92556	0.983535	1.02317	1.0323	1.06686	0.9216	0.0212632
RC0G0169900	Lipoxygenase	--	102.84	50.6	291	42	13	56	47	50	41	49	48	41	40	39	35	37	36	13	13	12	12	13	12	1501300	1454600	1464300	1602900	1554000	1501600	0.992191	0.961327	0.967738	1.05934	1.02702	0.992389	0.9488	0.069065
RC0G0170800	Putative thioredoxin-like protein	--	14.896	82.6	60	11	11	11	10	12	7	9	11	9	10	10	11	10	10	9	10	10	11	10	10	344800	338080	346200	343700	305350	303900	1.04378	1.02344	1.04802	1.04045	0.924355	0.919966	1.0799	0.127672
RC0G0171000	Putative nucleotide-binding alpha-beta plait domain-containing protein	--	26.743	15.1	4	2	2	0	2	0	1	1	0	1	2	0	2	1	1	1	2	0	2	1	1	0	0	0	0	0	0
RC0G0171100	Putative 60S ribosomal protein L6E	--	26.137	37.3	41	10	10	9	5	9	5	7	6	10	7	9	4	8	6	10	7	9	4	8	6	405900	412080	418430	522950	496040	501290	0.883451	0.896902	0.910723	1.13821	1.07964	1.09107	0.8133	0.00035714
RC0G0174300	Putative RNA ligase/cyclic nucleotide phosphodiesterase	--	20.434	37.7	17	5	5	4	5	3	1	3	1	4	5	4	2	4	2	4	5	4	2	4	2	86215	73198	66458	102670	55609	51175	1.18829	1.00887	0.915978	1.41508	0.766448	0.705335	1.0784	0.631392
RC0G0174600	Putative transcription regulator IWS1 family	--	179.99	3.4	5	4	4	0	1	1	1	2	0	3	2	3	3	2	0	3	2	3	3	2	0	17295	0	0	13220	8268.1	0	1.33783			1.02261	0.639565		1.6097
RC0G0174800	Putative ribonuclease H	--	30.142	8.3	10	2	2	2	2	2	2	0	2	2	2	2	2	0	2	2	2	2	2	0	2	16250	22131	13786	22183	0	21114	0.851106	1.15913	0.722052	1.16185		1.10586	0.8032	0.277357
RC0G0176300	Putative sulfatase, GPI ethanolamine phosphate transferase 1	--	111.69	6	14	5	5	2	3	3	2	1	3	2	4	4	4	3	3	2	4	4	4	3	3	61943	56552	74972	65887	74908	58564	0.946114	0.863772	1.14512	1.00635	1.14414	0.894503	0.9704	0.784684
RC0G0176500	Putative carboxylesterase	--	64.567	32.4	69	15	15	14	12	11	9	14	9	14	13	11	12	14	12	14	13	11	12	14	12	171780	170780	171820	199600	215610	184670	0.924991	0.919606	0.925206	1.07479	1.161	0.9944	0.8575	0.0275098
RC0G0177300	Ferredoxin-thioredoxin reductase, catalytic chain	--	16.36	27.4	16	3	3	3	3	2	1	3	4	2	3	2	3	3	3	2	3	2	3	3	3	135630	138360	108230	139040	135640	121460	1.04551	1.06655	0.834293	1.07179	1.04558	0.936276	0.9649	0.675794
RC0G0177600	Putative FMN-binding split barrel, cellular repressor of E1A-stimulated genes (CREG)	--	23.012	20.5	16	3	3	3	4	2	1	2	4	3	3	3	1	3	3	3	3	3	1	3	3	301770	283060	293650	0	106620	213480	1.25886	1.18081	1.22499		0.444776	0.890554	1.8296	0.0838795
RC0G0182000	Putative oligomeric Golgi complex subunit 5 protein	--	89.994	20.5	43	13	13	10	8	7	4	7	7	12	10	9	6	8	8	12	10	9	6	8	8	142000	133690	140250	127950	132080	141770	1.0419	0.980923	1.02906	0.938807	0.96911	1.04021	1.0352	0.3773
RC0G0182700	Chlorophyll a-b binding protein, chloroplastic	--	30.416	16.3	3	4	1	1	1	0	0	0	1	4	4	3	3	3	3	1	1	1	0	1	1	0	0	0	0	0	0
RC0G0183200	Forkhead-associated domain protein	--	32.228	16	7	3	3	0	1	2	1	2	1	3	2	3	1	2	3	3	2	3	1	2	3	16037	16506	24372	0	24236	24850	0.756455	0.778578	1.14961		1.1432	1.17216	0.773	0.211435
RC0G0183300	Putative Two pore domain potassium channel, EF-hand domain pair	--	44.721	15.6	13	5	5	3	1	4	2	1	2	3	2	4	3	2	2	3	2	4	3	2	2	20389	5643.8	23997	25611	15339	0	1.12052	0.310168	1.31881	1.40751	0.842989		0.8145	0.61674
RC0G0183400	Putative Mg2+ transporter protein, CorA-like/Zinc transport protein ZntB	--	26.072	13	6	3	3	1	2	2	0	1	0	2	3	2	0	1	0	2	3	2	0	1	0	389160	340450	334690	0	0	0	1.09695	0.959645	0.943409
RC0G0184300	Putative ribose-phosphate diphosphokinase	--	35.646	55.8	74	12	12	13	15	16	8	10	12	10	10	12	9	7	10	10	10	12	9	7	10	417440	434440	440460	406200	399330	390630	1.00649	1.04747	1.06199	0.979385	0.962821	0.941844	1.0804	0.0171873
RC0G0184400	Putative RNA recognition motif 2, nucleotide-binding alpha-beta plait domain-containing protein	--	93.328	14.9	38	11	6	7	7	8	4	5	7	10	10	10	6	7	8	5	5	5	3	2	3	70469	76384	72638	91714	89339	76926	0.88553	0.959859	0.912786	1.1525	1.12265	0.96667	0.8508	0.0557509
RC0G0184600	Peroxisomal and mitochondrial division factor 2	--	36.457	26.5	14	7	7	3	2	3	2	0	4	4	3	4	4	2	5	4	3	4	4	2	5	353460	347850	395670	330950	0	308840	1.01758	1.00143	1.1391	0.952774		0.889122	1.1431	0.10752
RC0G0184700	Uncharacterized protein	--	36.62	29.6	44	7	7	8	6	9	6	8	7	6	6	7	5	7	7	6	6	7	5	7	7	563980	564690	622010	887990	861530	946070	0.76106	0.762019	0.839369	1.19829	1.16259	1.27667	0.6495	0.000531714
RC0G0186800	Putative 26S proteasome non-ATPase regulatory subunit 5	--	56.669	29.3	40	10	10	5	6	9	5	8	7	6	7	9	7	8	8	6	7	9	7	8	8	123560	131150	125810	139830	112180	119210	0.986192	1.04677	1.00415	1.11605	0.895363	0.951473	1.0251	0.693733
RC0G0190800	Putative YTH domain-containing protein	--	71.36	23.5	53	13	13	9	9	10	6	9	10	10	12	10	8	12	11	10	12	10	8	12	11	125940	123550	125290	138370	147570	142290	0.941009	0.923152	0.936153	1.03388	1.10263	1.06317	0.8752	0.00241313
RC0G0191000	Protein STRUBBELIG-RECEPTOR FAMILY 5 isoform X2	--	76.885	2	11	1	1	2	2	2	1	2	2	1	1	1	1	1	1	1	1	1	1	1	1	131660	135120	220940	0	163440	135080	0.837276	0.85928	1.40504		1.03938	0.859025	1.0892	0.809214
RC0G0192400	Putative glucan endo-1,3-beta-D-glucosidase	--	52.921	7.2	10	2	2	2	2	2	0	2	2	2	2	2	2	2	2	2	2	2	2	2	2	42730	45122	51824	47632	73132	60952	0.797717	0.842373	0.967491	0.889232	1.36529	1.1379	0.7686	0.140306
RC0G0192600	Putative short-chain dehydrogenase/reductase SDR	--	25.189	22.6	13	4	4	3	0	3	2	2	3	3	2	4	2	3	3	3	2	4	2	3	3	88393	74582	131060	61843	75051	84464	1.02904	0.868254	1.52575	0.719952	0.873714	0.983296	1.3283	0.238076
RC0G0193700	Putative major intrinsic protein	--	25.377	10.5	7	2	2	0	1	1	2	2	1	1	1	1	2	2	2	1	1	1	2	2	2	0	0	0	100530	20644	94894				1.39581	0.286632	1.31756
RC0G0193800	Putative glyoxylate reductase	--	30.987	66.3	73	14	14	19	15	13	6	10	10	13	11	12	7	9	9	13	11	12	7	9	9	348920	344730	345350	373190	327940	334180	1.00926	0.997141	0.998935	1.07946	0.948576	0.966625	1.0036	0.904225
RC0G0194900	Putative inorganic diphosphatase	--	85.175	12.8	32	11	10	7	8	8	3	3	3	10	10	9	3	6	7	9	9	8	3	5	6	88445	92454	88407	90517	107470	103240	0.93013	0.972291	0.929731	0.95192	1.13021	1.08572	0.894	0.111951
RC0G0195400	Putative germin, rmlC-like jelly roll	--	19.626	20.4	22	3	3	3	3	2	5	4	5	3	3	2	3	3	3	3	3	2	3	3	3	194690	194820	175910	497450	487640	473220	0.577221	0.577607	0.521542	1.47485	1.44577	1.40301	0.3877	1.36092e-05
RC0G0196500	Terpene cyclase/mutase family member	--	87.643	42.8	137	30	30	31	33	34	10	15	14	26	28	30	12	19	15	26	28	30	12	19	15	465910	460840	475930	150190	147190	152040	1.50935	1.49292	1.54181	0.48655	0.476832	0.492544	3.1211	1.14208e-07
RC0G0196700	Terpene cyclase/mutase family member	--	86.678	17.4	28	11	9	6	4	4	3	3	8	8	9	9	9	9	9	6	7	7	7	7	8	35839	41587	58262	64710	60939	69044	0.650867	0.755255	1.05809	1.17519	1.1067	1.2539	0.6969	0.0619539
RC0G0197600	Putative transcription factor C3H family	--	74.834	3.7	3	2	2	1	0	1	0	0	1	1	1	1	0	1	2	1	1	1	0	1	2	0	0	0	0	0	0
RC0G0198300	Putative glucan endo-1,3-beta-D-glucosidase	--	33.173	12.4	6	3	3	2	0	3	1	0	0	2	1	3	1	0	0	2	1	3	1	0	0	41427	0	64080	0	0	0	0.785294		1.21471
RC0G0199600	Putative post-transcriptional gene silencing PAZ-Argonaute family	--	70.724	28.4	37	15	14	9	9	9	3	3	4	12	12	11	5	7	6	11	11	10	5	6	6	50987	45326	48547	38773	42461	40191	1.14885	1.0213	1.09387	0.873643	0.956742	0.905594	1.193	0.0151247
RC0G0199700	Putative post-transcriptional gene silencing PAZ-Argonaute family	--	34.487	8.7	8	2	2	1	1	1	2	1	2	1	1	1	2	1	2	1	1	1	2	1	2	0	0	0	41996	0	43270				0.985059		1.01494
RC0G0199900	T-complex protein 1 subunit eta	--	62.976	53.7	29	25	7	7	6	5	2	5	4	23	23	23	18	22	22	6	6	6	5	6	5	215880	209240	234930	225780	220800	204120	0.988198	0.957803	1.0754	1.03351	1.01072	0.934366	1.0144	0.777022
RC0G0200000	NADH-cytochrome b5 reductase	--	29.959	57.1	45	11	9	7	8	7	9	7	7	9	9	9	9	8	8	7	8	7	8	8	7	187280	188100	158530	251540	195810	219700	0.935651	0.939748	0.792016	1.25669	0.978267	1.09762	0.8004	0.0739814
RC0G0200100	Putative zeaxanthin epoxidase	--	24.392	20.7	10	2	2	2	2	2	0	2	2	2	2	2	1	2	2	2	2	2	1	2	2	68075	28069	28353	0	29879	24325	1.90472	0.785362	0.793308		0.836005	0.680606	1.5312	0.44528
RC0G0200500	Putative transcription factor C2H2 family	--	70.003	28.8	48	15	15	10	11	11	4	7	5	13	12	10	8	8	8	13	12	10	8	8	8	116440	115900	126240	113000	111410	98485	1.02519	1.02043	1.11147	0.994901	0.980902	0.867104	1.1105	0.109968
RC0G0200900	Putative P-loop containing nucleoside triphosphate hydrolase, leucine-rich repeat domain, L	--	145.76	16.4	16	16	1	2	4	3	3	2	2	14	16	13	10	11	11	1	1	1	1	1	1	43802	55069	48834	45501	44323	57141	0.891886	1.1213	0.994346	0.92648	0.902494	1.16349	1.005	0.947471
RC0G0202800	Putative P-loop containing nucleoside triphosphate hydrolase, leucine-rich repeat domain, L	--	93.786	17.6	10	12	0	2	2	1	1	1	3	10	10	9	5	9	7	0	0	0	0	0	0	31399	27343	0	0	0	22746	1.15596	1.00664				0.837399	1.2913
RC0G0203800	Putative P-loop containing nucleoside triphosphate hydrolase, leucine-rich repeat domain, L	--	26.496	12.4	1	2	1	0	0	0	0	1	0	1	2	2	1	2	2	0	1	1	0	1	1	0	0	0	0	0	0
RC0G0204100	Putative EF-hand domain pair protein	--	10.406	37.6	11	3	1	3	2	2	0	2	2	3	2	3	1	2	3	1	1	1	0	1	1	320190	342730	258240	0	428140	455920	0.886845	0.949275	0.715259		1.18584	1.26278	0.6946	0.0459124
RC0G0204400	Putative transcription factor C2H2 family	--	59.316	22.6	32	8	8	5	7	5	4	5	6	7	8	7	4	6	6	7	8	7	4	6	6	53664	55358	57939	61164	59605	60040	0.925853	0.95508	0.999609	1.05525	1.02835	1.03586	0.9234	0.0272183
RC0G0204500	Putative Snf7 family protein	--	26.324	9.3	2	2	2	0	0	2	0	0	0	2	1	2	1	1	1	2	1	2	1	1	1	47208	0	46251	0	0	0	1.01024		0.98976
RC0G0205000	Heat-inducible transcription repressor	--	92.259	11.8	6	8	1	1	1	1	1	1	1	7	6	6	5	6	6	1	1	1	1	1	1	0	0	0	0	0	0
RC0G0205300	Putative NTF2-like domain-containing protein	--	19.519	21.8	6	2	2	1	1	1	1	1	1	1	1	1	1	1	1	1	1	1	1	1	1	0	0	0	0	0	0
RC0G0205400	Exocyst subunit Exo70 family protein	--	73.994	38.8	105	22	22	20	19	16	12	17	21	20	19	16	16	16	18	20	19	16	16	16	18	91899	95587	92363	106360	97909	88464	0.962996	1.00164	0.967858	1.11453	1.02597	0.927001	0.956	0.482069
RC6G0511200	Histone H3	--	15.406	35.3	5	3	3	1	3	1	0	0	0	2	3	1	0	0	0	2	3	1	0	0	0	39023	36027	0	0	0	0	1.03992	0.96008
RC0G0206500	Putative cytochrome-c oxidase	--	24.435	22.4	23	5	5	5	4	5	3	3	3	5	4	5	5	5	5	5	4	5	5	5	5	1408800	1328500	1418000	696440	738830	744200	1.33435	1.25829	1.34306	0.659636	0.699785	0.704872	1.9066	2.58933e-05
RC0G0206700	Putative 14-3-3 protein	--	29.437	81.2	103	21	12	21	20	19	9	16	18	20	20	20	16	18	18	12	12	12	9	10	11	3409500	3307900	3289400	4089800	3908400	3776300	0.9392	0.911213	0.906117	1.1266	1.07663	1.04024	0.8499	0.00319086
RC0G0211200	Methyltransferase type	--	35.158	9.1	5	2	2	1	1	1	1	0	1	2	2	1	1	0	2	2	2	1	1	0	2	0	0	0	0	0	0
RC0G0211400	Putative winged helix-turn-helix DNA-binding domain, thioredoxin-like protein	--	86.322	12.9	20	8	8	4	4	2	2	3	5	5	4	4	2	5	5	5	4	4	2	5	5	23244	31105	26834	36427	31441	35431	0.755976	1.01164	0.872736	1.18473	1.02257	1.15234	0.7859	0.0615361
RC0G0212600	Putative phosphopantothenate--cysteine ligase	--	36.063	51.4	52	13	7	13	10	10	6	7	6	11	11	11	7	8	10	7	7	7	4	5	5	341940	347190	326530	406660	389690	357830	0.945526	0.960043	0.902915	1.12449	1.07756	0.989465	0.88	0.0388933
RC0G0213700	Putative co-chaperone Hsc20	--	28.368	13.8	15	2	2	2	3	3	2	3	2	2	2	2	2	2	2	2	2	2	2	2	2	43152	43811	45346	30965	36423	44150	1.06178	1.078	1.11576	0.761912	0.89621	1.08634	1.1862	0.155284
RC0G0216000	Putative tetratricopeptide-like helical domain-containing protein	--	126.74	0.9	1	1	1	0	0	1	0	0	0	1	1	1	1	1	0	1	1	1	1	1	0	0	0	0	0	0	0
RC0G0224000	Glycosyltransferase	--	54.083	40	73	14	14	13	14	12	10	11	13	11	13	9	9	10	12	11	13	9	9	10	12	321100	331030	353750	388550	398500	376310	0.888145	0.915611	0.978453	1.07471	1.10223	1.04085	0.8646	0.0115303
RC0G0225400	Putative alcohol O-acetyltransferase	--	50.111	20.2	22	7	7	5	4	3	4	2	4	6	5	3	5	5	6	6	5	3	5	5	6	56056	47765	48019	48295	44082	39704	1.18461	1.0094	1.01477	1.0206	0.931569	0.83905	1.1496	0.144333
RC0G0229200	Putative UDP-glucose 4,6-dehydratase	--	77.012	57.7	106	30	14	19	16	19	15	19	18	28	24	27	24	29	29	14	12	14	13	14	14	272530	283910	266360	261520	255760	234550	1.03845	1.08182	1.01494	0.996501	0.974553	0.893734	1.0944	0.0753291
RC0G0229900	Putative transcription factor WD40-like family	--	98.615	2.8	5	2	2	2	1	1	0	0	1	2	1	1	1	1	1	2	1	1	1	1	1	0	0	0	0	0	0
RC0G0230500	Calcium-dependent protein kinase SK5	--	55.849	44	69	15	14	11	14	13	8	9	14	13	14	13	11	10	13	12	13	12	10	9	12	203720	200330	197400	159240	157260	155800	1.13837	1.11942	1.10305	0.889816	0.878752	0.870594	1.2734	2.61962e-05
RC0G0231800	Putative phosphoric monoester hydrolase	--	25.975	52.1	5	7	1	1	1	1	0	1	1	7	7	6	7	7	7	1	1	1	1	1	1	0	0	0	0	0	0
RC5G0226400	Putative ribosomal protein L22/L17	--	10	14.8	4	1	1	1	1	0	1	0	1	1	1	1	1	1	1	1	1	1	1	1	1	0	0	0	0	0	0
RC0G0235200	Photosystem II CP47 reaction center protein	--	56.548	25	39	10	10	8	7	6	6	7	5	8	7	8	7	8	6	8	7	8	7	8	6	193180	188930	173450	322300	318050	308090	0.770665	0.75371	0.691955	1.28577	1.26882	1.22908	0.5858	0.000111853
RC0G0235400	ATP-dependent Clp protease proteolytic subunit	--	12.953	37.3	14	2	2	2	3	2	0	3	4	2	2	2	1	2	2	2	2	2	1	2	2	202060	173400	128830	0	140410	108350	1.34161	1.15132	0.855388		0.932275	0.719408	1.3515	0.232374
RC0G0235900	Cytochrome b559 subunit alpha	--	9.3864	14.5	5	1	1	1	1	1	1	0	1	1	1	1	1	1	1	1	1	1	1	1	1	0	0	0	0	0	0
RC0G0236100	Cytochrome f	--	35	25	22	6	6	3	4	5	3	4	3	4	5	5	4	4	5	4	5	5	4	4	5	144340	123400	126990	152030	168950	118960	1.03758	0.887057	0.912864	1.09286	1.21449	0.85514	0.8972	0.430858
RC0G0236400	Acetyl-coenzyme A carboxylase carboxyl transferase subunit beta, chloroplastic	--	106.86	45.9	262	38	36	49	47	46	37	41	42	37	38	37	33	35	36	35	36	35	31	33	34	1052800	1045700	1019000	1238800	1231600	1145000	0.938199	0.931872	0.908078	1.10395	1.09754	1.02036	0.8623	0.00559738
RC0G0236500	ATP synthase subunit beta, chloroplastic (Fragment)	--	67.042	48	108	20	19	17	16	19	15	18	23	18	19	19	15	17	19	17	18	18	15	16	18	448930	444640	414050	519790	528600	501170	0.942741	0.933732	0.869494	1.09154	1.11005	1.05244	0.8439	0.00474859
RC0G0237900	Multifunctional fusion protein	--	163.65	7.6	42	9	9	9	6	6	7	7	7	9	8	9	8	8	8	9	8	9	8	8	8	66143	65994	61913	103530	88347	84252	0.844057	0.842156	0.790078	1.32116	1.1274	1.07515	0.7028	0.00610565
RC0G0239800	ATP synthase CF0 subunit I	--	20.942	22.3	10	4	4	3	3	2	1	1	0	4	4	3	2	2	1	4	4	3	2	2	1	19862	23867	22477	25164	20708	0	0.886079	1.06475	1.00274	1.12261	0.923821		0.9622	0.739798
RC0G0239900	ATP synthase subunit alpha, chloroplastic	--	55.36	33.7	60	14	12	11	10	11	7	9	12	11	12	12	10	11	12	9	10	10	9	9	10	324770	321180	326080	366420	368390	371970	0.937373	0.927011	0.941154	1.05759	1.06327	1.0736	0.8783	3.30196e-05
RC0G0240800	Photosystem II protein D1	--	38.976	17.8	20	5	5	2	4	2	4	4	4	2	4	2	4	4	4	2	4	2	4	4	4	148360	145360	157030	225680	211140	214910	0.807416	0.791089	0.854601	1.22821	1.14908	1.1696	0.6916	0.000268206
RC0G0243500	Photosystem I iron-sulfur center	--	9.0384	27.2	2	2	2	2	0	0	0	0	0	2	1	0	0	0	0	2	1	0	0	0	0	0	0	0	0	0	0
RC0G0283000	Putative ATP synthase, F0 complex, subunit B/MI25	--	22.115	31.3	33	6	6	6	6	6	4	6	5	6	6	6	5	5	5	6	6	6	5	5	5	1232700	1280500	1248000	1398600	1368900	1435400	0.928693	0.964704	0.940219	1.05368	1.0313	1.0814	0.8949	0.00330983
RC0G0287400	Putative NADH:ubiquinone reductase (H(+)-translocating)	--	35.755	6.3	4	2	2	2	0	1	0	0	1	2	0	1	0	0	1	2	0	1	0	0	1	0	0	0	0	0	0
RC0G0249000	NADH dehydrogenase subunit 2	--	6.1691	18.9	6	1	1	1	1	1	1	1	1	1	1	1	1	1	1	1	1	1	1	1	1	0	0	0	0	0	0
RC0G0285800	Cytochrome c oxidase subunit 2	--	28.089	9	5	3	3	2	1	1	0	0	1	2	3	2	1	2	2	2	3	2	1	2	2	1659400	1270000	880010	0	0	0	1.30682	1.00015	0.693029
RC0G0249800	NADH-ubiquinone oxidoreductase chain 4	--	31.574	4.4	6	1	1	1	1	1	1	1	1	1	1	1	1	1	1	1	1	1	1	1	1	0	0	0	0	0	0
RC6G0105600	Cytochrome c oxidase subunit 1	--	27.564	6.3	8	2	2	1	2	1	1	1	2	2	2	2	2	2	2	2	2	2	2	2	2	250040	233160	248360	320320	332660	318940	0.880691	0.821237	0.874774	1.12823	1.1717	1.12337	0.7527	0.000394972
RC6G0105400	NADH-ubiquinone oxidoreductase chain 1	--	10.61	19.2	4	1	1	1	0	0	0	2	1	1	1	0	0	1	1	1	1	0	0	1	1	0	0	0	0	0	0
RC6G0114300	Putative photosystem antenna protein	--	28.414	31.1	31	6	6	5	6	4	3	6	7	6	6	5	5	5	5	6	6	5	5	5	5	115220	114790	111150	195230	198960	205010	0.735165	0.732422	0.709196	1.24567	1.26947	1.30807	0.5694	6.56069e-06
RC6G0114100	Putative oxidoreductase	--	22.742	32.1	28	7	7	6	3	6	4	3	6	7	6	6	6	3	7	7	6	6	6	3	7	804480	794060	762490	1001800	1046700	965480	0.898023	0.886391	0.85115	1.11829	1.16841	1.07774	0.7834	0.00100789
RC0G0252600	Putative L-ascorbate peroxidase	--	38.1	3.7	6	1	1	1	1	1	1	1	1	1	1	1	1	1	1	1	1	1	1	1	1	0	0	0	0	0	0
RC0G0259100	Putative D-alanine--D-alanine ligase	--	102	28.6	88	20	20	12	18	18	12	14	14	15	17	18	14	16	16	15	17	18	14	16	16	166750	169310	180830	170490	157760	158730	0.996643	1.01194	1.0808	1.019	0.942911	0.948708	1.0614	0.165628
RC0G0259700	Putative tubby-like domain-containing protein	--	23.583	14.8	3	2	2	1	2	0	0	0	0	1	2	0	0	0	0	1	2	0	0	0	0	0	0	0	0	0	0
RC0G0260100	Putative tubby-like domain-containing protein	--	23.889	25.4	23	4	4	4	4	2	5	3	5	4	4	3	4	3	4	4	4	3	4	3	4	49278	48403	46634	94515	91371	89280	0.704842	0.692327	0.667024	1.35189	1.30692	1.27701	0.5245	9.90885e-06
RC0G0260800	Ribosomal protein-like protein	--	15.851	25	10	3	3	3	3	3	0	1	0	3	3	3	1	1	2	3	3	3	1	1	2	100440	125520	98453	0	0	44493	1.08906	1.361	1.06751			0.482432	2.4304
RC6G0103100	Putative NADH:ubiquinone reductase (H(+)-translocating)	--	15.795	34.1	14	4	4	2	2	3	3	2	2	2	2	3	3	2	3	2	2	3	3	2	3	184430	183970	174870	178200	182460	192240	1.0095	1.00698	0.957169	0.975396	0.998714	1.05225	0.9826	0.57306
RC0G0262900	ATP synthase subunit alpha	--	55.424	58.6	231	26	20	39	42	40	32	37	41	25	26	25	19	23	25	19	20	19	15	17	19	6531700	6805700	7170500	7416600	7501500	7871700	0.905134	0.943103	0.993656	1.02776	1.03952	1.09082	0.8999	0.0313939
RC0G0286000	Putative oxidoreductase	--	35.8	52.8	82	12	12	17	14	14	9	15	13	12	12	11	11	11	10	12	12	11	11	11	10	804510	785460	735650	910240	905440	836420	0.969733	0.946771	0.886731	1.09718	1.09139	1.0082	0.8769	0.0264582
RC0G0265500	Putative ethanolamine kinase	--	40.272	28.7	29	8	0	4	6	4	5	5	5	5	7	6	5	7	6	0	0	0	0	0	0	105930	100780	98334	90915	128300	98682	1.02029	0.970686	0.947127	0.875669	1.23575	0.950478	0.9596	0.786795
RC3G0103000	Putative transcription factor WD40-like family	--	35.214	18.5	10	3	3	3	1	2	1	1	2	3	2	3	3	3	2	3	2	3	3	3	2	20359	17512	15579	17420	12922	11776	1.27819	1.09945	0.978089	1.09367	0.811276	0.739327	1.2691	0.155809
RC0G0275100	Putative Late embryogenesis abundant protein, LEA-14	--	19.93	22.3	7	3	3	1	2	2	1	0	1	1	2	3	2	0	2	1	2	3	2	0	2	0	123090	92045	0	0	130620		1.06801	0.798644			1.13335	0.8235
RC6G0103800	Ribosomal protein L10	--	20.98	6.1	4	1	1	0	0	1	1	1	1	0	1	1	1	1	1	0	1	1	1	1	1	0	0	0	0	0	0
RC6G0104800	Putative H(+)-transporting two-sector ATPase	--	18.02	50.3	44	8	8	8	10	8	3	8	7	7	8	8	6	8	7	7	8	8	6	8	7	1035300	1063700	1002400	1092000	1071600	975240	0.995442	1.02275	0.963809	1.04996	1.03035	0.937695	0.9881	0.790145
RC7G0199300	Putative short-chain dehydrogenase/reductase SDR	--	28.339	20.9	4	4	2	1	1	2	0	0	0	3	3	4	1	3	2	1	1	2	0	1	0	0	0	0	0	0	0
RC1G0001400	Putative Ataxin-10 domain-containing protein	--	54.444	9.1	5	4	4	1	2	0	0	0	2	3	4	2	2	1	2	3	4	2	2	1	2	47219	36506	37752	0	0	45810	1.12905	0.872895	0.902688			1.09536	0.8839
RC1G0002200	Clp protease-related protein	--	25.369	26.3	15	3	3	3	4	1	2	1	4	2	3	1	2	2	3	2	3	1	2	2	3	42740	24654	0	53199	44740	21229	1.14546	0.660745		1.42577	1.19907	0.568953	0.8483	0.77588
RC1G0003300	Citrate synthase	--	52.099	62.1	137	21	21	25	26	22	18	23	23	19	20	19	18	17	19	19	20	19	18	17	19	1803800	1750700	1705600	1755400	1769800	1690200	1.03315	1.00274	0.976908	1.00543	1.01368	0.968087	1.0086	0.713697
RC1G0004300	Protein N-terminal asparagine amidohydrolase isoform X1	--	44.668	7.4	6	2	2	1	1	2	1	1	0	2	1	2	1	1	0	2	1	2	1	1	0	11418	0	16421	0	0	0	0.820288		1.17971
RC1G0005700	AP2-associated protein kinase 1	--	40.488	13.7	10	4	4	1	2	1	1	3	2	2	2	2	1	3	2	2	2	2	1	3	2	71140	69984	0	0	53910	55912	1.13395	1.11552			0.859308	0.89122	1.285	0.00628597
RC1G0005800	Serine/threonine protein kinase	--	33.903	29	26	7	7	7	5	5	1	4	4	7	6	6	4	5	5	7	6	6	4	5	5	66781	61797	52664	63617	58937	55071	1.11653	1.0332	0.880504	1.06363	0.985385	0.920748	1.0204	0.844066
RC1G0005900	Putative glycosidase	--	58.397	14.8	10	6	4	2	2	3	0	1	2	5	6	6	3	5	4	3	4	4	1	3	2	46545	54048	47671	0	71977	63343	0.820656	0.952945	0.840509		1.26906	1.11683	0.7304	0.0260958
RC1G0006100	Putative glycosidase	--	58.034	27.2	52	13	8	7	10	10	6	11	8	7	10	10	11	9	8	4	6	6	6	6	5	956370	919400	908030	1017300	988620	967660	0.996672	0.958144	0.946295	1.06017	1.03028	1.00844	0.9362	0.0363793
RC1G0010300	Putative chaperone DnaJ	--	27.505	14.1	6	2	2	2	1	1	0	1	1	2	2	1	1	1	2	2	2	1	1	1	2	16013	28237	0	0	0	27089	0.67339	1.18744				1.13917	0.8168
RC1G0010500	Putative isopenicillin N synthase	--	39.324	42.3	49	10	10	9	9	9	3	9	10	7	8	7	6	9	8	7	8	7	6	9	8	152370	149320	165970	166810	175990	154960	0.946966	0.928011	1.03149	1.03671	1.09376	0.963063	0.9395	0.274732
RC1G0010900	Putative translation elongation factor EF1B/ribosomal protein S6	--	26.015	78.4	105	17	15	20	18	22	12	16	17	16	15	15	13	13	14	14	13	14	12	12	12	4115300	4132200	4224000	4418100	4450100	4093200	0.970861	0.974848	0.996505	1.0423	1.04984	0.965647	0.9622	0.246644
RC1G0011200	Putative small GTPase superfamily, P-loop containing nucleoside triphosphate hydrolase	--	24.658	41.1	14	7	4	2	3	4	2	1	2	5	6	7	6	3	5	2	3	4	3	1	3	125130	112800	95938	146880	0	137890	1.01134	0.91168	0.775397	1.18712		1.11446	0.7816	0.0911909
RC1G0011700	Putative polygalacturonase	--	38.94	24.6	40	8	8	9	10	9	3	4	5	8	8	7	5	4	8	8	8	7	5	4	8	326560	326810	340130	274770	271790	253790	1.09227	1.0931	1.13765	0.91904	0.909073	0.848867	1.2413	0.00155757
RC1G0012300	Putative PWI domain, nucleotide-binding alpha-beta plait domain-containing protein	--	75.768	17.1	33	8	8	5	5	8	4	5	6	6	7	8	5	6	7	6	7	8	5	6	7	85658	80401	79305	79050	73012	69450	1.10082	1.03326	1.01918	1.0159	0.938305	0.892528	1.1077	0.0815725
RC1G0017900	Putative alcohol dehydrogenase	--	38.535	22.1	8	5	1	1	1	1	2	1	2	5	5	5	5	5	5	1	1	1	1	1	1	0	0	0	308370	0	275810				1.05574		0.944264
RC1G0018900	Putative mitochondrial carrier protein	--	40.995	38.9	148	16	3	27	25	26	24	20	26	16	16	16	13	14	14	3	3	3	2	3	3	6864800	6785300	6592300	7565800	7997600	8077100	0.938607	0.927737	0.901349	1.03445	1.09349	1.10436	0.8563	0.00280643
RC1G0019000	Putative mitochondrial carrier protein	--	40.94	30.1	8	13	4	3	3	2	0	0	0	12	12	11	8	8	8	3	3	2	0	0	0	98064	113700	132130	0	0	0	0.855473	0.991875	1.15265
RC1G0019600	Putative ATPase, OSCP/delta subunit, F1F0 ATP synthase OSCP/delta subunit domain-containing protein	--	27.702	57.8	112	17	17	25	23	20	11	15	18	17	16	17	12	12	14	17	16	17	12	12	14	1857500	1874300	1975900	1872900	1914700	1948500	0.97389	0.982698	1.03597	0.981964	1.00388	1.0216	0.995	0.827754
RC1G0023400	Putative carotenoid oxygenase	--	71.197	50.7	118	25	25	24	25	21	9	19	20	21	24	22	15	20	19	21	24	22	15	20	19	182990	180250	181870	180720	185240	174560	1.01134	0.996196	1.00515	0.998793	1.02377	0.964749	1.0085	0.648877
RC1G0023600	Uncharacterized protein	--	9.2946	10	5	1	1	0	1	1	1	1	1	1	1	1	1	1	1	1	1	1	1	1	1	0	0	0	0	0	0
RC1G0024700	Putative Actin family	--	39.518	41	33	11	11	7	8	6	4	6	2	8	10	7	3	5	3	8	10	7	3	5	3	63822	54880	58521	45924	59803	41953	1.1786	1.01347	1.08071	0.848081	1.10438	0.774748	1.2	0.170282
RC1G0025000	Putative naringenin-chalcone synthase	--	42.529	52.2	76	13	13	13	15	13	10	12	13	11	12	11	10	11	11	11	12	11	10	11	11	492630	513620	517340	431070	410330	441290	1.05327	1.09815	1.1061	0.921654	0.877311	0.943505	1.1878	0.00280863
RC1G0030100	Peptidylprolyl isomerase	--	41.723	16.7	25	5	5	4	4	6	3	4	4	5	5	5	4	5	4	5	5	5	4	5	4	96123	100160	95461	109920	96177	102760	0.960268	1.0006	0.953655	1.0981	0.960808	1.02657	0.9446	0.249129
RC1G0030400	Putative cytochrome-b5 reductase	--	27.862	24.5	14	5	5	4	2	4	0	2	2	4	4	5	1	3	4	4	4	5	1	3	4	51298	72870	53581	0	38353	32150	1.03318	1.46766	1.07917		0.772461	0.647528	1.6808	0.0474505
RC1G0030500	Putative Galactose-binding domain-containing protein	--	39.5	52.4	104	15	15	20	18	16	13	17	20	15	14	14	11	15	14	15	14	14	11	15	14	1115200	1090300	1132200	1250200	1266100	1183000	0.95086	0.929629	0.965355	1.06597	1.07952	1.00867	0.9023	0.0121122
RC1G0030800	Methyltransferase	--	39.559	33.3	36	9	9	6	8	9	5	4	4	8	8	8	5	5	5	8	8	8	5	5	5	215060	205140	199510	156810	143340	151790	1.20409	1.14855	1.11702	0.877955	0.802538	0.849848	1.3712	0.000762854
RC1G0031200	Putative isoflavone-7-O-beta-glucoside 6''-O-malonyltransferase	--	51.372	13.2	17	5	4	3	2	4	2	4	2	4	4	4	3	5	3	3	3	3	2	4	2	70908	70859	76880	118130	105280	116350	0.761896	0.761369	0.826064	1.26929	1.13122	1.25016	0.6435	0.000619259
RC1G0031300	Putative isoflavone-7-O-beta-glucoside 6''-O-malonyltransferase	--	52.747	13.5	14	5	4	3	3	2	1	3	2	5	5	4	4	4	4	4	4	3	3	3	3	34857	37062	41521	62523	60107	70945	0.681211	0.724303	0.811446	1.22189	1.17467	1.38648	0.586	0.00172093
RC1G0032000	Putative lyase	--	32.011	11.1	4	2	2	2	1	1	0	0	0	2	2	1	0	0	1	2	2	1	0	0	1	6861.4	7925.9	0	0	0	0	0.928013	1.07199
RC1G0032500	Putative alpha-N-acetylglucosaminidase	--	81.886	22.2	56	11	10	9	11	10	6	9	11	10	10	10	8	8	10	9	9	9	8	7	9	181290	190650	189080	243460	237430	215890	0.864796	0.909445	0.901956	1.16136	1.1326	1.02985	0.8052	0.00561725
RC1G0032700	Putative cinnamyl-alcohol dehydrogenase	--	35.797	21.5	7	5	2	2	0	1	1	2	1	4	3	3	3	4	3	1	0	0	0	1	0	0	0	0	0	0	0
RC1G0033000	Putative cinnamyl-alcohol dehydrogenase	--	35.66	11.7	8	3	0	2	2	1	1	1	1	3	3	3	3	3	3	0	0	0	0	0	0	42415	38876	40026	23898	0	20625	1.27879	1.17209	1.20677	0.720514		0.621834	1.8165	0.00259251
RC1G0033700	Putative cinnamyl-alcohol dehydrogenase	--	18.035	29	5	3	2	1	1	2	0	1	0	2	2	3	2	2	2	1	1	2	1	1	1	0	0	0	0	0	0
RC1G0034800	Putative cinnamyl-alcohol dehydrogenase	--	35.361	22.5	21	6	3	4	3	5	3	3	3	6	5	6	5	5	5	3	2	3	2	2	2	48129	47072	44826	47238	46495	39932	1.05511	1.03193	0.982696	1.03557	1.01928	0.875407	1.0476	0.443413
RC1G0035400	Putative cinnamyl-alcohol dehydrogenase	--	35.502	27.6	34	7	4	9	6	4	3	6	6	7	7	6	6	7	6	4	4	3	3	4	3	159150	170080	138180	131110	135420	130050	1.10522	1.18112	0.959594	0.910497	0.940428	0.903135	1.1786	0.0617655
RC1G0037000	Putative P-loop containing nucleoside triphosphate hydrolase, leucine-rich repeat domain, L	--	150.3	1	5	2	1	1	1	1	1	0	1	2	1	1	1	0	2	1	0	0	1	0	1	0	0	0	0	0	0
RC1G0037800	Ribosomal protein	--	38.542	4.8	6	1	1	1	1	1	1	1	1	1	1	1	1	1	1	1	1	1	1	1	1	0	0	0	0	0	0
RC1G0038000	Protein RETICULATA-related	--	40.393	19.8	24	6	6	5	4	3	4	5	3	5	5	4	5	5	4	5	5	4	5	5	4	147590	145160	130860	201730	189500	167470	0.901487	0.886645	0.7993	1.23218	1.15748	1.02292	0.7582	0.0143076
RC1G0039800	Putative NADPH:quinone reductase	--	34.856	47.7	18	13	4	4	4	4	1	2	3	11	11	12	7	11	12	4	4	4	1	2	4	288220	347060	319440	0	341990	352760	0.873675	1.05204	0.968311		1.03667	1.06931	0.9161	0.28906
RC1G0039900	Putative endothelin-converting enzyme 1	--	28.783	12.7	2	2	2	1	0	1	0	0	0	1	2	1	0	1	1	1	2	1	0	1	1	0	0	0	0	0	0
RC1G0041200	Carboxypeptidase	--	56.439	28.3	62	10	10	9	10	11	10	10	12	9	9	9	9	9	9	9	9	9	9	9	9	304490	293550	308000	332710	334740	343110	0.953219	0.918971	0.964207	1.04156	1.04792	1.07412	0.8966	0.00319588
RC1G0041900	Putative methionine N(Alpha)-acetyltransferase NatB transcription regulator GNAT family	--	22.089	34.2	16	4	4	2	3	4	1	3	3	3	4	4	1	4	4	3	4	4	1	4	4	194960	189360	198350	0	186380	172160	1.03569	1.00594	1.0537		0.990108	0.914567	1.0834	0.100334
RC1G0042600	Putative transcription factor WD40-like family	--	118.27	47.6	233	39	39	44	38	38	34	38	41	37	35	36	34	36	36	37	35	36	34	36	36	642590	665200	677940	703620	682700	694250	0.948169	0.981531	1.00033	1.03822	1.00735	1.0244	0.9544	0.0594543
RC1G0042800	Putative vacuolar protein sorting-associated protein	--	60.598	13.9	23	7	7	3	4	4	2	4	6	3	5	4	6	5	6	3	5	4	6	5	6	107140	93843	120770	185470	199290	194370	0.713567	0.625007	0.804344	1.23525	1.3273	1.29453	0.5556	0.0014477
RC1G0046500	PRA1 family protein	--	13.939	8.8	6	1	1	2	1	1	1	0	1	1	1	1	1	0	1	1	1	1	1	0	1	0	0	0	0	0	0
RC1G0047300	Anion exchange protein 3 isoform X1	--	17.782	10.9	4	1	1	1	1	1	1	0	0	1	1	1	1	0	0	1	1	1	1	0	0	0	0	0	0	0	0
RC1G0047600	Glycerol-3-phosphate dehydrogenase [NAD(+)]	--	52.099	20.5	31	7	6	5	5	6	4	5	6	5	5	6	5	6	6	4	4	5	4	5	5	41873	43641	42118	50164	45273	42151	0.947282	0.987278	0.952824	1.13485	1.0242	0.953571	0.9276	0.235543
RC1G0050900	Glycosyltransferase-like KOBITO 1	--	59.679	17.8	30	7	7	5	6	4	3	7	5	6	7	6	5	7	5	6	7	6	5	7	5	27620	29795	29628	40888	31936	36079	0.845743	0.912343	0.90723	1.25202	0.977902	1.10476	0.7993	0.0435712
RC1G0051100	Putative ubiquitinyl hydrolase 1	--	58.927	17.8	25	7	7	4	4	7	2	4	4	6	5	7	3	4	4	6	5	7	3	4	4	66864	60058	58448	76973	72824	66080	0.999843	0.89807	0.873995	1.15101	1.08896	0.98812	0.8587	0.0661523
RC1G0052100	Purple acid phosphatase	--	70.605	2.2	1	1	1	0	0	0	0	1	0	0	0	0	0	1	0	0	0	0	0	1	0	0	0	0	0	0	0
RC1G0053500	Putative essential protein Yae1	--	23.529	16.1	6	3	3	1	2	2	1	0	0	1	2	2	2	2	2	1	2	2	2	2	2	0	32857	28647	0	0	0		1.06845	0.931549
RC1G0053700	Putative xanthoxin dehydrogenase	--	28.322	13.9	8	3	3	1	1	2	0	1	3	1	1	2	1	1	3	1	1	2	1	1	3	0	0	32330	0	0	30958			1.02168			0.978321	1.0443
RC1G0053800	Putative intron-binding protein aquarius	--	174.95	8.8	14	10	10	1	4	4	1	2	2	5	6	6	3	3	7	5	6	6	3	3	7	33178	32337	28930	20807	42203	26007	1.08506	1.05756	0.946136	0.680479	1.38022	0.850541	1.061	0.656077
RC1G0054000	Putative P-loop containing nucleoside triphosphate hydrolase, leucine-rich repeat domain, L	--	153.63	17.4	60	19	4	7	15	12	7	8	11	12	17	14	10	14	13	0	4	3	3	3	4	135380	120160	136300	118760	110450	111820	1.10835	0.983749	1.11589	0.972287	0.904253	0.915469	1.149	0.0418968
RC1G0055000	Putative P-loop containing nucleoside triphosphate hydrolase, leucine-rich repeat domain, L	--	84.283	15.1	19	9	1	4	3	3	3	4	2	9	8	8	6	9	6	1	1	1	1	1	1	102470	97764	78548	94494	99516	85457	1.10134	1.05076	0.844225	1.01561	1.06959	0.918483	0.9975	0.943726
RC1G0062000	Putative tetratricopeptide-like helical domain-containing protein	--	107.39	3.8	4	2	2	0	2	1	0	0	1	0	2	1	0	1	1	0	2	1	0	1	1	0	0	0	0	0	0
RC1G0312200	Putative transcription factor C2H2 family	--	12.283	13	6	1	1	1	1	1	1	1	1	1	1	1	1	1	1	1	1	1	1	1	1	0	0	0	0	0	0
RC1G0062700	proline-rich protein 4-like	--	34.716	7.3	2	2	2	0	0	1	0	0	1	0	0	2	0	0	1	0	0	2	0	0	1	0	0	0	0	0	0
RC1G0062800	Putative ATP phosphoribosyltransferase	--	29.618	28.7	7	7	0	1	2	1	1	1	1	7	7	7	6	7	7	0	0	0	0	0	0	0	0	0	0	0	0
RC1G0063700	Putative ATP phosphoribosyltransferase	--	40.926	37.3	63	12	4	10	10	10	10	12	11	11	12	11	9	11	10	3	4	3	2	3	2	402870	378290	404940	483510	447240	436700	0.946612	0.888857	0.951475	1.13609	1.05087	1.0261	0.8674	0.0198264
RC1G0064600	Annexin	--	35.822	3.1	2	1	1	1	1	0	0	0	0	1	1	1	1	0	0	1	1	1	1	0	0	0	0	0	0	0	0
RC1G0069200	Putative pheophorbide a oxygenase	--	62.094	8.2	13	4	2	1	3	2	2	2	3	3	3	2	3	2	4	1	2	0	1	0	2	38782	34489	37746	50060	48257	46119	0.910899	0.810067	0.886566	1.17579	1.13345	1.08323	0.7686	0.00347407
RC1G0069300	Putative histidinol-phosphate transaminase	--	46.438	22.1	24	6	6	4	4	5	4	3	4	4	4	5	4	5	5	4	4	5	4	5	5	316050	287950	326940	360780	300750	352200	0.975127	0.888428	1.00873	1.11313	0.927921	1.08666	0.9183	0.290478
RC1G0069500	IF-2B domain-containing protein	--	45.06	32.9	33	9	9	8	7	5	5	4	4	8	7	7	7	6	6	8	7	7	7	6	6	103010	106660	94630	86810	81127	84418	1.11031	1.14965	1.01998	0.935696	0.874441	0.909914	1.2058	0.0101207
RC3G0348100	Krueppel-like factor	--	10.808	11.6	3	1	1	0	0	0	1	1	1	0	1	0	1	1	1	0	1	0	1	1	1	0	0	0	0	0	0
RC1G0079200	Putative immunoglobulin E-set	--	22.028	16	11	3	3	1	2	2	2	1	3	2	2	2	2	2	3	2	2	2	2	2	3	115160	116570	173950	165280	113470	99036	0.881927	0.892725	1.33216	1.26576	0.868985	0.758445	1.0738	0.727978
RC1G0079300	Putative orotate phosphoribosyltransferase, Orotidine-5'-phosphate decarboxylase	--	52.254	28.7	73	13	13	12	12	13	8	13	15	10	12	11	9	11	12	10	12	11	9	11	12	506630	519040	491060	566320	572840	548340	0.948677	0.971915	0.919522	1.06045	1.07266	1.02678	0.8988	0.00670656
RC1G0085200	Putative transcription factor WD40-like family	--	84.183	5.5	7	3	3	2	1	2	0	0	2	2	1	3	0	0	2	2	1	3	0	0	2	25734	0	27365	0	0	25998	0.976042		1.0379			0.986055	1.0212
RC1G0089700	Putative beta-galactosidase	--	135.63	27.6	125	27	27	24	23	24	13	22	19	23	23	25	15	22	18	23	23	25	15	22	18	1868600	1764500	1897700	1900200	1910100	1909000	0.996578	0.941058	1.0121	1.01343	1.01871	1.01812	0.967	0.200387
RC1G0090100	Putative formylmethanofuran dehydrogenase, subunit A, metal-dependent hydrolase	--	62.417	14.6	37	6	6	6	6	6	6	6	7	6	5	5	5	6	6	6	5	5	5	6	6	99771	99337	100510	105530	108280	106050	0.966339	0.962136	0.973497	1.02212	1.04875	1.02716	0.9367	0.00160921
RC1G0091200	Putative T-complex protein 1, gamma subunit	--	8.5469	13	5	1	1	1	0	1	1	1	1	1	1	1	1	1	1	1	1	1	1	1	1	0	0	0	0	0	0
RC1G0092500	Putative START-like domain-containing protein	--	17.114	23.7	6	3	3	1	1	2	0	1	1	1	1	2	0	1	1	1	1	2	0	1	1	0	0	0	0	0	0
RC1G0092600	Putative START-like domain-containing protein	--	17.502	34.6	22	5	3	5	5	5	2	2	3	5	5	5	3	2	4	3	3	3	2	1	2	82732	78995	76952	64121	41194	64072	1.21645	1.1615	1.13146	0.942803	0.605696	0.942083	1.4091	0.0713277
RC1G0095000	Putative oxidoreductase	--	13.596	13.3	5	1	1	1	1	1	0	1	1	1	1	1	1	1	1	1	1	1	1	1	1	0	0	0	0	0	0
RC1G0095800	Putative oxidoreductase	--	21.234	30.4	14	4	4	3	3	4	2	1	1	4	3	4	2	3	2	4	3	4	2	3	2	319330	269000	268220	161830	122870	129710	1.50751	1.26991	1.26622	0.763974	0.58005	0.61234	2.0669	0.00202438
RC1G0096200	Uricase	--	35.05	55.8	88	16	16	16	15	18	12	13	14	15	16	13	14	12	14	15	16	13	14	12	14	225420	209910	218420	283930	280720	283050	0.900809	0.838829	0.872836	1.13462	1.1218	1.13111	0.7712	0.000239356
RC1G0096300	Putative oxidoreductase	--	38.563	21.7	1	6	0	1	0	0	0	0	0	6	5	4	4	4	4	0	0	0	0	0	0	0	0	0	0	0	0
RC1G0096800	Putative proteasome ATPase	--	47.138	71.1	41	26	6	5	8	7	7	7	7	24	23	22	21	20	24	4	5	4	5	4	5	428780	455440	484880	476080	468920	459270	0.927637	0.985314	1.049	1.02997	1.01448	0.9936	0.975	0.513152
RC1G0098400	Lon protease homolog, mitochondrial	--	101.31	8.1	3	5	1	0	0	1	0	1	1	5	4	5	4	4	5	1	0	1	0	1	1	0	0	0	0	0	0
RC1G0098700	protein ENHANCED DISEASE RESISTANCE 2-like	--	85.247	36.7	97	25	24	18	18	16	12	18	15	20	21	18	17	20	18	19	20	17	16	19	17	153700	150340	156300	156730	156550	158570	0.989283	0.967657	1.00602	1.00879	1.00763	1.02063	0.9756	0.107155
RC1G0098800	Putative nepenthesin	--	47.182	49	106	16	16	17	18	21	16	15	19	15	16	15	13	14	13	15	16	15	13	14	13	2634900	2590300	2570500	2775000	2734600	2766500	0.983673	0.967023	0.959631	1.03598	1.02089	1.0328	0.942	0.00221241
RC1G0099900	E3 ubiquitin-protein ligase KEG	--	180.19	15.2	58	18	18	10	11	11	6	10	10	10	15	12	9	12	13	10	15	12	9	12	13	65393	62415	66044	60619	62245	52107	1.06381	1.01537	1.0744	0.986148	1.0126	0.847675	1.1079	0.144238
RC1G0100100	Putative transcription factor bZIP family	--	43.483	24.1	28	8	5	5	7	5	3	4	4	7	8	7	5	5	5	4	5	4	2	3	3	80649	80558	57941	53006	65914	51029	1.24363	1.24223	0.893469	0.817369	1.01642	0.786883	1.2895	0.140708
RC1G0100300	Putative NADH:ubiquinone reductase (H(+)-translocating)	--	15.024	40.2	26	5	5	5	3	7	3	3	5	4	5	5	3	4	5	4	5	5	3	4	5	223710	224830	216720	146310	144670	137880	1.22679	1.23294	1.18846	0.802343	0.79335	0.756115	1.5512	3.40701e-05
RC1G0100600	Putative cucumisin	--	68.24	10.6	8	4	2	1	1	1	2	2	1	3	3	2	4	4	3	1	1	1	2	2	1	0	0	0	172820	152690	0				1.06184	0.938159
RC1G0103000	Putative dynamin central domain, dynamin, GTPase domain, GTPase effector domain, Dynamin superfamily	--	73.868	27.3	42	13	5	7	8	11	3	5	8	9	10	12	5	7	9	4	4	4	3	3	3	69078	72097	64018	80470	73173	69409	0.967829	1.01013	0.896935	1.12744	1.0252	0.972467	0.9199	0.210084
RC1G0103100	Peptidyl-prolyl cis-trans isomerase	--	20.268	47.1	22	6	6	3	4	4	4	3	4	4	4	4	5	4	5	4	4	4	5	4	5	100750	92098	90064	104560	103400	96135	1.0298	0.941365	0.920575	1.06874	1.05689	0.982629	0.9303	0.167824
RC1G0104900	DUF810 domain-containing protein	--	128.29	17.9	59	16	16	13	9	9	8	10	10	15	13	13	11	13	12	15	13	13	11	13	12	42300	41856	45893	37897	38580	40570	1.02713	1.01635	1.11438	0.920217	0.936802	0.985123	1.1111	0.0418873
RC1G0106000	G-type lectin S-receptor-like serine/threonine-protein kinase	--	36.145	7.2	3	2	1	1	1	0	0	0	1	2	1	2	0	1	1	1	1	1	0	1	1	0	0	0	0	0	0
RC1G0111800	Putative phosphotransferase with an alcohol group as acceptor	--	28.217	14.8	9	2	2	1	2	2	0	2	2	2	2	2	2	2	2	2	2	2	2	2	2	59519	60728	66532	67989	62188	58864	0.950226	0.969528	1.06219	1.08545	0.992837	0.939769	0.988	0.843006
RC1G0112800	Putative phosphoribosylaminoimidazolesuccinocarboxamide synthase	--	44.176	60.1	85	18	18	16	17	15	9	13	15	17	16	14	13	12	15	17	16	14	13	12	15	163880	163680	164150	191230	191330	176110	0.936118	0.934976	0.937661	1.09235	1.09292	1.00598	0.8801	0.00998685
RC1G0115200	ATP-dependent Clp protease proteolytic subunit	--	35.276	22.8	19	4	4	3	2	3	4	3	4	4	3	4	3	4	4	4	3	4	3	4	4	80141	82440	79816	65362	70686	65782	1.08243	1.11349	1.07804	0.882819	0.954728	0.888492	1.201	0.00246815
RC1G0116100	Putative valine--tRNA ligase	--	110.94	6.9	18	6	5	4	3	4	3	2	2	6	5	6	3	3	5	5	4	5	3	2	5	25558	27483	30108	33844	29512	30105	0.868286	0.933684	1.02286	1.14979	1.00262	1.02276	0.8897	0.139861
RC1G0116300	Methionine aminopeptidase 2	--	46.178	11.8	6	4	4	1	2	1	1	0	1	3	3	2	3	2	2	3	3	2	3	2	2	23812	23667	22212	0	0	0	1.02504	1.0188	0.956164
RC1G0117400	Cysteine proteinase inhibitor	--	26.797	65.1	92	12	12	15	16	18	14	14	15	12	12	12	11	11	11	12	12	12	11	11	11	499690	522520	539420	437180	413960	435350	1.05267	1.10077	1.13637	0.920986	0.87207	0.917131	1.2139	0.00238175
RC1G0119900	Cysteine proteinase inhibitor	--	12.992	63.8	38	6	6	5	7	7	6	6	7	4	6	5	4	4	5	4	6	5	4	4	5	430820	446240	430950	499390	492250	514540	0.918531	0.951407	0.918808	1.06473	1.0495	1.09703	0.8684	0.00128798
RC1G0120100	Putative dihydroxy-acid dehydratase	--	64.754	30.4	83	16	16	17	15	18	9	10	14	15	15	15	12	12	13	15	15	15	12	12	13	271550	261960	275860	287230	277860	263940	0.994446	0.959326	1.01023	1.05187	1.01755	0.966577	0.9763	0.460452
RC1G0127100	aladin isoform X1	--	56.112	6.7	8	3	3	1	2	2	0	1	2	3	2	3	1	2	3	3	2	3	1	2	3	35396	32671	28845	0	45885	30609	1.02061	0.942038	0.831719		1.32305	0.882582	0.8446	0.43541
RC1G0127400	Putative oxidoreductase	--	36.99	21.2	7	4	4	3	3	1	0	0	0	3	4	2	1	1	2	3	4	2	1	1	2	37260	31876	30624	0	0	22830	1.21576	1.04008	0.999233			0.744922	1.4566
RC1G0128000	Putative nascent polypeptide-associated complex subunit alpha	--	22.099	51	44	6	6	8	7	6	5	7	11	5	5	5	6	6	6	5	5	5	6	6	6	969540	976360	1034800	1419500	1408800	1433600	0.803198	0.808848	0.857261	1.17596	1.16709	1.18764	0.6994	7.28518e-05
RC1G0128200	Putative ribosomal protein L14P	--	18.005	12	4	2	2	1	2	1	0	0	0	1	2	1	0	1	1	1	2	1	0	1	1	0	0	0	0	0	0
RC1G0129300	SAC3/GANP/THP	--	11.008	22.9	8	2	2	2	2	2	0	1	1	2	2	2	2	2	2	2	2	2	2	2	2	19335	26644	21569	24950	26617	20352	0.83181	1.14625	0.927918	1.07337	1.14509	0.875562	0.9392	0.626584
RC1G0131900	Putative polygalacturonase	--	39.256	10.3	4	2	2	1	1	1	0	0	1	1	1	1	0	0	1	1	1	1	0	0	1	0	0	0	0	0	0
RC1G0132200	Putative cysteine desulfurase, Selenocysteine lyase	--	50.975	36.9	62	12	12	9	12	10	11	10	10	9	11	10	11	10	10	9	11	10	11	10	10	157770	170570	167340	185300	167780	162740	0.935858	1.01178	0.992625	1.09916	0.995235	0.965339	0.961	0.443293
RC1G0132500	Putative importin-beta domain-containing protein	--	130.72	12.7	42	10	10	9	8	6	7	7	5	9	7	7	6	7	6	9	7	7	6	7	6	31279	31418	36260	28930	29973	32292	0.986968	0.991354	1.14414	0.912849	0.945759	1.01893	1.0851	0.240579
RC1G0133000	Putative carboxylesterase	--	29.373	40.6	49	8	4	9	9	10	5	6	10	6	7	6	6	6	8	3	4	3	2	4	4	300960	298950	281050	249280	240520	280920	1.09329	1.08598	1.02096	0.905551	0.873729	1.02049	1.143	0.0589708
RC1G0134400	Putative transcription factor C2H2 family	--	38.373	24.4	22	7	7	3	5	4	4	3	3	6	6	5	5	4	5	6	6	5	5	4	5	66223	67591	72458	73378	60864	62842	0.98508	1.00543	1.07783	1.09151	0.905364	0.934787	1.0466	0.492203
RC1G0134900	Putative ubiquitinyl hydrolase 1	--	47.635	8.1	4	3	1	0	1	0	2	0	1	2	3	2	3	1	3	0	1	0	1	0	1	0	24024	0	24532	0	28633		0.933708		0.953452		1.11284	0.9038
RC1G0135000	Putative ubiquitinyl hydrolase 1	--	48.095	13.6	11	4	2	2	2	3	1	2	1	3	3	4	2	3	2	1	1	2	1	1	1	37257	35506	24788	32324	55391	63482	0.898669	0.856433	0.597906	0.779681	1.33607	1.53124	0.6452	0.163181
RC1G0135800	Putative major facilitator superfamily	--	54.168	3.3	4	1	1	1	1	1	0	1	0	1	1	1	1	1	0	1	1	1	1	1	0	0	0	0	0	0	0
RC1G0137000	Putative glutamate--tRNA ligase	--	36.578	27.5	10	9	1	2	2	3	0	1	2	8	9	9	8	9	8	1	1	1	1	1	1	28756	35665	40135	22211	22926	20854	1.01166	1.25473	1.41199	0.781403	0.806558	0.733663	1.5844	0.0112488
RC1G0138500	Putative SUN domain-containing protein	--	49.786	43.6	92	14	14	17	17	18	12	13	15	14	14	14	12	12	13	14	14	14	12	12	13	110540	106810	115420	130320	130290	125600	0.922474	0.891346	0.963198	1.08754	1.08729	1.04815	0.8616	0.00428458
RC1G0140900	Putative nucleotide-binding alpha-beta plait domain-containing protein	--	99.036	5	4	3	3	2	2	0	0	0	0	2	3	0	1	0	0	2	3	0	1	0	0	12027	13474	0	0	0	0	0.943257	1.05674
RC1G0141500	Pectinesterase	--	63.216	12.6	52	7	7	12	6	11	7	8	8	7	7	7	6	7	7	7	7	7	6	7	7	825350	828400	688610	713360	750610	717520	1.09466	1.09871	0.913306	0.946132	0.995537	0.95165	1.0737	0.343211
RC1G0143100	Putative polyamine-transporting ATPase	--	47.925	8.1	6	2	2	1	2	2	0	0	1	1	2	2	1	1	1	1	2	2	1	1	1	0	20870	14310	0	0	0		1.18647	0.81353
RC1G0143200	Probable tRNA N6-adenosine threonylcarbamoyltransferase	--	38.333	41.1	33	10	10	6	8	5	3	5	6	8	10	7	8	5	8	8	10	7	8	5	8	187180	187730	207590	208090	193880	184460	0.960776	0.963599	1.06554	1.06811	0.995167	0.946815	0.9933	0.897897
RC1G0144000	Putative DNA topoisomerase (ATP-hydrolyzing)	--	104.75	2.4	5	2	2	1	1	2	1	0	0	2	1	2	1	0	0	2	1	2	1	0	0	48555	0	41085	0	0	0	1.08333		0.916667
RC1G0144300	DNA repair REX1-B protein	--	24.631	14.2	3	2	2	1	0	2	0	0	0	1	0	2	0	0	0	1	0	2	0	0	0	0	0	0	0	0	0
RC1G0144500	Putative vacuolar protein sorting protein 36, GLUE	--	48.652	32.9	34	11	11	3	7	7	4	6	7	6	9	8	7	8	9	6	9	8	7	8	9	96304	97017	99313	121470	114200	109430	0.906058	0.912766	0.934368	1.14283	1.07443	1.02955	0.848	0.00661507
RC1G0144700	Phospholipid-transporting ATPase	--	133.94	7	15	6	6	5	4	3	1	1	1	5	4	5	2	1	2	5	4	5	2	1	2	56613	47284	75745	217590	0	40436	0.646757	0.540181	0.865325	2.48579		0.461948	0.4641	0.524654
RC1G0145900	Putative chlorophyll(Ide) b reductase	--	36.226	8.6	4	2	2	0	2	1	0	1	0	0	2	1	1	1	0	0	2	1	1	1	0	0	0	0	0	0	0
RC1G0146400	Putative alcohol dehydrogenase	--	41.436	74.8	209	25	1	34	39	37	26	34	39	24	23	21	18	20	21	1	1	1	1	1	1	2063800	2068100	1997600	2331600	2284600	2255700	0.952421	0.954405	0.92187	1.07601	1.05432	1.04098	0.892	0.0015101
RC1G0146500	Putative transferase, protein kinase CMGC-Pl-Tthe family	--	174.48	3.2	10	4	4	3	3	0	1	2	1	3	3	1	1	2	2	3	3	1	1	2	2	35141	39331	0	0	41056	44696	0.877297	0.9819			1.02496	1.11584	0.8685	0.182282
RC1G0146600	Putative HSP20-like chaperone	--	40.946	3	5	1	1	1	1	1	0	1	1	1	1	1	1	1	1	1	1	1	1	1	1	0	0	0	0	0	0
RC1G0146700	Putative glycosidase	--	72.241	15.2	23	8	5	4	3	3	5	5	3	6	7	6	8	8	6	3	4	3	5	5	3	82299	77454	62767	98055	102610	109950	0.926208	0.871682	0.706391	1.10353	1.15479	1.2374	0.7164	0.0186644
RC1G0147600	Putative Longin-like domain-containing protein	--	27.052	28.6	21	6	6	5	3	3	2	4	4	5	4	4	5	6	4	5	4	4	5	6	4	138630	154970	147820	168940	155740	150780	0.907185	1.01411	0.967324	1.10553	1.01915	0.986694	0.9284	0.187907
RC1G0147800	Putative NADH:ubiquinone reductase (H(+)-translocating)	--	9.8191	17.4	4	2	1	1	0	0	1	1	1	2	2	1	2	2	1	1	1	0	1	1	1	0	0	0	0	0	0
RC1G0148200	Exocyst complex component SEC5	--	125.28	19	42	16	16	8	8	9	4	6	7	11	12	13	8	9	9	11	12	13	8	9	9	205350	211190	226740	219950	264770	286690	0.870933	0.895702	0.961652	0.932855	1.12295	1.21591	0.8339	0.103172
RC1G0148700	Putative chaperone DnaJ	--	46.23	41.7	42	15	8	6	9	6	6	6	9	14	15	14	11	11	14	7	8	8	5	6	8	204590	211050	201320	272880	226500	243710	0.90257	0.931069	0.888144	1.20384	0.999228	1.07515	0.8303	0.0305974
RC1G0149800	Putative methionine--tRNA ligase	--	69.529	51.4	13	21	4	4	3	1	1	1	3	19	17	17	15	16	16	4	2	1	3	3	3	306050	297950	0	240630	183400	253920	1.19369	1.1621		0.938531	0.715317	0.990366	1.3364	0.105123
RC1G0149900	Putative mitochondrial glycoprotein	--	25.451	17.7	13	3	3	1	2	2	3	3	2	2	2	3	3	3	3	2	2	3	3	3	3	36137	45061	63508	76535	80608	68368	0.585662	0.730291	1.02926	1.24038	1.30639	1.10802	0.6417	0.0519744
RC1G0150100	nuclear pore complex protein NUP1 isoform X1	--	107.46	14.5	33	11	11	5	7	11	2	4	4	7	9	11	4	5	5	7	9	11	4	5	5	69920	60840	64135	57614	50418	57797	1.16299	1.01197	1.06677	0.958306	0.838613	0.96135	1.1753	0.0557101
RC1G0150900	Calcium-dependent calmodulin-independent protein kinase	--	63.239	28.9	35	10	9	4	7	7	4	7	6	8	10	9	9	8	7	7	9	8	8	7	6	139650	137260	157910	134810	161710	157250	0.942955	0.926817	1.06625	0.910274	1.09191	1.0618	0.9582	0.594029
RC1G0151000	Putative ubiquinone biosynthesis protein COQ9	--	32.184	44.1	50	10	10	11	10	9	5	7	8	9	9	9	7	8	8	9	9	9	7	8	8	295760	285170	266890	273200	255230	271150	1.07719	1.03862	0.972041	0.995022	0.929574	0.987556	1.0603	0.190985
RC1G0151600	Diphosphomevalonate decarboxylase	--	46.068	48.4	97	16	16	20	18	18	9	14	18	14	15	15	13	13	15	14	15	15	13	13	15	3081200	2979800	3036100	2899500	2424200	2872100	1.06906	1.03388	1.05341	1.00602	0.841108	0.996513	1.11	0.142189
RC1G0151700	Putative dihydrolipoyllysine-residue acetyltransferase	--	39.067	50.6	62	14	8	9	13	12	6	11	11	10	11	12	9	11	11	5	6	6	4	6	5	493200	497300	480360	587100	567850	517300	0.941488	0.949315	0.916977	1.12074	1.08399	0.987493	0.8796	0.0319021
RC1G0152600	Putative alpha/Beta hydrolase	--	39.191	26.3	7	8	2	1	2	1	0	1	2	6	7	7	5	6	8	1	2	1	0	1	2	0	65307	0	0	0	23545		1.47002				0.529982	2.7737
RC1G0153400	Putative aspartyl aminopeptidase	--	57.495	22.3	33	9	8	6	7	6	4	4	6	7	8	8	8	7	6	6	7	7	7	6	5	104460	98224	103250	99496	95712	96564	1.04861	0.98601	1.03646	0.998779	0.960793	0.969346	1.0485	0.101023
RC1G0154700	Putative R3H domain, SUZ domain-containing protein	--	51.299	12.2	8	4	4	1	2	0	2	1	2	2	3	2	2	3	2	2	3	2	2	3	2	0	0	21852	0	29767	47354			0.662362		0.902276	1.43536	0.5667
RC1G0155200	Putative DNA-directed RNA polymerase	--	22.265	35.6	14	5	5	1	4	3	2	1	3	2	4	5	4	3	4	2	4	5	4	3	4	51724	53629	57091	59330	58815	63794	0.901159	0.934349	0.994666	1.03367	1.0247	1.11145	0.8928	0.0425777
RC1G0156100	Putative heavy metal-associated domain, HMA	--	9.0953	85.1	48	8	8	8	8	9	5	7	11	7	7	6	6	6	8	7	7	6	6	6	8	3551400	3408900	3686300	3828100	4059100	3896200	0.949996	0.911877	0.986081	1.02401	1.0858	1.04223	0.9035	0.0234105
RC1G0156700	Cyclin-dependent kinase type A	--	33.856	36.1	17	9	4	4	3	2	3	2	3	9	7	6	5	6	7	4	3	2	3	2	3	60958	81951	74372	67431	55459	45467	0.948423	1.27505	1.15713	1.04913	0.862866	0.707404	1.2906	0.143143
RC1G0156900	Putative RNA helicase	--	82.429	22.8	32	11	10	7	6	7	2	5	5	7	8	8	4	6	8	7	8	8	4	5	7	46854	47588	55203	46134	50759	45276	0.963367	0.978459	1.13503	0.948563	1.04366	0.930922	1.0526	0.474757
RC1G0157400	Tip elongation aberrant protein 1	--	58.641	20.3	26	9	6	4	6	4	2	4	6	4	6	5	5	7	7	3	4	3	5	5	5	36648	40789	38271	52102	45286	44323	0.854203	0.950722	0.892032	1.21441	1.05554	1.03309	0.8165	0.0277573
RC1G0157800	Putative cytochrome P450	--	62.762	18.4	31	9	9	6	5	6	2	6	6	7	6	7	6	7	6	7	6	7	6	7	6	61568	64742	59222	58395	58838	51918	1.04152	1.09521	1.00183	0.98784	0.995334	0.878272	1.0968	0.123718
RC1G0161900	Putative vinorine synthase	--	22.96	5.3	3	1	1	1	1	1	0	0	0	1	1	1	0	0	0	1	1	1	0	0	0	0	0	0	0	0	0
RC1G0162900	Putative ribosomal protein/NADH dehydrogenase	--	13.917	30	12	4	4	2	2	3	1	1	3	3	4	4	3	2	4	3	4	4	3	2	4	40441	37829	38086	45803	31927	38428	1.04358	0.976173	0.982805	1.18194	0.823873	0.991631	1.0017	0.91517
RC1G0164200	Tip elongation aberrant protein 1	--	45	10.1	1	4	1	0	0	0	1	0	0	2	2	3	1	2	2	1	0	1	1	0	0	0	0	0	0	0	0
RC5G0656700	Putative pre-rRNA-processing protein TSR2	--	21.712	7.8	1	1	1	0	0	0	0	1	0	1	1	0	0	1	0	1	1	0	0	1	0	0	0	0	0	0	0
RC1G0165700	Pyrroline-5-carboxylate reductase	--	28.592	42.9	50	11	4	10	11	9	5	5	10	10	9	9	8	7	8	4	4	4	4	3	3	213380	195680	197270	189510	181110	239050	1.05286	0.965526	0.973372	0.935082	0.893635	1.17952	0.9945	0.989175
RC1G0168400	T-complex protein 1 subunit delta	--	57.961	73.6	190	32	32	27	37	30	27	35	34	26	26	27	27	26	27	26	26	27	27	26	27	895240	880560	941780	919780	918920	916500	0.981483	0.965389	1.03251	1.00839	1.00744	1.00479	0.9863	0.522942
RC1G0168500	Putative phosphoric monoester hydrolase	--	94.538	1.6	2	1	1	0	1	0	0	0	1	1	1	1	0	1	1	1	1	1	0	1	1	0	0	0	0	0	0
RC1G0168600	Conserved oligomeric Golgi complex subunit 4	--	79.469	25.8	40	14	14	10	8	7	3	5	7	13	14	9	5	8	9	13	14	9	5	8	9	729560	577560	604950	381490	469040	444670	1.36482	1.08047	1.13171	0.713672	0.877457	0.831866	1.4763	0.0147826
RC1G0168900	Putative ribosomal protein L6	--	22.1	67	116	14	10	22	22	23	13	16	20	13	14	13	13	12	13	10	10	9	10	9	10	1821100	1844200	2295700	1786400	1894900	1899600	0.94669	0.958698	1.19341	0.928651	0.985054	0.987498	1.0681	0.480298
RC1G0170600	Putative trans-aconitate 3-methyltransferase	--	36.238	16.7	16	5	5	4	4	4	1	1	2	4	4	4	1	1	2	4	4	4	1	1	2	91513	130050	133780	0	0	45045	0.914243	1.29924	1.3365			0.450013	2.6295
RC1G0170700	E24 ASN	--	10.969	18.4	3	1	1	1	0	1	0	0	1	1	0	1	1	1	1	1	0	1	1	1	1	0	0	0	0	0	0
RC1G0172000	Putative Red chlorophyll catabolite reductase	--	34.5	11.3	8	3	3	0	1	3	1	2	1	1	1	3	1	2	1	1	1	3	1	2	1	0	0	40236	0	19784	0			1.34075		0.659247		2.0338
RC1G0172100	Pyruvate kinase	--	46.71	61.6	114	20	17	23	22	18	16	15	20	18	18	17	17	14	18	15	15	14	15	13	15	698110	705960	683840	767430	794250	700280	0.962939	0.973767	0.943256	1.05856	1.09555	0.965932	0.9231	0.1117
RC1G0172200	Pyruvate kinase	--	22.718	43.3	25	8	4	4	6	5	3	3	4	7	6	7	7	7	8	4	4	4	3	4	4	434700	440220	447470	455500	510150	478240	0.942855	0.954827	0.970553	0.987969	1.1065	1.03729	0.9159	0.0622788
RC1G0173300	Putative malate dehydrogenase (NADP(+))	--	48.112	37.6	60	12	12	9	11	8	13	9	10	9	10	11	11	12	10	9	10	11	11	12	10	465200	475680	449940	522600	491120	489690	0.964402	0.986128	0.932766	1.0834	1.01814	1.01517	0.9251	0.0436097
RC1G0174100	Sec6 domain-containing protein	--	15.608	18.7	1	2	1	0	0	0	1	0	0	1	1	1	2	1	1	0	0	0	1	0	0	0	0	0	0	0	0
RC1G0175900	Putative galactose oxidase/kelch, beta-propeller, kelch-type beta propeller	--	62.37	46.3	100	19	19	18	16	20	12	16	18	14	17	16	12	17	16	14	17	16	12	17	16	122280	128400	114410	139890	130700	125730	0.963581	1.01181	0.901564	1.10235	1.02993	0.990767	0.9212	0.146552
RC1G0176000	Putative K domain-containing protein	--	33.423	61.9	80	17	17	13	17	14	10	14	12	14	17	16	13	14	14	14	17	16	13	14	14	566060	568230	577160	584970	575910	566050	0.987779	0.991566	1.00715	1.02078	1.00497	0.987762	0.991	0.469004
RC1G0176700	Putative transcription factor FAR family	--	93.264	1.7	4	1	1	1	0	1	1	1	0	1	0	1	1	1	0	1	0	1	1	1	0	0	0	0	0	0	0
RC1G0183400	DUF1997 domain-containing protein	--	26.905	16.8	13	2	2	2	2	2	2	2	3	2	1	2	2	2	2	2	1	2	2	2	2	36790	62091	21465	67043	75999	49064	0.706477	1.19233	0.412191	1.28742	1.45941	0.942174	0.6265	0.178414
RC1G0183500	Putative leucine--tRNA ligase	--	126.65	49.4	88	42	14	15	16	14	14	13	16	40	40	39	36	35	38	14	13	12	11	11	13	362270	352990	356940	355660	349490	334860	1.02907	1.00271	1.01393	1.0103	0.992771	0.951212	1.031	0.188424
RC1G0186600	Plastid DNA-binding protein (Fragment)	--	49.019	7.4	10	4	4	1	2	2	1	2	2	1	4	2	1	2	2	1	4	2	1	2	2	0	3839500	4116400	0	3711800	4032200		0.978223	1.04877		0.945688	1.02732	1.0274	0.664488
RC1G0187500	Putative immunoglobulin E-set, protein-tyrosine phosphatase, phosphoglucan phosphatase DSP4	--	42.295	41.8	46	11	11	8	10	7	7	5	9	7	9	10	6	6	9	7	9	10	6	6	9	103910	92494	109790	95722	97857	95060	1.04813	0.932974	1.10744	0.965535	0.98707	0.958857	1.0608	0.331716
RC1G0188600	Putative transcription factor WD40-like family	--	43.495	19.9	25	6	5	5	4	4	2	5	5	5	5	4	3	6	5	4	4	3	3	5	4	69709	69549	61818	67259	62354	57904	1.07633	1.07386	0.95449	1.0385	0.962766	0.894056	1.0723	0.298009
RC1G0190000	Putative nuclear protein	--	123.61	9.9	34	9	9	7	6	7	2	6	6	8	7	7	6	7	8	8	7	7	6	7	8	135260	146730	146930	152520	133800	140980	0.947841	1.02822	1.02962	1.06879	0.937609	0.987924	1.0038	0.928186
RC1G0191100	Putative 5-oxoprolinase (ATP-hydrolyzing)	--	137.6	36.9	162	37	37	25	27	33	21	26	30	30	30	35	23	31	30	30	30	35	23	31	30	236360	236980	248960	265120	255650	241210	0.955453	0.957959	1.00639	1.07171	1.03343	0.975059	0.9479	0.176033
RC1G0191800	Putative phospholipase C	--	57.781	9.9	2	3	2	0	1	1	0	0	0	1	1	3	0	0	1	1	1	2	0	0	0	0	0	0	0	0	0
RC1G0192700	Protein SCAI	--	64.232	14.2	19	5	5	3	4	4	1	3	4	4	5	5	2	3	4	4	5	5	2	3	4	47485	36222	43810	56558	43218	44320	1.04896	0.800153	0.967774	1.24938	0.954697	0.97904	0.8849	0.361202
RC1G0195400	Putative phosphoric monoester hydrolase	--	39.121	44.5	45	10	10	6	8	8	8	7	8	7	9	9	10	10	9	7	9	9	10	10	9	87157	94228	77454	96591	92251	97113	0.959889	1.03777	0.853027	1.06379	1.01599	1.06954	0.9052	0.158507
RC1G0198900	Putative EF-hand domain pair protein	--	24.552	15.2	10	3	3	3	1	3	1	1	1	3	3	2	2	2	2	3	3	2	2	2	2	125230	87269	91647	102400	56272	77382	1.39093	0.969297	1.01792	1.13736	0.625013	0.859482	1.2885	0.261796
RC1G0199200	Glycosyltransferase	--	52.704	31.4	6	8	1	1	1	1	1	1	1	8	8	8	4	4	5	1	1	1	1	1	1	0	0	0	0	0	0
RC1G0200200	Glycosyltransferase	--	52.758	33.5	14	10	1	2	3	3	2	2	2	10	10	10	7	7	5	1	1	1	1	1	1	524090	494790	520000	49587	48459	51972	1.86189	1.7578	1.84736	0.176163	0.172156	0.184636	10.258	1.14342e-07
RC1G0200500	Glycosyltransferase	--	52.702	40.4	43	10	0	11	10	10	3	6	3	10	10	10	5	5	5	0	0	0	0	0	0	517500	492960	438680	132260	119110	83745	1.74022	1.6577	1.47517	0.444757	0.400537	0.281613	4.3243	0.000542302
RC1G0202100	Putative P-loop containing nucleoside triphosphate hydrolase, leucine-rich repeat domain, L	--	93.674	2	1	1	1	0	1	0	0	0	0	0	1	0	0	0	0	0	1	0	0	0	0	0	0	0	0	0	0
RC1G0202800	Putative glutathione transferase	--	26.709	43	49	11	11	11	9	7	3	10	9	9	9	9	6	10	8	9	9	9	6	10	8	176660	177980	165500	208260	192880	185720	0.957507	0.964661	0.897019	1.12878	1.04542	1.00661	0.8863	0.0424134
RC1G0203000	DNA-directed RNA polymerase subunit beta	--	132.92	1.3	1	1	1	0	1	0	0	0	0	0	1	0	0	0	0	0	1	0	0	0	0	0	0	0	0	0	0
RC1G0203700	Putative Heat shock protein 70 family	--	82.424	40.8	165	30	10	35	31	29	19	23	28	28	27	26	22	24	27	10	9	10	7	8	9	1382800	1355300	1391400	1481900	1473100	1466000	0.970329	0.951032	0.976364	1.03987	1.03369	1.02871	0.9341	0.00131929
RC1G0203800	Sedlin_N domain-containing protein	--	15.229	50.4	27	6	6	5	5	5	4	3	5	6	6	6	6	5	5	6	6	6	6	5	5	162840	162600	159860	177370	164240	157440	0.992574	0.991111	0.97441	1.08114	1.00111	0.959659	0.9724	0.491781
RC1G0205400	Putative UDP-glucuronosyl/UDP-glucosyltransferase	--	52.123	44.5	60	12	11	13	9	11	6	8	13	10	10	10	8	8	11	10	10	10	8	8	11	413760	408110	434370	474010	457120	486920	0.928306	0.91563	0.974547	1.06348	1.02559	1.09245	0.8859	0.00999649
RC1G0205700	Putative Heat shock chaperonin-binding protein	--	47.444	43.4	66	14	14	13	13	12	8	12	8	12	13	13	11	11	11	12	13	13	11	11	11	296230	292540	302550	272320	280990	271650	1.0356	1.0227	1.0577	0.952012	0.982322	0.94967	1.0804	0.00616678
RC1G0205800	Putative ribonuclease PH, bacterial-type, PNPase/RNase PH domain-containing protein	--	27.586	23	10	4	4	3	2	1	0	1	3	3	2	2	0	2	3	3	2	2	0	2	3	22310	24183	22136	0	21202	20334	1.01257	1.09758	1.00467		0.962284	0.922888	1.1015	0.0940006
RC1G0211500	Putative plant AUGMIN subunit 7 protein	--	17.196	23.9	9	2	2	2	2	2	1	1	1	2	2	2	1	2	1	2	2	2	1	2	1	36025	29790	33997	0	30035	0	1.10977	0.917695	1.04729		0.925243		1.1077
RC1G0211600	Putative plant AUGMIN subunit 7 protein	--	40.316	29.3	22	7	7	5	3	5	2	3	4	5	5	5	4	5	4	5	5	5	4	5	4	47412	41372	37873	38626	35264	38020	1.19242	1.04051	0.952512	0.97145	0.886896	0.956209	1.1318	0.166074
RC1G0214400	Putative Galactose-binding domain-containing protein	--	238.18	2.2	7	4	4	2	2	2	0	1	0	4	2	3	0	2	1	4	2	3	0	2	1	15715	16441	22904	0	21481	0	0.821259	0.8592	1.19695		1.12259		0.8544
RC1G0216500	GCK	--	21.825	22.1	5	3	3	1	2	1	0	1	0	1	2	2	2	2	1	1	2	2	2	2	1	0	29606	0	12543	11437	0		1.65749		0.702217	0.640298		2.4692
RC1G0219800	Tubulin-specific chaperone A	--	12.984	31.6	10	5	5	2	2	3	0	1	2	2	3	4	2	5	2	2	3	4	2	5	2	97060	94717	105600	0	94149	89803	1.00825	0.983911	1.09696		0.978011	0.932865	1.0777	0.206113
RC1G0220400	Putative ribose-phosphate diphosphokinase	--	43.754	10.7	15	3	3	2	2	3	2	3	3	2	2	3	3	3	3	2	2	3	3	3	3	59627	54462	61464	55600	57785	61137	1.02196	0.933434	1.05344	0.952939	0.990388	1.04784	1.0059	0.912359
RC1G0222200	Putative 3-hydroxyisobutyryl-CoA hydrolase	--	46.629	45.8	74	16	16	14	14	12	10	11	13	11	15	11	12	10	12	11	15	11	12	10	12	209950	195500	201440	238100	216580	236920	0.970127	0.903357	0.930804	1.1002	1.00076	1.09475	0.8775	0.0246728
RC1G0222300	Putative hydroxyisourate hydrolase, 2-oxo-4-hydroxy-4-carboxy-5-ureidoimidazoline decarboxylase	--	36.559	41.7	52	10	10	11	9	10	6	7	9	9	8	9	6	7	7	9	8	9	6	7	7	231660	211020	227660	282630	260780	230350	0.96251	0.876754	0.94589	1.17428	1.0835	0.957067	0.8663	0.0999744
RC1G0223300	Protein transport protein SEC23	--	84.291	33.4	99	22	18	18	21	20	12	12	16	18	18	21	13	14	17	16	15	18	9	11	13	677320	645830	620850	669760	657070	619760	1.04455	0.995988	0.957464	1.03289	1.01332	0.955783	0.9987	0.968891
RC1G0223900	Putative UTP--glucose-1-phosphate uridylyltransferase	--	72.936	31.5	43	15	14	9	11	7	3	7	6	10	13	10	5	9	9	9	12	9	4	8	8	53129	46595	51193	56864	43333	52907	1.04853	0.919575	1.01032	1.12224	0.855198	1.04415	0.9857	0.921732
RC1G0224800	UDP-glucose 6-dehydrogenase	--	51.598	50.6	155	24	20	27	28	25	17	27	31	22	23	22	20	21	23	19	19	18	17	17	20	1508400	1599500	1494500	1625900	1521900	1579600	0.970053	1.02864	0.961114	1.04562	0.978735	1.01584	0.9736	0.400395
RC1G0224900	Putative ribosomal protein L3	--	32.958	5	1	1	1	0	0	1	0	0	0	0	0	1	0	0	0	0	0	1	0	0	0	0	0	0	0	0	0
RC1G0226300	Putative phosphopantothenate--cysteine ligase	--	38.416	20.9	4	7	1	1	1	1	0	0	1	5	5	5	3	3	6	1	1	1	0	0	1	0	0	0	0	0	0
RC1G0227900	Putative transcription regulator SWI/SNF-BAF60b family	--	17.073	28	12	3	3	3	2	1	2	2	2	3	3	2	2	2	3	3	3	2	2	2	3	46105	43447	35263	25847	35240	26045	1.30519	1.22994	0.998259	0.731702	0.997608	0.737307	1.4325	0.0494609
RC1G0231500	Putative transcription factor WD40-like family	--	48.214	36.4	39	10	10	7	7	7	5	6	7	7	7	6	7	6	7	7	7	6	7	6	7	67522	65831	70520	60323	64229	54518	1.05794	1.03145	1.10492	0.945148	1.00635	0.854195	1.1385	0.0639902
RC1G0234200	Putative diaminohydroxyphosphoribosylaminopyrimidine deaminase	--	42.079	18.7	12	4	4	3	2	2	1	3	1	3	2	3	3	3	2	3	2	3	3	3	2	34456	41984	55991	45026	40562	45757	0.783756	0.954992	1.2736	1.02419	0.922646	1.04082	1.0083	0.946516
RC1G0235100	Putative aldehyde oxygenase (Deformylating)	--	72.307	32.1	34	16	9	4	6	4	5	6	9	10	13	12	6	11	13	4	7	7	4	6	6	82480	72279	73523	161230	147860	158400	0.711267	0.623299	0.634027	1.39037	1.27507	1.36597	0.4883	0.00012785
RC6G0190700	Putative prefoldin	--	8.5849	23.1	5	1	1	1	1	1	1	0	1	1	1	1	1	0	1	1	1	1	1	0	1	0	0	0	0	0	0
RC1G0237400	Putative acyl-CoA desaturase	--	35.125	19.7	7	5	2	1	0	2	2	1	1	3	3	4	4	3	4	1	0	2	2	1	1	0	0	90034	199330	0	0			0.622289	1.37771			0.4517
RC1G0238000	Putative acyl-CoA desaturase	--	30.299	33.7	32	7	3	5	6	4	5	6	6	5	7	6	5	7	7	2	3	3	2	3	3	263470	253210	255920	397590	401760	437580	0.786662	0.756028	0.764119	1.18711	1.19956	1.30651	0.6246	0.00013464
RC1G0238200	Putative reduced growth phenotype protein	--	55.682	10.8	14	4	4	4	3	4	1	1	1	4	4	4	2	3	3	4	4	4	2	3	3	39334	40593	45121	35877	46149	38702	0.96024	0.990976	1.10152	0.875846	1.12661	0.944812	1.0358	0.67099
RC1G0238400	UMP-CMP kinase	--	25.163	80.5	79	17	15	13	16	16	10	12	12	15	14	16	12	13	12	13	12	14	10	11	10	850480	943790	900670	990790	923790	1004700	0.908921	1.00864	0.962559	1.05887	0.987268	1.07374	0.9232	0.113897
RC1G0238500	Malic enzyme	--	69.938	57.6	174	24	24	32	30	29	22	30	31	22	22	20	17	21	20	22	22	20	17	21	20	1126500	1068500	1133100	1219100	1186700	1148800	0.982027	0.931466	0.987781	1.06275	1.03451	1.00147	0.9363	0.0601893
RC1G0238900	Putative dynamin central domain, dynamin, GTPase domain, GTPase effector domain, Dynamin superfamily	--	69.806	54.8	148	28	9	24	27	28	20	28	21	25	26	26	23	24	22	8	9	8	9	8	8	388190	385230	393020	391010	385640	374340	1.00505	0.997389	1.01756	1.01235	0.998451	0.969194	1.0134	0.394145
RC1G0239000	Putative aldehyde oxygenase (Deformylating)	--	73.076	46.4	128	22	16	25	22	25	15	18	23	21	19	19	14	19	19	15	13	14	11	13	13	431910	438790	460270	517580	486080	499170	0.914482	0.929049	0.974529	1.09587	1.02918	1.05689	0.8856	0.0100114
RC1G0239800	Putative dynamin central domain, Dynamin superfamily	--	44.27	35.9	2	13	1	0	0	0	0	1	1	13	11	11	9	11	10	1	1	0	1	1	1	0	0	0	0	0	0
RC1G0241600	Putative small GTPase superfamily, P-loop containing nucleoside triphosphate hydrolase	--	23.086	64.9	81	13	5	15	16	12	10	15	13	12	12	11	12	13	12	4	4	4	5	5	4	1903300	1830800	1831200	2170700	2196600	2116300	0.947788	0.911685	0.911884	1.08095	1.09384	1.05386	0.8584	0.000839118
RC1G0242200	Putative pectinesterase inhibitor domain-containing protein	--	20.964	17.1	1	1	1	0	1	0	0	0	0	0	1	0	0	0	0	0	1	0	0	0	0	0	0	0	0	0	0
RC1G0242400	Putative pectinesterase inhibitor domain-containing protein	--	21.095	33.3	12	3	3	2	2	4	2	1	1	2	2	3	2	2	1	2	2	3	2	2	1	60805	59667	54536	34667	29615	0	1.27053	1.24675	1.13954	0.724372	0.61881		1.815	0.0037995
RC1G0242700	Protein TRIGALACTOSYLDIACYLGLYCEROL 4 chloroplastic	--	12.731	19.7	3	1	1	0	1	1	1	0	0	0	1	1	1	0	0	0	1	1	1	0	0	0	0	0	0	0	0
RC1G0242800	Protein TRIGALACTOSYLDIACYLGLYCEROL 4 chloroplastic	--	42.993	18.5	9	5	5	3	1	1	2	2	0	3	2	3	2	2	1	3	2	3	2	2	1	21927	16279	14860	0	17055	0	1.25081	0.928623	0.847678		0.97289		1.0372
RC1G0243600	Putative P-loop containing nucleoside triphosphate hydrolase, leucine-rich repeat domain, L	--	117.66	1	1	1	1	0	0	0	0	0	1	0	1	0	0	1	1	0	1	0	0	1	1	0	0	0	0	0	0
RC1G0244400	Putative groES chaperonin family	--	14.792	34.1	18	4	4	3	4	4	3	2	2	3	4	3	3	2	2	3	4	3	3	2	2	210210	214630	247700	205150	235980	121290	1.0213	1.04277	1.20344	0.996712	1.1465	0.589282	1.1958	0.362822
RC1G0245100	Putative ATP synthase, F1 complex, delta/epsilon subunit	--	13.9	35.5	16	4	4	2	4	4	2	2	2	2	3	4	2	3	2	2	3	4	2	3	2	262850	266660	260600	186990	163650	176470	1.19729	1.21465	1.18704	0.851748	0.745434	0.803829	1.4989	0.000488432
RC1G0245300	Putative ATP synthase, F1 complex, delta/epsilon subunit	--	20.563	13.8	19	3	3	3	3	3	3	4	3	3	3	3	3	3	3	3	3	3	3	3	3	1346800	1349500	1349900	1080700	1033000	1053100	1.12031	1.12256	1.12289	0.89896	0.859282	0.876002	1.2777	4.7908e-05
RC1G0245600	Putative serine/threonine-protein kinase PBL19	--	48.29	11.2	3	5	2	1	0	0	1	0	1	4	3	3	4	3	4	1	0	0	1	1	1	0	0	0	0	0	0
RC1G0246000	Eukaryotic translation initiation factor 4G	--	198.95	27.5	127	33	33	26	27	28	9	19	18	28	31	29	17	24	21	28	31	29	17	24	21	167160	158440	172250	167820	175740	175630	0.986156	0.934712	1.01618	0.99005	1.03677	1.03612	0.9589	0.215774
RC1G0246100	Putative transcription factor Znf-LSD family	--	35.425	13.4	7	2	1	1	1	1	0	2	2	1	1	1	0	2	2	0	0	0	0	1	1	0	0	0	0	18470	31106					0.745119	1.25488
RC1G0246600	Putative Heat shock protein 70 family	--	71.095	45.8	36	26	3	7	8	5	2	6	8	24	24	25	24	25	24	3	3	3	3	3	3	718990	710850	666950	753030	718880	678590	1.01569	1.00419	0.942177	1.06378	1.01554	0.958621	0.975	0.548768
RC1G0250100	Putative Caspase-like domain-containing protein	--	41.557	10.5	4	2	1	1	1	0	0	1	1	2	2	1	0	2	2	1	1	0	0	1	1	0	0	0	0	0	0
RC1G0252200	Putative cysteine alpha-hairpin motif superfamily	--	8.3583	20.8	1	1	1	0	0	1	0	0	0	0	1	1	0	0	0	0	1	1	0	0	0	0	0	0	0	0	0
RC1G0253100	MADF domain containing protein	--	40.476	7.1	4	2	2	1	1	1	0	1	0	2	2	2	0	2	1	2	2	2	0	2	1	10668	12415	14724	0	7407.3	0	0.943772	1.09832	1.3026		0.655306		1.7013
RC1G0262000	Putative alpha/Beta hydrolase	--	49.17	4.9	2	1	1	0	0	1	0	0	1	0	0	1	0	0	1	0	0	1	0	0	1	0	0	0	0	0	0
RC1G0262200	Autophagy-related protein 3	--	41.367	28.2	34	8	8	7	7	8	5	3	4	7	7	7	4	4	6	7	7	7	4	4	6	45921	45437	44760	55419	58384	52574	0.910845	0.901245	0.887816	1.09924	1.15805	1.04281	0.8181	0.00303475
RC1G0264400	Putative histidine phosphatase superfamily	--	33.544	38.9	56	10	10	9	11	9	8	9	10	9	9	7	9	8	10	9	9	7	9	8	10	371540	331730	382540	257730	273250	281960	1.17406	1.04826	1.20882	0.81442	0.863463	0.890986	1.3357	0.00476541
RC1G0268300	Actin-related protein 2/3 complex subunit 5	--	15.11	38.3	9	4	4	2	0	3	1	1	2	3	2	3	4	3	4	3	2	3	4	3	4	95532	91987	85708	84452	86394	81579	1.09044	1.04998	0.978305	0.963969	0.986135	0.931175	1.0824	0.0942054
RC1G0271900	Putative palmitoyl-protein hydrolase	--	36.426	32.7	39	8	8	7	7	8	3	6	8	7	7	7	5	7	7	7	7	7	5	7	7	1780600	1687800	1509900	1866900	1858300	1837900	1.01349	0.960669	0.859411	1.06261	1.05771	1.0461	0.8949	0.080806
RC1G0273000	Plasma membrane ATPase	--	142.13	12.4	6	16	1	1	1	1	1	1	1	16	16	16	13	15	15	1	1	1	1	1	1	0	0	0	0	0	0
RC1G0273900	Putative proteasome component (PCI) domain-containing protein	--	30.699	18.7	13	4	3	2	4	3	0	2	2	3	3	4	2	3	3	2	2	3	2	2	2	61314	59598	54631	125370	66113	61614	0.858259	0.834239	0.764712	1.7549	0.925434	0.862458	0.6936	0.242686
RC1G0275500	Leucine carboxyl methyltransferase 1 homolog	--	18.265	22.1	13	3	3	2	3	2	2	2	2	3	3	3	3	3	3	3	3	3	3	3	3	20555	22358	27415	30372	29210	28136	0.780342	0.848791	1.04077	1.15303	1.10892	1.06814	0.8018	0.0612708
RC1G0275600	Leucine carboxyl methyltransferase 1 homolog	--	25.624	15.5	10	3	3	3	2	2	0	2	1	3	3	3	2	2	1	3	3	3	2	2	1	26342	35473	39613	89879	45408	0	0.556407	0.749277	0.836723	1.89846	0.959128		0.4998	0.117877
RC1G0276000	Putative GRAM domain-containing protein	--	73.577	21.4	38	10	10	8	7	6	3	6	8	10	9	9	6	8	8	10	9	9	6	8	8	69609	65011	73567	54440	59043	62130	1.08821	1.01633	1.15008	0.851068	0.923028	0.971287	1.1855	0.0315764
RC1G0276900	Putative glycine--tRNA ligase	--	119.84	11.3	28	8	8	4	7	5	4	4	4	4	7	7	6	5	5	4	7	7	6	5	5	31331	33233	33041	37941	40299	34814	0.892371	0.946544	0.941075	1.08064	1.1478	0.991574	0.8633	0.0350183
RC1G0277000	Putative hyaluronan/mRNA-binding protein	--	41.935	58.2	75	18	16	15	12	16	7	12	13	17	16	17	12	14	14	15	15	16	11	13	12	452730	431510	454030	501020	489950	485490	0.965059	0.919825	0.96783	1.068	1.0444	1.03489	0.9064	0.00655717
RC1G0277400	Putative Mago nashi protein	--	17.778	60.9	45	9	9	8	11	9	3	5	9	9	9	9	5	6	8	9	9	9	5	6	8	160550	172190	151830	196500	209660	194490	0.887654	0.95201	0.839443	1.08642	1.15918	1.0753	0.8067	0.00763261
RC1G0277800	Putative ELMO domain-containing protein	--	32.348	35.4	21	8	8	5	4	3	1	3	5	6	5	3	4	4	6	6	5	3	4	4	6	118700	105290	81691	201520	125350	98271	0.974519	0.864424	0.670678	1.65447	1.02912	0.806798	0.719	0.281143
RC1G0277900	Nucleoside diphosphate kinase	--	16.376	71.6	110	10	10	20	20	20	10	20	20	10	10	10	8	10	10	10	10	10	8	10	10	7246600	7092100	6741100	8021000	7692300	7531800	0.980929	0.960016	0.912503	1.08576	1.04126	1.01954	0.9068	0.0258636
RC1G0279200	Putative nucleoporin, NSP1-like, nucleoporin NSP1/NUP62	--	76.64	11.2	19	7	7	3	4	5	2	3	2	3	5	5	4	4	4	3	5	5	4	4	4	76356	74471	59801	71547	73995	67359	1.08171	1.05501	0.847182	1.01358	1.04826	0.954253	0.9893	0.856759
RC1G0279500	Elongation factor G, mitochondrial	--	77.92	15.3	24	7	7	5	5	5	2	4	3	7	6	6	6	7	4	7	6	6	6	7	4	38325	39921	30649	36948	31423	43349	1.04231	1.08572	0.833552	1.00486	0.854602	1.17895	0.9747	0.858459
RC1G0281400	Putative nucleotide-binding alpha-beta plait domain-containing protein	--	40.325	18.3	26	5	5	6	5	5	1	4	5	5	4	4	3	4	3	5	4	4	3	4	3	129920	132240	160500	136380	127520	116480	0.970711	0.988045	1.19919	1.01898	0.952779	0.870293	1.1112	0.27665
RC1G0281500	Putative 3-hydroxyisobutyryl-CoA hydrolase	--	44.377	22	31	7	7	6	4	5	6	4	6	5	5	5	7	5	6	5	5	5	7	5	6	115660	111540	90326	107700	103710	100920	1.10178	1.06253	0.860444	1.02595	0.98794	0.961363	1.0166	0.895863
RC1G0283600	Alanine-tRNA ligase	--	29.054	39.3	32	8	8	6	6	7	2	3	8	6	7	6	4	5	8	6	7	6	4	5	8	110640	102970	112050	107870	99789	99182	1.04955	0.976789	1.06292	1.02327	0.946614	0.940855	1.0613	0.189428
RC1G0283700	Putative CCR4-Not complex component, Not1, CCR4-NOT transcription complex subunit 1, HEAT	--	267.94	24.9	148	46	45	28	27	29	15	26	23	34	36	34	27	32	28	33	35	33	27	32	28	328130	324590	325930	321100	317350	300140	1.02688	1.0158	1.02	1.00488	0.993146	0.939288	1.0427	0.115512
RC1G0284500	Putative polyribonucleotide nucleotidyltransferase	--	23.986	5.6	1	1	1	0	0	0	0	0	1	0	0	0	0	0	1	0	0	0	0	0	1	0	0	0	0	0	0
RC1G0286100	Protein transport protein sec16	--	114.77	17.7	53	14	12	11	11	11	2	8	10	11	13	13	5	9	11	9	11	11	4	8	9	78173	76268	82249	64781	75231	70911	1.04787	1.02233	1.1025	0.868353	1.00843	0.950522	1.1222	0.0752935
RC1G0286200	Protein transport protein sec16	--	24.002	18.1	9	3	3	2	2	2	1	1	1	2	2	2	1	2	2	2	2	2	1	2	2	22335	19652	21798	0	0	0	1.05048	0.924293	1.02523
RC1G0286900	Cytochrome P450 family protein	--	38.28	6.7	2	1	1	0	0	1	0	1	0	1	0	1	0	1	0	1	0	1	0	1	0	0	0	0	0	0	0
RC1G0287000	Putative vesicle-associated membrane-protein-associated protein	--	26.688	49.4	60	12	8	14	12	12	8	5	9	12	10	10	7	6	7	8	7	7	5	5	6	415350	411410	439990	427630	431290	361880	1.00183	0.992326	1.06126	1.03145	1.04028	0.872859	1.0376	0.549705
RC7G0239900	Autophagy-related protein	--	12.795	28.6	7	3	2	0	1	2	1	2	1	1	2	3	2	3	2	0	1	2	2	2	1	0	0	30978	28559	30329	0			1.03414	0.953386	1.01247		1.0521
RC1G0288900	Putative vesicle-associated membrane-protein-associated protein	--	26.104	10.1	3	2	1	1	0	0	0	1	1	2	1	2	2	1	1	1	0	1	1	1	1	0	0	0	0	0	0
RC1G0289900	Golgi SNAP receptor complex member 1	--	26.752	29.2	24	5	5	4	5	4	3	4	4	5	5	5	3	4	5	5	5	5	3	4	5	87252	78497	86274	96722	96956	79048	0.997643	0.897538	0.98646	1.10592	1.1086	0.903838	0.9241	0.373503
RC1G0291400	Methionine aminopeptidase	--	48.237	37	6	10	1	2	1	1	0	1	1	7	8	9	4	6	6	1	1	1	0	1	1	0	0	0	0	0	0
RC1G0292200	Methionine aminopeptidase	--	43.209	49.6	53	13	4	10	9	13	6	7	8	10	10	12	7	8	9	4	3	4	3	3	4	112130	99495	104510	96683	97306	91862	1.1176	0.991668	1.04165	0.96364	0.96985	0.915589	1.1059	0.0634698
RC1G0292600	IRK-interacting protein-like	--	47.871	30.8	24	9	9	3	6	5	3	2	5	7	8	7	7	3	5	7	8	7	7	3	5	25447	26198	33837	28797	29885	24905	0.903075	0.929727	1.20082	1.02196	1.06057	0.88384	1.0227	0.880313
RC1G0292800	Putative nitroreductase	--	69.681	11.4	11	6	6	4	2	1	1	1	2	5	2	3	2	2	3	5	2	3	2	2	3	57520	75239	63601	0	0	0	0.878794	1.14951	0.9717
RC1G0293000	Putative arginase	--	38.395	71.8	86	18	8	14	16	21	11	9	15	15	16	17	14	15	15	7	7	8	6	8	7	744950	795730	789350	882940	795030	927240	0.90567	0.967406	0.959649	1.07343	0.966555	1.12729	0.8944	0.0921677
RC1G0293100	Putative arginase	--	47.542	68.5	32	16	6	5	7	5	4	5	6	14	14	13	11	11	13	6	5	4	3	4	5	641150	719710	764560	745010	812980	926080	0.834561	0.936819	0.995199	0.969752	1.05823	1.20544	0.8556	0.131228
RC1G0294400	Putative transketolase and transaldolase	--	80.674	67.4	282	37	37	49	49	45	39	46	54	33	35	35	31	35	34	33	35	35	31	35	34	3456500	3432100	3345100	3971300	3932600	3875900	0.942104	0.935453	0.911741	1.08242	1.07187	1.05642	0.8687	0.000322752
RC1G0294600	3-phosphoshikimate 1-carboxyvinyltransferase	--	55.19	40.5	113	21	21	22	19	18	11	21	22	18	17	16	15	18	18	18	17	16	15	18	18	573240	572670	596820	697830	661170	632390	0.921084	0.920169	0.958973	1.12128	1.06237	1.01613	0.8751	0.0136158
RC1G0295000	Putative ribosomal protein S15	--	17.156	45	17	7	3	3	3	3	3	2	3	6	7	7	5	6	6	3	3	3	3	3	3	142490	184770	155130	207010	186130	218790	0.781252	1.01307	0.850556	1.13501	1.02052	1.19959	0.7883	0.0550083
RC1G0296400	Putative ribosomal protein L22e	--	10.944	25.5	5	2	2	1	2	0	1	0	1	2	2	2	1	2	1	2	2	2	1	2	1	117280	210300	67096	0	50469	0	1.05386	1.88972	0.602914		0.453506		2.6067
RC1G0297400	S-acyltransferase	--	5.361	77.8	6	2	2	1	2	1	0	1	1	1	2	1	2	1	2	1	2	1	2	1	2	0	23882	0	18370	0	20151		1.14812		0.883131		0.968752	1.2399
RC1G0297500	S-acyltransferase	--	32.452	7.6	1	1	1	1	0	0	0	0	0	1	0	0	0	0	0	1	0	0	0	0	0	0	0	0	0	0	0
RC1G0298900	Putative vestitone reductase	--	36.068	8	9	2	2	2	2	1	1	2	1	2	2	2	1	2	1	2	2	2	1	2	1	33402	27147	30793	0	38417	0	1.02966	0.836844	0.949237		1.18426		0.7925
RC1G0300500	Putative transcription factor WD40-like family	--	45.765	28.4	42	10	10	6	7	10	5	7	7	7	9	10	5	8	9	7	9	10	5	8	9	166110	163120	175050	163800	161450	146810	1.02081	1.00244	1.07575	1.00662	0.992175	0.902206	1.0683	0.173399
RC1G0301200	Proteasome subunit beta	--	24.557	70	86	10	10	14	18	19	9	13	13	8	10	9	9	9	9	8	10	9	9	9	9	753760	772500	882360	889610	933710	1019800	0.861155	0.882565	1.00808	1.01636	1.06674	1.1651	0.8472	0.057724
RC1G0302900	Putative Sec7 domain, mon2, dimerization and cyclophilin-binding domain-containing protein	--	55.923	30.8	40	11	11	9	8	7	4	5	7	10	8	8	8	7	9	10	8	8	8	7	9	101260	108050	103810	100210	101030	101340	0.986779	1.05295	1.01163	0.976547	0.984538	0.987559	1.0348	0.152263
RC1G0303000	Putative Sec7 domain, mon2, dimerization and cyclophilin-binding domain-containing protein	--	142.66	17.7	64	19	19	11	10	14	8	9	12	13	14	15	11	11	14	13	14	15	11	11	14	169030	168880	168900	160890	167350	147860	1.03181	1.0309	1.03102	0.982125	1.02156	0.902585	1.0645	0.155459
RC1G0303600	Putative 4-hydroxy-tetrahydrodipicolinate synthase	--	40.513	44.1	59	12	12	9	11	12	9	11	7	10	12	12	11	12	10	10	12	12	11	12	10	308110	322760	311690	350500	332610	334020	0.943343	0.988197	0.954304	1.07313	1.01835	1.02267	0.9267	0.0253257
RC1G0303900	Peptidyl-prolyl cis-trans isomerase	--	17.436	43.8	23	6	6	5	4	3	4	2	5	5	5	6	5	2	5	5	5	6	5	2	5	63955	62235	57523	43170	42818	52862	1.18963	1.15763	1.06999	0.803006	0.796458	0.983287	1.3231	0.020122
RC1G0304200	Putative transcription factor C2H2 family	--	71.76	3.9	6	2	2	2	1	2	0	1	0	2	2	2	1	2	1	2	2	2	1	2	1	15007	10260	16280	0	10656	0	1.1499	0.786162	1.24744		0.816505		1.2996
RC1G0304300	Putative fasciclin-like arabinogalactan protein	--	43.531	12	18	4	4	3	3	2	3	4	3	4	4	2	4	4	4	4	4	2	4	4	4	126390	135000	117450	135020	125320	131120	0.984474	1.05154	0.914838	1.05169	0.976139	1.02132	0.9678	0.499167
RC1G0304800	Putative microtubule-severing ATPase	--	50.597	12.9	15	3	3	3	2	3	3	2	2	3	2	3	3	2	2	3	2	3	3	2	2	61500	63229	51517	58158	66562	63746	1.01176	1.0402	0.847524	0.956777	1.09503	1.04871	0.9352	0.409414
RC1G0306000	Putative abieta-7,13-dien-18-ol hydroxylase	--	61.442	13.6	22	6	6	4	5	3	3	3	4	5	6	4	5	5	4	5	6	4	5	5	4	52268	51812	53132	71557	68373	69123	0.856233	0.848763	0.870386	1.17222	1.12006	1.13234	0.752	5.25795e-05
RC1G0306500	BEACH domain-containing protein C2 isoform X2	--	335.5	19.1	110	40	40	18	21	19	12	21	19	22	29	28	20	22	24	22	29	28	20	22	24	187610	190400	174500	154960	150300	146230	1.12118	1.13785	1.04283	0.926056	0.898207	0.873884	1.2237	0.00315016
RC1G0307600	Putative C2 domain, calcium-dependent lipid-binding transcriptional regulator, plant	--	56.171	33.1	59	13	13	9	12	10	7	10	11	9	12	12	8	9	12	9	12	12	8	9	12	238690	225400	232120	294160	257100	293350	0.929466	0.877714	0.903882	1.14547	1.00116	1.14231	0.8243	0.0156021
RC1G0308200	Putative carboxylesterase	--	37.344	26.2	24	6	6	5	4	4	3	3	5	5	5	5	3	3	5	5	5	5	3	3	5	163980	160650	161890	129600	123410	120330	1.14423	1.121	1.12965	0.904333	0.86114	0.839648	1.3032	0.000301091
RC1G0308500	Putative polynucleotide adenylyltransferase	--	80.553	4.9	8	2	2	2	2	1	1	0	2	2	2	2	2	2	2	2	2	2	2	2	2	22012	24484	21721	12994	12567	26285	1.10002	1.22356	1.08548	0.649359	0.62802	1.31356	1.3158	0.241659
RC1G0308700	Putative oxidoreductase	--	35.02	7.7	1	2	0	0	1	0	0	0	0	0	1	0	1	0	1	0	0	0	0	0	0	0	0	0	0	0	0
RC1G0309100	Putative oxidoreductase	--	27.516	13.6	1	2	1	0	0	1	0	0	0	0	2	1	0	0	0	0	1	1	0	0	0	0	0	0	0	0	0
RC1G0309500	Putative oxidoreductase	--	34.981	18.6	10	5	2	2	2	2	1	1	2	3	5	4	4	4	5	2	2	2	2	2	2	32230	39259	21111	49359	49875	32365	0.862537	1.05065	0.564971	1.32094	1.33475	0.86615	0.7037	0.191319
RC1G0309600	Putative oxidoreductase	--	18.097	45.3	11	5	3	2	1	2	2	3	1	3	4	3	4	3	4	2	3	3	2	3	2	27030	34400	15960	28748	33494	20753	1.01119	1.2869	0.597063	1.07546	1.25301	0.776369	0.9325	0.729234
RC1G0309700	Putative oxidoreductase	--	22.022	30.3	12	5	3	3	3	1	2	2	1	4	5	5	3	4	3	3	3	3	2	2	1	45814	50266	53474	57320	49817	0	0.892396	0.979115	1.0416	1.11652	0.970369		0.9306	0.427577
RC1G0310300	Hexosyltransferase	--	76.758	12.8	16	7	5	5	6	3	1	0	1	6	7	3	3	3	3	4	5	2	1	1	1	38869	40493	40089	25271	26070	22631	1.20572	1.2561	1.24357	0.783909	0.808694	0.702016	1.6148	0.000421437
RC1G0310400	Putative Sin3 associated polypeptide p18	--	15.796	22.7	6	4	1	1	1	1	1	1	1	4	2	3	3	2	2	1	1	1	1	1	1	0	0	0	0	0	0
RC1G0311200	Putative tripeptidyl-peptidase II	--	80.362	2.4	2	1	1	0	0	1	1	0	0	0	1	1	1	0	1	0	1	1	1	0	1	0	0	0	0	0	0
RC1G0311600	Putative phospholipase D	--	105.82	13.8	19	10	5	2	3	3	2	5	4	6	8	9	3	8	7	3	4	4	2	5	4	1645200	1569400	1731700	1645100	1911300	1932800	0.945925	0.902343	0.995659	0.945867	1.09892	1.11128	0.9011	0.159172
RC1G0311900	Putative SNARE-complex protein Syntaxin-18	--	35.686	9.4	5	3	3	0	1	2	0	1	1	2	2	3	0	1	1	2	2	3	0	1	1	0	19661	22133	0	0	0		0.940853	1.05915
RC1G0312000	Putative TMEM14 family protein	--	20.711	7.2	4	1	1	1	1	1	0	0	1	1	1	1	0	0	1	1	1	1	0	0	1	0	0	0	0	0	0
RC1G0313300	ATPase	--	41.256	49.9	57	11	11	9	12	11	7	8	10	10	11	10	9	10	10	10	11	10	9	10	10	320820	319480	312010	339630	323310	328330	0.990399	0.986262	0.963202	1.04847	0.998086	1.01358	0.9607	0.0776559
RC1G0313800	Putative methyltransferase chromatin remodeling SET family	--	63.033	7.6	7	3	3	3	1	0	1	1	1	3	1	2	2	2	1	3	1	2	2	2	1	28519	0	20557	18659	17705	0	1.33516		0.962406	0.873549	0.828886		1.3496	0.225763
RC1G0315500	Protein-ribulosamine 3-kinase, chloroplastic	--	37.094	6.9	7	2	2	1	1	0	1	2	2	1	1	1	1	2	2	1	1	1	1	2	2	0	0	0	0	21371	21778					0.990568	1.00943
RC1G0316100	Putative peroxisomal biogenesis factor 11	--	25.732	43.8	53	7	7	10	10	9	7	8	9	7	7	6	6	6	6	7	7	6	6	6	6	410850	310940	335630	365330	402080	393350	1.11132	0.841068	0.907852	0.988189	1.08759	1.06398	0.911	0.321808
RC1G0319500	COP9 signalosome complex subunit 1	--	46.668	47	59	15	15	11	10	11	7	9	11	11	12	14	12	9	12	11	12	14	12	9	12	195170	187740	185770	199680	197290	208680	0.997181	0.959219	0.949154	1.02022	1.00801	1.06621	0.939	0.0503794
RC1G0319600	Putative S-adenosyl-L-methionine-dependent methyltransferase	--	67.267	28.5	35	12	12	9	5	4	3	7	7	8	10	7	6	9	9	8	10	7	6	9	9	45084	48425	48800	58401	41128	53892	0.914699	0.982484	0.990092	1.18488	0.834437	1.0934	0.9276	0.583604
RC1G0319700	Putative transcription factor & lipid binding Homobox-WOX family	--	90.367	5.1	3	3	3	0	0	2	0	0	1	2	1	3	1	1	1	2	1	3	1	1	1	0	0	0	0	0	0
RC1G0319800	Shaggy-related protein kinase theta-like	--	55.758	8.9	2	3	1	1	0	1	0	0	0	3	2	3	0	1	1	1	0	1	0	0	0	0	0	0	0	0	0
RC1G0321200	Putative signal-recognition particle receptor FtsY, signal recognition particle, SRP54 subunit	--	37.765	8.6	2	2	2	0	0	0	0	1	1	1	1	0	1	1	1	1	1	0	1	1	1	0	0	0	0	0	0
RC1G0321400	Putative HotDog domain-containing protein	--	19.205	38.8	22	6	6	4	3	4	3	4	4	5	5	4	6	6	5	5	5	4	6	6	5	142240	159640	164290	143390	133720	130690	0.976509	1.09596	1.12789	0.984404	0.918018	0.897216	1.1431	0.0636762
RC1G0323100	Putative C2 domain-containing protein	--	52.616	5.2	12	2	2	2	2	2	2	2	2	2	2	2	2	2	2	2	2	2	2	2	2	342620	328340	346420	427970	435610	433050	0.88838	0.851353	0.898233	1.10968	1.12949	1.12286	0.7846	0.000144578
RC1G0323200	Putative C2 domain-containing protein	--	35.337	67	107	16	16	15	20	18	16	19	19	12	14	15	14	14	15	12	14	15	14	14	15	3387200	3242600	3282000	3685700	3712300	3547400	0.974397	0.9328	0.944134	1.06027	1.06792	1.02048	0.9056	0.00665437
RC1G0323900	Putative digalactosyldiacylglycerol synthase	--	52.879	35.2	49	11	11	10	10	8	5	8	8	10	10	9	8	7	9	10	10	9	8	7	9	104400	101100	114650	126440	118710	108380	0.929818	0.900428	1.02111	1.12611	1.05727	0.965265	0.9056	0.167217
RC1G0324000	Lissencephaly-1	--	30.344	34.1	24	6	6	5	5	4	4	2	4	5	5	6	4	3	4	5	5	6	4	3	4	94985	99675	89865	128110	125510	123170	0.861783	0.904335	0.81533	1.16232	1.13873	1.1175	0.7551	0.000921053
RC1G0324100	Putative methionine adenosyltransferase	--	34.029	33.5	30	8	0	7	3	6	3	4	7	7	4	7	4	6	8	0	0	0	0	0	0	95621	98759	94438	110730	102930	108100	0.939644	0.97048	0.928019	1.08812	1.01147	1.06227	0.8976	0.0130604
RC1G0325700	Putative dTDP-4-dehydrorhamnose reductase	--	29.729	30.4	3	7	1	0	1	0	1	1	0	6	5	6	4	4	7	1	1	1	1	1	1	0	0	0	0	0	0
RC1G0326200	Putative methionine adenosyltransferase	--	28.588	39.1	3	8	0	1	0	1	0	0	1	7	4	7	3	5	8	0	0	0	0	0	0	0	0	0	0	0	0
RC1G0326600	Protein HAPLESS 2-A like	--	9.558	38.8	5	2	2	1	0	2	1	0	1	2	2	2	1	1	2	2	2	2	1	1	2	79305	0	77949	0	0	43945	1.18249		1.16227			0.655247	1.7892
RC1G0326700	Malic enzyme	--	68.905	68	247	34	34	42	42	43	37	39	44	31	31	28	29	32	29	31	31	28	29	32	29	1225500	1195400	1256000	1361300	1300200	1259000	0.967831	0.94406	0.991918	1.07508	1.02683	0.994288	0.9379	0.0757343
RC1G0327000	Putative oxidoreductase	--	32.501	14.3	7	4	1	1	1	1	1	1	2	3	2	3	3	2	3	1	1	1	1	1	1	0	0	0	127780	0	118390				1.03814		0.961856
RC1G0327200	Putative oxidoreductase	--	32.252	16.8	23	5	0	5	4	4	2	4	4	5	4	5	4	4	4	0	0	0	0	0	0	209930	193070	210150	210190	241610	219590	0.980569	0.901817	0.981597	0.981783	1.12854	1.02569	0.9133	0.145671
RC1G0328800	Phosphomannomutase	--	27.85	74.2	112	18	14	21	20	22	15	17	17	16	15	17	14	15	15	12	12	13	12	12	12	696270	680520	683060	702880	652630	647330	1.02829	1.00503	1.00878	1.03805	0.963839	0.956012	1.0285	0.349681
RC1G0329300	Putative methylenetetrahydrofolate dehydrogenase (NADP(+)), Methenyltetrahydrofolate cyclohydrolase	--	34.31	15.5	19	4	4	3	3	4	3	3	3	4	4	4	3	4	3	4	4	4	3	4	3	131670	125420	115010	129530	112820	115490	1.08231	1.03093	0.945365	1.06472	0.927364	0.949311	1.0398	0.535865
RC1G0329400	Putative glutathione-regulated potassium-efflux system protein KefB	--	7.6567	19.7	5	1	1	1	1	1	1	0	1	1	1	1	1	1	1	1	1	1	1	1	1	0	0	0	0	0	0
RC1G0329500	Putative glutathione-regulated potassium-efflux system protein KefB	--	127.05	12	37	10	10	6	8	7	4	3	9	6	8	7	5	4	8	6	8	7	5	4	8	30200	29982	29843	31204	30678	29894	0.996694	0.9895	0.984912	1.02983	1.01247	0.986595	0.9809	0.21359
RC1G0330400	Putative leucine--tRNA ligase	--	118.31	5.4	10	5	2	2	2	1	1	2	2	5	5	5	2	4	4	2	2	2	1	2	2	106230	107210	123850	0	103150	93621	0.994549	1.00372	1.15951		0.965714	0.876501	1.1427	0.170667
RC1G0331000	Heat-inducible transcription repressor	--	92.197	29.6	58	15	8	11	11	11	7	10	8	12	11	12	8	10	11	6	6	7	4	5	6	107310	101990	110830	98178	98883	92766	1.05558	1.00325	1.09021	0.965753	0.972688	0.912517	1.1046	0.0345303
RC1G0331800	Putative RNA helicase	--	57.829	45.1	102	20	20	19	19	20	12	15	17	17	17	18	12	14	17	17	17	18	12	14	17	279610	274880	266150	284460	285790	265230	1.01301	0.99587	0.964242	1.03058	1.0354	0.960909	0.9822	0.566708
RC1G0331900	Putative acetyl-CoA carboxylase	--	80.931	27.3	68	15	15	11	11	16	6	11	13	12	14	13	7	12	14	12	14	13	7	12	14	75074	67221	71438	78211	75549	73757	1.02084	0.914053	0.971395	1.06349	1.0273	1.00293	0.9394	0.155637
RC1G0332600	Putative remorin	--	21.469	61.2	62	12	12	12	13	14	6	7	10	10	11	10	7	8	8	10	11	10	7	8	8	907860	880820	1013700	875450	770240	751260	1.04767	1.01646	1.1698	1.01026	0.888853	0.86695	1.1691	0.0699395
RC1G0333000	Putative C2 domain, phosphoribosyltransferase	--	115.95	32.1	83	21	18	17	18	17	10	11	10	19	19	17	11	14	12	16	16	14	10	12	10	114830	113720	122550	75482	76995	70906	1.1993	1.18771	1.27993	0.788347	0.804149	0.740555	1.5717	0.000188245
RC1G0337800	Putative non-specific serine/threonine protein kinase	--	159.27	1.5	11	2	2	2	2	2	1	2	2	2	2	2	2	2	2	2	2	2	2	2	2	1459100	1393100	1476800	1446600	1449800	1379300	1.01742	0.971399	1.02976	1.0087	1.01094	0.961777	1.0125	0.635643
RC1G0341700	Putative thiolester hydrolase	--	48.095	29.2	27	10	10	7	4	6	2	5	3	9	8	8	6	5	8	9	8	8	6	5	8	59864	57483	56035	59263	60081	58471	1.02274	0.982064	0.957326	1.01247	1.02645	0.998944	0.9751	0.286175
RC1G0342000	Beta-amylase	--	62.423	13	11	5	5	2	1	2	2	1	3	4	2	3	2	2	3	4	2	3	2	2	3	30953	36137	33652	43169	39419	33112	0.85805	1.00176	0.932869	1.19669	1.09274	0.917899	0.8707	0.208499
RC1G0347400	Putative major intrinsic protein	--	30.859	43.6	81	10	9	14	13	13	13	13	15	10	10	10	10	9	9	9	9	9	9	8	9	2888100	3027900	3172600	4044500	3823600	4268900	0.816401	0.855919	0.896823	1.14329	1.08085	1.20672	0.7488	0.00229685
RC1G0347800	Putative glycerol-3-phosphate 1-O-acyltransferase	--	55.719	38.6	57	17	17	7	8	11	7	12	12	12	12	15	9	14	14	12	12	15	9	14	14	82886	86753	86324	217520	220150	226530	0.540465	0.56568	0.562883	1.41836	1.43551	1.47711	0.3854	9.0444e-07
RC1G0348900	ATG8-interacting protein 2	--	34.197	15	15	5	5	3	3	3	1	2	3	4	3	5	1	3	3	4	3	5	1	3	3	58399	59167	57756	0	50141	57785	1.03088	1.04444	1.01953		0.885108	1.02004	1.083	0.223036
RC1G0349000	Putative HAD-like domain-containing protein	--	30.487	41.9	37	10	10	8	5	5	4	6	9	7	5	6	6	7	9	7	5	6	6	7	9	160380	166350	140370	153050	156650	166140	1.02051	1.0585	0.893185	0.973869	0.996776	1.05716	0.9816	0.736923
RC1G0350000	Putative HAD-like domain-containing protein	--	28.206	34	33	8	8	7	5	6	2	6	7	7	7	8	5	7	8	7	7	8	5	7	8	84591	83348	87061	101460	93796	96308	0.928612	0.914967	0.955727	1.1138	1.02966	1.05724	0.8746	0.00715735
RC1G0350300	Putative HAD-like domain-containing protein	--	30.245	23.3	27	6	3	3	6	5	4	3	6	2	5	6	5	3	5	2	2	3	2	1	2	64456	46594	52767	67354	83841	78766	0.982117	0.709953	0.804011	1.02627	1.27749	1.20016	0.7124	0.0400623
RC1G0350600	Putative HAD-like domain-containing protein	--	30.219	29.1	17	6	3	2	3	3	2	3	4	2	6	5	6	5	6	2	3	2	3	3	3	79768	88332	71600	99721	98688	104270	0.882424	0.977162	0.792066	1.10315	1.09172	1.15347	0.7919	0.019768
RC1G0350700	Putative mesoderm development candidate 2	--	24.51	43.7	26	7	5	3	7	5	3	3	5	4	7	5	4	4	5	3	5	3	3	3	4	303640	278880	318820	336590	327430	341050	0.955639	0.877713	1.00341	1.05934	1.03051	1.07338	0.8968	0.0543013
RC1G0353500	Putative mesoderm development candidate 2	--	22.273	24.6	2	4	2	1	0	0	0	1	0	2	2	2	1	2	1	1	0	0	0	1	0	0	0	0	0	0	0
RC1G0354800	Cysteine synthase	--	40.561	43.2	102	15	15	22	16	19	9	17	19	13	14	13	10	12	13	13	14	13	10	12	13	685980	639290	687910	518250	510670	527850	1.15292	1.07445	1.15617	0.871021	0.858281	0.887155	1.2932	0.000575328
RC1G0355700	Calmodulin-binding receptor-like cytoplasmic kinase 2	--	49.055	24.3	26	9	8	5	3	5	3	5	5	7	6	6	4	5	5	6	6	5	3	5	5	92196	70071	84953	79346	83397	80155	1.12866	0.857806	1.03999	0.97135	1.02094	0.981253	1.0178	0.89728
RC1G0358500	Putative mechanosensitive ion channel MscS, LSM domain-containing protein	--	59.261	6.6	7	2	2	1	2	1	0	2	1	2	2	1	1	2	2	2	2	1	1	2	2	26952	35149	0	0	31139	24829	0.913093	1.1908			1.05494	0.841169	1.1096	0.619316
RC1G0359400	Putative galacturan 1,4-alpha-galacturonidase	--	52.886	34.9	69	10	10	10	12	11	11	11	14	8	8	7	7	8	9	8	8	7	7	8	9	390620	361340	360600	867660	923350	900550	0.6161	0.569919	0.568752	1.36851	1.45634	1.42038	0.4134	1.0129e-05
RC1G0359500	Mitogen-activated protein kinase	--	42.783	49.1	84	15	14	16	15	18	10	11	14	14	15	15	12	11	13	13	14	14	11	10	12	302480	288540	290450	304700	296200	297430	1.01971	0.972716	0.979155	1.02719	0.998539	1.00269	0.9812	0.329033
RC1G0359800	CAAX prenyl protease	--	47.642	30.7	47	9	9	7	9	9	5	8	9	6	9	8	6	7	7	6	9	8	6	7	7	158470	159370	139590	210950	182720	158210	0.94205	0.9474	0.829814	1.25402	1.08621	0.940504	0.8289	0.122864
RC1G0361100	Chorismate synthase	--	119.14	7.4	14	5	5	3	3	3	0	2	3	2	2	4	3	2	3	2	2	4	3	2	3	56781	55134	62841	51063	0	51283	1.02455	0.994832	1.1339	0.921376		0.925345	1.1383	0.0876833
RC1G0361800	Putative nepenthesin	--	55.517	22.2	8	8	3	1	0	1	1	2	3	6	5	8	4	7	8	1	0	3	1	2	3	0	0	85128	0	146830	138420			0.689523		1.1893	1.12118	0.5969
RC1G0363200	Putative heavy metal-associated domain, HMA	--	20.528	18.3	3	3	3	1	0	2	0	0	0	2	0	2	1	0	1	2	0	2	1	0	1	0	0	0	0	0	0
RC1G0363500	Putative exocyst complex component Sec10	--	94.705	43.6	129	30	30	20	23	21	20	25	20	22	27	23	23	25	21	22	27	23	23	25	21	169310	165430	170230	176460	173600	173710	0.98748	0.96485	0.992846	1.02918	1.0125	1.01314	0.9641	0.0235143
RC1G0363800	3-methyl-2-oxobutanoate hydroxymethyltransferase	--	36.42	11	3	3	3	0	1	1	0	1	0	2	2	2	1	2	0	2	2	2	1	2	0	0	10982	0	0	13532	0		0.895978			1.10402		0.8116
RC1G0364300	Putative prolyl aminopeptidase	--	46.513	32.5	63	12	12	9	13	14	8	9	10	10	11	11	9	10	9	10	11	11	9	10	9	194160	192910	183840	231810	211290	213950	0.948695	0.942588	0.89827	1.13266	1.03239	1.04539	0.8689	0.0143101
RC1G0364400	Putative prolyl aminopeptidase	--	12.229	80.2	37	6	6	6	5	8	5	6	7	5	4	6	4	4	5	5	4	6	4	4	5	131280	114330	132650	202100	167540	150180	0.877071	0.76383	0.886224	1.35021	1.11932	1.00334	0.7277	0.0343338
RC1G0364800	Putative Late embryogenesis abundant protein, LEA-14	--	16.721	54.6	61	8	8	12	10	11	5	11	12	8	7	8	7	8	8	8	7	8	7	8	8	873280	819790	818930	806990	813910	799680	1.06226	0.997194	0.996148	0.981624	0.990042	0.972732	1.0378	0.168814
RC1G0365500	Reticulon-like protein	--	29.395	29.2	63	8	8	11	11	12	9	9	11	7	8	8	6	7	8	7	8	8	6	7	8	1720600	1577600	1559500	1852900	1800400	1798100	1.00141	0.918179	0.907645	1.07841	1.04785	1.04651	0.8911	0.0233589
RC1G0367700	Putative acyl-lipid (11-3)-desaturase	--	51.452	5.6	7	2	2	1	1	1	1	2	1	1	2	1	2	2	1	1	2	1	2	2	1	0	138170	0	165670	188300	0		0.84226		1.0099	1.14784		0.7807
RC1G0368400	Putative ABI family protein	--	33.477	12.1	6	2	2	1	1	2	0	1	1	1	1	2	1	1	1	1	1	2	1	1	1	0	0	0	0	0	0
RC1G0370700	Putative cyanobacterial aminoacyl-tRNA synthetase, CAAD domain, protein CURVATURE THYLAKOID 1	--	17.335	19.9	9	3	3	2	2	2	0	2	1	2	3	3	0	3	3	2	3	3	0	3	3	38565	39401	55850	0	45567	62425	0.79743	0.814717	1.15484		0.942214	1.2908	0.8261	0.392523
RC1G0558800	Ubiquitin-conjugating enzyme E2 10	--	14.832	42.7	25	3	1	5	5	3	5	3	4	3	3	3	3	3	3	1	1	1	1	1	1	1154300	1588300	710730	1469300	1417200	1111000	0.929534	1.27903	0.572336	1.1832	1.14124	0.894665	0.8639	0.486233
RC1G0373100	Tubulin gamma chain	--	53.157	30	41	10	10	7	8	8	5	7	6	8	9	9	6	6	6	8	9	9	6	6	6	95932	104710	93586	98772	83771	70381	1.05198	1.14824	1.02625	1.08312	0.918622	0.771789	1.1633	0.198221
RC1G0374400	Putative mitochondrial carrier protein	--	38.473	51	64	14	13	12	13	11	8	10	10	11	12	11	9	10	9	10	11	10	8	9	8	145030	141050	149160	143840	137630	142330	1.01297	0.985169	1.04181	1.00466	0.961282	0.99411	1.027	0.273117
RC1G0374500	Putative GH3 family protein	--	62.759	25.1	60	11	11	11	10	12	7	11	9	8	8	10	8	9	9	8	8	10	8	9	9	125270	125480	132660	144430	151620	131560	0.926759	0.928312	0.981431	1.06851	1.1217	0.973293	0.8966	0.0778721
RC1G0376100	Putative Rhodanese-like domain-containing protein	--	46.372	14.2	18	5	5	3	2	3	2	3	5	2	2	3	3	3	4	2	2	3	3	3	4	90738	84459	87730	135750	120500	118060	0.854357	0.795236	0.826035	1.27817	1.13459	1.11161	0.7024	0.00187668
RC1G0376300	Putative chitinase II, glycoside hydrolase superfamily	--	48.656	4.9	2	2	2	0	0	2	0	0	0	1	1	2	0	1	0	1	1	2	0	1	0	0	0	0	0	0	0
RC1G0376700	Putative polyketide cyclase/dehydrase, START-like domain-containing protein	--	20.793	41.3	19	6	4	4	3	3	1	4	4	5	5	5	4	5	4	3	3	3	3	3	3	59559	53886	62185	69725	55223	50507	1.01786	0.920905	1.06273	1.19159	0.943754	0.863158	1.001	0.938456
RC1G0376900	Putative polynucleotide adenylyltransferase	--	149.26	1.9	2	2	2	1	0	0	0	0	1	1	0	0	0	0	1	1	0	0	0	0	1	0	0	0	0	0	0
RC1G0377400	Putative angiotensin-converting enzyme 2	--	39.244	6.1	4	2	2	1	0	1	0	0	2	1	1	1	1	0	2	1	1	1	1	0	2	0	0	0	0	0	0
RC1G0378000	Putative Sde2 domain-containing protein	--	49.149	3.1	5	1	1	1	0	1	1	1	1	1	1	1	1	1	1	1	1	1	1	1	1	0	0	0	0	0	0
RC1G0380800	Putative cytochrome P450	--	60.332	14.4	26	7	3	3	5	4	3	5	6	4	5	6	4	5	6	1	2	2	2	1	2	463210	431360	417420	553390	556580	536640	0.939383	0.874792	0.846522	1.12227	1.12874	1.0883	0.7968	0.00223561
RC1G0381000	Putative cytochrome P450	--	60.3	11.5	18	6	3	3	2	4	2	4	3	4	5	6	3	5	5	3	2	3	2	2	2	119460	119430	152530	164860	179190	190890	0.773738	0.773544	0.987931	1.06779	1.16061	1.23639	0.7317	0.0259639
RC1G0382800	Exportin-2	--	109.82	34.1	131	24	23	22	26	19	21	20	23	19	22	17	16	16	18	19	22	17	16	16	18	272710	270990	250120	262630	258210	254960	1.04246	1.03588	0.956104	1.00392	0.987029	0.974605	1.0232	0.487108
RC1G0383600	Putative acetyltransferase A, auxiliary subunit	--	63.322	10.9	7	5	4	1	2	3	0	0	1	2	4	4	0	1	2	1	3	3	0	1	2	0	24310	43454	0	0	33262		0.721893	1.29038			0.987726	1.0186
RC1G0385100	Putative acyl-CoA desaturase	--	25.466	30.8	9	6	1	2	2	1	1	1	2	5	6	5	5	5	6	1	1	1	1	1	1	88639	51988	13027	24574	0	64360	1.82695	1.07153	0.268501	0.506497		1.32653	1.1518	0.986063
RC1G0386300	Putative transferase	--	117.56	15.9	39	13	13	8	7	9	4	6	5	8	7	9	6	6	5	8	7	9	6	6	5	24132	23650	21600	19454	16954	18489	1.16506	1.14179	1.04282	0.939209	0.818513	0.892621	1.2639	0.0112076
RC1G0389100	Putative cytochrome b5-like heme/steroid binding domain-containing protein	--	21.218	51.3	43	7	7	7	8	9	5	7	7	6	6	7	4	5	6	6	6	7	4	5	6	690650	651180	652130	533470	591430	571430	1.12292	1.05875	1.06029	0.867363	0.961599	0.929081	1.1755	0.0107601
RC1G0389200	Putative flavonoid 3'-monooxygenase	--	59.557	10.5	9	5	5	0	0	1	2	3	3	0	0	2	4	3	3	0	0	2	4	3	3	0	0	0	14476	21650	23666				0.726318	1.08627	1.18742
RC1G0390000	CDPK-related kinase 3	--	68.275	16.7	24	8	6	3	4	6	4	5	2	6	6	7	5	5	3	6	5	6	4	3	3	222590	225990	184510	197760	184010	177280	1.12029	1.1374	0.928633	0.995319	0.926116	0.892244	1.1324	0.170596
RC1G0390500	Putative transcription factor SSXT family	--	21.499	6.6	3	1	1	1	1	0	0	1	0	1	1	0	0	1	0	1	1	0	0	1	0	0	0	0	0	0	0
RC1G0390800	Non-specific serine/threonine protein kinase	--	50.834	29.7	23	11	10	8	5	5	2	2	1	10	8	8	6	6	5	9	7	7	5	5	4	73405	60422	69602	63357	58142	56680	1.15414	0.950012	1.09435	0.996158	0.914163	0.891176	1.1417	0.124185
RC1G0390900	3-ketoacyl-CoA synthase	--	59.931	15.7	11	6	6	1	2	1	1	2	4	2	2	1	4	5	4	2	2	1	4	5	4	196860	128050	0	178130	163170	156820	1.19595	0.777918		1.08216	0.991276	0.952699	0.9784	0.812531
RC1G0392200	Putative nucleotide-binding alpha-beta plait domain-containing protein	--	30.482	8.5	5	2	2	1	0	2	1	0	1	2	1	2	1	1	1	2	1	2	1	1	1	15266	0	15766	0	0	0	0.983888		1.01611
RC1G0392300	60S acidic ribosomal protein like	--	10.029	73.7	15	3	3	4	3	2	2	2	2	3	3	3	2	2	2	3	3	3	2	2	2	2895400	2866300	2444900	2527100	2441500	2247300	1.12643	1.11511	0.951169	0.983148	0.949846	0.874294	1.1373	0.122184
RC1G0392400	Starch synthase, chloroplastic/amyloplastic	--	66.227	6.3	9	3	3	2	3	2	0	1	1	3	3	3	0	1	2	3	3	3	0	1	2	80647	86451	95686	0	0	81803	0.936158	1.00353	1.11073			0.949577	1.0708
RC1G0392800	Pyruvate dehydrogenase E1 component subunit alpha	--	47.455	58.4	100	22	22	18	20	17	13	13	19	18	17	15	12	16	17	18	17	15	12	16	17	547680	533690	530210	623420	611200	614780	0.949465	0.925212	0.919179	1.08077	1.05958	1.06579	0.8714	0.000279522
RC1G0393400	Putative cation efflux protein	--	46.393	23.7	40	7	4	10	8	6	4	5	7	7	6	7	4	6	6	4	3	4	3	3	3	122260	121680	122530	112450	118560	111520	1.03464	1.02973	1.03693	0.951622	1.00333	0.943752	1.0699	0.0243899
RC1G0393500	Putative cation efflux protein	--	43.096	13.5	5	4	1	1	1	1	0	1	1	4	4	4	2	4	4	1	1	1	1	1	1	0	0	0	0	0	0
RC1G0394000	Putative caffeate O-methyltransferase	--	28.176	22.4	2	4	1	0	0	0	0	1	1	3	3	3	3	4	4	0	0	0	1	1	1	0	0	0	0	0	0
RC1G0394100	Putative caffeate O-methyltransferase	--	40.602	34.9	7	9	2	1	2	1	1	1	1	7	8	8	5	8	6	2	2	2	1	2	1	55226	19794	58600	0	33417	0	1.32248	0.474003	1.40328		0.80023		1.3329
RC1G0394500	Putative Cystatin domain-containing protein	--	13.592	20.3	7	2	2	1	1	2	0	2	1	2	2	2	1	2	2	2	2	2	1	2	2	36267	36717	53695	0	37871	33757	0.914416	0.925762	1.35383		0.954858	0.85113	1.179	0.449009
RC1G0395100	Putative inorganic diphosphatase	--	27.766	40.9	17	6	3	4	4	3	1	2	3	6	6	5	5	5	5	3	3	2	2	2	2	125640	108100	129640	79724	94611	71172	1.23806	1.06522	1.27748	0.785604	0.932301	0.701332	1.4801	0.0166617
RC1G0399800	Putative phosphoesterase metallo-dependent phosphatase	--	34.167	28.5	33	7	7	6	6	7	5	3	6	5	4	5	4	6	6	5	4	5	4	6	6	276550	265240	303940	346990	363790	308140	0.889872	0.853479	0.978007	1.11653	1.17059	0.991521	0.83	0.0436337
RC1G0399900	3-oxo-5-alpha-steroid 4-dehydrogenase, C-terminal	--	39.304	3	6	1	1	1	1	1	1	1	1	1	1	1	1	1	1	1	1	1	1	1	1	0	0	0	0	0	0
RC1G0400200	3-phosphoinositide-dependent protein kinase 1-like	--	60.657	38.2	64	15	15	12	9	14	6	10	13	11	10	12	6	11	12	11	10	12	6	11	12	117370	120440	117160	140980	136170	143000	0.90853	0.932294	0.906905	1.09129	1.05406	1.10692	0.8449	0.000589447
RC1G0400800	Dihydrolipoamide acetyltransferase component of pyruvate dehydrogenase complex	--	72.444	25.1	78	13	13	15	13	13	11	13	13	13	12	11	11	11	12	13	12	11	11	11	12	520790	513300	521400	553420	564980	538490	0.972718	0.958728	0.973857	1.03366	1.05526	1.00578	0.9388	0.0130701
RC1G0401000	MRLK51	--	99.283	4.1	7	3	1	1	1	1	1	1	2	1	1	1	2	1	2	0	0	0	0	0	1	0	0	0	0	0	0
RC1G0403200	Putative glycosidase	--	9.6138	11.4	1	1	1	0	0	1	0	0	0	0	1	1	0	1	1	0	1	1	0	1	1	0	0	0	0	0	0
RC1G0403300	Putative glycosidase	--	100.06	16.7	28	9	9	5	6	8	1	1	7	6	7	9	5	4	7	6	7	9	5	4	7	30221	34527	29098	30061	35766	38110	0.916793	1.04742	0.882725	0.911939	1.08501	1.15612	0.9029	0.318948
RC1G0403700	Serine/threonine protein phosphatase 2A regulatory subunit	--	53.124	6.8	5	2	2	1	1	2	0	1	0	2	1	2	0	1	0	2	1	2	0	1	0	4301.9	0	6597.8	0	0	0	0.789361		1.21064
RC1G0404800	Putative transcription factor interactor and regulator CCHC(Zn) family	--	27.059	8.5	8	2	2	1	1	2	1	1	2	2	2	2	1	2	2	2	2	2	1	2	2	85892	80552	77264	0	96954	90934	0.995051	0.933188	0.895096		1.1232	1.05346	0.8647	0.0515271
RC1G0405200	Putative transcription factor interactor and regulator CCHC(Zn) family	--	6.196	39.6	6	1	1	0	2	1	1	1	1	1	1	1	1	1	1	1	1	1	1	1	1	0	0	0	0	0	0
RC1G0406800	Carboxypeptidase	--	56.057	39.8	88	16	14	15	14	17	11	14	17	13	13	15	10	12	15	11	11	13	8	10	13	1165000	1215700	996930	1342700	1425900	1275900	0.941778	0.982764	0.805912	1.08543	1.15269	1.03143	0.8351	0.0555468
RC1G0406900	Vacuolar acid trehalase	--	22.479	8.2	4	1	1	0	1	1	1	1	0	0	1	1	1	1	0	0	1	1	1	1	0	0	0	0	0	0	0
RC4G0224100	Putative prefoldin	--	14.011	47.6	30	7	7	5	6	6	3	5	5	6	6	6	4	5	7	6	6	6	4	5	7	198290	187880	196730	193010	203150	195220	1.01317	0.959975	1.0052	0.986187	1.038	0.997479	0.9857	0.561202
RC1G0407600	Putative Sec8 exocyst complex component specific domain-containing protein	--	117.97	26.5	104	22	22	20	20	21	12	16	15	19	21	20	14	17	16	19	21	20	14	17	16	130560	142740	129390	133910	129560	126060	0.988816	1.08106	0.979955	1.01419	0.981243	0.954735	1.0338	0.415715
RC1G0408000	Glycerol-3-phosphate dehydrogenase	--	71.398	44.4	124	28	27	22	20	24	16	21	21	20	23	22	20	20	24	20	22	22	20	20	24	243690	238600	239720	273510	267520	258930	0.960689	0.940623	0.945038	1.07825	1.05463	1.02077	0.9026	0.0039643
RC1G0408400	Putative sec1-like protein	--	69.246	23.9	61	11	11	11	11	9	8	11	11	10	9	9	9	9	9	10	9	9	9	9	9	346060	322710	371230	350620	330360	308570	1.02306	0.954034	1.09747	1.03655	0.97665	0.912232	1.051	0.417456
RC1G0408500	RING-type E3 ubiquitin transferase	--	68.596	10.4	4	4	3	2	1	1	0	0	0	2	1	1	1	2	1	2	1	1	1	1	1	0	0	0	0	0	0
RC1G0409400	Putative small GTPase superfamily, P-loop containing nucleoside triphosphate hydrolase	--	28.637	32.2	24	6	5	4	6	5	1	2	6	5	5	6	3	4	5	4	4	5	2	3	4	232710	259090	238960	265990	265820	257830	0.91835	1.02245	0.943015	1.04968	1.04901	1.01748	0.9254	0.0816509
RC1G0411300	Putative arsenite-transporting ATPase	--	44.648	16.5	29	6	6	8	7	5	2	4	3	6	5	6	3	3	3	6	5	6	3	3	3	95353	104220	86432	128530	126680	68850	0.937798	1.02501	0.85006	1.26409	1.2459	0.677141	0.8826	0.697832
RC1G0411600	Putative transcription regulator GNAT family	--	25.84	60.1	68	10	10	8	14	16	10	10	10	9	10	9	9	9	9	9	10	9	9	9	9	451660	432990	415450	330300	335320	332620	1.17909	1.13035	1.08457	0.862275	0.87538	0.868331	1.3024	0.00042383
RC1G0411700	AP-5 complex subunit beta-like protein	--	120.46	12.4	17	9	9	4	3	5	1	1	3	6	6	5	3	5	5	6	6	5	3	5	5	26711	35444	25850	19627	27812	28907	0.975145	1.29396	0.943712	0.716527	1.01534	1.05532	1.1527	0.408916
RC1G0412000	Putative adenosine kinase	--	37.574	76.2	128	21	16	24	24	20	11	24	25	21	21	20	16	20	20	16	16	15	11	15	15	4358900	4308000	4534700	3988900	4080900	3951600	1.03689	1.02478	1.07871	0.948872	0.970757	0.939999	1.0982	0.00683233
RC1G0412100	Phenylalanine ammonia-lyase	--	68.66	20.1	30	9	8	8	7	8	2	3	2	8	7	9	3	4	2	7	6	8	2	3	1	91614	86064	93683	34609	31026	25156	1.51783	1.42588	1.55211	0.573389	0.514027	0.416775	2.9889	0.000341034
RC1G0413800	Dolichyl-diphosphooligosaccharide--protein glycosyltransferase subunit 1	--	52.396	34.5	48	12	12	8	9	10	2	9	10	11	11	9	5	9	9	11	11	9	5	9	9	223270	224420	247740	186080	234460	228730	0.996222	1.00135	1.10541	0.830282	1.04615	1.02059	1.0711	0.418256
RC1G0414300	Putative phosphotransferase (Phosphomutase)	--	66.647	32.2	83	15	15	12	15	14	12	15	15	13	14	14	14	14	14	13	14	14	14	14	14	400350	403570	404290	455280	456860	454440	0.93293	0.940434	0.942112	1.06093	1.06462	1.05898	0.8841	3.42605e-06
RC1G0414800	Putative peptidase M28	--	100.72	29.5	93	19	19	15	16	17	15	15	15	15	15	16	16	18	16	15	15	16	16	18	16	232160	237900	230090	280450	273640	288630	0.902837	0.925159	0.894787	1.09063	1.06415	1.12244	0.8308	0.000543147
RC1G0415000	Putative major intrinsic protein	--	30.154	23.7	46	5	5	5	7	8	8	10	8	4	5	5	5	4	5	4	5	5	5	4	5	1107000	1062000	1083000	1526500	1508600	1450800	0.858372	0.823479	0.839763	1.18365	1.16978	1.12496	0.7249	7.90337e-05
RC1G0415200	caffeoylshikimate esterase	--	41.003	17.1	27	5	5	4	5	6	3	5	4	5	5	5	3	4	3	5	5	5	3	4	3	421390	357460	437060	409890	276710	374390	1.11043	0.941965	1.15172	1.08013	0.729176	0.986578	1.146	0.336412
RC1G0416100	Chorismate synthase	--	47.645	57.2	138	22	22	22	25	26	15	23	27	19	20	22	14	20	20	19	20	22	14	20	20	831590	817090	813340	885140	909390	880050	0.97137	0.954433	0.950053	1.03392	1.06225	1.02798	0.9205	0.00243708
RC1G0416300	Putative NADPH:quinone reductase	--	39.601	48	50	13	12	11	7	10	6	8	8	12	10	13	10	9	10	11	9	12	10	8	9	249900	229700	250410	283670	287830	304060	0.933874	0.858387	0.93578	1.06007	1.07562	1.13627	0.8338	0.00678747
RC1G0417500	Putative peptidase S54, rhomboid domain-containing protein	--	34.063	16.6	16	3	3	2	3	2	3	4	2	1	2	1	3	3	2	1	2	1	3	3	2	61733	55022	63803	66304	58843	49387	1.0431	0.929708	1.07808	1.12034	0.994272	0.834494	1.0345	0.705799
RC1G0418300	Carboxypeptidase	--	17.653	79.4	46	11	8	9	8	8	5	7	9	11	11	10	9	10	8	8	8	7	7	8	7	150630	139560	147620	176660	184620	172460	0.930245	0.861881	0.911657	1.091	1.14016	1.06506	0.8203	0.00282832
RC1G0418500	Carboxypeptidase	--	34.745	35.1	8	8	2	1	1	3	1	1	1	7	7	7	4	6	6	1	1	2	1	1	1	0	0	0	0	0	0
RC1G0418900	Carboxypeptidase	--	51.515	37.8	58	13	4	10	14	10	7	8	9	12	13	12	8	9	9	3	4	4	3	2	3	226120	214410	230330	235800	203320	200330	1.03542	0.981798	1.0547	1.07974	0.931016	0.917325	1.0491	0.422586
RC1G0419400	Putative Taxilin family	--	49.243	20.5	22	6	6	4	5	5	2	3	3	5	6	5	3	4	3	5	6	5	3	4	3	60311	58447	59977	46469	56146	50334	1.091	1.05728	1.08495	0.840601	1.01565	0.910517	1.1686	0.0463515
RC1G0420500	Elongation factor 1-alpha	--	49.429	62.6	41	21	6	8	11	6	5	5	6	15	18	18	16	13	17	3	5	4	4	3	4	717290	771610	748770	640440	602620	723550	1.02366	1.10118	1.06858	0.913983	0.860009	1.03259	1.1378	0.0850614
RC1G0420700	Putative DnaJ domain-containing protein	--	11.911	16.4	4	1	1	1	1	1	1	0	0	1	1	1	1	0	0	1	1	1	1	0	0	0	0	0	0	0	0
RC1G0420800	Putative mitochondrial carrier protein	--	57.449	8.3	17	4	4	4	4	3	2	3	1	4	4	4	3	3	3	4	4	4	3	3	3	25611	26991	21275	24506	29528	25523	1.00151	1.05548	0.831954	0.958301	1.15468	0.998071	0.9286	0.454335
RC1G0421000	Putative mitochondrial carrier protein	--	30.898	4.9	4	1	1	1	1	0	1	1	0	1	1	1	1	1	0	1	1	1	1	1	0	0	0	0	0	0	0
RC1G0421100	ATP synthase subunit d, mitochondrial	--	20.307	50.9	82	16	16	16	17	18	6	11	14	14	16	15	12	11	12	14	16	15	12	11	12	3010400	2975700	3029600	3200500	3143500	3147800	0.97595	0.964701	0.982175	1.03758	1.0191	1.02049	0.9498	0.00274696
RC1G0421400	Putative rmlC-like cupin domain-containing protein	--	21.405	15.8	6	1	1	1	1	1	1	1	1	1	1	1	1	1	1	1	1	1	1	1	1	0	0	0	0	0	0
RC1G0421500	Golgi to ER traffic protein 4 homolog	--	38.42	39.9	48	10	10	9	8	10	6	7	8	9	9	9	7	9	9	9	9	9	7	9	9	327680	328430	322790	353170	322960	335060	0.987935	0.990196	0.973192	1.06479	0.973705	1.01019	0.9681	0.296418
RC1G0422200	Putative non-specific serine/threonine protein kinase	--	130.11	10.3	34	8	8	8	7	6	4	4	5	8	8	7	4	4	6	8	8	7	4	4	6	57701	66788	65862	68202	56379	52041	0.94341	1.09198	1.07684	1.1151	0.921795	0.850869	1.0777	0.44104
RC1G0422500	Putative aminotransferase class IV	--	38.348	11.2	9	3	3	1	1	3	0	1	3	3	3	3	0	2	3	3	3	3	0	2	3	20458	18188	20692	0	21927	24936	0.963174	0.856301	0.97419		1.03234	1.174	0.8441	0.0993713
RC1G0424200	Putative leukotriene-A(4) hydrolase	--	68.31	45.3	88	22	22	16	15	15	12	12	18	18	18	17	14	13	17	18	18	17	14	13	17	260200	268550	253980	272890	271440	262770	0.981992	1.01351	0.958518	1.02988	1.02441	0.991691	0.9698	0.198741
RC1G0424300	Putative transcription factor interactor and regulator LisH family	--	29.759	19.9	18	6	6	5	3	4	1	3	2	5	5	5	2	3	4	5	5	5	2	3	4	104670	103770	102640	116660	110540	109690	0.969212	0.960878	0.950414	1.08024	1.02357	1.0157	0.9234	0.0170899
RC1G0424400	Putative adenylate kinase	--	35.193	19.4	10	4	4	2	3	3	0	1	1	2	3	3	1	1	1	2	3	3	1	1	1	29708	27454	25504	0	0	0	1.07812	0.996323	0.925556
RC1G0424700	Putative elongation complex protein	--	12.368	14	1	1	1	0	1	0	0	0	0	1	1	0	0	0	0	1	1	0	0	0	0	0	0	0	0	0	0
RC1G0425000	Putative glutathione transferase	--	25.735	22.2	12	5	4	1	4	2	1	2	2	3	4	3	2	3	2	2	4	2	1	2	1	89058	87267	113280	67421	58197	59957	1.12452	1.1019	1.43036	0.851311	0.734842	0.757065	1.5606	0.00982435
RC1G0425100	Putative glutathione transferase	--	20.719	17.3	1	2	1	0	1	0	0	0	0	1	2	1	0	0	1	1	1	0	0	0	0	0	0	0	0	0	0
RC1G0425600	Phosphomannomutase	--	15.953	34.8	2	5	1	1	1	0	0	0	0	5	4	4	2	3	3	1	1	0	0	0	0	0	0	0	0	0	0
RC1G0426100	Putative Rab-GTPase-TBC domain-containing protein	--	96.001	28.6	75	20	20	16	13	17	9	10	10	18	16	19	10	15	15	18	16	19	10	15	15	2447100	2529400	2668400	2419900	2204900	2210900	1.01395	1.04805	1.10564	1.00268	0.913595	0.916081	1.1184	0.0473174
RC1G0426200	Putative CDP-diacylglycerol--glycerol-3-phosphate 1-phosphatidyltransferase	--	37.054	3.5	6	1	1	1	1	1	1	1	1	1	1	1	1	1	1	1	1	1	1	1	1	0	0	0	0	0	0
RC1G0426400	Putative glutathione transferase	--	33.35	37.8	32	11	9	8	3	5	4	5	7	9	7	9	8	8	9	7	5	7	6	6	7	104520	114190	116350	123580	135740	122280	0.875059	0.956018	0.974102	1.03463	1.13644	1.02375	0.878	0.0500377
RC1G0426600	Putative nitrilase	--	34.257	55.2	77	14	14	12	15	13	10	14	13	12	13	12	10	14	11	12	13	12	10	14	11	148860	136330	157710	158760	141660	147320	1.00283	0.918418	1.06245	1.06952	0.954325	0.992455	0.9892	0.841244
RC1G0426800	Putative transcription factor interactor and regulator LisH family	--	47.513	15.6	22	6	6	2	4	5	2	5	4	3	6	5	3	5	4	3	6	5	3	5	4	66045	65650	61510	77197	72875	68077	0.963331	0.957569	0.897183	1.12599	1.06295	0.99297	0.8857	0.04818
RC7G0100800	Histone H4	--	11.409	36.9	17	4	4	3	3	3	1	3	4	3	3	3	3	4	4	3	3	3	3	4	4	192100	191710	178170	239770	260250	230840	0.891526	0.889716	0.826877	1.11276	1.20781	1.07132	0.7689	0.0037235
RC1G0429900	Putative polar-amino-acid-transporting ATPase	--	33.709	6.1	4	1	1	1	0	1	0	1	1	1	1	1	0	1	1	1	1	1	0	1	1	0	0	0	0	0	0
RC1G0430400	Putative receptor-like protein kinase	--	83.467	3.2	7	2	2	2	1	1	1	1	1	2	1	2	1	1	2	2	1	2	1	1	2	46739	0	38112	0	0	39101	1.13122		0.922422			0.946358	1.085
RC1G0430800	Chalcone-flavonone isomerase family protein	--	23.699	65.6	68	11	7	9	13	11	10	12	13	10	10	10	9	9	11	6	6	6	5	5	7	1710000	1653000	1662400	1728800	1728800	1700200	1.00754	0.973957	0.979496	1.01862	1.01862	1.00177	0.9743	0.0928586
RC1G0430900	Rootletin	--	83.081	37.8	75	20	20	12	14	16	10	10	13	12	16	17	11	12	14	12	16	17	11	12	14	156700	156680	157900	176200	170230	156640	0.964951	0.964828	0.972341	1.08503	1.04827	0.964582	0.9368	0.141287
RC1G0431500	Putative ankyrin repeat-containing domain, PGG domain-containing protein	--	63.042	10.2	4	4	4	1	1	2	0	0	0	2	2	2	1	2	0	2	2	2	1	2	0	0	0	50769	0	34665	0			1.1885		0.811504		1.4646
RC1G0432000	Pectate lyase	--	37.452	14.5	4	4	2	2	1	1	0	0	0	3	3	3	1	1	0	2	2	2	0	0	0	15094	17589	17993	0	0	0	0.893559	1.04126	1.06518
RC1G0432300	Putative ribosomal protein L29	--	14.161	17.9	5	2	1	1	1	0	0	1	2	1	1	1	0	1	2	1	1	1	0	1	1	0	0	0	0	0	0
RC1G0432400	Putative 2-acylglycerol O-acyltransferase	--	35.742	13.7	6	3	3	3	3	0	0	0	0	3	3	1	0	0	0	3	3	1	0	0	0	73323	72296	0	0	0	0	1.00705	0.992947
RC1G0433100	Putative glutathione dehydrogenase (Ascorbate)	--	23.709	70.9	99	16	15	18	19	19	10	15	18	15	16	15	13	14	13	14	15	14	12	13	12	874070	838600	891280	649080	633980	617010	1.16439	1.11713	1.18731	0.864668	0.844552	0.821946	1.3704	0.000169505
RC1G0435400	Putative cation efflux protein	--	44.596	9.6	2	3	2	0	2	0	0	0	0	0	2	1	0	0	0	0	2	1	0	0	0	0	0	0	0	0	0
RC1G0435500	Beta-hexosaminidase	--	60.295	29.5	94	14	14	16	15	16	12	20	15	13	13	13	12	14	12	13	13	13	12	14	12	1092200	1091100	1086400	1482600	1466400	1448300	0.854728	0.853867	0.850189	1.16024	1.14757	1.1334	0.7436	1.81655e-06
RC1G0435800	DUF674 domain-containing protein	--	25.504	12	4	2	2	2	1	1	0	0	0	2	2	1	0	0	1	2	2	1	0	0	1	29604	35163	0	0	0	0	0.914169	1.08583
RC1G0436100	Putative ribosomal protein L25/L23	--	17.316	38.8	22	7	7	4	6	4	2	3	3	7	6	4	4	4	4	7	6	4	4	4	4	339440	344280	457730	311970	393640	399530	0.906547	0.919474	1.22247	0.833183	1.0513	1.06703	1.0329	0.830539
RC1G0436200	Putative PsbP family protein	--	27.573	8.6	9	2	2	2	2	2	1	1	1	2	2	2	1	2	2	2	2	2	1	2	2	74200	70812	78113	0	78676	71883	0.992817	0.947485	1.04517		1.05271	0.961815	0.988	0.82661
RC1G0436300	Putative xenobiotic-transporting ATPase	--	162.53	12.9	61	14	14	12	13	10	8	9	9	12	14	10	10	9	10	12	14	10	10	9	10	100800	99772	86661	79223	71416	71337	1.18772	1.17561	1.02113	0.933483	0.841493	0.840563	1.294	0.0127968
RC1G0437400	Putative ADF/Cofilin, ADF-H/Gelsolin-like domain-containing protein	--	16.063	45.3	32	4	3	5	6	6	5	5	5	4	4	4	4	4	4	3	3	3	3	3	3	312650	305400	323230	293740	292390	299050	1.02707	1.00325	1.06183	0.964949	0.960514	0.982392	1.0634	0.026477
RC5G0542000	40S ribosomal protein S15a-1	--	14.79	63.1	53	8	8	9	8	10	8	8	10	8	8	7	6	8	7	8	8	7	6	8	7	1256800	1249500	1245100	1107700	1236500	1287500	1.02136	1.01543	1.01185	0.900191	1.00486	1.04631	1.033	0.487224
RC1G0437800	Putative oxoglutarate dehydrogenase (Succinyl-transferring)	--	114.94	19.9	49	24	7	8	10	10	4	7	10	21	21	24	17	17	19	6	6	7	4	4	6	459750	417940	478050	478020	478110	463810	0.993811	0.903433	1.03337	1.0333	1.0335	1.00259	0.9548	0.310647
RC1G0438500	Putative oxoglutarate dehydrogenase (Succinyl-transferring)	--	115.3	55.6	356	52	35	68	63	63	45	53	64	45	45	47	41	40	44	30	30	30	28	27	31	1606200	1614200	1624500	1685800	1620000	1600200	0.98834	0.993262	0.9996	1.03732	0.996831	0.984648	0.9875	0.486739
RC1G0441100	Putative P-loop containing nucleoside triphosphate hydrolase, leucine-rich repeat domain, L	--	106.07	1.5	4	1	1	1	0	1	1	1	0	1	0	1	1	1	0	1	0	1	1	1	0	0	0	0	0	0	0
RC1G0441400	Vacuolar protein sorting/targeting protein like	--	133.07	1.8	3	2	2	0	1	1	1	0	0	1	1	1	1	1	1	1	1	1	1	1	1	0	0	0	0	0	0
RC1G0441500	Putative dodecenoyl-CoA isomerase	--	25.033	28	1	5	1	0	1	0	0	0	0	4	5	4	2	4	4	0	1	0	0	0	0	0	0	0	0	0	0
RC1G0441600	Putative dodecenoyl-CoA isomerase	--	28.674	35.4	35	8	4	8	7	8	3	4	5	8	8	8	4	5	6	4	4	4	2	1	2	266330	242870	278210	175510	200850	189640	1.18071	1.0767	1.23337	0.778079	0.890418	0.840721	1.3912	0.00412933
RC1G0442300	Putative UDP-glucuronate decarboxylase	--	38.323	75.7	93	20	8	18	20	13	10	16	16	19	17	19	15	13	14	7	6	8	6	6	6	1769000	1754400	1785800	1784200	1798200	1646800	1.00717	0.998861	1.01674	1.01583	1.0238	0.9376	1.0153	0.606653
RC1G0442900	Ubiquitin-conjugating enzyme E2 7	--	31.76	12.8	1	2	1	0	0	1	0	0	0	1	1	2	1	1	1	0	0	1	0	0	0	0	0	0	0	0	0
RC1G0443200	Geranylgeranyl transferase type-1 subunit beta	--	39.101	16.7	21	4	4	4	5	5	2	2	3	4	4	4	3	3	4	4	4	4	3	3	4	31688	31123	34901	34541	36665	32602	0.94347	0.926647	1.03913	1.02841	1.09165	0.970683	0.9413	0.284713
RC1G0443400	Putative Heat shock protein 70 family	--	73.61	39.6	28	24	3	5	5	7	2	5	4	23	22	22	21	22	22	3	3	3	3	3	3	8261100	7946500	8183700	4647400	6282300	4846500	1.234	1.187	1.22244	0.694203	0.938415	0.723943	1.5461	0.00943537
RC1G0443500	Heat shock cognate protein 70-1	--	57.925	57.6	42	24	6	8	8	6	5	6	9	23	23	22	20	22	22	5	5	4	3	5	6	1184000	1139800	1211300	1231100	1269700	1260100	0.973684	0.937336	0.996135	1.01242	1.04416	1.03627	0.94	0.0361298
RC1G0445500	Putative Heat shock protein 70 family	--	43.056	4.4	1	2	1	0	0	1	0	0	0	2	2	2	2	2	2	1	1	1	1	1	1	0	0	0	0	0	0
RC1G0446900	Putative Heat shock protein 70 family	--	112.27	1.7	1	1	1	1	0	0	0	0	0	1	0	0	0	0	0	1	0	0	0	0	0	0	0	0	0	0	0
RC1G0447100	Putative Heat shock protein 70 family	--	171.02	1.7	1	3	1	0	1	0	0	0	0	3	3	3	2	2	3	1	1	1	0	0	1	0	0	0	0	0	0
RC1G0448000	Putative oxidoreductase	--	35.906	27.7	49	8	8	9	8	10	6	7	9	8	7	7	5	7	6	8	7	7	5	7	6	239160	235400	270460	334760	316550	350520	0.821456	0.808541	0.928964	1.14982	1.08727	1.20395	0.7437	0.00491622
RC1G0448100	Putative Actin family	--	39.957	69.2	12	21	2	2	2	2	2	2	2	20	21	20	18	18	18	2	2	2	2	2	2	359170	435520	365070	430970	476070	474440	0.848019	1.02828	0.861949	1.01754	1.12403	1.12018	0.8395	0.063522
RC1G0448300	Putative dolichyl-phosphate beta-glucosyltransferase	--	38.251	7.7	7	2	2	2	1	1	1	1	1	2	2	2	1	2	2	2	2	2	1	2	2	53913	49079	51959	0	56556	59443	0.994888	0.905684	0.95883		1.04366	1.09694	0.8905	0.0615117
RC1G0448600	Putative glucan endo-1,3-beta-D-glucosidase	--	49.655	19.8	31	6	6	6	5	5	5	5	5	5	4	5	4	5	5	5	4	5	4	5	5	38964	44314	37254	63335	67242	58736	0.754519	0.858119	0.721406	1.22645	1.30211	1.13739	0.6367	0.00224475
RC1G0449600	Putative triose-phosphate isomerase	--	27.241	95.7	208	24	22	38	41	37	24	33	35	22	23	21	20	22	24	20	21	20	18	20	22	5716100	5558800	5671400	5439400	5531700	5431000	1.02843	1.00013	1.02039	0.97865	0.995256	0.977138	1.0332	0.0328109
RC1G0455400	Putative Actin family	--	84.035	3.6	2	2	2	0	1	1	0	0	0	0	1	1	0	0	0	0	1	1	0	0	0	0	0	0	0	0	0
RC1G0456600	Putative nucleic acid binding NABP, pumilio, RNA binding domain-containing protein	--	107.77	9	19	6	5	4	4	5	2	1	3	6	5	5	5	3	4	5	4	4	4	3	3	25093	26790	28372	23880	24537	32054	0.936737	1.00009	1.05914	0.891455	0.915981	1.1966	0.9973	0.961739
RC1G0456900	LOW QUALITY PROTEIN: L-type lectin-domain containing receptor kinase S.4-like	--	76.808	8.2	9	4	4	1	2	2	1	2	1	1	3	2	2	4	3	1	3	2	2	4	3	0	17263	13345	23723	15148	21076		0.953178	0.736845	1.30987	0.836398	1.16371	0.7659	0.284254
RC1G0457100	Ribulose bisphosphate carboxylase/oxygenase activase	--	51.843	27.8	34	9	7	6	5	6	5	6	6	7	5	6	5	7	8	5	3	4	4	5	6	93632	96835	96119	176180	151750	158790	0.726481	0.751333	0.745777	1.36696	1.17741	1.23203	0.5888	0.000311456
RC1G0457500	Putative Sec7 domain, guanine nucleotide exchange factor	--	163.78	6.8	4	8	3	0	1	1	1	1	0	3	4	4	2	4	1	1	2	1	2	2	0	0	11377	0	32413	11678	0		0.615328		1.75307	0.631607		0.5161
RC1G0457600	Putative Sec7 domain, guanine nucleotide exchange factor	--	164.27	12.5	38	15	10	7	9	8	2	7	5	9	11	11	4	9	8	7	9	8	4	7	7	147970	154640	166370	157420	160530	158950	0.938618	0.980928	1.05533	0.998562	1.01829	1.00827	0.9834	0.632833
RC1G0458100	Putative pentapeptide	--	22.516	30	10	5	5	3	3	1	1	0	2	4	3	1	1	1	2	4	3	1	1	1	2	63044	56907	0	0	0	56001	1.07491	0.97027				0.954823	1.071
RC1G0458600	Putative oxidoreductase	--	28.765	36.2	27	8	8	3	7	4	4	4	5	7	7	5	5	6	7	7	7	5	5	6	7	92181	86743	105690	76460	75515	79898	1.07086	1.00769	1.22779	0.888231	0.877253	0.928171	1.2275	0.029521
RC1G0460400	Putative nucleotidyltransferase	--	39.593	51.2	63	15	15	10	12	11	8	9	13	12	14	13	9	11	14	12	14	13	9	11	14	673220	681080	664150	681320	663250	651830	1.00609	1.01784	0.99254	1.0182	0.991195	0.974129	1.011	0.494636
RC1G0460600	Putative mitochondrial glycoprotein	--	28.317	21.1	21	4	4	3	4	4	2	4	4	4	4	3	3	4	4	4	4	3	3	4	4	432470	486030	423600	474640	499330	444450	0.939975	1.05639	0.920696	1.03163	1.0853	0.966014	0.9462	0.361796
RC1G0460700	Delta-1-pyrroline-5-carboxylate synthase	--	77.77	46.4	166	26	22	30	32	26	21	27	30	26	25	24	23	24	24	22	21	20	19	20	20	719370	707690	759960	762000	777870	736930	0.966934	0.951235	1.02149	1.02424	1.04557	0.990537	0.9606	0.204265
RC1G0460900	Protein YIPF	--	30.154	23.5	10	3	3	1	3	2	0	1	3	3	3	2	2	2	3	3	3	2	2	2	3	35653	46108	28308	25180	21503	21775	1.19824	1.54961	0.951386	0.846259	0.722681	0.731822	1.6078	0.0377833
RC1G0461200	Folylpolyglutamate synthase	--	63.975	30.4	59	15	15	10	12	14	6	5	12	11	13	13	10	9	12	11	13	13	10	9	12	108890	103770	97919	101050	99148	106220	1.0589	1.00911	0.952215	0.982663	0.964167	1.03294	1.0136	0.743211
RC1G0461600	Putative transcription factor WD40-like family	--	86.168	3.4	3	2	2	0	1	1	0	1	0	1	1	1	0	1	0	1	1	1	0	1	0	0	0	0	0	0	0
RC1G0461700	Serine/threonine-protein phosphatase	--	35.823	60.4	85	17	12	16	16	16	10	14	13	16	15	15	13	13	12	11	10	10	9	9	7	214120	212160	213060	193390	195910	188730	1.05532	1.04566	1.0501	0.953153	0.965573	0.930186	1.1061	0.000858396
RC1G0463700	Putative small heat shock protein HSP20	--	17.947	50.6	42	10	4	8	6	6	7	7	8	9	9	9	9	9	8	3	3	3	4	3	3	1156100	1033700	1047300	1178500	1126300	1234600	1.02363	0.915251	0.927293	1.04346	0.99724	1.09313	0.9146	0.111675
RC1G0464500	Putative cytokinin 7-beta-glucosyltransferase	--	51.348	7.6	14	3	3	1	2	3	2	3	3	2	3	3	3	3	3	2	3	3	3	3	3	36541	51700	33585	37964	44321	45447	0.878537	1.243	0.807468	0.91275	1.06559	1.09266	0.9538	0.686903
RC1G0464700	Putative small heat shock protein HSP20	--	17.483	48.7	63	9	8	11	10	13	9	9	11	9	8	9	6	8	6	8	7	8	6	7	6	7072700	6991600	8197500	7864100	7090800	7582100	0.947262	0.9364	1.09791	1.05326	0.949686	1.01549	0.9878	0.825128
RC1G0464800	Putative small heat shock protein HSP20	--	18.347	11.7	6	1	1	1	1	1	1	1	1	1	1	1	1	1	1	1	1	1	1	1	1	0	0	0	0	0	0
RC1G0466300	Putative cucumisin	--	78.529	28.4	48	12	6	10	6	9	7	8	8	10	8	8	6	8	8	5	3	5	2	3	4	238950	253910	269910	315530	263670	314820	0.865348	0.919525	0.977468	1.14268	0.954871	1.14011	0.8532	0.0861579
RC1G0467000	Putative transcription factor interactor and regulator LIM family	--	21.647	41.5	36	8	8	5	5	7	7	5	7	7	6	7	6	6	7	7	6	7	6	6	7	148150	145320	146330	204170	207020	195200	0.849654	0.833424	0.839217	1.17094	1.18728	1.11949	0.7253	6.64766e-05
RC1G0467800	Putative sedoheptulose-bisphosphatase	--	41.958	16.8	24	5	5	5	4	3	5	3	4	3	3	3	4	5	4	3	3	3	4	5	4	63289	65580	59361	79553	72986	72461	0.918941	0.952206	0.861907	1.15509	1.05974	1.05212	0.8366	0.0130063
RC1G0468400	Putative leucine-rich repeat domain, L domain-containing protein	--	67.631	23.3	32	10	10	4	7	7	3	4	7	7	7	7	5	5	7	7	7	7	5	5	7	74632	64056	66454	77622	72374	72129	1.04804	0.899522	0.933196	1.09003	1.01633	1.01289	0.9235	0.193099
RC1G0469000	Putative signal peptidase complex subunit 2	--	18.607	47.9	47	8	8	9	9	9	4	7	9	7	7	8	7	8	7	7	7	8	7	8	7	1618900	1549800	1980900	1743500	1429700	1449500	0.993973	0.951547	1.21623	1.07048	0.877808	0.889964	1.114	0.343606
RC1G0469100	Putative mitochondrial carrier domain-containing protein	--	36.934	7.7	7	2	2	2	2	1	1	0	1	2	2	2	1	2	1	2	2	2	1	2	1	24438	22134	19690	0	29668	0	1.01899	0.922923	0.821015		1.23707		0.7445
RC1G0469500	Putative C2 domain-containing protein	--	35.228	27.9	20	8	7	3	6	3	2	3	3	5	6	7	3	4	4	5	6	6	3	4	4	66455	66120	64990	53685	52828	51957	1.11992	1.11427	1.09523	0.904714	0.890272	0.875594	1.2467	4.52027e-05
RC1G0470000	Putative JAB1/MPN/MOV34 metalloenzyme domain, 26S Proteasome non-ATPase regulatory subunit 7/8	--	34.841	70.9	76	12	8	15	15	15	9	9	13	10	11	10	7	8	8	6	7	6	4	4	4	616060	691660	641020	848220	713890	707470	0.876264	0.983794	0.911766	1.20648	1.01541	1.00628	0.8586	0.0923592
RC1G0470200	Eukaryotic translation initiation factor 3 subunit F	--	32.778	69	86	15	15	17	17	15	11	13	13	14	14	12	11	12	12	14	14	12	11	12	12	461010	473070	463620	464190	455790	491820	0.984538	1.01029	0.990112	0.991329	0.97339	1.05034	0.99	0.713069
RC1G0470300	Putative major intrinsic protein	--	31.107	47.6	91	12	11	17	18	16	14	13	13	12	11	11	11	10	10	11	10	10	10	9	10	4092000	4002400	4105900	5367600	5381000	5131500	0.874347	0.855201	0.877317	1.14691	1.14977	1.09646	0.7683	0.000110454
RC1G0470400	Putative hexosyltransferase	--	37.661	5.5	2	1	1	1	1	0	0	0	0	1	1	0	0	0	0	1	1	0	0	0	0	0	0	0	0	0	0
RC1G0471400	Putative cucumisin	--	78.65	14	1	7	1	0	0	0	0	1	0	5	6	3	5	6	4	0	1	0	1	1	0	0	0	0	0	0	0
RC1G0471500	Putative nematode resistance protein-like HSPRO1	--	54.198	17.3	16	5	5	3	3	5	2	1	2	3	3	5	2	3	3	3	3	5	2	3	3	50819	52023	59417	17903	18812	13900	1.43237	1.4663	1.67471	0.504608	0.530229	0.391781	3.2058	0.000376064
RC1G0472000	60S acidic ribosomal protein P0	--	33.893	62.8	69	12	12	11	13	11	10	12	12	10	11	11	10	10	10	10	11	11	10	10	10	1915200	1867700	1976500	2003800	1981400	1971900	0.980771	0.956446	1.01216	1.02614	1.01467	1.00981	0.9668	0.11701
RC1G0472100	Putative syntaxin-5, Sly1p-binding domain-containing protein	--	37.13	25	22	6	6	4	4	5	3	3	3	5	5	5	3	4	3	5	5	5	3	4	3	35453	31396	43267	25568	29310	32529	1.07693	0.953691	1.31429	0.776659	0.890327	0.988108	1.2598	0.123497
RC1G0472900	Putative PH domain-containing protein	--	16.73	19.3	10	2	2	1	2	2	1	2	2	2	2	2	2	2	2	2	2	2	2	2	2	58824	54421	56676	63414	66625	69119	0.956283	0.884705	0.921364	1.0309	1.0831	1.12365	0.8532	0.0091409
RC1G0473100	Clathrin light chain	--	26.52	15	9	3	3	2	1	2	2	2	0	2	2	2	3	3	3	2	2	2	3	3	3	69617	66779	71717	60618	59627	54754	1.09029	1.04584	1.12318	0.949352	0.933831	0.857514	1.1892	0.00995272
RC1G0473900	Arginyl-tRNA--protein transferase	--	66.703	4.1	2	2	2	0	0	1	0	0	1	0	1	1	1	1	1	0	1	1	1	1	1	0	0	0	0	0	0
RC1G0474000	Protein yippee-like	--	14.244	9.3	6	1	1	1	1	1	1	1	1	1	1	1	1	1	1	1	1	1	1	1	1	0	0	0	0	0	0
RC1G0474600	Putative WD40-repeat-containing domain, nucleoporin Nup88	--	69.673	8.6	7	4	4	3	1	1	0	1	1	3	2	3	2	2	3	3	2	3	2	2	3	16058	29763	28892	0	27642	34773	0.585511	1.08523	1.05347		1.00789	1.2679	0.798	0.417088
RC1G0474900	Putative cadmium-transporting ATPase	--	61.344	24.2	29	9	9	3	6	7	3	4	6	4	5	8	4	4	6	4	5	8	4	4	6	38270	33112	39006	35199	33006	33987	1.08016	0.934575	1.10093	0.99348	0.931583	0.959272	1.0802	0.244851
RC1G0475000	Putative SGNH hydrolase-type esterase domain-containing protein	--	20.234	38.5	13	6	2	3	2	2	0	3	3	5	4	4	4	3	5	2	1	1	0	2	2	59761	52681	57356	0	50350	48912	1.11055	0.978982	1.06586		0.935665	0.908942	1.1404	0.0771235
RC1G0475100	Putative SGNH hydrolase-type esterase domain-containing protein	--	9.2833	53.8	11	3	2	2	2	2	2	2	1	3	3	3	3	2	2	2	2	2	2	2	1	199890	203060	194540	173700	214320	0	1.01415	1.03023	0.987002	0.88127	1.08736		1.0266	0.719397
RC1G0476200	Phosphoinositide phospholipase C	--	68.457	43.2	117	23	22	22	20	18	14	18	25	21	21	19	20	21	22	20	20	18	19	20	21	340280	344010	340930	356500	384300	362490	0.959206	0.969721	0.961038	1.00493	1.08329	1.02181	0.9292	0.0339619
RC1G0476700	Carboxy-terminal domain RNA polymerase II polypeptide A small phosphatase 1	--	19.475	6	5	1	1	1	1	1	1	0	1	1	1	1	1	1	1	1	1	1	1	1	1	0	0	0	0	0	0
RC1G0477400	Putative anthocyanidin synthase	--	40.471	29.4	36	10	10	7	10	6	2	5	6	9	10	8	4	8	7	9	10	8	4	8	7	168890	168880	158180	150320	154800	156580	1.05815	1.05809	0.991051	0.941805	0.969874	0.981026	1.0742	0.0463317
RC1G0477500	Putative transcription factor C3H family	--	63.662	9.1	5	3	2	2	2	1	0	0	0	3	3	2	2	1	1	2	2	1	1	0	0	14195	13129	0	0	0	0	1.03901	0.960987
RC1G0478400	Clathrin heavy chain	--	193.13	58.3	577	84	53	105	103	104	76	90	99	78	77	72	66	68	71	49	47	43	40	41	45	1468000	1446700	1462100	1373700	1385100	1393300	1.03272	1.01774	1.02857	0.966385	0.974405	0.980173	1.0541	0.000920401
RC1G0479000	Putative GDP-Man:Man(3)GlcNAc(2)-PP-dolichol alpha-1,2-mannosyltransferase	--	52.358	18.3	12	5	5	2	3	4	1	0	2	4	4	3	3	1	4	4	4	3	3	1	4	22654	20556	20562	25271	0	16549	1.07271	0.973369	0.973653	1.19663		0.783629	1.0166	0.832372
RC1G0481000	Putative bacterial surface antigen (D15)	--	59.844	33.9	54	15	15	6	10	9	7	8	14	9	10	10	10	10	13	9	10	10	10	10	13	65490	60136	64337	98189	94918	100670	0.812296	0.745888	0.797995	1.21787	1.1773	1.24865	0.6466	0.000149219
RC1G0482300	Putative peptide-N(4)-(N-acetyl-beta-glucosaminyl)asparagine amidase	--	66.181	3.9	8	2	2	3	1	0	1	1	2	2	1	2	2	1	2	2	1	2	2	1	2	484540	0	346730	238960	0	1425200	0.776684		0.555784	0.383036		2.2845	0.4995	0.734835
RC1G0482400	Putative S-adenosyl-L-methionine-dependent methyltransferase	--	66.493	27.4	52	11	11	13	9	9	6	8	7	10	9	9	8	9	9	10	9	9	8	9	9	71673	64691	70772	70429	69584	60290	1.05547	0.952648	1.0422	1.03715	1.0247	0.887838	1.0341	0.587989
RC1G0482500	Putative S1 domain, translation initiation factor 2, alpha subunit, nucleic acid-binding protein	--	38.443	36.3	53	14	14	9	9	10	10	9	6	13	11	11	10	10	12	13	11	11	10	10	12	338950	320850	342000	383680	374050	366680	0.956491	0.905414	0.965098	1.08272	1.05554	1.03474	0.891	0.00837143
RC1G0482700	Putative phosphoric monoester hydrolase	--	55.691	29.4	46	11	11	9	8	8	5	9	7	9	10	9	7	9	9	9	10	9	7	9	9	159560	148680	126860	152610	168760	168520	1.035	0.964421	0.822885	0.989913	1.09467	1.09312	0.8882	0.181518
RC1G0482900	40S ribosomal protein S4	--	30.033	42	4	10	2	1	1	0	0	0	2	9	9	8	6	6	10	1	1	1	0	0	2	0	0	0	0	0	0
RC1G0483000	Ferritin	--	30.788	29.1	26	7	6	3	4	4	4	5	6	5	6	6	5	7	7	4	5	5	4	6	6	69342	70337	63114	85541	90266	79438	0.908335	0.921369	0.826752	1.12053	1.18243	1.04059	0.7945	0.0102528
RC1G0483200	Putative mannosyl-glycoprotein endo-beta-N-acetylglucosaminidase	--	80.607	23.6	51	12	12	11	10	7	5	10	8	11	11	9	9	10	8	11	11	9	9	10	8	134500	133590	134220	140400	138200	131920	0.992828	0.98611	0.990761	1.03638	1.02014	0.973783	0.98	0.350562
RC1G0483800	Leucine-rich repeat and IQ domain-containing protein 3, putative isoform 2	--	18.83	19.7	13	3	3	3	3	1	1	2	3	3	3	3	2	3	3	3	3	3	2	3	3	38030	35023	35896	44163	44895	41872	0.95123	0.876017	0.897853	1.10463	1.12294	1.04733	0.8321	0.00465842
RC1G0486000	Laccase	--	63.109	15.9	31	6	6	5	6	6	3	4	7	5	5	5	4	6	5	5	5	5	4	6	5	151730	147110	145370	246200	240020	284560	0.74929	0.726475	0.717882	1.21581	1.18529	1.40525	0.5763	0.000549677
RC1G0486100	Putative sorting nexin-5/6/32	--	59.674	13.8	13	5	5	3	3	2	2	1	2	3	4	2	3	3	3	3	4	2	3	3	3	68530	53023	78665	65722	52827	34252	1.16475	0.901192	1.33701	1.11703	0.897861	0.582156	1.3103	0.261308
RC1G0486600	Putative biotin/lipoyl attachment	--	30.677	27.2	21	5	5	4	3	6	2	1	5	4	4	5	4	3	4	4	4	5	4	3	4	259370	257760	268210	271780	275770	254800	0.980179	0.974094	1.01359	1.02708	1.04216	0.962908	0.9788	0.48409
RC1G0487200	Putative ovule protein	--	17.133	79.5	69	13	2	12	14	15	7	10	11	13	12	11	6	7	8	2	1	1	1	1	1	3297200	3251300	3249800	2950000	2969200	2858000	1.06502	1.05019	1.04971	0.952868	0.95907	0.923151	1.1163	0.000975875
RC1G0487300	Putative aminoacyl-tRNA synthetase, class Ia, anticodon-binding protein	--	37.584	5.4	2	1	1	0	1	1	0	0	0	0	1	1	0	0	0	0	1	1	0	0	0	0	0	0	0	0	0
RC1G0487700	Putative PLAC8 motif-containing protein	--	62.722	7.4	7	4	4	1	2	1	0	2	1	3	3	3	0	3	1	3	3	3	0	3	1	56261	54958	53411	0	51064	0	1.04335	1.01919	0.990496		0.946971		1.0747
RC1G0487800	Putative NSF attachment protein	--	32.649	62.3	82	15	15	17	18	17	8	10	12	14	15	14	10	9	11	14	15	14	10	9	11	562700	547370	582950	610480	577560	560510	0.981006	0.95428	1.01631	1.06431	1.00691	0.977188	0.9682	0.359885
RC1G0490300	Putative K domain-containing protein	--	51.684	38.1	41	11	11	3	9	7	4	8	10	7	9	8	6	11	10	7	9	8	6	11	10	105640	105830	106650	116180	94823	103110	1.00254	1.00435	1.01213	1.10257	0.899887	0.978532	1.0128	0.797778
RC1G0491600	Uroporphyrinogen decarboxylase	--	42.948	35.6	35	9	9	9	6	5	4	6	5	9	7	7	6	6	7	9	7	7	6	6	7	878930	932090	1036500	966050	1025500	928000	0.91443	0.969737	1.07836	1.00507	1.06692	0.965482	0.9753	0.662658
RC1G0492400	Putative Macro domain-containing protein	--	24.442	33.2	30	4	4	6	6	5	4	4	5	4	4	4	3	3	4	4	4	4	3	3	4	127000	119520	130880	103830	105740	111230	1.09138	1.0271	1.12472	0.892266	0.908679	0.955858	1.1764	0.00858477
RC1G0492700	Superoxide dismutase	--	25.159	38.4	48	7	7	8	8	8	6	9	9	7	7	7	6	7	7	7	7	7	6	7	7	2253000	2235400	2291900	1919000	1777000	1760800	1.10467	1.09604	1.12375	0.940909	0.871285	0.863342	1.2425	0.00152359
RC1G0492800	40S ribosomal protein S26	--	14.64	30.2	18	3	1	3	4	3	2	3	3	3	3	3	2	3	3	1	1	1	1	1	1	110390	110330	112940	107940	91748	78767	1.08205	1.08146	1.10705	1.05804	0.899321	0.77208	1.1983	0.107105
RC1G0493200	Alpha-galactosidase	--	48.115	35.1	81	12	12	15	13	12	12	13	16	10	11	9	10	10	11	10	11	9	10	10	11	469310	448470	459980	649860	663190	691290	0.832577	0.795606	0.816026	1.15288	1.17653	1.22638	0.6874	7.53478e-05
RC1G0494500	Chalcone-flavonone isomerase family protein	--	24.164	71.9	73	10	10	12	12	13	9	14	13	9	10	9	7	10	8	9	10	9	7	10	8	519560	520620	506560	527850	526750	505850	1.00327	1.00532	0.97817	1.01928	1.01716	0.976799	0.9912	0.623794
RC1G0496000	Putative methionine--tRNA ligase	--	46.986	31.1	52	12	12	9	11	10	4	8	10	8	10	11	6	8	9	8	10	11	6	8	9	142530	161040	215850	154000	152580	178870	0.851035	0.961557	1.28882	0.919522	0.911043	1.06802	1.07	0.702311
RC1G0497000	Putative transcription regulator IWS1 family	--	42.218	3.7	1	1	1	0	0	1	0	0	0	0	0	1	1	0	0	0	0	1	1	0	0	0	0	0	0	0	0
RC1G0497100	Glutamate [NMDA] receptor subunit 1 like	--	18.138	36.8	17	4	4	3	3	3	3	3	2	4	4	3	4	3	3	4	4	3	4	3	3	67715	67639	73172	42861	47674	64320	1.11808	1.11683	1.20819	0.707703	0.787174	1.06203	1.3466	0.0659929
RC1G0498300	Putative cadmium-transporting ATPase	--	62.404	25.3	46	11	11	6	8	9	7	8	8	8	8	10	7	9	10	8	8	10	7	9	10	74370	79721	78429	95865	87869	88055	0.884815	0.948478	0.933106	1.14055	1.04542	1.04763	0.8555	0.0118716
RC1G0499200	Import inner membrane translocase subunit	--	37.658	43.1	76	13	13	12	13	10	11	16	14	11	10	10	10	13	11	11	10	10	10	13	11	306520	311070	374360	334990	308960	377050	0.913644	0.927206	1.11586	0.998505	0.920917	1.12387	0.9715	0.748435
RC1G0499300	Putative ribosomal protein L10e	--	24.929	28.5	2	6	1	0	0	0	1	0	1	5	6	5	6	5	6	0	1	0	1	0	1	0	0	0	0	0	0
RC1G0499400	Putative hydroxyacylglutathione hydrolase	--	28.569	60.1	67	12	12	11	11	14	8	11	12	12	12	12	10	11	10	12	12	12	10	11	10	242270	244420	244670	260120	266970	267960	0.952313	0.960764	0.961747	1.02248	1.0494	1.0533	0.9199	0.00106636
RC1G0500100	Putative NADPH:quinone reductase	--	37.248	30.2	32	7	7	6	6	6	4	5	5	7	7	6	5	6	6	7	7	6	5	6	6	206070	181870	209130	257400	250040	252680	0.911015	0.804029	0.924543	1.13794	1.1054	1.11707	0.7855	0.00571535
RC1G0501000	Putative cytochrome P450	--	53.808	2.3	7	1	1	0	0	2	0	2	3	1	1	1	1	1	1	1	1	1	1	1	1	0	0	0	0	0	0
RC1G0501700	Putative 4a-hydroxytetrahydrobiopterin dehydratase transcription coactivator Tc-PD family	--	23.438	9.6	4	1	1	1	1	1	1	0	0	1	1	1	1	1	0	1	1	1	1	1	0	0	0	0	0	0	0
RC1G0503800	Putative nucleotide-binding alpha-beta plait domain-containing protein	--	25.054	50.7	28	6	5	6	5	6	3	4	4	5	5	5	3	4	4	5	5	5	3	4	4	244720	244830	239590	206100	214800	198010	1.08922	1.08971	1.06638	0.917325	0.956048	0.881317	1.1781	0.00258921
RC1G0504200	Glutamate dehydrogenase	--	44.611	44.8	45	15	8	7	7	10	8	6	7	14	13	15	12	13	12	7	6	8	7	6	6	1197400	1244700	1251800	1345300	1312500	1290300	0.94012	0.977257	0.982832	1.05624	1.03049	1.01306	0.9356	0.0226986
RC1G0504900	Putative transmembrane protein	--	58.634	2.5	1	1	1	0	0	1	0	0	0	1	1	1	0	0	0	1	1	1	0	0	0	0	0	0	0	0	0
RC1G0505500	Putative Heat shock protein DnaJ, cysteine-rich	--	34.027	16.7	9	4	4	2	3	1	0	1	2	3	3	1	0	1	3	3	3	1	0	1	3	55479	50611	0	0	0	60633	0.998285	0.91069				1.09102	0.8749
RC1G0505600	Putative leucine--tRNA ligase	--	127.1	48.4	265	43	16	47	43	46	34	47	48	39	40	39	35	39	39	14	14	13	11	16	15	602890	600100	614800	631050	619390	608760	0.983777	0.979225	1.00321	1.02973	1.0107	0.993356	0.9777	0.153004
RC1G0506900	Putative peptide-methionine (S)-S-oxide reductase	--	29.503	36.1	39	9	6	8	8	7	5	4	7	8	8	9	7	7	9	5	5	6	4	4	6	747870	716510	777220	790660	873170	820210	0.949548	0.909731	0.986812	1.00388	1.10864	1.0414	0.9024	0.0516236
RC1G0507300	Putative small GTPase superfamily, P-loop containing nucleoside triphosphate hydrolase	--	22.61	40.1	4	7	1	1	1	1	0	0	1	7	7	7	5	6	7	1	1	1	0	1	1	0	0	0	0	0	0
RC1G0508200	Putative transcription factor AP2-EREBP family	--	32.092	4.8	1	1	1	0	0	0	1	0	0	0	0	0	1	0	0	0	0	0	1	0	0	0	0	0	0	0	0
RC1G0508400	ATP-dependent 6-phosphofructokinase	--	23.96	18.1	9	4	3	2	1	2	1	1	2	4	3	3	3	3	3	3	2	2	2	2	2	108830	107260	103080	136210	94931	108060	0.991812	0.977504	0.93941	1.24134	0.865144	0.984794	0.9409	0.665213
RC1G0508500	ATP-dependent 6-phosphofructokinase	--	39.308	19.5	21	6	5	5	4	5	0	4	3	6	6	6	4	4	4	5	5	5	4	4	4	104460	102950	108710	107320	108550	110030	0.976231	0.96212	1.01595	1.00296	1.01445	1.02829	0.97	0.159804
RC1G0508600	Putative alpha/Beta hydrolase	--	40.571	8.6	4	2	2	1	0	2	0	1	0	1	1	2	1	1	0	1	1	2	1	1	0	0	0	0	0	0	0
RC1G0508900	Putative BP28 domain-containing protein	--	237.32	0.4	6	1	1	1	1	1	0	2	1	1	1	1	1	1	1	1	1	1	1	1	1	0	2592300	2657700	0	2884200	2785500		0.949587	0.973543		1.05651	1.02036	0.926	0.0696219
RC1G0509500	Putative ubiquinol-cytochrome c chaperone/UPF0174	--	32.005	34.2	45	7	7	8	7	6	8	8	8	6	5	6	5	7	6	6	5	6	5	7	6	127250	123140	124480	141660	151880	158140	0.923719	0.893884	0.903611	1.02832	1.10251	1.14795	0.8299	0.00523806
RC1G0510400	Putative Rho GTPase activation protein	--	41.496	17.8	17	5	5	4	2	2	2	3	4	3	4	3	5	3	5	3	4	3	5	3	5	44267	41870	51580	38451	38676	34964	1.06323	1.00565	1.23887	0.923533	0.928937	0.839781	1.2286	0.0448613
RC1G0510800	Putative 2-haloacrylate reductase	--	34.679	20.3	14	5	4	3	3	3	0	3	2	4	5	5	1	5	3	3	4	4	1	4	2	99118	82952	100650	0	219500	103850	0.817711	0.684343	0.83035		1.81085	0.856749	0.5829	0.200134
RC1G0513800	Putative PLAC8 motif-containing protein	--	26.855	11.1	6	2	2	2	1	2	1	0	0	2	2	2	1	1	1	2	2	2	1	1	1	52967	63499	55980	0	0	0	0.921454	1.10468	0.97387
RC1G0514000	Luc7-like protein 3	--	40.718	5.4	6	2	2	1	1	1	1	1	1	1	1	1	2	1	2	1	1	1	2	1	2	0	0	0	0	0	0
RC1G0514100	Putative oligomeric Golgi complex subunit 7 protein	--	92.214	36.8	82	26	26	16	14	13	11	15	13	19	22	19	17	19	16	19	22	19	17	19	16	138310	132930	133870	143910	129360	109980	1.05264	1.0117	1.01885	1.09526	0.984525	0.837029	1.057	0.481296
RC1G0515800	Putative chromatin regulator PHD family	--	55.824	7.8	6	3	3	2	0	2	0	1	1	2	2	3	1	2	1	2	2	3	1	2	1	8821.3	0	10430	0	12519	0	0.832976		0.984882		1.18214		0.7689
RC1G0516400	Acid beta-fructofuranosidase 1, vacuolar	--	71.773	20	45	11	9	7	9	8	5	8	8	9	10	10	8	10	9	7	8	8	6	8	7	329010	323460	342380	556220	606820	559430	0.726473	0.714218	0.755995	1.22817	1.33989	1.23525	0.5776	7.47382e-05
RC1G0518100	Putative pectinesterase	--	21.07	50	38	7	7	4	7	11	4	4	8	6	7	7	4	6	6	6	7	7	4	6	6	410270	442520	451990	324530	355280	383770	1.03938	1.12108	1.14507	0.822164	0.900066	0.972242	1.2268	0.0221047
RC1G0519000	UMP-CMP kinase	--	25.802	35.1	27	7	6	7	5	6	4	2	3	6	5	7	5	5	3	5	4	6	4	4	2	50774	62494	46515	57157	47279	56711	0.949254	1.16837	0.869629	1.06859	0.883912	1.06025	0.9915	0.912613
RC1G0520200	Putative ribosomal protein S10	--	13.748	50	73	9	9	12	13	13	12	12	11	8	9	8	9	9	8	8	9	8	9	9	8	3400900	3204200	3402700	3235900	3332500	3266900	1.02834	0.968861	1.02888	0.978446	1.00765	0.987819	1.0175	0.476474
RC1G0520300	Chloride conductance regulatory protein ICln	--	24.923	14.2	7	2	2	1	1	1	1	2	1	1	2	1	1	2	1	1	2	1	1	2	1	0	18138	0	0	21789	0		0.908558			1.09144		0.8324
RC1G0520400	Putative ribosomal protein S15	--	17.083	45.7	44	8	4	6	8	9	5	7	9	7	8	8	6	7	7	4	4	4	4	4	4	671720	683500	685430	709590	644250	701680	0.983924	1.00118	1.00401	1.0394	0.943686	1.02781	0.9928	0.847749
RC1G0520900	Putative Band 7 domain-containing protein	--	32.48	55	70	15	15	14	14	13	7	11	11	13	14	13	9	10	11	13	14	13	9	10	11	320970	302320	321870	331160	321310	298100	1.01587	0.956845	1.01872	1.04812	1.01695	0.943489	0.9943	0.896959
RC1G0521200	Putative phosphopyruvate hydratase	--	48.207	68.8	75	23	9	12	12	14	12	11	14	21	23	23	20	21	21	8	9	9	9	9	9	764850	827740	845460	876670	799980	891410	0.9167	0.992076	1.01331	1.05072	0.958804	1.06839	0.9494	0.317943
RC1G0521900	Putative cleavage/polyadenylation specificity factor, A subunit	--	158.76	12.5	36	12	12	6	6	9	5	7	3	8	7	10	8	8	7	8	7	10	8	8	7	46087	49630	38713	53325	47009	57948	0.94469	1.01731	0.793538	1.09305	0.963589	1.18782	0.8493	0.159114
RC1G0522200	Putative aromatic-amino-acid transaminase, 1-aminocyclopropane-1-carboxylate synthase	--	59.028	2.4	1	1	1	0	1	0	0	0	0	0	1	0	0	0	0	0	1	0	0	0	0	0	0	0	0	0	0
RC1G0522600	Putative CHORD domain-containing protein	--	24.637	37.5	25	6	6	5	4	6	3	3	4	4	3	5	3	3	5	4	3	5	3	3	5	142700	129630	134250	118790	121950	135030	1.0944	0.994159	1.02959	0.911024	0.935259	1.03557	1.082	0.173576
RC1G0522800	Putative Iron sulfur-containing domain, CDGSH-type	--	13.311	19.2	5	2	2	0	2	0	0	1	2	2	2	1	0	1	2	2	2	1	0	1	2	38338	30842	0	0	0	34974	1.10427	0.888358				1.00737	0.989
RC1G0523100	Putative PLAT/LH2 domain-containing protein	--	20.487	16.9	8	2	2	2	1	1	1	1	2	2	1	1	2	1	2	2	1	1	2	1	2	191920	0	0	270200	0	326980	0.729641			1.02725		1.24311	0.6428
RC1G0523300	Putative peptidase M48	--	49.647	25.3	50	10	10	9	10	9	4	10	8	8	10	8	8	9	9	8	10	8	8	9	9	161420	168250	178260	151020	187810	173220	0.949548	0.989725	1.04861	0.88837	1.10479	1.01896	0.992	0.947427
RC1G0527000	Putative abieta-7,13-dien-18-ol hydroxylase	--	57.449	6	7	2	2	2	1	1	0	1	2	1	1	1	1	1	2	1	1	1	1	1	2	14042	0	14290	16169	0	0	0.94663		0.963349	1.09002			0.8761
RC1G0527100	Putative alpha-L-fucosidase	--	27.383	48.1	60	9	9	9	12	10	9	11	9	8	8	7	8	8	6	8	8	7	8	8	6	757020	724530	712490	893110	827620	828410	0.957611	0.916512	0.901281	1.12976	1.04692	1.04792	0.8607	0.00850061
RC1G0527200	Putative alpha-L-fucosidase	--	29.698	50.4	64	9	9	13	11	10	8	11	11	9	8	8	8	8	9	9	8	8	8	8	9	549020	516350	526330	642390	618090	624660	0.947447	0.891068	0.90829	1.10858	1.06664	1.07798	0.8443	0.00139441
RC1G0527700	Putative tripeptidyl-peptidase II	--	83.503	32.9	143	18	18	25	26	25	23	21	23	17	17	17	15	14	14	17	17	17	15	14	14	928100	898150	873980	788740	800740	749380	1.10508	1.06942	1.04064	0.939146	0.953434	0.89228	1.1545	0.005623
RC1G0530400	Putative phosphotransferase (Phosphomutase)	--	68.924	42.9	99	19	19	17	17	16	13	17	19	17	19	18	14	18	19	17	19	18	14	18	19	442090	445880	429000	553090	550330	532990	0.898137	0.905837	0.871544	1.12364	1.11803	1.08281	0.8048	0.000191337
RC1G0530700	Putative fructokinase	--	39.377	62.7	99	19	18	16	16	18	13	17	19	15	16	18	14	17	17	14	15	17	13	16	16	1582100	1537900	1540000	1694700	1657700	1584600	0.989122	0.961488	0.962801	1.05952	1.03639	0.990685	0.9439	0.0580011
RC1G0530800	RAB6-interacting golgin	--	27.43	20.6	16	4	4	3	2	3	3	2	3	3	3	3	4	3	3	3	3	3	4	3	3	31920	38270	30678	29037	25789	27055	1.048	1.25648	1.00722	0.95334	0.846702	0.888268	1.2319	0.0548013
RC1G0532900	Putative oxidoreductase	--	38.267	76.1	165	18	18	29	26	27	21	30	32	18	18	18	15	18	18	18	18	18	15	18	18	1218400	1200300	1210100	1254200	1202700	1201300	1.00321	0.988308	0.996377	1.03269	0.990284	0.989131	0.992	0.622826
RC1G0533000	Putative transcription factor C3H family	--	47.121	6.9	11	2	2	2	2	1	2	2	2	2	2	1	2	1	2	2	2	1	2	1	2	24875	26120	0	33207	0	29656	0.873896	0.917634		1.16661		1.04186	0.8112	0.0776668
RC1G0533300	Putative peptide-transporting ATPase	--	80.695	6.8	5	4	3	1	0	2	0	1	1	2	2	4	1	2	2	1	1	3	0	1	1	0	0	0	0	0	0
RC1G0533400	Post-GPI attachment to proteins factor 3	--	39.362	8.1	8	2	2	1	2	2	1	1	1	1	2	2	1	2	1	1	2	2	1	2	1	0	63614	57913	0	72726	0		0.98244	0.894395		1.12316		0.8355
RC1G0533500	Putative valine--tRNA ligase	--	124.61	32.5	121	28	26	23	25	27	13	15	18	24	27	25	14	23	18	23	25	23	14	22	18	211020	224340	200640	179820	176950	164540	1.09402	1.16308	1.04021	0.932265	0.917386	0.853047	1.22	0.00934154
RC1G0533600	Putative carboxylesterase 120	--	36.341	13.6	14	3	2	4	3	2	2	1	2	3	2	3	2	2	2	2	2	2	2	2	1	16558	13801	9701.2	15953	11103	10528	1.27953	1.06648	0.749666	1.23278	0.857991	0.813557	1.0659	0.791638
RC1G0533700	Putative carboxylesterase 120	--	17.777	16.5	3	2	1	1	0	1	0	0	1	2	0	2	0	0	2	1	0	1	0	0	1	0	0	0	0	0	0
RC1G0537800	Putative 6-phospho-3-hexuloisomerase	--	21.211	19.2	6	1	1	1	1	1	1	1	1	1	1	1	1	1	1	1	1	1	1	1	1	0	0	0	0	0	0
RC1G0537900	Protein phosphatase inhibitor 2 isoform X2	--	20.242	30.6	16	5	5	5	3	4	0	2	2	5	4	5	2	2	3	5	4	5	2	2	3	128190	115610	114310	73047	109090	91811	1.21688	1.09746	1.08512	0.693421	1.03557	0.871543	1.3072	0.0830391
RC1G0538000	Putative small GTPase superfamily, ARF/SAR type, P-loop containing nucleoside triphosphate hydrolase	--	29.927	21.2	24	4	4	4	4	4	5	4	3	3	3	3	4	3	2	3	3	3	4	3	2	32223	33517	35384	33263	36582	31820	0.953395	0.991681	1.04692	0.984166	1.08237	0.941471	0.9947	0.933631
RC1G0538300	Putative cytochrome b5-like heme/steroid binding domain-containing protein	--	20.012	47.2	29	5	5	5	4	5	5	5	5	5	4	5	4	4	5	5	4	5	4	4	5	1420200	1515100	1436900	1310200	1258900	1251500	1.04008	1.10958	1.05231	0.959525	0.921956	0.916536	1.1444	0.00538931
RC1G0539200	Putative NUDIX hydrolase domain, cleavage/polyadenylation specificity factor subunit 5	--	23.331	44.1	21	7	7	4	4	5	2	2	4	5	6	6	4	4	4	5	6	6	4	4	4	139070	121650	144390	141110	147480	127070	1.01663	0.889287	1.05552	1.03154	1.07811	0.928908	0.9746	0.718108
RC1G0539500	Putative remorin	--	24.513	28.8	29	6	6	4	6	5	4	4	6	6	6	6	4	6	5	6	6	6	4	6	5	522460	507200	508310	554330	544790	551770	0.983035	0.954322	0.956411	1.043	1.02505	1.03818	0.9316	0.00283946
RC1G0540000	Putative EEIG1/EHBP1 domain-containing protein	--	102.42	2.1	2	1	1	1	0	0	0	1	0	1	0	0	0	1	0	1	0	0	0	1	0	0	0	0	0	0	0
RC1G0540400	low-temperature-induced 65 kDa protein-like isoform X2	--	76.028	46.9	145	24	24	25	26	33	17	22	22	22	22	23	20	21	20	22	22	23	20	21	20	422170	414560	453310	435800	447650	429570	0.973093	0.955552	1.04487	1.00451	1.03182	0.99015	0.9825	0.573437
RC1G0541800	Tubulin beta chain	--	50.222	73.2	29	27	4	5	4	4	5	6	5	26	24	25	23	24	23	3	3	3	3	4	4	194800	186580	182950	252700	253560	229380	0.899098	0.861158	0.844404	1.16633	1.1703	1.0587	0.7671	0.00218225
RC1G0542200	Putative RNA polymerase III Rpc82, C-terminal	--	65.616	1.4	3	1	1	1	1	0	1	0	0	1	1	0	1	1	0	1	1	0	1	1	0	0	0	0	0	0	0
RC1G0542800	Putative tripeptidyl-peptidase II	--	151.98	52.3	287	58	58	57	53	54	35	39	49	54	51	50	44	44	48	54	51	50	44	44	48	572970	565800	570070	605820	596640	582180	0.984067	0.971753	0.979087	1.04049	1.02472	0.999886	0.9575	0.0235803
RC1G0542900	Pectin acetylesterase	--	47.977	6.3	7	2	2	2	2	0	1	1	1	2	2	0	2	2	2	2	2	0	2	2	2	36534	34968	0	71832	73051	62498	0.655006	0.62693		1.28785	1.30971	1.12051	0.5172	0.00214405
RC1G0543200	Cleavage and polyadenylation specificity factor subunit 2	--	85.126	9.8	18	6	6	3	4	3	3	2	3	5	4	5	3	3	4	5	4	5	3	3	4	126010	90689	122150	131380	87086	90147	1.16773	0.840411	1.13196	1.21749	0.807022	0.835388	1.098	0.581282
RC1G0543300	Putative cytochrome P450	--	58.393	34	45	12	5	10	7	12	2	4	10	10	8	11	4	5	10	3	2	4	1	2	3	129850	127150	130840	145090	158310	136510	0.941226	0.921655	0.948402	1.05169	1.14752	0.989502	0.8816	0.0471907
RC1G0543700	GPI-anchored adhesin-like protein	--	104.74	34.6	105	25	24	18	22	23	8	13	21	21	21	24	16	18	21	21	21	24	16	18	21	170680	178420	201170	169310	176900	184650	0.947231	0.990186	1.11644	0.939628	0.981751	1.02476	1.0366	0.569559
RC1G0543900	Putative triacylglycerol lipase	--	52.982	3.8	7	2	2	2	1	1	1	0	2	2	2	1	1	0	2	2	2	1	1	0	2	27861	30409	0	0	0	38081	0.867485	0.946819				1.1857	0.7651
RC1G0544700	Putative very-long-chain 3-oxoacyl-CoA reductase	--	33.984	27.2	13	6	6	0	3	3	2	3	2	1	3	4	2	3	4	1	3	4	2	3	4	0	24279	25153	26236	29749	18959		0.976032	1.01117	1.05471	1.19593	0.762165	0.9894	0.972265
RC1G0545100	Putative citrate transporter-like domain-containing protein	--	58.608	5.5	2	2	2	0	0	2	0	0	0	1	1	2	0	0	0	1	1	2	0	0	0	0	0	0	0	0	0
RC1G0545300	Sec-independent protein translocase protein TATB chloroplastic	--	31.359	24.7	12	3	3	3	3	3	1	0	2	3	3	3	3	2	2	3	3	3	3	2	2	67439	63551	82319	61040	67924	64268	0.995309	0.937928	1.21492	0.900869	1.00247	0.948509	1.1039	0.328366
RC1G0545400	Putative quinate O-hydroxycinnamoyltransferase	--	49.014	39.4	83	14	14	15	15	13	14	12	14	13	12	11	10	9	11	13	12	11	10	9	11	948570	941920	1001500	991860	961800	1017400	0.970727	0.963922	1.02489	1.01503	0.984266	1.04116	0.9734	0.344431
RC1G0546300	Putative fibrillarin, S-adenosyl-L-methionine-dependent methyltransferase	--	33.395	46.2	58	11	11	12	11	13	7	6	9	10	10	11	8	7	8	10	10	11	8	7	8	207850	220280	202560	184730	187730	198910	1.03747	1.09951	1.01106	0.922067	0.937041	0.992846	1.1038	0.0420041
RC1G0546600	Protein DETOXIFICATION	--	54.017	12.7	44	7	5	7	9	8	4	7	9	7	7	7	4	7	7	5	5	5	3	5	5	428100	430820	437710	595370	509080	450840	0.900656	0.906379	0.920874	1.25257	1.07103	0.948498	0.8337	0.0955528
RC3G0362600	Putative transcription factor interactor and regulator CCHC(Zn) family	--	24.93	4.7	7	2	2	0	0	1	0	3	3	1	1	1	2	2	2	1	1	1	2	2	2	0	0	0	67475	78624	78678				0.900559	1.04936	1.05008
RC1G0549000	Putative PPPDE putative peptidase domain-containing protein	--	32.733	60	61	13	13	10	9	13	7	11	11	11	10	12	9	12	10	11	10	12	9	12	10	71861	74631	76812	74561	75973	76960	0.956451	0.993319	1.02235	0.992387	1.01118	1.02432	0.9816	0.426968
RC1G0549300	Putative ATP binding protein MinD, bacterial-type	--	36.035	13.4	7	3	3	0	2	1	0	2	2	2	3	2	1	2	2	2	3	2	1	2	2	19831	23994	18923	0	22479	26773	0.885312	1.07116	0.844777		1.00353	1.19522	0.8493	0.244427
RC1G0550700	Putative glutaminyl-peptide cyclotransferase transcription factor WD40-like family	--	30.124	10.5	4	2	2	2	0	1	1	0	0	2	1	2	1	1	0	2	1	2	1	1	0	16054	0	10098	0	0	0	1.22775		0.772255
RC1G0550800	Putative Heat shock protein Hsp90 family	--	80.846	49.9	165	37	8	29	29	31	17	28	31	34	31	33	32	33	33	8	7	8	7	7	8	1389800	1377900	1432000	1659300	1667200	1476600	0.926245	0.918314	0.95437	1.10586	1.11112	0.984094	0.8744	0.032588
RC1G0551200	Putative heavy metal-associated domain, HMA	--	17.462	26.1	5	3	3	1	2	2	0	0	0	2	2	3	0	0	0	2	2	3	0	0	0	17784	17447	19454	0	0	0	0.975624	0.957136	1.06724
RC1G0551500	Putative lyase	--	22.12	10.1	3	1	1	0	0	1	0	1	1	0	1	1	0	1	1	0	1	1	0	1	1	0	0	0	0	0	0
RC1G0552100	Ornithine cyclodeaminase/mu-crystallin	--	35.344	6.3	6	1	1	1	1	1	1	1	1	1	1	1	1	1	1	1	1	1	1	1	1	0	0	0	0	0	0
RC1G0552500	Putative translocation protein Sec63	--	76.164	4.1	6	2	2	0	1	1	1	2	1	2	1	1	1	2	2	2	1	1	1	2	2	24623	0	0	0	33734	27205	0.863339				1.18279	0.95387	0.8081
RC1G0553200	Putative NADH:ubiquinone reductase (H(+)-translocating)	--	19.358	57.1	51	11	11	10	9	10	2	10	10	10	9	9	4	9	9	10	9	9	4	9	9	686150	674960	678540	736030	700930	628110	1.00297	0.986611	0.991844	1.07588	1.02457	0.918128	0.9877	0.83873
RC1G0553500	Putative SGS domain, HSP20-like chaperone, tetratricopeptide-like helical domain-containing protein	--	45.545	53.5	132	22	22	23	24	25	13	24	23	21	20	20	14	20	19	21	20	20	14	20	19	837050	832070	902550	855840	883480	841850	0.974666	0.968868	1.05093	0.996546	1.02873	0.980256	0.9963	0.895141
RC1G0553600	Glycosyltransferase	--	45.148	16.3	27	6	6	4	5	6	4	4	4	6	5	5	4	5	4	6	5	5	4	5	4	39370	61127	63563	80843	67396	72752	0.613477	0.952502	0.990461	1.25972	1.05019	1.13365	0.7424	0.122311
RC1G0553700	UDP-glucuronosyl/UDP-glucosyltransferase	--	129.15	28.4	182	24	24	30	32	32	28	31	29	23	23	23	20	22	23	23	23	23	20	22	23	2193400	2128600	2243800	2140800	2106100	2202700	1.01114	0.981268	1.03438	0.986892	0.970896	1.01543	1.018	0.426326
RC1G0553900	Putative Late embryogenesis abundant protein, LEA-14	--	15.47	49.7	21	7	7	3	5	5	1	2	5	5	5	5	4	4	5	5	5	5	4	4	5	308530	363410	392010	235920	492390	413940	0.839081	0.988333	1.06611	0.64161	1.33911	1.12576	0.9315	0.903942
RC1G0555600	WD repeat-containing protein 91 homolog	--	60.177	22.2	30	11	11	7	5	4	2	5	7	7	7	6	4	8	7	7	7	6	4	8	7	103620	95801	97356	101130	103230	94697	1.04344	0.964708	0.980367	1.01837	1.03952	0.953591	0.9924	0.841159
RC1G0556400	Pyruvate kinase	--	63.668	57.1	125	23	21	18	26	25	19	17	20	19	20	22	18	17	20	17	18	20	17	15	18	267470	283020	277950	274990	265700	262580	0.98352	1.0407	1.02206	1.01117	0.977012	0.965539	1.0313	0.228606
RC1G0556500	Putative Heat shock protein Hsp90 family	--	27.215	22.2	3	6	1	0	2	1	0	0	0	5	6	6	4	5	4	1	1	1	0	0	0	0	0	0	0	0	0
RC1G0556600	Putative glycosidase	--	41.986	3.6	2	1	1	0	1	1	0	0	0	0	1	1	0	0	1	0	1	1	0	0	1	0	0	0	0	0	0
RC1G0557200	tRNA dimethylallyltransferase	--	18.108	10.8	6	1	1	1	1	1	1	1	1	1	1	1	1	1	1	1	1	1	1	1	1	0	0	0	0	0	0
RC1G0557300	Putative xenobiotic-transporting ATPase	--	164.77	4.1	2	5	1	0	1	1	0	0	0	3	4	2	2	2	2	0	1	1	1	0	0	0	0	0	0	0	0
RC1G0557400	Putative xenobiotic-transporting ATPase	--	150.38	6.4	11	7	2	2	3	2	0	3	1	5	5	3	2	4	3	1	1	1	0	1	0	27340	31623	33170	0	25246	23189	0.972483	1.12483	1.17986		0.898	0.824832	1.2681	0.0631947
RC1G0558400	Ubiquitin-associated 1	--	25.064	17.2	7	3	3	1	0	2	1	1	2	1	2	3	1	2	2	1	2	3	1	2	2	0	91097	104370	0	78355	76138		1.04123	1.19294		0.895588	0.870248	1.2652	0.0786142
RC1G0558700	Putative class I myosin tail domain-containing protein	--	25.358	28.2	18	4	4	3	4	4	3	2	2	4	4	4	4	3	3	4	4	4	4	3	3	32742	34857	41947	27066	23735	32314	1.01968	1.08554	1.30635	0.842911	0.739174	1.00635	1.318	0.0747566
RC1G0560500	Putative nucleotide-binding alpha-beta plait domain-containing protein	--	48.011	10.9	14	4	4	2	2	5	2	1	2	2	3	4	4	2	3	2	3	4	4	2	3	80507	68432	54745	26562	49569	51253	1.45904	1.2402	0.992153	0.481388	0.898347	0.928867	1.599	0.107346
RC1G0560600	Putative polyketide cyclase/dehydrase, START-like domain-containing protein	--	21.199	32.3	9	5	3	2	3	1	2	1	0	4	4	4	4	5	3	2	2	2	3	3	2	58285	60302	53623	50018	53734	38174	1.11324	1.15177	1.0242	0.955344	1.02632	0.729124	1.2134	0.138565
RC1G0561000	Phosphatase 2C 76 isoform 1	--	38.095	46.1	60	12	12	10	12	9	10	8	11	9	10	9	11	10	11	9	10	9	11	10	11	232470	230970	214970	266470	266450	258110	0.949219	0.943094	0.877763	1.08805	1.08797	1.05391	0.8576	0.00480694
RC7G0129400	Putative glyceraldehyde-3-phosphate dehydrogenase (Phosphorylating)	--	35.268	4.3	1	1	1	1	0	0	0	0	0	1	0	0	0	0	0	1	0	0	0	0	0	0	0	0	0	0	0
RC1G0562900	Putative TAP42-like protein	--	46.42	23.5	32	7	7	9	7	4	4	4	4	7	6	5	4	6	5	7	6	5	4	6	5	62348	55065	68455	64413	70224	57336	0.990067	0.874415	1.08705	1.02286	1.11514	0.910478	0.9682	0.722525
RC1G0563500	Putative Longin-like domain-containing protein	--	13.895	10.3	5	1	1	1	1	1	0	1	1	1	1	1	1	1	1	1	1	1	1	1	1	0	0	0	0	0	0
RC1G0563700	Starch synthase, chloroplastic/amyloplastic	--	70.311	3.1	5	1	1	1	1	1	0	1	1	1	1	1	0	1	1	1	1	1	0	1	1	0	0	0	0	0	0
RC1G0564500	Putative Clp protease, ATP-binding subunit ClpX, chaperonin ClpB	--	60.191	19.7	28	9	7	4	5	6	4	3	6	4	8	7	6	5	7	2	6	5	4	4	5	130250	157820	147150	173360	163550	159790	0.838591	1.0161	0.947399	1.11615	1.05299	1.02878	0.8762	0.0922921
RC1G0565100	Putative tetratricopeptide-like helical domain-containing protein	--	72.417	7.6	13	4	4	2	2	3	2	3	1	3	2	4	2	4	3	3	2	4	2	4	3	36163	70610	56871	20125	55925	59839	0.724388	1.4144	1.13919	0.403128	1.12024	1.19865	1.2042	0.560437
RC1G0565600	Putative dipeptidyl-peptidase IV transcription factor WD40-like family	--	86.339	25	52	13	13	8	9	11	1	9	14	11	11	10	8	10	13	11	11	10	8	10	13	107630	112330	113450	113580	125380	124070	0.927259	0.96775	0.977399	0.978519	1.08018	1.06889	0.9184	0.074886
RC1G0566600	Pectinesterase	--	65.521	27	85	14	13	15	15	15	14	13	13	12	12	11	13	11	14	12	12	11	12	10	13	733810	774210	778240	721720	708940	704010	0.995913	1.05074	1.05621	0.979504	0.96216	0.955469	1.071	0.0277145
RC1G0567900	Putative HSP20-like chaperone	--	35.555	36	49	10	10	8	11	7	7	10	6	9	10	10	9	9	8	9	10	10	9	9	8	914710	889340	928950	925150	960270	958310	0.984136	0.95684	0.999457	0.995368	1.03315	1.03104	0.9611	0.0866324
RC1G0568800	Putative glutamate synthase (NADH)	--	241.82	15.3	61	23	23	10	14	13	5	7	12	15	16	16	15	15	18	15	16	16	15	15	18	50194	48087	54189	47387	49844	51040	1.00141	0.95937	1.08111	0.945405	0.994424	1.01829	1.0283	0.545881
RC1G0569500	Putative spermidine synthase	--	40.64	24.7	23	6	6	5	5	6	2	2	3	4	5	5	2	2	3	4	5	5	2	2	3	77466	89333	85994	90424	73125	73090	0.949664	1.09514	1.05421	1.10852	0.896447	0.896018	1.0683	0.448673
RC1G0572200	Putative CTAG/Pcc1 family protein	--	10.991	26.3	13	2	2	2	2	3	2	2	2	2	2	2	2	2	2	2	2	2	2	2	2	53406	57052	54971	60871	59468	48879	0.957534	1.0229	0.985594	1.09138	1.06622	0.876368	0.9776	0.812453
RC1G0572700	Putative ribosomal protein L9	--	22.371	11.7	6	2	2	0	2	2	0	1	1	2	2	2	0	1	2	2	2	2	0	1	2	34692	33175	31960	0	0	38620	1.00232	0.95849	0.923386			1.11581	0.8616
RC1G0573400	Putative K domain-containing protein	--	74.139	6.7	10	3	3	2	2	2	1	1	2	3	3	2	1	1	2	3	3	2	1	1	2	21611	17003	19418	0	0	17025	1.15171	0.906138	1.03484			0.90731	1.1362
RC1G0573800	Putative importin subunit beta-1	--	83.283	35.9	66	17	16	14	12	11	9	9	11	15	16	14	10	11	14	14	15	13	10	10	13	217160	191570	224720	186460	197610	215150	1.05702	0.932464	1.09382	0.907591	0.961863	1.04724	1.0571	0.438061
RC1G0574000	Putative FERM/acyl-CoA-binding protein, 3-helical bundle	--	36.962	31.4	31	6	6	7	3	5	4	5	7	6	5	5	4	5	5	6	5	5	4	5	5	415570	386750	432490	394030	358720	318990	1.08102	1.00605	1.12503	1.02499	0.933134	0.829785	1.1522	0.105827
RC1G0574300	Putative pentapeptide	--	25.101	10.3	10	2	2	2	2	2	1	1	2	2	2	2	1	1	2	2	2	2	1	1	2	96795	91245	91613	0	0	90575	1.04579	0.985825	0.989801			0.978586	1.0292
RC1G0577500	Putative nucleotide-binding alpha-beta plait domain-containing protein	--	25.459	38.8	24	7	7	4	6	7	2	2	3	7	7	7	4	7	4	7	7	7	4	7	4	360480	354170	400490	277730	234370	469880	1.03136	1.0133	1.14583	0.794604	0.670548	1.34436	1.1356	0.466109
RC1G0578100	Putative transcription factor WD40-like family	--	271.81	1.2	6	2	2	2	1	1	0	1	1	2	2	1	0	1	1	2	2	1	0	1	1	14631	10413	0	0	0	0	1.16842	0.831576
RC1G0578200	Putative molybdate-anion transporter, major facilitator superfamily domain-containing protein	--	50.725	15	29	7	5	4	6	6	3	4	6	5	6	6	4	6	6	4	4	4	2	4	5	266320	249740	267310	290580	294220	295940	0.960225	0.900445	0.963794	1.0477	1.06082	1.06702	0.8894	0.00662112
RC1G0578400	Putative vacuolar protein sorting protein 26 related protein	--	34.904	61.5	83	16	16	13	16	15	10	15	14	11	16	14	14	16	13	11	16	14	14	16	13	348410	335590	321010	376850	385640	362560	0.981409	0.945297	0.904228	1.06152	1.08628	1.02127	0.8933	0.0190767
RC1G0579300	TIR-NBS-LRR resistance protein muRdr1B	--	61.309	4.7	6	2	2	2	1	0	1	1	1	2	1	2	1	1	1	2	1	2	1	1	1	14485	0	12853	0	0	0	1.0597		0.940303
RC1G0581800	ATP binding protein	--	56.504	3.1	1	1	1	0	0	1	0	0	0	1	1	1	0	0	0	1	1	1	0	0	0	0	0	0	0	0	0
RC1G0581900	Putative adenosinetriphosphatase	--	40.55	13.2	9	3	2	1	2	2	1	1	2	2	3	3	2	1	3	1	2	2	1	1	2	0	20746	19294	0	0	11354		1.211	1.12624			0.662762	1.7633
RC1G0582000	Yellow stripe-like protein	--	91.354	5.8	23	4	4	3	4	3	4	5	4	2	3	3	4	4	4	2	3	3	4	4	4	246620	313640	262310	158040	151270	158610	1.14663	1.45824	1.21958	0.734791	0.703314	0.737441	1.7579	0.00161769
RC1G0582200	Probable 6-phosphogluconolactonase	--	34.224	61.3	113	16	16	21	21	20	16	16	19	15	16	13	13	13	14	15	16	13	13	13	14	772230	729060	880710	785640	755790	794400	0.9821	0.927197	1.12006	0.999154	0.961192	1.01029	1.0198	0.788198
RC1G0582600	Putative transcription factor Homobox-WOX family	--	31.884	8.4	4	2	2	0	1	2	0	1	0	1	2	2	0	1	1	1	2	2	0	1	1	0	39343	53041	0	0	0		0.851728	1.14827
RC1G0583200	Serine/threonine protein kinase	--	66.314	9.3	8	4	2	2	2	1	0	2	1	2	3	3	1	4	1	2	2	2	0	2	1	22402	17381	20778	0	10531	0	1.26045	0.977944	1.16908		0.592528		1.9169
RC1G0583400	RNA polymerase II degradation factor	--	96.772	18.6	29	13	13	6	4	7	1	5	6	9	8	10	5	7	6	9	8	10	5	7	6	62735	54423	58673	43555	46852	49613	1.19173	1.03384	1.11457	0.827384	0.890015	0.942463	1.2558	0.0150749
RC1G0584600	Putative small heat shock protein HSP20	--	24.802	38.7	42	8	8	6	7	8	5	8	8	6	7	7	7	8	7	6	7	7	7	8	7	147960	154850	153200	229770	244090	228040	0.766692	0.802394	0.793844	1.19061	1.26481	1.18165	0.6497	7.22182e-05
RC1G0584800	Putative ataxin-2, nucleotide-binding alpha-beta plait domain-containing protein	--	41.876	8.9	3	3	1	1	1	1	0	0	0	3	3	3	1	2	1	1	1	1	0	0	0	0	0	0	0	0	0
RC1G0585500	Putative ribosomal protein S30Ae/sigma 54 modulation protein	--	32.857	11.9	11	3	3	2	2	2	1	2	2	2	2	2	3	3	2	2	2	2	3	3	2	75171	72442	79138	74239	71970	76837	1.00273	0.966329	1.05565	0.9903	0.960033	1.02496	1.0166	0.638297
RC1G0585800	NUDIX hydrolase domain-like	--	32.079	12.8	7	3	3	1	2	2	0	0	2	2	2	2	2	2	3	2	2	2	2	2	3	34708	35557	29292	34585	20465	18639	1.20204	1.23144	1.01446	1.19778	0.708761	0.645521	1.351	0.171252
RC1G0586100	Putative transcription factor WD40-like family	--	38.451	30	25	8	8	5	7	4	2	3	4	6	8	5	4	4	5	6	8	5	4	4	5	976530	823120	815600	622470	796170	721550	1.2321	1.03854	1.02905	0.785378	1.00454	0.910389	1.222	0.0941379
RC1G0586200	Putative flavanone 3-dioxygenase	--	37.817	12.4	6	3	3	1	2	2	0	1	0	2	3	3	0	3	1	2	3	3	0	3	1	67289	78201	102860	0	36122	0	0.94616	1.0996	1.44633		0.507916		2.2918
RC1G0586300	Caffeic acid 3-O-methyltransferase	--	39.727	77	145	20	20	23	25	25	14	28	30	18	19	19	15	20	18	18	19	19	15	20	18	888140	890160	887290	1041900	1011800	993020	0.93287	0.934991	0.931977	1.09437	1.06276	1.04303	0.8749	0.000679287
RC1G0586600	Putative nascent polypeptide-associated complex subunit alpha	--	24.207	20.4	18	3	3	3	3	3	3	3	3	3	3	3	3	3	3	3	3	3	3	3	3	65268	54568	64800	83684	95119	96126	0.852128	0.71243	0.846017	1.09256	1.24186	1.255	0.6716	0.00557266
RC1G0586700	Peroxidase	--	34.04	24.2	17	5	4	3	4	1	2	4	3	5	4	3	3	4	3	4	3	3	2	3	2	25976	34833	41376	46094	37976	28193	0.726778	0.974586	1.15765	1.28965	1.06252	0.788807	0.9102	0.664894
RC1G0586800	Peroxidase	--	138.25	2.6	5	2	2	2	1	1	0	0	1	2	2	1	1	0	2	2	2	1	1	0	2	20525	20534	0	0	0	9069.7	1.22834	1.22888				0.542785	2.2635
RC1G0587100	Putative peptidase M20	--	18.76	18.8	13	3	3	2	2	4	1	2	2	2	3	3	1	2	2	2	3	3	1	2	2	37966	27213	22687	0	37015	41964	1.13776	0.815517	0.679883		1.10926	1.25757	0.7417	0.20818
RC1G0587200	Putative peptidase M20	--	16.764	11.5	6	1	1	1	1	1	1	1	1	1	1	1	1	1	1	1	1	1	1	1	1	0	0	0	0	0	0
RC1G0588600	Putative Band 7 domain, Stomatin family, Band 7 extension	--	44.652	59	138	24	24	22	23	24	19	23	27	21	22	23	19	21	21	21	22	23	19	21	21	532610	543520	567300	564680	597560	576850	0.944757	0.96411	1.00629	1.00164	1.05997	1.02323	0.945	0.0849363
RC1G0589700	Mitochondrial inner membrane translocase subunit Tim17/Tim22/Tim23/peroxisomal protein PMP24	--	28.243	42.2	48	9	9	9	9	9	5	6	10	8	9	9	7	8	8	8	9	9	7	8	8	239820	227950	212390	204140	202180	213210	1.10713	1.05233	0.980495	0.942409	0.933361	0.984281	1.0979	0.0760028
RC1G0589800	TRAF2 and NCK-interacting protein kinase-like	--	11.509	17.3	2	1	1	1	0	1	0	0	0	1	1	1	0	0	0	1	1	1	0	0	0	0	0	0	0	0	0
RC1G0589900	Autophagy-related protein 13a	--	57.996	8.1	5	3	3	1	1	1	0	1	1	1	2	2	1	1	2	1	2	2	1	1	2	0	0	34379	0	0	36001			0.976954			1.02305	0.9549
RC1G0590400	Putative VHS domain, CLASP domain, TOG domain-containing protein	--	221.62	5.6	23	8	8	6	5	5	1	3	3	8	7	6	5	6	5	8	7	6	5	6	5	271220	253460	289220	249880	268650	216310	1.05074	0.981934	1.12047	0.968064	1.04078	0.83801	1.1076	0.23101
RC1G0590500	Putative TATA-binding protein interacting (TIP20)	--	134.63	42.3	148	40	40	24	31	25	19	24	25	28	35	29	23	25	29	28	35	29	23	25	29	176480	167870	163200	206420	201610	195440	0.95307	0.906572	0.881352	1.11476	1.08878	1.05546	0.8411	0.00337529
RC1G0591300	60S ribosomal protein L13	--	23.864	30.1	34	7	3	8	6	6	5	5	4	7	7	6	6	5	6	3	3	3	3	3	3	182770	176610	177310	169530	176100	158160	1.05396	1.01843	1.02247	0.977606	1.01549	0.912041	1.0653	0.126153
RC1G0592500	Gluconokinase	--	17.596	26.3	8	3	3	2	2	2	0	1	1	2	2	2	1	2	1	2	2	2	1	2	1	0	55279	65641	0	0	0		0.914307	1.08569
RC1G0592600	Phospholipid scramblase	--	32.302	40.3	17	7	7	2	3	5	2	2	3	5	6	7	4	4	4	5	6	7	4	4	4	61311	41778	56099	45548	33647	52935	1.26276	0.860462	1.15542	0.938109	0.692995	1.09025	1.2048	0.341347
RC1G0593000	Putative transcription factor WD40-like family	--	125.13	14.6	14	12	5	1	4	4	1	2	2	7	11	10	8	11	10	2	5	4	2	4	3	34115	37065	33051	24911	23030	27050	1.1421	1.24086	1.10648	0.833971	0.770999	0.905581	1.3899	0.0046035
RC1G0593100	Serine/threonine-protein phosphatase 4 regulatory subunit 2-A	--	25.569	32	35	7	7	6	6	6	5	6	6	6	6	6	5	6	6	6	6	6	5	6	6	74981	87150	78128	97053	99501	95086	0.845811	0.983081	0.88131	1.09479	1.12241	1.0726	0.8238	0.0138652
RC1G0593400	Putative small GTPase superfamily, ARF/SAR type, P-loop containing nucleoside triphosphate hydrolase	--	21.719	43	19	5	5	2	3	3	3	4	4	3	3	3	4	4	4	3	3	3	4	4	4	57906	35151	43741	15328	33143	41037	1.53525	0.931951	1.15969	0.406388	0.878713	1.08801	1.5283	0.218856
RC1G0593600	Putative armadillo-like helical protein	--	133.58	32.9	151	31	31	27	27	24	18	28	27	26	26	26	20	25	25	26	26	26	20	25	25	300120	312310	301480	395380	391870	379720	0.865365	0.900513	0.869286	1.14004	1.12992	1.09488	0.7831	0.000154732
RC1G0594000	Laccase	--	64.283	20.6	39	9	9	8	7	10	2	6	6	8	6	9	4	5	7	8	6	9	4	5	7	164980	164800	160830	94994	91103	84100	1.30109	1.29967	1.26836	0.749157	0.718471	0.663243	1.8157	8.30802e-05
RC1G0594300	Putative transcription factor C2H2 family	--	59.864	19.8	30	8	8	6	4	7	3	4	6	6	6	7	3	6	6	6	6	7	3	6	6	110040	101180	119660	92986	92167	76597	1.11408	1.02438	1.21148	0.941424	0.933132	0.775496	1.2641	0.0414315
RC1G0594400	NADH dehydrogenase [ubiquinone] 1 alpha subcomplex subunit 12	--	18.408	51.9	30	6	6	6	6	6	3	4	5	5	5	6	4	6	4	5	5	6	4	6	4	494890	494450	540750	532360	517410	582490	0.938966	0.938131	1.02598	1.01006	0.981694	1.10517	0.9374	0.23872
RC1G0594500	Putative major facilitator, sugar transporter, major facilitator superfamily	--	48.653	9.7	17	6	5	3	5	3	2	2	2	4	6	4	4	4	4	4	5	4	3	3	4	187550	199810	181300	240060	231630	176840	0.924506	0.984941	0.893698	1.18335	1.14179	0.871713	0.8768	0.287751
RC1G0594800	Putative P-loop containing nucleoside triphosphate hydrolase	--	39.362	3.3	3	1	1	0	1	1	0	0	1	0	1	1	0	1	1	0	1	1	0	1	1	0	0	0	0	0	0
RC1G0595500	Putative ATPase, AAA-type, core, P-loop containing nucleoside triphosphate hydrolase	--	69.924	20.3	50	11	9	11	10	9	7	5	8	11	11	10	10	8	10	9	9	8	8	6	8	173080	158470	159320	190860	180870	167600	1.00804	0.922947	0.927897	1.11159	1.05341	0.976121	0.9101	0.119029
RC1G0595600	Putative acid--thiol ligase	--	63.894	12.1	17	5	5	1	2	3	3	4	4	2	3	4	4	4	4	2	3	4	4	4	4	30307	24701	31775	38141	41150	42422	0.872161	0.710834	0.914406	1.0976	1.1842	1.2208	0.713	0.0147458
RC1G0595800	Putative 1,4-beta-D-xylan synthase transcription factor C2H2 family	--	129.68	3.6	7	4	3	2	2	2	0	0	1	2	2	2	1	0	3	2	1	1	1	0	2	0	18571	18072	0	0	6778.4		1.28308	1.2486			0.468322	2.7029
RC1G0596000	Putative target of Myb protein	--	43.871	49.7	70	15	15	13	13	14	8	8	14	13	12	14	9	10	14	13	12	14	9	10	14	436770	423670	464070	516210	492220	523260	0.91752	0.890001	0.974869	1.0844	1.034	1.09921	0.8647	0.0110364
RC1G0596100	Putative aminoacyl-tRNA hydrolase	--	23.395	10.3	5	2	2	1	1	1	1	0	1	1	1	1	1	0	1	1	1	1	1	0	1	0	0	0	0	0	0
RC1G0596800	syntaxin-22-like	--	32.478	7.9	6	2	2	1	2	1	1	1	0	2	2	2	2	1	1	2	2	2	2	1	1	29574	24105	28792	27540	0	0	1.07531	0.876458	1.04688	1.00135			0.9982
RC1G0597600	Inositol-tetrakisphosphate 1-kinase	--	35.819	55.8	50	13	13	12	10	9	5	6	8	11	11	9	8	9	9	11	11	9	8	9	9	107600	105190	97702	103150	101700	108430	1.03499	1.01181	0.939786	0.992189	0.978242	1.04298	0.9911	0.801632
RC1G0597900	Plasma membrane isoform 1	--	28.366	11.5	8	2	2	2	1	1	2	0	2	2	1	2	2	1	2	2	1	2	2	1	2	11468	0	11731	16568	0	17080	0.806938		0.825444	1.1658		1.20182	0.6895	0.00259495
RC1G0598000	Putative WEB family protein	--	93.585	38	84	23	23	18	18	16	10	12	10	19	21	20	17	14	14	19	21	20	17	14	14	94567	100500	108890	78274	78203	74179	1.06133	1.12792	1.22208	0.878475	0.877678	0.832516	1.3178	0.0035122
RC1G0598100	BnaC06g26950D protein	--	16.854	9.6	1	1	1	0	0	0	0	0	1	1	1	1	1	1	1	1	1	1	1	1	1	0	0	0	0	0	0
RC1G0598200	V-type proton ATPase subunit H	--	51.227	66.3	148	26	26	26	25	26	20	23	28	23	23	23	20	20	21	23	23	23	20	20	21	575870	564670	553410	578280	574980	588430	1.0057	0.986139	0.966475	1.00991	1.00415	1.02763	0.9726	0.106453
RC1G0598500	Putative alcohol dehydrogenase	--	43.211	40.7	56	11	7	11	11	12	6	7	9	11	10	11	6	7	8	7	6	7	2	3	4	1091700	1111700	1148100	988270	872940	852130	1.08003	1.09981	1.13583	0.977704	0.863607	0.84302	1.2352	0.0115084
RC1G0598600	Low-density receptor-like protein	--	19.483	20.2	15	3	3	3	3	4	1	3	1	3	3	3	3	3	2	3	3	3	3	3	2	405160	353690	412350	326880	287910	248250	1.19502	1.04321	1.21623	0.964134	0.849192	0.732214	1.3571	0.0293443
RC1G0599100	Serine/threonine protein kinase	--	100.54	3.9	9	3	3	2	1	2	1	2	1	2	2	2	1	2	1	2	2	2	1	2	1	0	10530	9213.9	0	10553	0		1.04268	0.912361		1.04496		0.9355
RC1G0599300	Maltose transporter	--	45.222	3.4	3	1	1	1	1	1	0	0	0	1	1	1	1	0	0	1	1	1	1	0	0	0	0	0	0	0	0
RC1G0599500	Putative ribosomal protein S5	--	57.737	5	4	2	2	2	1	0	0	1	0	2	1	1	1	1	0	2	1	1	1	1	0	0	0	0	0	0	0
RC1G0599700	Putative GLTSCR protein region	--	43.678	11.3	7	3	3	3	1	1	0	1	1	3	2	1	1	1	1	3	2	1	1	1	1	17819	13977	0	0	0	0	1.12083	0.879167
RC2G0000500	Methylenetetrahydrofolate reductase	--	67.035	69.9	318	41	41	55	56	58	45	48	56	39	39	38	36	36	37	39	39	38	36	36	37	2562600	2511200	2619700	2725500	2769000	2720100	0.966526	0.94714	0.988063	1.02797	1.04437	1.02593	0.9366	0.00815839
RC2G0000800	Guanosine nucleotide diphosphate dissociation inhibitor	--	49.751	62.2	225	26	20	43	43	46	23	33	37	26	25	25	22	24	24	20	19	19	17	18	18	2406300	2314700	2436200	2533800	2407400	2443900	0.992814	0.955021	1.00515	1.04542	0.993268	1.00833	0.9691	0.220918
RC2G0001300	Putative Late embryogenesis abundant protein, LEA-14	--	35.774	73.3	228	27	27	41	39	40	28	38	42	25	26	24	21	24	25	25	26	24	21	24	25	2625000	2594500	2742300	3240900	3055700	3072700	0.908771	0.898212	0.94938	1.122	1.05788	1.06376	0.8498	0.00297173
RC2G0001600	6,7-dimethyl-8-ribityllumazine synthase	--	24.434	28.9	41	4	4	7	7	8	5	8	6	3	4	4	4	4	4	3	4	4	4	4	4	255500	225650	271530	266800	270750	259230	0.989377	0.873788	1.05145	1.03313	1.04843	1.00382	0.9447	0.345941
RC2G0001700	Putative 4-hydroxy-tetrahydrodipicolinate reductase	--	37.944	13.4	21	4	4	4	4	4	2	3	4	4	4	4	3	4	4	4	4	4	3	4	4	99825	105770	68191	117350	116530	91698	0.999309	1.05882	0.682634	1.17474	1.16654	0.917953	0.8409	0.311522
RC2G0002100	Zinc finger CCCH domain-containing protein 14 (Fragment)	--	23.847	39	31	5	5	6	4	8	4	5	4	4	5	4	3	4	4	4	5	4	3	4	4	46630	51594	48573	41530	45105	42980	1.01218	1.11994	1.05436	0.90148	0.979082	0.932955	1.1326	0.0306124
RC2G0002200	outer envelope pore protein 37, chloroplastic	--	37.374	28.1	40	7	7	8	8	7	5	5	7	6	6	6	7	6	7	6	6	6	7	6	7	411500	426310	410590	437470	447140	415830	0.968676	1.00354	0.966534	1.02981	1.05257	0.978869	0.96	0.176282
RC2G0002300	Putative lupus La protein	--	51.5	14.1	16	4	4	4	2	5	1	2	2	3	2	4	1	3	3	3	2	4	1	3	3	24629	18220	25436	0	16952	15190	1.22621	0.907127	1.26639		0.843996	0.756271	1.4163	0.0988414
RC2G0002400	Putative phosphotransferase with an alcohol group as acceptor	--	55.008	44.2	59	14	14	12	12	11	5	8	11	11	11	11	6	7	10	11	11	11	6	7	10	154980	147030	155340	148790	160800	151120	1.01287	0.960918	1.01523	0.97242	1.05091	0.987648	0.9927	0.82369
RC2G0002500	Putative inosine nucleosidase	--	28.754	35.2	47	7	7	8	10	9	4	8	8	7	7	7	6	6	6	7	7	7	6	6	6	169210	167410	174660	151070	140470	126230	1.09279	1.08117	1.12799	0.975642	0.907185	0.81522	1.2238	0.0189595
RC2G0003800	Putative oxidoreductase	--	40.033	26	22	8	2	4	4	4	2	4	4	6	5	6	3	6	5	1	1	1	1	2	1	208080	222130	219140	227220	207730	208380	0.965807	1.03102	1.01714	1.05465	0.964183	0.9672	1.0094	0.796325
RC2G0004300	Putative oxidoreductase	--	39.308	27.1	16	7	1	5	6	5	0	0	0	7	7	6	2	2	1	1	1	1	1	1	1	55485	74065	75327	31244	0	0	0.939942	1.2547	1.27608	0.529288			2.1858
RC2G0004400	Putative oxidoreductase	--	37.604	12.5	3	3	2	1	1	1	0	0	0	2	2	2	1	1	1	1	1	1	0	0	0	0	0	0	0	0	0
RC2G0004500	Putative oxidoreductase	--	38.14	44.1	58	14	0	9	9	11	8	10	11	12	13	12	11	12	11	0	0	0	0	0	0	406620	404930	393520	390200	394120	367900	1.03497	1.03067	1.00162	0.993174	1.00315	0.936414	1.0459	0.130552
RC2G0004600	Putative oxidoreductase	--	38.486	56.3	81	18	12	14	15	15	12	12	13	16	16	16	13	11	13	10	10	10	8	6	8	485320	490490	427720	580350	588270	561160	0.929343	0.939243	0.819044	1.11132	1.12648	1.07457	0.8114	0.0103066
RC2G0004900	Putative acetolactate synthase	--	63.682	30.6	64	17	14	11	13	10	8	10	12	13	14	12	10	13	13	11	11	11	9	11	11	173020	170820	177550	185260	180630	180790	0.971959	0.9596	0.997407	1.04072	1.01471	1.01561	0.9537	0.0280189
RC2G0005000	Dual specificity protein kinase shkC	--	55.193	14.2	15	5	4	4	3	3	2	1	2	5	4	4	3	3	4	4	3	3	3	2	3	23508	24782	27804	19271	19307	20808	1.0411	1.09752	1.23135	0.853454	0.855049	0.921523	1.2813	0.0114756
RC6G0403300	40S ribosomal protein S24	--	15.618	11.1	6	1	1	1	1	1	1	1	1	1	1	1	1	1	1	1	1	1	1	1	1	0	0	0	0	0	0
RC2G0005200	Putative EF-hand domain pair, letm1 ribosome-binding domain-containing protein	--	81.629	37.2	83	21	21	17	12	18	9	15	12	20	20	18	13	18	15	20	20	18	13	18	15	139290	130410	155730	129540	126730	124830	1.03622	0.970156	1.15852	0.963684	0.94278	0.928645	1.1163	0.112002
RC2G0006100	Glycosyltransferase	--	51.186	38.1	14	15	6	4	2	3	1	3	1	14	12	13	10	12	11	5	3	4	2	4	2	213540	107970	95946	38302	78584	35618	2.24795	1.13661	1.01003	0.403207	0.827258	0.374953	2.7373	0.0467212
RC2G0006300	Putative LSM domain-containing protein	--	9.8821	20.7	8	2	2	1	1	2	1	1	2	2	2	2	1	1	2	2	2	2	1	1	2	130760	127160	133030	0	0	150720	0.965606	0.939022	0.982369			1.113	0.8646
RC2G0006400	Putative thiolester hydrolase	--	52.989	27.6	30	11	10	6	7	7	3	3	4	6	8	8	5	6	6	6	8	7	5	6	5	120360	125220	115880	133300	111130	149670	0.955794	0.994388	0.920218	1.05855	0.882498	1.18855	0.9172	0.424336
RC2G0006700	Mitogen-activated protein kinase	--	45.535	42.2	83	12	9	14	18	18	8	12	13	10	10	11	8	10	10	8	8	9	5	8	8	360770	349430	358320	290780	329460	309600	1.0832	1.04915	1.07584	0.873056	0.989191	0.929562	1.1491	0.019851
RC2G0007400	Putative phosphoric monoester hydrolase	--	33.399	8.7	2	1	1	1	0	0	0	1	0	1	0	0	0	1	0	1	0	0	0	1	0	0	0	0	0	0	0
RC2G0007900	Putative oxoglutarate/iron-dependent dioxygenase, isopenicillin N synthase	--	31.685	17	9	3	3	4	2	3	0	0	0	3	2	2	0	0	0	3	2	2	0	0	0	29130	33583	32353	0	0	0	0.919256	1.05978	1.02096
RC2G0008000	Putative WW domain, SAC domain-containing protein	--	181.07	22.6	87	26	26	14	16	17	11	13	16	18	18	21	19	17	19	18	18	21	19	17	19	123800	118480	118550	125360	125750	128490	1.0032	0.960091	0.960658	1.01584	1.019	1.04121	0.9506	0.0367176
RC2G0008200	Carboxypeptidase	--	52.571	22.8	35	8	8	4	7	3	7	7	7	3	6	7	5	7	7	3	6	7	5	7	7	251260	309180	218380	475910	418620	463100	0.705638	0.8683	0.613298	1.33654	1.17565	1.30057	0.5737	0.00645359
RC2G0008300	Putative cdk-activating kinase assembly factor MAT1/Tfb3	--	21.067	21.6	5	3	3	0	2	2	0	1	0	1	3	3	1	2	1	1	3	3	1	2	1	0	113230	136530	0	122050	0		0.913612	1.10161		0.984777		1.0232
RC2G0008800	Putative flagellar calcium-binding protein calflagin	--	19.851	28	15	4	4	3	3	3	1	1	4	4	3	4	3	2	4	4	3	4	3	2	4	39177	40970	37245	39490	39292	35346	1.0153	1.06177	0.96523	1.02341	1.01828	0.916016	1.0286	0.56152
RC2G0008900	Ubiquitin-like superfamily protein	--	11.911	74.8	23	5	5	4	5	6	2	3	3	5	5	5	3	4	5	5	5	5	3	4	5	137830	144790	130180	156850	150440	151400	0.948927	0.996844	0.896258	1.07987	1.03574	1.04235	0.9	0.0334424
RC2G0009600	Putative oxidoreductase	--	38.108	52.5	18	14	1	3	3	4	2	3	3	12	13	12	12	12	12	1	1	1	1	1	1	311380	205080	380140	307490	348090	414100	0.95016	0.625791	1.15998	0.93829	1.06218	1.2636	0.8382	0.37516
RC2G0010000	Putative oxidoreductase	--	39.546	27	2	7	1	1	0	1	0	0	0	7	6	6	2	1	0	1	0	1	1	0	0	0	0	0	0	0	0
RC2G0010800	Heat shock 70 kDa protein	--	66.584	68.3	260	37	22	47	43	48	37	43	42	32	33	31	33	32	30	18	20	18	20	18	17	10227000	10133000	10295000	10681000	10852000	10489000	0.979019	0.970021	0.985529	1.02248	1.03885	1.0041	0.9573	0.0159512
RC2G0010900	Putative initiation factor eIF-4 gamma, MA3	--	86.929	39.2	100	27	26	19	18	19	9	16	19	21	23	21	16	22	23	20	22	20	16	21	22	271760	268200	271880	280810	280150	273600	0.990379	0.977405	0.990816	1.02336	1.02096	0.997085	0.9728	0.0432005
RC2G0011900	Putative signal recognition particle protein Ffh	--	68.692	7	11	4	4	1	3	2	2	2	1	2	3	2	3	3	3	2	3	2	3	3	3	150220	114720	36029	61811	39184	64399	1.93266	1.47593	0.463532	0.79523	0.504122	0.828526	1.8197	0.37901
RC2G0012400	1-acyl-sn-glycerol-3-phosphate acyltransferase	--	39.52	9	4	2	2	0	1	1	0	1	1	1	1	1	0	1	1	1	1	1	0	1	1	0	0	0	0	0	0
RC2G0012500	Transmembrane 9 superfamily member	--	73.528	7.4	5	4	2	0	2	1	1	1	0	2	4	3	2	3	3	0	2	1	1	1	1	0	0	0	0	0	0
RC2G0012700	Putative aminopeptidase	--	54.79	53.3	25	20	4	5	5	6	3	3	3	16	18	16	16	15	16	3	4	4	3	3	3	998890	723190	625330	761570	794060	671220	1.31023	0.948599	0.820238	0.998942	1.04156	0.880431	1.0541	0.820697
RC2G0012900	Putative aminopeptidase	--	60.008	68.2	185	26	10	31	35	30	26	32	31	22	24	22	20	21	21	9	10	10	7	9	8	1103800	1118300	1111200	1260400	1246100	1243000	0.935054	0.947337	0.941323	1.06771	1.0556	1.05297	0.889	3.25818e-05
RC2G0013100	Putative PDZ domain-containing protein	--	23.307	22.5	9	4	4	1	2	2	1	1	2	3	3	4	3	3	4	3	3	4	3	3	4	54925	51627	51495	53204	48065	46662	1.07704	1.01237	1.00978	1.04329	0.942519	0.915007	1.0684	0.208929
RC2G0013700	Eukaryotic translation initiation factor 5A	--	17.502	63.8	24	10	5	5	6	6	1	3	3	9	9	10	6	7	6	4	4	5	2	3	2	2636700	4045200	3901600	474020	2766800	2811200	0.950989	1.459	1.40721	0.170967	0.997913	1.01393	1.7488	0.253625
RC2G0014100	Putative acyl-CoA (9+3)-desaturase	--	53.844	5.4	6	2	2	1	1	1	1	1	1	1	1	2	1	1	1	1	1	2	1	1	1	0	0	0	0	0	0
RC2G0015400	Putative transcription factor bHLH family	--	43.096	3.8	4	1	1	0	1	1	1	0	1	0	1	1	1	1	1	0	1	1	1	1	1	0	0	0	0	0	0
RC2G0015500	Putative glyceraldehyde-3-phosphate dehydrogenase (NADP(+))	--	53.436	71.8	144	23	23	25	28	26	19	18	28	22	19	21	18	18	20	22	19	21	18	18	20	1015400	1082300	887600	1029000	1036800	967410	1.01228	1.07897	0.88487	1.02584	1.03361	0.964435	0.9842	0.77811
RC2G0637000	40S ribosomal protein S12	--	15.391	57.6	54	7	5	10	11	10	5	8	10	7	7	7	7	7	7	5	5	5	5	5	5	1186700	1122800	1229200	938840	973070	895770	1.12193	1.06152	1.16211	0.887599	0.919961	0.84688	1.2604	0.00290145
RC2G0015900	Trafficking protein particle complex subunit	--	21.713	55.2	52	9	9	9	7	9	6	11	10	7	9	9	5	8	8	7	9	9	5	8	8	107320	88530	96607	84486	94927	91604	1.14277	0.942688	1.02869	0.899626	1.0108	0.97542	1.0791	0.320221
RC2G0016400	Putative Longin-like domain-containing protein	--	22.602	67.3	36	10	10	4	8	9	5	6	4	7	8	8	7	7	7	7	8	8	7	7	7	366400	332700	362610	398990	379860	376440	0.99161	0.900406	0.981353	1.07981	1.02804	1.01878	0.919	0.074761
RC2G0016700	Putative zeaxanthin epoxidase	--	21.186	50.3	70	8	8	14	11	12	9	13	11	8	7	8	7	8	8	8	7	8	7	8	8	2309600	2271600	2270400	2956900	2957900	2886100	0.885328	0.870762	0.870302	1.13346	1.13384	1.10631	0.7785	1.44531e-05
RC2G0017200	DUF1068 domain-containing protein	--	19.119	6.4	6	1	1	1	1	1	1	1	1	1	1	1	1	1	1	1	1	1	1	1	1	0	0	0	0	0	0
RC2G0017600	Bis(5'-nucleosyl)-tetraphosphatase, symmetrical like	--	47.362	12.9	18	4	4	3	3	3	3	3	3	4	4	3	3	3	4	4	4	3	3	3	4	40966	36602	40333	43822	41450	40266	1.00968	0.902123	0.994081	1.08007	1.02161	0.992429	0.9392	0.215498
RC2G0020700	Transmembrane 9 superfamily member	--	68.81	18.3	30	11	8	4	6	5	3	5	7	8	8	7	8	8	10	6	6	5	7	6	7	182590	173760	184220	224900	222510	198330	0.923485	0.878826	0.931729	1.13748	1.12539	1.00309	0.8371	0.0161757
RC2G0021900	Peptidyl-prolyl cis-trans isomerase	--	32.056	29.2	17	5	5	3	2	6	2	1	3	4	3	5	2	3	4	4	3	5	2	3	4	30080	24071	37330	26990	27713	33689	1.00337	0.802933	1.24521	0.900302	0.924419	1.12376	1.0349	0.879485
RC2G0022200	Serine/threonine-protein kinase	--	154.54	7.7	20	8	6	4	5	4	2	3	2	7	7	6	4	5	4	5	5	4	2	3	2	23624	21584	22612	23756	22958	22296	1.03591	0.946459	0.991537	1.0417	1.00671	0.97768	0.9828	0.607517
RC2G0023300	Protein phosphatase 2c, putative	--	38.186	7.2	8	2	2	1	2	1	0	2	2	2	2	2	1	2	2	2	2	2	1	2	2	50461	46664	46441	0	59353	55169	0.977593	0.904033	0.899713		1.14986	1.0688	0.8357	0.0268351
RC2G0023400	Putative ribosomal protein S17/S11	--	17.796	42.8	7	10	1	1	2	2	0	1	1	9	9	9	6	8	7	1	1	1	1	1	1	0	45120	48412	0	170370	0		0.512918	0.550341		1.93674		0.2745
RC2G0023500	Putative ubiquitin	--	75.507	18	34	8	8	4	8	5	5	6	6	6	8	6	6	7	7	6	8	6	6	7	7	46040	49549	56879	53664	51154	50058	0.898797	0.9673	1.1104	1.04763	0.998633	0.977237	0.9845	0.784173
RC2G0024000	Plasma membrane fusion protein	--	57.035	8.4	2	3	2	1	1	0	0	0	0	2	2	1	1	1	1	1	1	0	0	0	0	0	0	0	0	0	0
RC2G0024100	Plasma membrane fusion protein	--	60.264	12.5	13	4	3	1	1	3	3	2	3	1	2	3	2	4	4	0	1	2	1	3	3	0	236100	304280	299910	293960	341510		0.799927	1.03093	1.01612	0.995961	1.15707	0.8666	0.276657
RC2G0026000	Putative UV excision repair protein Rad23	--	61.723	10.5	7	3	3	1	1	3	0	1	1	1	1	3	0	1	1	1	1	3	0	1	1	0	0	0	0	0	0
RC2G0026100	Putative mannose-6-phosphate receptor binding domain-containing protein	--	33.774	16.3	13	4	4	4	1	3	1	1	3	4	3	4	3	2	3	4	3	4	3	2	3	35599	40469	30830	61455	63525	54706	0.74531	0.84727	0.645465	1.28664	1.32998	1.14534	0.5949	0.0044764
RC2G0026600	S-acyltransferase	--	69.215	15.5	24	6	6	5	4	6	2	3	4	6	5	6	3	3	5	6	5	6	3	3	5	45613	41404	49894	39045	43743	32492	1.0852	0.985063	1.18705	0.928939	1.04071	0.773033	1.1876	0.158662
RC2G0026800	Putative hydrolase	--	23.044	32.5	26	5	5	6	4	5	3	4	4	5	4	5	4	4	4	5	4	5	4	4	4	107730	97893	97783	100970	86544	99356	1.09505	0.995057	0.993938	1.02633	0.879697	1.00993	1.0576	0.382526
RC2G0027100	Putative glycosidase	--	61.361	29	57	10	10	8	10	9	10	11	9	7	9	9	9	9	10	7	9	9	9	9	10	197860	226550	158550	331520	295010	272690	0.800955	0.917095	0.641825	1.34202	1.19423	1.10387	0.6483	0.020472
RC2G0027700	Putative codeine 3-O-demethylase	--	40.554	4.5	6	1	1	1	1	1	1	1	1	1	1	1	1	1	1	1	1	1	1	1	1	0	0	0	0	0	0
RC2G0028100	Putative arogenate dehydrogenase (NADP(+))	--	77.055	6	15	3	3	3	3	2	2	3	2	3	2	2	3	3	3	3	2	2	3	3	3	12266	12400	14079	14190	17682	14935	0.860249	0.869647	0.987399	0.995184	1.24009	1.04743	0.8278	0.0797373
RC2G0028200	Putative inorganic diphosphatase	--	80.192	20.8	7	15	3	2	1	2	0	1	1	13	11	13	10	12	12	2	1	3	1	1	1	22337	0	22518	0	0	0	0.995965		1.00404
RC2G0029000	Putative Late embryogenesis abundant protein, LEA-14	--	23.408	13.2	2	2	1	0	1	1	0	0	0	1	2	2	0	1	1	0	1	1	0	0	0	0	0	0	0	0	0
RC2G0029300	Purple acid phosphatase	--	56.028	44.5	109	17	16	17	18	19	17	19	19	15	14	14	16	17	16	14	13	13	15	16	15	470290	432850	459520	526150	484690	463260	0.994705	0.915516	0.971926	1.11285	1.02516	0.979836	0.9244	0.156728
RC2G0029400	Putative C2 domain, synaptotagmin-like mitochondrial-lipid-binding domain-containing protein	--	63.288	39.2	67	18	17	10	14	10	9	9	15	11	16	9	12	11	13	10	15	8	11	10	12	297040	264600	251960	322350	285070	295480	1.0383	0.924905	0.880722	1.12677	0.996458	1.03285	0.9011	0.159314
RC2G0029500	Putative chloride channel, voltage gated	--	85.778	2.3	3	2	2	1	1	0	0	1	0	1	2	1	0	1	0	1	2	1	0	1	0	0	0	0	0	0	0
RC2G0030000	Putative sucrose-phosphate synthase	--	119.2	27.4	133	26	21	23	21	28	15	24	22	19	21	23	18	23	21	15	17	18	17	18	19	474360	452940	449310	475570	441000	439340	1.04159	0.994554	0.986584	1.04425	0.968337	0.964692	1.0153	0.641037
RC2G0030600	Putative NatC N(Alpha)-terminal acetyltransferase, Mak10 subunit	--	81.966	2.9	5	1	1	1	1	1	1	0	1	1	1	1	1	0	1	1	1	1	1	0	1	0	0	0	0	0	0
RC2G0030700	Putative ANTH domain-containing protein	--	60.069	36	57	16	14	11	11	12	5	8	10	14	14	13	7	13	12	13	13	12	5	11	10	105900	103560	101590	101650	94354	84669	1.07381	1.05009	1.03011	1.03072	0.956738	0.858533	1.1082	0.124727
RC2G0031000	Bifunctional inhibitor/plant lipid transfer protein/seed storage helical domain-containing protein	--	32.614	4.8	1	1	1	0	0	0	0	0	1	0	0	0	0	0	1	0	0	0	0	0	1	0	0	0	0	0	0
RC2G0031200	Putative 43kDa postsynaptic protein	--	82.817	28.8	55	15	15	9	8	11	7	10	10	9	11	11	9	11	10	9	11	11	9	11	10	91312	93420	87885	89435	86634	87078	1.0226	1.04621	0.984221	1.00158	0.970211	0.975183	1.036	0.159578
RC2G0031500	Putative galactinol--sucrose galactosyltransferase	--	88.3	28.8	97	18	17	22	20	17	11	12	15	18	17	14	10	14	12	17	16	13	10	13	12	236140	259520	267910	197470	192230	171630	1.06939	1.17527	1.21327	0.894271	0.870541	0.777251	1.3603	0.00578055
RC2G0031600	Putative transcription factor/ chromatin remodeling BED-type(Zn) family	--	103.25	17.4	40	13	13	7	9	8	5	4	7	8	12	10	6	6	9	8	12	10	6	6	9	123910	120880	113180	156140	149900	125200	0.942031	0.918995	0.860455	1.18706	1.13962	0.951838	0.8301	0.0669071
RC2G0033000	Putative Rab-GTPase-TBC domain-containing protein	--	75.831	27.3	57	13	13	10	10	11	6	9	11	11	11	12	8	8	10	11	11	12	8	8	10	290120	300350	294030	278970	306840	294900	0.986126	1.0209	0.999417	0.948227	1.04296	1.00237	1.0043	0.874403
RC2G0033600	Putative transcription factor WD40-like family	--	124.13	38.3	143	32	22	28	28	26	16	21	24	26	29	29	22	23	27	18	19	20	16	16	19	293920	275190	294560	287820	287580	292360	1.01853	0.953628	1.02075	0.997395	0.996564	1.01313	0.9953	0.832211
RC2G0033800	Putative transcription factor C2H2 family	--	54.133	10.4	12	4	4	3	5	0	0	1	3	3	4	2	2	3	3	3	4	2	2	3	3	26541	22248	28202	17452	22975	21883	1.14318	0.95827	1.21472	0.751696	0.989584	0.942549	1.2356	0.125665
RC2G0033900	Putative ANTH domain-containing protein	--	62.518	21.8	30	9	8	9	6	6	2	3	4	9	8	8	3	5	4	8	7	7	3	4	4	28499	32196	26607	31249	34347	34173	0.914059	1.03263	0.853377	1.00226	1.10163	1.09604	0.875	0.0999963
RC2G0034500	Putative transcription factor WD40-like family	--	148.21	17.5	51	16	16	7	9	14	5	9	7	10	10	14	7	12	11	10	10	14	7	12	11	62240	65185	67188	65951	65643	59978	0.966998	1.01275	1.04387	1.02465	1.01987	0.931854	1.0159	0.692322
RC2G0034900	Putative Blue (Type 1) copper binding protein	--	58.327	2.8	1	1	1	0	1	0	0	0	0	1	1	1	0	0	0	1	1	1	0	0	0	0	0	0	0	0	0
RC2G0035800	Putative glucan endo-1,3-beta-D-glucosidase	--	43.726	6.1	7	2	2	1	1	2	1	1	1	1	2	2	1	1	1	1	2	2	1	1	1	0	17678	17748	0	0	0		0.998024	1.00198
RC2G0036000	Putative DNA-binding domain-containing protein	--	30.015	43	36	10	8	6	6	9	3	4	8	9	7	9	5	6	9	7	7	8	5	5	7	242860	244310	255800	389480	355210	331800	0.800875	0.805657	0.843547	1.28438	1.17137	1.09417	0.6902	0.00169912
RC2G0036200	Nucleoporin-like protein	--	76.626	11.1	18	7	7	4	6	3	0	3	2	5	6	5	2	3	2	5	6	5	2	3	2	33130	35960	38372	26209	24293	21008	1.11068	1.20555	1.28641	0.878651	0.814418	0.704289	1.5028	0.0061654
RC2G0037900	Putative Heme oxygenase (Biliverdin-producing)	--	32.153	43.6	36	9	9	8	6	6	7	4	5	9	8	7	8	7	8	9	8	7	8	7	8	178670	161050	188290	224820	250590	248090	0.856581	0.772107	0.902702	1.07783	1.20138	1.18939	0.7298	0.00535248
RC2G0038200	Guanine nucleotide-binding protein-like 3-like protein	--	22.778	8.3	3	1	1	0	1	1	0	0	1	0	1	1	0	0	1	0	1	1	0	0	1	0	0	0	0	0	0
RC2G0038400	Putative S-adenosyl-L-methionine-dependent methyltransferase	--	36.346	21.5	14	6	6	1	3	2	1	4	3	2	3	3	3	4	3	2	3	3	3	4	3	77883	72381	125580	78347	75827	70293	0.934015	0.868032	1.50602	0.93958	0.909358	0.842992	1.2289	0.373357
RC2G0039100	Putative nucleoporin Nup186/Nup192/Nup205	--	211.49	5.9	19	9	9	5	5	4	1	2	2	6	6	5	3	3	2	6	6	5	3	3	2	40484	34126	31067	23429	28321	22871	1.34724	1.13565	1.03385	0.779676	0.942473	0.761107	1.4162	0.0280385
RC2G0040500	Putative 50S ribosomal protein L30e	--	13.918	18	9	2	2	1	2	2	1	2	1	1	2	2	2	2	2	1	2	2	2	2	2	0	89288	92916	64501	74355	58783		1.17533	1.22308	0.849048	0.97876	0.77378	1.3829	0.0349089
RC2G0040600	Signal peptidase I	--	19.961	24.4	9	4	2	2	2	1	1	2	1	4	3	4	4	3	4	2	2	2	2	2	2	38014	34966	37406	42226	39882	28061	1.03414	0.951219	1.0176	1.14872	1.08495	0.763374	1.002	0.902838
RC2G0040700	Putative DnaJ domain-containing protein	--	39.847	16.8	15	5	5	4	3	4	1	1	2	4	4	4	1	2	3	4	4	4	1	2	3	36421	34717	39468	0	29535	28040	1.08279	1.03213	1.17338		0.878072	0.833626	1.2807	0.0178703
RC2G0043300	NADH-cytochrome b5 reductase	--	35.714	59.6	117	18	18	25	22	23	14	14	19	18	17	16	14	15	15	18	17	16	14	15	15	806840	795310	832230	818780	802100	764410	1.00443	0.99008	1.03604	1.0193	0.998533	0.951613	1.0206	0.445399
RC2G0043500	Putative NAD(+) diphosphatase	--	48.758	25.2	45	10	10	7	8	8	7	8	7	8	9	9	7	9	7	8	9	9	7	9	7	276020	286140	296790	315280	304190	290700	0.936126	0.970449	1.00657	1.06928	1.03167	0.985914	0.9437	0.140073
RC2G0044600	Putative PPPDE putative peptidase domain-containing protein	--	24.694	32	22	4	4	4	3	5	3	3	4	4	3	4	3	3	4	4	3	4	3	3	4	97317	94894	106100	95003	96761	97206	0.994246	0.969492	1.08398	0.970605	0.988566	0.993112	1.0323	0.423875
RC2G0044700	Putative lysophospholipase	--	27.413	18.7	23	6	6	4	3	4	3	4	5	5	5	5	4	5	4	5	5	5	4	5	4	240230	244930	265580	265590	265390	252370	0.939567	0.957949	1.03871	1.03875	1.03797	0.987048	0.9584	0.285508
RC2G0044900	Putative methyltransferase	--	43.119	21.6	21	7	7	4	7	3	1	3	3	5	7	5	4	3	5	5	7	5	4	3	5	38044	34672	38736	39401	50346	34731	0.967507	0.881753	0.985106	1.00202	1.28036	0.883254	0.8954	0.432506
RC2G0046000	GTP-binding nuclear protein	--	25.125	58.8	6	15	1	1	1	1	1	1	1	15	15	15	14	14	14	1	1	1	1	1	1	0	0	0	0	0	0
RC2G0046100	Protein sickie like	--	9.8464	20.7	2	1	1	0	1	0	0	0	1	1	1	0	1	0	1	1	1	0	1	0	1	0	0	0	0	0	0
RC2G0046700	Putative proteasome endopeptidase complex	--	47.199	67.5	186	24	23	33	33	32	26	28	34	21	21	21	17	18	20	20	20	20	16	18	19	874880	830970	825350	915220	932370	899890	0.99443	0.94452	0.938132	1.04028	1.05978	1.02286	0.9213	0.0174684
RC2G0046800	Putative transcription factor WD40-like family	--	38.671	72.5	93	17	17	18	18	19	9	13	16	15	17	17	11	16	16	15	17	17	11	16	16	378620	391380	406610	352920	369640	359600	1.00573	1.03963	1.08008	0.937466	0.98188	0.95521	1.0873	0.0274981
RC2G0046900	Histone H2A	--	14.277	22.4	11	3	2	2	2	2	1	2	2	2	3	2	1	2	3	2	2	2	1	2	2	139960	122490	0	0	99985	99855	1.21101	1.05985			0.865128	0.864003	1.3133	0.0557808
RC2G0047600	Putative RNA recognition motif domain, nucleotide-binding alpha-beta plait domain-containing protein	--	45.756	7.1	2	2	2	1	1	0	0	0	0	2	2	2	0	2	1	2	2	2	0	2	1	14019	13782	0	0	0	0	1.00852	0.991475
RC2G0048000	Protein kinase	--	70.916	21.7	65	11	10	11	10	11	11	10	12	10	9	10	9	9	10	9	9	9	9	9	10	609380	575720	591750	688380	731820	705180	0.936972	0.885217	0.909864	1.05844	1.12523	1.08427	0.836	0.00178087
RC2G0048300	Putative transcription factor WD40-like family	--	94.833	9.8	23	4	4	4	4	5	2	4	4	3	4	4	4	4	3	3	4	4	4	4	3	78463	71196	79434	82832	90660	81911	0.971686	0.881691	0.983711	1.02579	1.12273	1.01439	0.897	0.0825281
RC2G0048800	Putative sulfate-transporting ATPase	--	161.59	12.1	34	12	10	7	5	4	5	6	7	11	9	8	8	8	9	9	7	6	6	6	7	52424	53530	43463	64223	63937	57709	0.938136	0.957928	0.777778	1.14928	1.14416	1.03271	0.8039	0.0417047
RC2G0049100	DUF92 domain-containing protein	--	30.518	5.6	10	2	2	2	2	2	2	1	1	2	2	2	2	1	2	2	2	2	2	1	2	220010	203700	215600	214090	0	200530	1.04376	0.966383	1.02284	1.01568		0.951344	1.0279	0.525423
RC2G0049800	Putative DnaJ domain-containing protein	--	282.51	13.8	84	26	26	16	15	16	6	15	16	19	22	21	12	18	19	19	22	21	12	18	19	128530	134900	142440	117770	121280	113010	1.01748	1.06791	1.1276	0.932302	0.960089	0.894621	1.1528	0.0170867
RC2G0050300	Putative omega-hydroxypalmitate O-feruloyl transferase	--	52.433	1.7	8	1	1	1	2	2	1	2	0	1	1	1	1	1	1	1	1	1	1	1	1	0	0	0	0	0	0
RC2G0050700	Putative 3-hydroxyacyl-CoA dehydrogenase, Enoyl-CoA hydratase, Isomerase	--	77.882	61.5	209	37	37	36	39	35	30	33	36	31	32	31	26	28	30	31	32	31	26	28	30	654470	660810	586380	719550	695860	681850	0.98197	0.991483	0.879808	1.07962	1.04407	1.02305	0.9067	0.0749148
RC2G0051600	Protein LIKE COV 1	--	29.732	17.6	9	2	2	1	2	2	0	2	2	1	2	2	1	2	2	1	2	2	1	2	2	0	43207	49536	0	44472	47390		0.936204	1.07334		0.963614	1.02684	1.0096	0.927808
RC2G0051700	Putative phosphoenolpyruvate carboxylase	--	109.76	32	7	26	1	1	1	2	0	1	2	25	24	24	16	20	24	1	1	1	1	1	1	0	0	0	0	0	0
RC2G0052400	Putative signal peptidase I	--	33.244	5.3	2	1	1	0	0	1	1	0	0	1	0	1	1	0	1	1	0	1	1	0	1	0	0	0	0	0	0
RC2G0053100	Serine/threonine protein kinase	--	69.862	27.5	54	10	8	9	10	12	7	8	8	8	9	9	7	7	9	6	7	8	7	6	8	101070	102170	102920	88370	97517	87730	1.04595	1.05734	1.0651	0.914524	1.00918	0.907901	1.1189	0.0302304
RC2G0053300	Putative ankyrin repeat-containing domain, P-loop containing nucleoside triphosphate hydrolase	--	53.882	30.5	26	11	11	4	9	5	2	3	3	6	10	6	5	6	3	6	10	6	5	6	3	32449	36658	30438	20488	18264	17228	1.25185	1.41423	1.17427	0.790407	0.704607	0.664639	1.7782	0.00152297
RC2G0055600	Putative small GTPase superfamily, P-loop containing nucleoside triphosphate hydrolase	--	23.935	42.7	30	8	6	5	5	6	6	4	4	6	7	7	7	7	5	4	5	5	5	5	3	188320	180920	174420	249330	202170	241290	0.913842	0.877933	0.846391	1.2099	0.981051	1.17088	0.7847	0.0255575
RC2G0056000	Putative Late embryogenesis abundant protein, LEA-14	--	25.461	22.9	9	3	3	2	2	1	0	1	3	2	2	1	1	1	3	2	2	1	1	1	3	10102	6496.3	0	0	0	7609.7	1.2519	0.80506				0.943039	1.0906
RC2G0056600	FRIGIDA-like protein	--	30.669	9.7	4	2	2	1	0	1	1	1	0	2	1	2	2	1	2	2	1	2	2	1	2	9124.5	0	14533	10552	0	0	0.800172		1.27447	0.925357			1.121
RC2G0056800	Putative oxidoreductase	--	54.678	48.4	77	19	9	18	16	17	8	9	9	16	17	16	11	11	9	9	8	7	5	5	5	146300	148510	146240	82013	85947	86564	1.26198	1.28104	1.26146	0.707442	0.741376	0.746698	1.7328	6.35854e-06
RC2G0057100	Putative transcription factor Lambda-DB family	--	15.807	11.1	5	1	1	1	1	1	0	1	1	1	1	1	1	1	1	1	1	1	1	1	1	0	0	0	0	0	0
RC2G0058100	Coatomer subunit beta'	--	102.66	34.1	61	22	14	10	12	10	8	10	11	18	19	15	17	17	17	11	12	9	12	9	12	123670	126460	124510	174940	178490	158660	0.836805	0.855683	0.842489	1.18372	1.20774	1.07356	0.7316	0.00108928
RC2G0058200	leucine-rich repeat extensin-like protein 4	--	29.993	27.8	13	6	6	4	3	1	1	1	3	5	5	3	3	4	5	5	5	3	3	4	5	84336	93311	90894	83918	102110	118900	0.882377	0.976279	0.950991	0.878004	1.06834	1.24401	0.8807	0.325532
RC2G0058800	Putative Arf GTPase activating protein	--	82.089	9.2	24	6	6	3	4	5	2	5	5	5	4	5	2	6	6	5	4	5	2	6	6	148140	147130	168900	150810	156010	176600	0.938001	0.931605	1.06945	0.954907	0.987832	1.1182	0.9602	0.572405
RC2G0059300	Putative alpha/Beta hydrolase	--	31.6	50.5	66	11	11	12	14	15	5	7	13	10	10	11	8	8	10	10	10	11	8	8	10	456050	444780	467810	465710	482350	445650	0.99057	0.96609	1.01611	1.01155	1.0477	0.96798	0.982	0.54682
RC2G0059500	Putative 3-hydroxyisobutyryl-CoA hydrolase	--	46.005	58.6	123	20	20	21	25	21	14	17	25	17	19	17	16	16	19	17	19	17	16	16	19	1008200	1007100	979890	1146300	1111200	1099300	0.952331	0.951292	0.92559	1.08278	1.04962	1.03838	0.8923	0.001885
RC2G0059600	Putative thiamine diphosphokinase	--	37.446	27.5	28	7	7	6	5	7	3	3	4	6	6	6	6	6	3	6	6	6	6	6	3	43835	41927	51612	43729	44415	38912	0.99463	0.951337	1.17109	0.992225	1.00779	0.882926	1.0812	0.373781
RC2G0059700	Putative non-heme dioxygenase domain, isopenicillin N synthase	--	31.299	35	23	8	8	5	5	4	1	4	4	8	7	6	4	7	6	8	7	6	4	7	6	115570	110970	118830	130470	130620	122930	0.950685	0.912845	0.977502	1.07325	1.07449	1.01123	0.8994	0.0197924
RC2G0059800	Putative non-heme dioxygenase domain, isopenicillin N synthase	--	9.0432	28.2	7	2	2	1	2	1	0	1	2	2	2	2	1	1	2	2	2	2	1	1	2	20713	18250	23408	0	0	15426	1.06498	0.93834	1.20354			0.793141	1.3477
RC2G0060000	tRNA (guanine(37)-N1)-methyltransferase	--	51.939	3.9	4	1	1	1	1	1	0	0	1	1	1	1	0	0	1	1	1	1	0	0	1	0	0	0	0	0	0
RC2G0060800	Cyclin-dependent kinase F-1	--	52.424	15.8	11	5	5	2	1	2	1	2	3	2	2	3	2	3	3	2	2	3	2	3	3	72603	0	69324	64483	58977	52838	1.14075		1.08923	1.01317	0.926656	0.830199	1.2076	0.0868832
RC2G0061000	Peroxiredoxin	--	17.396	79.6	79	10	10	12	15	14	12	14	12	10	10	9	10	10	10	10	10	9	10	10	10	2750700	3052000	3612100	2464900	2445800	3050300	0.949838	1.05388	1.24729	0.851149	0.844554	1.05329	1.1826	0.195557
RC2G0061700	Putative adenosylhomocysteine nucleosidase	--	38.523	8.9	3	3	3	2	0	1	0	0	0	3	2	2	0	0	0	3	2	2	0	0	0	22289	0	23649	0	0	0	0.970395		1.02961
RC2G0062000	NADPH:adrenodoxin oxidoreductase, mitochondrial	--	53.654	19.2	22	8	8	3	4	4	2	4	5	3	5	4	4	4	5	3	5	4	4	4	5	121700	122280	115910	208380	144040	128940	0.867994	0.872131	0.826698	1.48622	1.02733	0.919632	0.7477	0.139027
RC2G0062200	Putative methyltransferase small domain, S-adenosyl-L-methionine-dependent methyltransferase	--	25.933	11.1	2	2	2	1	0	1	0	0	0	2	1	2	1	0	0	2	1	2	1	0	0	6793.9	0	7513.2	0	0	0	0.949724		1.05028
RC2G0063100	Protein CASEIN KINASE I-LIKE 3-like isoform X1	--	48.615	7.9	1	3	1	0	0	0	0	0	1	2	2	2	2	2	2	0	0	0	0	0	1	0	0	0	0	0	0
RC2G0063400	Lactoylglutathione lyase	--	40.186	39	64	11	11	12	13	10	7	9	13	11	11	10	8	10	11	11	11	10	8	10	11	1643800	1718500	1743100	2329700	2138100	2212600	0.836838	0.874866	0.88739	1.18602	1.08848	1.12641	0.7642	0.000925163
RC2G0063500	Putative cGMP-dependent protein kinase AGC-PKA-PKG family	--	119.97	16.7	46	14	14	7	10	9	4	6	10	9	11	11	7	10	11	9	11	11	7	10	11	61002	59286	57069	72996	65125	68235	0.953869	0.927037	0.89237	1.14142	1.01834	1.06697	0.8595	0.0170824
RC2G0063700	Putative Ninja family, Jas TPL-binding domain-containing protein	--	56.322	18.9	21	6	6	5	5	3	2	3	3	5	5	4	2	4	3	5	5	4	2	4	3	22748	25543	27330	26442	30236	35372	0.814023	0.91404	0.977987	0.94621	1.08198	1.26577	0.8215	0.12591
RC2G0064000	Putative major facilitator, sugar transporter, major facilitator superfamily	--	52.763	5.6	6	2	2	1	1	2	0	1	1	1	2	2	1	1	1	1	2	2	1	1	1	0	14343	15328	0	0	0		0.966803	1.0332
RC2G0064800	Putative dolichyl-diphosphooligosaccharide--protein glycotransferase	--	86.539	11.8	24	6	6	4	3	5	3	4	5	4	4	6	5	6	4	4	4	6	5	6	4	67732	72592	84071	110120	101000	85973	0.779293	0.83521	0.967282	1.26699	1.16206	0.989166	0.7553	0.0443062
RC2G0064900	Putative SKI-interacting protein, SKIP	--	68.307	15.6	21	8	8	5	4	6	1	2	3	6	4	6	5	3	4	6	4	6	5	3	4	56251	60315	62485	47734	52300	44407	1.04332	1.1187	1.15895	0.885351	0.970039	0.823643	1.2396	0.0187186
RC2G0065000	Putative leucine-rich repeat domain, L domain-containing protein	--	37.555	24.1	23	7	7	3	3	4	5	4	4	3	7	6	5	6	6	3	7	6	5	6	6	60757	63873	72085	73561	60427	76758	0.894667	0.940551	1.06148	1.08321	0.889808	1.13029	0.9334	0.500446
RC2G0065100	Putative 43kDa postsynaptic protein	--	55.494	5.9	5	2	2	0	1	2	1	1	0	0	2	2	1	1	0	0	2	2	1	1	0	0	11703	11515	0	0	0		1.0081	0.991903
RC2G0065600	Putative Golgin subfamily A member 5 protein	--	81.044	5.4	3	3	3	1	0	0	0	1	1	1	0	0	0	1	1	1	0	0	0	1	1	0	0	0	0	0	0
RC2G0066200	Malic enzyme	--	65.174	65	236	31	27	41	42	38	29	41	45	28	30	26	25	28	27	24	26	22	21	24	23	1065200	1037900	1038100	1293000	1237700	1241600	0.924452	0.900759	0.900933	1.12215	1.07416	1.07754	0.8327	0.00037683
RC2G0066300	Putative aminocyclopropanecarboxylate oxidase	--	37.862	47	64	13	13	11	10	14	7	11	11	11	10	11	9	7	8	11	10	11	9	7	8	171250	165030	179210	171410	179160	174840	0.987127	0.951273	1.03301	0.988049	1.03272	1.00782	0.9811	0.511569
RC2G0068000	Putative 2-hydroxy-3-oxopropionate reductase	--	36.333	56.2	67	15	15	13	14	12	6	10	12	13	13	13	11	11	13	13	13	13	11	11	13	444200	420490	413180	372270	369390	370750	1.11502	1.0555	1.03715	0.93446	0.92723	0.930644	1.1487	0.00323543
RC2G0068400	Phosphotransferase	--	53.924	60.4	222	21	17	35	41	37	29	39	41	20	21	21	18	21	21	16	17	17	15	17	17	1530500	1517700	1452400	1620700	1610800	1586600	0.985438	0.977196	0.935152	1.04351	1.03714	1.02156	0.9341	0.0171843
RC2G0068800	Pectinesterase	--	42.334	7.6	4	2	2	2	1	1	0	0	0	1	1	2	1	0	0	1	1	2	1	0	0	0	0	0	0	0	0
RC2G0068900	Putative glutamate carboxypeptidase	--	77.991	3	4	1	1	1	1	1	0	1	0	1	1	1	1	1	1	1	1	1	1	1	1	0	0	0	0	0	0
RC2G0069600	Putative arginine--tRNA ligase	--	75.263	51.6	154	28	27	28	26	27	15	27	31	25	23	24	19	23	25	24	22	23	18	22	24	521410	497800	530380	560580	571230	547110	0.96901	0.925133	0.985681	1.04181	1.0616	1.01677	0.923	0.0239644
RC2G0070000	Putative glucan endo-1,3-beta-D-glucosidase	--	54.255	3.6	3	1	1	0	0	1	0	1	1	0	0	1	0	1	1	0	0	1	0	1	1	0	0	0	0	0	0
RC5G0720000	Profilin	--	10.126	23.2	13	2	2	2	3	2	1	2	3	1	2	2	2	2	2	1	2	2	2	2	2	3911400	3891100	3179900	4583700	4312500	4315000	0.970025	0.964991	0.788614	1.13675	1.0695	1.07012	0.8313	0.0565907
RC2G0070500	Derlin	--	27.755	11.3	10	2	2	1	1	2	2	2	2	2	2	2	2	2	2	2	2	2	2	2	2	259100	263750	110310	164010	251410	157120	1.28937	1.31252	0.548943	0.816173	1.25111	0.781886	1.1059	0.883852
RC2G0070700	Putative Acid phosphatase	--	29.049	37.2	53	8	8	9	10	8	8	10	8	8	8	8	8	8	7	8	8	8	8	8	7	758140	748820	769900	877910	906660	815130	0.932797	0.92133	0.947266	1.08016	1.11553	1.00292	0.8758	0.015478
RC2G0070800	Putative leucine-rich repeat-containing, plant-type, leucine-rich repeat domain, L	--	43.297	10.8	3	3	3	1	2	0	0	0	0	3	3	2	0	1	0	3	3	2	0	1	0	15444	12571	0	0	0	0	1.10255	0.897448
RC2G0071100	Putative quinol--cytochrome-c reductase, Mitochondrial processing peptidase	--	56.265	51.2	122	20	20	22	21	26	14	18	21	16	17	15	14	15	16	16	17	15	14	15	16	780570	766450	811400	887470	880940	904320	0.930885	0.914045	0.967652	1.05837	1.05058	1.07847	0.8824	0.00248946
RC2G0071400	ATP-dependent 6-phosphofructokinase	--	12.52	11.7	3	1	1	1	1	1	0	0	0	1	1	1	0	0	0	1	1	1	0	0	0	0	0	0	0	0	0
RC2G0071500	AP complex subunit sigma	--	17.005	44.1	11	5	5	1	3	1	2	2	2	4	4	1	2	3	2	4	4	1	2	3	2	56321	58170	0	99296	81320	123130	0.673314	0.695419		1.18708	0.972176	1.47201	0.5654	0.0371606
RC2G0071900	Putative inositol oxygenase	--	38.984	12	8	3	3	1	2	2	1	1	1	1	2	2	1	1	1	1	2	2	1	1	1	0	0	0	0	0	0
RC2G0072700	Putative Snf7 family protein	--	24.395	44	54	10	7	10	9	10	7	10	8	8	9	9	8	8	7	6	7	7	7	6	5	362200	349340	354670	421320	405340	363390	0.963187	0.928989	0.943163	1.1204	1.07791	0.966351	0.8959	0.0764788
RC2G0072800	Putative peptidase M20	--	55.28	31.9	81	12	12	17	14	17	5	12	16	11	11	12	10	10	11	11	11	12	10	10	11	350250	344220	367820	387600	373070	370120	0.958241	0.941744	1.00631	1.06043	1.02067	1.0126	0.9394	0.062291
RC2G0073500	Putative ribosomal protein L31e	--	11.974	38.5	12	3	3	2	2	2	2	2	2	3	3	3	2	3	3	3	3	3	2	3	3	376170	281320	297930	386420	512450	395270	1.00332	0.750333	0.794635	1.03066	1.3668	1.05426	0.7383	0.0752298
RC2G0073600	Putative processing peptidase	--	113.25	3.1	4	2	2	2	0	1	0	0	1	2	1	1	1	0	2	2	1	1	1	0	2	14817	0	0	0	0	8958.2	1.24642					0.753575	1.654
RC2G0073900	Putative ribosomal protein L28e	--	16.907	46	43	8	5	8	8	6	7	7	7	7	8	5	5	6	5	4	5	4	4	4	4	664780	631340	643990	667940	699910	642020	1.0098	0.959002	0.978218	1.0146	1.06316	0.975225	0.9653	0.296661
RC2G0074100	Putative deoxyhypusine synthase	--	40.308	13.8	11	4	4	2	2	4	0	2	1	3	3	4	0	3	1	3	3	4	0	3	1	66152	62253	43006	0	51262	0	1.18833	1.11829	0.772541		0.920848		1.1146
RC2G0074200	Putative methyltransferase	--	26.446	43.2	21	7	6	3	2	4	4	4	4	4	3	5	6	5	5	3	2	4	5	4	4	65232	70721	57340	90033	66168	75479	0.920981	0.998478	0.809557	1.27113	0.934196	1.06565	0.8343	0.177258
RC2G0074400	Putative flavone 3'-O-methyltransferase	--	34.845	49	10	11	4	3	1	2	1	2	1	8	10	9	9	9	9	2	3	2	2	2	2	0	87710	0	124080	95143	97200		0.86813		1.22811	0.9417	0.96206	0.8316
RC2G0074500	Putative flavone 3'-O-methyltransferase	--	43.724	48.3	107	14	4	18	20	19	16	18	16	12	14	14	13	14	12	4	4	4	4	4	3	1238600	1288700	1347500	1384100	1287600	1394300	0.935875	0.973731	1.01816	1.04581	0.972899	1.05352	0.953	0.243206
RC2G0074600	Putative methyltransferase	--	26.142	64.4	43	13	4	6	8	7	6	8	8	11	12	13	11	12	12	4	3	4	3	3	4	972070	1015800	968810	1137600	1180600	1231200	0.896457	0.936785	0.89345	1.04911	1.08877	1.13543	0.833	0.00266785
RC2G0076400	Putative vacuolar protein sorting-associated protein Ist1	--	131.42	7.2	22	6	5	4	4	6	2	4	2	4	5	6	2	5	3	4	4	5	2	4	2	57157	54234	60104	35915	45872	43200	1.1567	1.09755	1.21634	0.726823	0.928326	0.874252	1.3721	0.0155931
RC2G0076600	Putative phospholipase A(2)	--	15.231	19.7	4	2	2	2	1	0	0	0	1	2	2	0	0	0	1	2	2	0	0	0	1	12808	10849	0	0	0	0	1.08281	0.917192
RC2G0076700	Putative ATP synthase, F0 complex, subunit G	--	13.962	41.8	31	6	6	6	5	5	6	4	5	6	5	6	6	5	5	6	5	6	6	5	5	965440	983500	923680	1084300	1113200	1094900	0.939598	0.957175	0.898956	1.05528	1.0834	1.06559	0.8725	0.00245949
RC2G0077200	Putative xaa-Pro dipeptidase	--	54.508	35.8	47	13	13	7	9	9	7	9	6	9	8	10	10	11	7	9	8	10	10	11	7	135570	168520	165670	194560	217900	205450	0.747856	0.92962	0.913899	1.07327	1.20202	1.13334	0.7602	0.0227237
RC2G0077700	Putative methyltransferase	--	44.403	29.3	40	9	9	9	7	7	5	5	7	9	8	9	7	6	7	9	8	9	7	6	7	95810	99852	89675	102520	110400	105540	0.952075	0.992241	0.891111	1.01875	1.09706	1.04876	0.896	0.0439684
RC2G0077800	Putative saposin B type domain-containing protein	--	33.866	20.6	22	4	4	4	4	4	3	4	3	4	4	4	3	4	3	4	4	4	3	4	3	71353	74242	70385	73928	76044	78522	0.963201	1.0022	0.950134	0.997962	1.02653	1.05998	0.9452	0.076015
RC2G0078600	Putative serine O-acetyltransferase	--	30.471	33.6	23	6	5	5	4	3	2	6	3	5	5	4	3	5	4	4	4	3	2	4	3	68534	63344	92832	57385	60564	59852	1.0216	0.944233	1.38379	0.855405	0.902793	0.892179	1.2638	0.134273
RC2G0079700	Putative S-adenosyl-L-methionine-dependent methyltransferase	--	34.846	9.1	10	2	2	2	2	2	1	2	1	2	2	2	2	2	1	2	2	2	2	2	1	21725	23807	31515	21096	23296	0	0.894482	0.980204	1.29757	0.868584	0.959165		1.1571	0.43424
RC2G0079800	Putative cytidine deaminase	--	31.781	37.8	59	8	8	11	9	10	7	11	11	8	7	8	7	8	8	8	7	8	7	8	8	599520	594580	625300	621190	601770	548560	1.00173	0.993472	1.0448	1.03794	1.00549	0.916578	1.027	0.52944
RC2G0080200	Putative thioredoxin-like protein	--	25.147	16.2	5	3	3	2	1	0	0	0	2	3	3	2	2	3	2	3	3	2	2	3	2	59344	24666	26402	39349	8492	22495	1.96995	0.818797	0.876425	1.30621	0.281895	0.74673	1.5698	0.3608
RC2G0080600	Putative nucleotide diphosphatase	--	51.235	27.3	80	13	13	14	17	15	10	11	13	11	10	12	8	9	9	11	10	12	8	9	9	363010	380110	351040	432740	411410	397330	0.932532	0.97646	0.901783	1.11166	1.05687	1.0207	0.8813	0.0203159
RC2G0080700	Putative proteasome component (PCI) domain-containing protein	--	47.284	16.8	19	5	5	3	5	2	2	3	4	5	5	3	4	4	4	5	5	3	4	4	4	27088	27305	28120	32555	20981	29165	0.983742	0.991623	1.02122	1.18229	0.761957	1.05917	0.9977	0.918817
RC2G0081600	Beta-galactosidase	--	81.255	60.4	177	30	26	27	28	30	26	32	34	25	27	27	22	27	27	21	23	23	21	24	24	685500	669850	664540	1280400	1303800	1235000	0.704391	0.688309	0.682853	1.31568	1.33973	1.26903	0.5289	4.20916e-06
RC2G0081800	Beta-galactosidase	--	84.063	32.3	39	18	12	4	8	7	2	8	10	12	14	14	9	15	14	6	8	8	7	10	9	209160	216210	199010	512550	468990	428830	0.616764	0.637553	0.586834	1.51139	1.38294	1.26452	0.4427	0.000138938
RC2G0082500	Putative transcription factor WD40-like family	--	55.887	42.3	71	13	11	14	12	13	10	12	10	12	13	11	11	11	10	10	11	9	9	9	8	172320	160110	166950	165250	168090	166920	1.03429	0.961006	1.00206	0.991857	1.0089	1.00188	0.9982	0.925041
RC2G0082800	Putative transcription factor C3H family	--	67.019	3.2	3	1	1	0	0	1	1	0	1	1	0	1	1	0	1	1	0	1	1	0	1	0	0	0	0	0	0
RC2G0083300	Translation machinery-associated protein 22	--	21.081	33.2	17	4	4	2	3	3	3	3	3	4	4	4	3	4	3	4	4	4	3	4	3	283980	247460	294790	279560	292430	290800	1.0088	0.879066	1.0472	0.993097	1.03882	1.03303	0.9576	0.451552
RC2G0083900	Putative feruloyl esterase	--	33.598	23.4	38	4	4	7	6	6	7	5	7	3	3	4	3	3	4	3	3	4	3	3	4	312130	376210	351440	391270	365430	444210	0.835805	1.0074	0.941067	1.04772	0.978529	1.18948	0.8658	0.143164
RC2G0084000	Putative feruloyl esterase	--	29.341	38.9	33	7	5	5	5	7	4	5	7	5	5	7	3	4	6	3	3	5	2	3	4	317790	324720	246310	306620	293390	269010	1.08471	1.10836	0.840725	1.04658	1.00142	0.918206	1.0228	0.873871
RC2G0084200	Putative feruloyl esterase	--	29.563	72.5	89	13	5	14	15	14	12	17	17	11	10	10	10	12	12	4	4	5	5	5	5	442640	448550	430110	444760	444430	463310	0.993283	1.00655	0.965166	0.99804	0.9973	1.03967	0.9769	0.276423
RC2G0084300	Putative feruloyl esterase	--	29.33	36.6	52	7	5	10	12	5	7	7	11	7	7	6	6	6	7	5	5	4	5	5	5	461630	486120	476360	472170	473990	484610	0.970191	1.02166	1.00115	0.992343	0.996168	1.01849	0.9953	0.791564
RC2G0084500	Putative feruloyl esterase	--	29.618	69.9	18	12	4	3	3	4	2	3	3	10	9	9	7	10	10	3	3	4	2	3	3	102680	120100	109580	168560	127390	167840	0.773824	0.905106	0.825824	1.27031	0.960045	1.26489	0.7166	0.033899
RC2G0084600	Putative feruloyl esterase	--	33.064	29.2	23	5	5	5	5	3	2	4	4	5	5	4	3	4	5	5	5	4	3	4	5	111130	104450	104540	100770	104880	96970	1.07072	1.00636	1.00723	0.970903	1.0105	0.93429	1.0578	0.139151
RC2G0085200	Putative nucleosome assembly protein (NAP)	--	41.414	11.6	9	3	2	1	1	2	1	2	2	2	2	3	3	3	2	1	1	2	2	2	1	58264	54006	59081	58868	62612	60135	0.990418	0.918037	1.00431	1.00069	1.06433	1.02222	0.9435	0.152715
RC2G0085800	DEAD-box ATP-dependent RNA helicase	--	21.801	31.2	14	4	3	4	4	2	1	1	2	4	4	4	2	3	3	3	3	3	1	2	2	112500	104470	138200	73866	58404	66641	1.21823	1.13128	1.49653	0.799876	0.632442	0.721638	1.7856	0.00587329
RC2G0086200	Casein kinase I-like	--	53.305	39.9	37	18	7	7	6	7	6	6	5	14	16	17	12	13	16	6	7	7	5	4	7	142060	115890	136220	130660	127880	93705	1.14194	0.931573	1.09499	1.0503	1.02795	0.75324	1.119	0.388973
RC2G0086700	Putative RNA helicase	--	44.821	66.8	52	26	8	13	12	8	4	6	9	25	26	23	24	23	24	8	8	6	6	6	7	554660	541030	537350	601460	597290	512190	0.995209	0.970753	0.964151	1.07918	1.0717	0.919007	0.9545	0.455623
RC2G0086800	Putative transcription factor WD40-like family	--	40.002	10.8	12	3	3	2	2	2	2	2	2	2	2	3	2	3	2	2	2	3	2	3	2	64564	42096	40240	56846	43361	48499	1.31047	0.854435	0.816763	1.15382	0.880111	0.984398	0.9879	0.869897
RC2G0087000	Glycylpeptide N-tetradecanoyltransferase	--	47.443	46.4	69	17	12	17	13	13	6	8	12	16	14	13	9	10	14	12	10	9	5	6	9	264010	261480	279980	268200	292770	288030	0.957443	0.948267	1.01536	0.972638	1.06174	1.04455	0.9487	0.202137
RC2G0087500	U-box domain-containing protein 34 isoform X1	--	87.065	1.7	1	1	1	0	0	1	0	0	0	0	1	1	0	0	1	0	1	1	0	0	1	0	0	0	0	0	0
RC2G0088800	Serine/threonine-protein kinase tricorner-like	--	61.458	15.7	12	6	6	2	1	5	0	1	3	2	3	5	1	1	4	2	3	5	1	1	4	19077	13297	17832	0	0	25169	1.01238	0.705645	0.946308			1.33567	0.6649
RC2G0089200	Putative mitogen-activated protein kinase kinase STE-STE7 family	--	28.476	23.4	20	5	5	4	4	4	2	3	3	4	4	5	3	3	4	4	4	5	3	3	4	169670	154770	148700	157640	185320	168470	1.03397	0.943173	0.906182	0.960663	1.12935	1.02666	0.9251	0.275111
RC2G0089300	Putative mitogen-activated protein kinase kinase STE-STE7 family	--	11.854	26.9	15	2	2	2	3	3	2	3	2	2	2	2	2	2	2	2	2	2	2	2	2	232550	196500	184450	194980	202270	178050	1.1737	0.991756	0.930939	0.984085	1.02088	0.898637	1.0664	0.483321
RC2G0090100	Putative myosin ATPase	--	172.38	25	78	29	28	15	15	16	7	10	15	21	24	18	12	17	20	21	24	18	12	16	19	102260	101570	102140	89280	95611	93711	1.04959	1.04251	1.04836	0.916363	0.981344	0.961842	1.0982	0.0100017
RC2G0090200	Putative threonine synthase	--	60.993	29.1	28	12	7	6	5	4	5	4	4	11	11	9	8	10	11	6	6	4	5	5	6	473130	427480	433850	458230	397180	474250	1.06556	0.962749	0.977096	1.032	0.894509	1.06808	1.0036	0.934548
RC2G0090600	Putative ankyrin repeat-containing domain, PGG domain-containing protein	--	55.775	23.6	25	10	5	5	6	5	2	4	3	6	7	7	3	6	5	3	3	3	1	3	2	74379	87362	59779	51999	59683	54738	1.15037	1.35117	0.92456	0.804233	0.923076	0.846595	1.3311	0.0780974
RC2G0090700	Putative ankyrin repeat-containing domain, PGG domain-containing protein	--	55.36	14	1	6	1	0	1	0	0	0	0	3	5	4	3	4	3	0	1	0	1	1	0	0	0	0	0	0	0
RC2G0090900	Putative alpha/Beta hydrolase	--	35.598	30.7	43	8	8	7	5	9	6	8	8	6	8	8	5	8	7	6	8	8	5	8	7	143570	135910	137440	154710	150320	139850	0.999559	0.946229	0.956881	1.07712	1.04655	0.97366	0.9372	0.134796
RC2G0091200	Putative transferase	--	77.208	12.4	11	5	5	0	2	4	2	1	2	2	3	5	2	2	2	2	3	5	2	2	2	66091	39769	34480	41646	58227	53783	1.34881	0.811623	0.703683	0.84993	1.18832	1.09763	0.9133	0.613474
RC2G0091500	Putative Snf7 family protein	--	22.641	10.4	5	1	1	1	1	1	0	1	1	1	1	1	1	1	1	1	1	1	1	1	1	0	0	0	0	0	0
RC2G0091700	Mechanosensitive ion channel protein	--	85.892	1.6	2	1	1	1	0	1	0	0	0	1	1	1	0	0	0	1	1	1	0	0	0	0	0	0	0	0	0
RC2G0092100	Putative ribosomal protein S3	--	27.465	68.8	64	15	5	12	14	12	8	8	10	15	15	14	11	12	13	5	5	5	3	4	4	1309100	1256200	1243600	1195800	1196700	1205200	1.06049	1.01763	1.00743	0.968704	0.969433	0.976318	1.0587	0.0233148
RC2G0092300	Transcription regulator AsnC-type	--	28.915	14.2	6	3	2	1	2	1	0	1	1	3	3	2	2	2	3	2	2	1	1	1	2	290000	297700	0	0	0	277270	1.00581	1.03252				0.961663	1.0598
RC2G0092400	Transcription regulator AsnC-type	--	23.743	50.5	65	9	8	12	13	13	5	10	12	6	7	8	6	7	8	5	6	7	5	6	7	475800	457730	467390	448630	433780	384390	1.07013	1.02949	1.05121	1.00902	0.97562	0.864536	1.1059	0.10035
RC2G0093700	Putative DENN domain-containing protein	--	88.637	17.7	19	9	9	5	5	3	1	2	3	5	6	5	4	3	4	5	6	5	4	3	4	151800	144650	226590	130110	117500	144390	0.995366	0.948483	1.48577	0.853143	0.770458	0.946778	1.3343	0.153773
RC2G0094600	Putative 12-oxophytodienoate reductase	--	43.25	59.3	99	17	13	19	18	17	10	16	19	14	15	16	12	15	17	11	11	12	9	11	13	664920	656820	658390	612790	617160	609110	1.0446	1.03187	1.03434	0.962702	0.969567	0.95692	1.0767	0.000157493
RC2G0095300	Putative germin, rmlC-like cupin domain, rmlC-like jelly roll	--	21.696	14.8	4	2	2	1	1	0	0	1	1	1	2	0	1	1	1	1	2	0	1	1	1	0	0	0	0	0	0
RC2G0095400	Putative germin, rmlC-like cupin domain-containing protein	--	21.871	9.6	12	1	1	2	2	2	2	2	2	1	1	1	1	1	1	1	1	1	1	1	1	446080	418460	373950	406140	407920	318740	1.1287	1.05882	0.946194	1.02764	1.03215	0.806498	1.0933	0.389435
RC2G0095500	Putative germin, rmlC-like cupin domain-containing protein	--	22.507	5.2	1	1	1	0	0	1	0	0	0	1	0	1	1	0	0	1	0	1	1	0	0	0	0	0	0	0	0
RC2G0095900	Putative GDP-fucose protein O-fucosyltransferase	--	71.689	3.1	4	1	1	1	1	1	1	0	0	1	1	1	1	0	0	1	1	1	1	0	0	0	0	0	0	0	0
RC2G0097300	Putative tubulin-tyrosine ligase/Tubulin polyglutamylase, leucine-rich repeat domain, L	--	98.401	25.5	53	15	15	11	11	12	5	6	8	13	10	12	9	9	9	13	10	12	9	9	9	84833	83571	83235	81898	80687	74127	1.04228	1.02677	1.02265	1.00622	0.99134	0.910742	1.0631	0.120803
RC2G0099000	Putative TMEM192 family protein	--	40.687	24.7	26	6	6	5	5	5	3	4	4	5	5	6	6	5	5	5	5	6	6	5	5	46166	46214	46242	39097	32678	32994	1.13807	1.13925	1.13994	0.963807	0.805568	0.813358	1.3231	0.00824094
RC2G0099100	Putative cathepsin H	--	39.651	43.7	74	13	13	10	14	15	8	13	14	13	13	13	9	12	12	13	13	13	9	12	12	1584600	1573600	1610200	2124400	2099600	2174000	0.851447	0.845537	0.865203	1.1415	1.12817	1.16815	0.7453	1.81088e-05
RC2G0100300	Putative cucumisin	--	80.568	10.4	20	5	5	4	3	3	2	4	4	5	4	5	3	4	4	5	4	5	3	4	4	180030	179750	74612	209900	185250	156640	1.09532	1.09361	0.453945	1.27705	1.12707	0.953009	0.7872	0.369599
RC2G0100700	Aldehyde dehydrogenase family 7 member A1	--	54.575	57.6	143	21	21	25	25	25	22	22	24	21	20	20	18	19	17	21	20	20	18	19	17	3658800	3686700	4249400	4195300	4054500	4503700	0.901612	0.908487	1.04715	1.03382	0.999121	1.10981	0.9092	0.168954
RC2G0100900	Putative strictosidine synthase transcription factor WD40-like family	--	21.888	8.1	4	1	1	1	0	1	0	1	1	1	0	1	1	1	1	1	0	1	1	1	1	0	0	0	0	0	0
RC2G0101000	Putative strictosidine synthase transcription factor WD40-like family	--	23.647	21.3	13	4	4	3	2	2	1	2	3	4	4	3	3	4	3	4	4	3	3	4	3	59614	74385	58475	93306	90952	85849	0.773235	0.964826	0.758462	1.21024	1.17971	1.11352	0.7126	0.0131666
RC2G0101200	Methylthioribose-1-phosphate isomerase	--	37.799	74.2	108	19	19	17	20	17	15	18	21	16	16	17	17	16	18	16	16	17	17	16	18	446240	432350	449830	467800	473080	448910	0.985001	0.954341	0.992925	1.03259	1.04425	0.990895	0.9558	0.0875278
RC2G0101400	Putative von Willebrand factor, type A	--	82.54	2.4	2	1	1	1	1	0	0	0	0	1	1	0	1	1	0	1	1	0	1	1	0	0	0	0	0	0	0
RC2G0101600	U6 snRNA-associated Sm-like protein LSm1	--	14.721	12.3	3	1	1	1	0	0	1	1	0	1	1	0	1	1	1	1	1	0	1	1	1	0	0	0	0	0	0
RC2G0101700	Putative rmlC-like jelly roll protein	--	21.408	67.5	27	7	7	4	5	5	5	4	4	5	5	6	4	4	5	5	5	6	4	4	5	263810	269730	260850	300450	315620	288810	0.931494	0.952397	0.921043	1.06087	1.11443	1.01977	0.8779	0.00919987
RC2G0102200	Putative nucleotide-binding alpha-beta plait domain-containing protein	--	45.848	15.3	18	5	4	5	3	4	2	2	2	4	3	3	2	2	2	3	3	3	2	1	1	41871	59608	56420	43179	61640	0	0.796881	1.13445	1.07377	0.821775	1.17312		1.0043	0.968185
RC2G0102500	Alanine--tRNA ligase	--	27.862	47.6	25	8	8	5	5	5	1	5	4	8	6	6	5	6	5	8	6	6	5	6	5	120940	128110	115880	131330	130920	131560	0.956375	1.01307	0.916361	1.03854	1.0353	1.04036	0.9267	0.0572258
RC2G0102900	Putative groES chaperonin family	--	26.345	51.6	69	13	13	11	12	13	8	11	14	12	10	12	10	11	12	12	10	12	10	11	12	1109100	1064100	1204500	1317900	1490200	1427600	0.874064	0.8386	0.949247	1.03862	1.1744	1.12507	0.7974	0.0115066
RC2G0103700	Putative transferase	--	58.635	26	46	9	9	8	10	8	6	8	6	7	8	8	6	8	6	7	8	8	6	8	6	215340	221140	202320	228510	224750	199390	1.00046	1.0274	0.939967	1.06164	1.04418	0.926354	0.9788	0.707341
RC2G0103800	Putative pectinesterase inhibitor domain-containing protein	--	12.715	14.4	9	2	2	2	2	3	0	1	1	2	2	2	1	2	1	2	2	2	1	2	1	52111	48367	54072	0	21043	0	1.18709	1.1018	1.23176		0.479359		2.4482
RC2G0104700	Putative peroxiredoxin	--	30.586	34.7	53	9	9	10	10	9	8	6	10	8	9	8	7	8	9	8	9	8	7	8	9	407060	377220	383170	372540	339870	347040	1.09675	1.01635	1.03239	1.00375	0.915721	0.93504	1.1019	0.0547633
RC2G0105000	Transmembrane protein	--	11.273	29.1	10	2	2	2	2	2	2	1	1	2	2	2	2	1	1	2	2	2	2	1	1	16173	22441	26322	15983	0	0	0.799466	1.10931	1.30115	0.790074			1.3543
RC2G0105700	Sucrose synthase	--	92.578	66.4	499	59	58	100	86	90	60	82	81	56	57	56	47	51	55	55	56	55	46	50	54	5681500	5604000	5694300	6457100	6501400	6264900	0.941602	0.928758	0.943723	1.07014	1.07749	1.03829	0.8833	0.000567732
RC2G0106000	Eukaryotic translation initiation factor 3 subunit K	--	27.225	45	37	10	10	7	8	8	2	5	7	10	10	9	3	7	7	10	10	9	3	7	7	192160	181560	196870	129900	128900	124080	1.20922	1.14252	1.23886	0.817435	0.811142	0.780811	1.4903	0.000138718
RC2G0106400	Putative SGNH hydrolase-type esterase domain-containing protein	--	42.878	25.2	23	5	5	3	4	3	4	5	4	3	4	3	4	5	5	3	4	3	4	5	5	254060	252670	227830	306140	296860	271500	0.947361	0.942177	0.849552	1.14156	1.10696	1.01239	0.84	0.0260469
RC2G0107200	RBR-type E3 ubiquitin transferase	--	24.902	8.6	3	1	1	1	1	1	0	0	0	1	1	1	0	0	0	1	1	1	0	0	0	0	0	0	0	0	0
RC2G0107600	Putative 1-phosphatidylinositol-3-phosphate 5-kinase chromatin regulator PHD family	--	197.18	1.5	2	2	2	1	0	0	0	1	0	1	2	1	0	2	1	1	2	1	0	2	1	0	0	0	0	0	0
RC2G0107800	Putative oligomeric Golgi complex, subunit 3 protein	--	88.126	29.6	86	19	8	17	15	16	9	14	15	16	16	16	11	15	16	7	7	6	2	6	6	150920	153040	159640	172380	162660	157380	0.947177	0.960482	1.0019	1.08186	1.02086	0.98772	0.9415	0.13021
RC2G0110000	Pectinesterase	--	56.868	8	18	4	4	4	3	3	3	3	2	4	4	3	4	4	3	4	4	3	4	4	3	41551	44944	41056	61876	60302	46837	0.840643	0.909288	0.830628	1.25185	1.22001	0.947587	0.7547	0.0421849
RC2G0110200	Putative oxidoreductase	--	115.57	39.8	130	29	29	19	27	27	15	19	23	21	27	25	16	20	22	21	27	25	16	20	22	226660	225730	224670	224880	216990	207080	1.0256	1.0214	1.0166	1.01755	0.981848	0.937007	1.0433	0.148045
RC2G0110600	Putative Sec7 domain, mon2, dimerization and cyclophilin-binding domain-containing protein	--	196.29	32.2	200	43	43	39	40	38	20	26	37	37	39	38	29	27	39	37	39	38	29	27	39	333030	330930	321330	325310	327360	315660	1.02281	1.01636	0.986876	0.999099	1.0054	0.969462	1.0175	0.331617
RC2G0110900	Putative chromatin regulator PHD family	--	30.51	17	16	3	3	3	3	3	1	3	3	3	3	3	2	3	3	3	3	3	2	3	3	60419	56847	60690	67286	72411	69140	0.93723	0.881821	0.941434	1.04375	1.12325	1.07251	0.8521	0.00600272
RC2G0111100	Putative TMEM14 family protein	--	23.204	9.5	5	1	1	1	1	1	0	1	1	1	1	1	1	1	1	1	1	1	1	1	1	0	0	0	0	0	0
RC2G0111500	Putative gibberellin 3-beta-dioxygenase	--	35.275	32.7	74	11	11	14	14	14	10	11	11	10	10	10	9	10	10	10	10	10	9	10	10	337740	336680	318470	313340	307970	275550	1.07233	1.06897	1.01115	0.994862	0.977812	0.874878	1.1071	0.0819846
RC2G0111900	Putative tripeptidyl-peptidase II	--	81.506	8.4	13	5	5	2	4	1	1	3	2	4	5	1	2	4	3	4	5	1	2	4	3	50934	49558	0	29445	87653	64314	0.903393	0.878987		0.522252	1.55466	1.14071	0.8309	0.844218
RC2G0112000	Transmembrane protein	--	20.595	11.2	3	1	1	1	0	0	0	1	1	1	0	0	0	1	1	1	0	0	0	1	1	0	0	0	0	0	0
RC2G0112800	Serine/threonine-protein phosphatase	--	50.431	10.2	12	3	3	2	2	2	2	2	2	2	3	2	2	3	2	2	3	2	2	3	2	36654	26384	30221	38695	34762	37809	1.07529	0.774008	0.886571	1.13517	1.01979	1.10918	0.8382	0.140885
RC2G0112900	Thioredoxin reductase	--	39.93	52.5	112	15	15	19	20	21	11	21	20	14	14	14	13	13	12	14	14	14	13	13	12	651850	657930	716260	716400	744710	718940	0.929866	0.938539	1.02175	1.02195	1.06233	1.02557	0.9294	0.0845895
RC2G0113200	Putative nucleotide-binding alpha-beta plait domain-containing protein	--	30.194	20.1	32	5	5	4	5	6	6	6	5	3	5	4	4	4	4	3	5	4	4	4	4	290860	277180	252440	279100	288560	288010	1.04117	0.992202	0.903642	0.999075	1.03294	1.03097	0.9589	0.367689
RC2G0113300	Putative Foie gras liver health family 1	--	132.16	20.8	44	17	17	9	7	9	4	6	9	11	10	12	7	9	11	11	10	12	7	9	11	85394	74325	83333	76632	86626	77503	1.05901	0.92174	1.03345	0.950351	1.07429	0.961152	1.0095	0.881448
RC2G0113700	Putative leucine-rich repeat domain, L domain-containing protein	--	63.47	48.8	91	23	23	17	17	17	10	14	16	17	20	18	15	16	17	17	20	18	15	16	17	240960	244790	222070	245120	267340	248850	0.984093	0.999735	0.906945	1.00108	1.09183	1.01632	0.9297	0.144505
RC2G0114500	MLO-like protein	--	65.55	9.9	9	3	3	3	2	2	0	1	1	2	2	2	0	1	1	2	2	2	0	1	1	21735	0	32680	0	0	0	0.798861		1.20114
RC2G0114700	Localized to the inner membrane of the chloroplast	--	16.576	10.8	7	2	2	1	1	2	1	1	1	2	2	2	1	2	2	2	2	2	1	2	2	466710	488160	550330	0	333990	329350	1.07609	1.12555	1.2689		0.77008	0.759382	1.5127	0.0075303
RC2G0114800	Putative membrane transport protein	--	43.176	12.4	15	4	4	3	2	3	1	3	3	3	3	4	2	3	3	3	3	4	2	3	3	95477	80567	83776	50455	46325	45529	1.42457	1.20211	1.24999	0.752818	0.691196	0.679319	1.8257	0.000574204
RC2G0114900	Putative exoribonuclease II	--	105.15	18.6	49	13	13	9	9	10	4	10	7	9	8	12	6	11	6	9	8	12	6	11	6	27514	33442	30622	41955	30311	34975	0.830323	1.00922	0.924117	1.26613	0.914731	1.05548	0.8539	0.237634
RC2G0117500	Putative hydrolase	--	20.803	8.3	1	1	1	1	0	0	0	0	0	1	1	0	1	0	0	1	1	0	1	0	0	0	0	0	0	0	0
RC2G0117700	Putative WRB/Get1 family protein	--	20.623	16.1	9	2	2	2	2	1	1	2	1	2	2	2	1	2	1	2	2	2	1	2	1	218360	202730	231540	0	163370	0	1.07039	0.993775	1.135		0.800833		1.3316
RC2G0118500	Rab proteins geranylgeranyltransferase component	--	60.944	12.8	20	4	4	3	4	4	2	3	4	4	4	4	2	3	4	4	4	4	2	3	4	60262	58159	65019	64764	65128	64034	0.958147	0.92471	1.03378	1.02973	1.03551	1.01812	0.9459	0.16373
RC2G0119100	Putative phosphatidylinositol-3,4-bisphosphate 4-phosphatase	--	66.264	45.2	66	18	17	8	14	13	6	13	12	11	15	13	9	12	12	10	14	12	8	11	11	97762	105770	97805	107420	105910	96409	0.9599	1.03853	0.960322	1.05473	1.0399	0.946615	0.9729	0.562155
RC2G0119600	Phosphoserine aminotransferase	--	47.781	47.1	145	20	20	26	25	27	21	21	25	18	18	20	19	18	18	18	18	20	19	18	18	1350300	1302000	1335700	1488000	1446700	1388200	0.97484	0.93997	0.9643	1.07425	1.04444	1.0022	0.9225	0.0245969
RC2G0119700	protein GRIP	--	86.733	11.6	22	7	7	4	5	6	2	1	4	4	5	7	3	2	5	4	5	7	3	2	5	34975	37667	39020	32100	32191	32368	1.00734	1.08487	1.12384	0.924535	0.927156	0.932254	1.1552	0.0114264
RC2G0119900	Putative isocitrate dehydrogenase (NAD(+))	--	40.12	35.1	18	10	8	5	3	2	2	2	4	7	8	4	5	6	6	5	6	2	3	4	4	68439	246560	128990	187520	186450	175710	0.41325	1.48879	0.778871	1.13229	1.12583	1.06098	0.8077	0.403489
RC2G0120300	Putative strictosidine synthase transcription factor WD40-like family	--	35.248	28	12	8	3	2	2	3	1	2	2	8	6	6	3	6	8	3	2	3	1	2	3	211500	230020	132530	0	127810	83380	1.34672	1.46465	0.843882		0.813828	0.53092	1.8121	0.119421
RC2G0120500	Putative chitinase	--	28.393	42.7	15	6	6	3	4	3	2	2	1	3	4	4	1	2	2	3	4	4	1	2	2	52218	37912	23439	28789	41743	23848	1.50666	1.09388	0.676291	0.830656	1.20442	0.688092	1.2033	0.603156
RC2G0122100	Putative chitinase	--	31.794	39.6	36	6	6	6	6	6	5	6	7	5	5	5	4	4	6	5	5	5	4	4	6	292550	295450	307840	282280	288280	275770	1.00754	1.01752	1.06019	0.972167	0.992831	0.949747	1.0585	0.0482032
RC2G0123300	Putative amino acid transporter, transmembrane domain-containing protein	--	60.443	23.1	14	7	5	4	5	5	0	0	0	6	6	7	2	3	3	4	4	5	0	1	1	139340	152190	158210	0	0	0	0.92947	1.01519	1.05534
RC2G0123400	S-acyltransferase	--	37.806	19.5	19	6	6	4	4	5	1	4	1	4	4	5	1	4	3	4	4	5	1	4	3	91800	83514	96128	0	89423	89909	1.01825	0.92634	1.06625		0.991883	0.997274	1.0091	0.899446
RC2G0125300	Putative F-box protein	--	44.708	4.8	2	1	1	1	1	0	0	0	0	1	1	0	0	0	0	1	1	0	0	0	0	0	0	0	0	0	0
RC2G0126000	Putative dual-specificity kinase TKL-Pl-4 family	--	64.762	27	32	11	11	4	5	7	5	6	5	6	8	8	7	11	8	6	8	8	7	11	8	139690	138110	136590	132330	130240	124750	1.04544	1.03362	1.02224	0.990358	0.974717	0.933629	1.0699	0.0224979
RC2G0127000	Phospholipase D	--	97.868	47.9	172	35	33	33	29	31	23	30	26	32	28	31	23	31	27	30	26	29	22	29	25	274220	278450	269400	330270	306300	296970	0.937179	0.951635	0.920706	1.12874	1.04682	1.01493	0.8806	0.0186372
RC2G0127500	Mss4-like protein	--	14.872	14.4	5	2	2	2	1	1	0	0	1	2	1	1	0	0	2	2	1	1	0	0	2	112430	0	0	0	0	110740	1.00757					0.992427	1.0153
RC2G0127800	Putative procollagen-proline dioxygenase	--	39.405	22.6	24	5	5	3	4	4	5	4	4	5	5	4	5	5	5	5	5	4	5	5	5	140620	147860	151830	175090	160210	144600	0.916878	0.964084	0.98997	1.14163	1.04461	0.942828	0.9175	0.23408
RC2G0127900	Aconitate hydratase	--	98.316	62.8	304	47	39	57	50	55	41	53	48	44	43	44	33	40	40	37	36	37	27	35	32	1374300	1382400	1393400	1484200	1529700	1456100	0.956578	0.962216	0.969873	1.03307	1.06474	1.01351	0.9284	0.00764785
RC2G0129500	Putative nepenthesin	--	35.415	7	8	2	2	1	1	1	1	2	2	2	2	2	1	2	2	2	2	2	1	2	2	95525	38146	45657	0	42094	47240	1.77779	0.709925	0.849711		0.783401	0.879172	1.3383	0.605917
RC2G0129700	Putative T-complex protein 1, zeta subunit	--	59.225	63.4	28	25	3	5	5	4	2	6	6	19	21	24	14	20	19	3	3	3	2	3	3	477150	489390	493210	495360	466040	456000	0.995047	1.02057	1.02854	1.03302	0.971878	0.950941	1.0299	0.324923
RC2G0129800	Peroxidase	--	34.251	9.5	3	2	2	0	0	0	1	0	2	1	2	0	2	2	2	1	2	0	2	2	2	0	39486	0	43046	44918	38050		0.954344		1.04039	1.08563	0.919637	0.94
RC2G0130100	Putative major intrinsic protein	--	8.1702	24.3	2	1	1	0	1	0	0	0	1	0	1	0	0	0	1	0	1	0	0	0	1	0	0	0	0	0	0
RC2G0130400	Putative winged helix-turn-helix DNA-binding domain-containing protein	--	54.096	13.4	11	5	5	3	2	2	1	1	2	3	3	3	3	3	3	3	3	3	3	3	3	95834	97654	81451	147300	82527	97144	0.955299	0.973441	0.811925	1.46833	0.822651	0.968357	0.8409	0.467289
RC2G0131000	Putative S-phase kinase-associated protein	--	17.781	73.1	66	9	4	12	12	11	8	12	11	9	9	8	8	9	8	4	4	4	4	4	4	1522400	1491900	1485500	1814100	1759300	1682600	0.936305	0.917546	0.91361	1.11571	1.082	1.03483	0.8561	0.0025805
RC2G0132700	Vacuolar protein sorting-associated protein 35	--	89.763	40.7	110	26	19	19	20	19	14	16	22	23	20	21	18	21	21	16	15	15	14	16	16	198900	202300	197140	205910	203110	200710	0.987857	1.00474	0.979115	1.02267	1.00877	0.996846	0.9813	0.149387
RC2G0132800	Putative small GTPase superfamily, P-loop containing nucleoside triphosphate hydrolase	--	21.557	28.4	3	4	2	0	1	1	0	0	1	3	4	2	3	3	3	1	2	1	1	1	1	0	0	0	0	0	0
RC2G0133000	Putative 3-dehydroquinate synthase	--	47.983	36.9	56	13	13	9	12	12	7	7	9	10	12	11	9	9	10	10	12	11	9	9	10	295270	292200	271050	334620	318070	323070	0.965839	0.955797	0.886615	1.09455	1.04042	1.05677	0.8798	0.014082
RC2G0133800	Putative L-ascorbate peroxidase	--	31.606	18	19	5	1	3	3	5	2	2	4	4	4	5	4	4	5	0	0	1	0	0	1	1149000	1149100	1195500	0	886410	1000000	1.06784	1.06794	1.11106		0.8238	0.929366	1.2347	0.0215018
RC2G0133900	Putative L-ascorbate peroxidase	--	31.721	14.7	6	4	2	1	1	3	0	0	1	3	3	4	3	2	3	1	1	2	1	0	1	0	0	0	0	0	0
RC2G0134300	Proteasome subunit alpha type	--	27.164	68.3	79	13	13	16	17	16	8	10	12	11	13	13	8	9	10	11	13	13	8	9	10	872680	876560	934390	1129800	1050800	1084700	0.880172	0.884085	0.942411	1.1395	1.05982	1.09401	0.8219	0.00298432
RC2G0134800	Alpha-mannosidase	--	112.58	27.6	86	20	17	15	17	16	8	13	17	15	16	16	16	16	17	12	13	13	13	13	14	899180	862740	900040	1048200	1093200	1057300	0.920558	0.883252	0.921439	1.07312	1.11919	1.08244	0.8322	0.000633008
RC2G0134900	Putative 26S proteasome regulatory complex, non-ATPase subcomplex, subunit s5a	--	43.198	46.2	81	16	15	15	15	13	11	13	14	16	15	15	9	13	14	15	14	14	8	12	13	640280	641620	658190	671900	670070	670500	0.971947	0.973981	0.999135	1.01995	1.01717	1.01782	0.964	0.0145961
RC2G0135100	Putative thiosulfate sulfurtransferase	--	19.108	54.7	39	8	8	6	4	8	5	10	6	5	6	6	7	8	7	5	6	6	7	8	7	268990	264000	275210	252920	236740	228990	1.05704	1.03743	1.08148	0.993889	0.930307	0.899853	1.1246	0.0201156
RC2G0136100	Putative transcription factor interactor and regulator CCHC(Zn) family	--	25.698	25.2	16	4	4	2	2	3	2	4	3	3	3	3	4	4	4	3	3	3	4	4	4	260350	255680	257090	511200	476760	480040	0.697018	0.684515	0.68829	1.3686	1.2764	1.28518	0.5266	9.59205e-06
RC2G0136200	Ferredoxin--NADP reductase, chloroplastic	--	40.393	40.8	59	13	13	9	13	10	7	10	10	11	12	11	9	11	10	11	12	11	9	11	10	344030	341440	313590	404920	406540	395620	0.935652	0.928608	0.852865	1.10125	1.10566	1.07596	0.8277	0.00354815
RC2G0136300	Coatomer beta subunit	--	72.429	13.5	22	7	7	4	5	5	2	3	3	4	5	7	3	5	6	4	5	7	3	5	6	68985	68790	71017	56087	57281	56561	1.09292	1.08983	1.12511	0.888575	0.907491	0.896084	1.2287	6.50572e-05
RC2G0136700	CDPK1	--	62.47	2.3	2	1	1	1	0	1	0	0	0	1	1	1	0	0	0	1	1	1	0	0	0	0	0	0	0	0	0
RC2G0136900	Naringenin,2-oxoglutarate 3-dioxygenase	--	41.067	70.9	119	21	21	22	21	23	16	16	21	20	20	19	17	16	18	20	20	19	17	16	18	633900	654010	618240	748880	769770	687070	0.924981	0.954325	0.90213	1.09276	1.12324	1.00257	0.8642	0.0186591
RC2G0137700	Putative oxoglutarate/iron-dependent dioxygenase, alpha-ketoglutarate-dependent dioxygenase AlkB	--	56.612	5.4	5	2	2	1	2	0	0	1	1	2	2	1	0	2	1	2	2	1	0	2	1	19669	19758	0	0	18522	0	1.01826	1.02286			0.958878		1.0643
RC2G0138400	Putative transcription factor YEATS family	--	31.907	4.6	6	1	1	1	1	1	1	1	1	1	1	1	1	1	1	1	1	1	1	1	1	0	0	0	0	0	0
RC2G0138800	Putative GDP-mannose 4,6-dehydratase	--	41.52	51.6	119	17	17	23	22	21	15	19	19	17	17	16	14	15	15	17	17	16	14	15	15	1108900	1089100	1130900	1222700	1187200	1134400	0.968021	0.950736	0.987226	1.06736	1.03637	0.990281	0.9392	0.062722
RC6G0510000	V-type proton ATPase proteolipid subunit	--	16.354	11.2	15	1	1	3	5	2	1	2	2	1	1	1	1	1	1	1	1	1	1	1	1	512850	422280	535190	379110	369250	336020	1.20449	0.991772	1.25695	0.890382	0.867225	0.789181	1.3559	0.0211367
RC2G0139400	Kinesin-like protein	--	111.17	1.3	5	1	1	0	1	1	1	1	1	0	1	1	1	1	1	0	1	1	1	1	1	0	0	0	0	0	0
RC2G0140000	Putative dipeptidyl-peptidase II	--	54.682	43.6	86	18	18	14	16	14	11	16	15	13	17	14	11	15	16	13	17	14	11	15	16	472490	515330	498780	706140	636010	666810	0.811012	0.884545	0.856138	1.21206	1.09169	1.14455	0.74	0.00158526
RC2G0140800	Protein CHAPERONE-LIKE PROTEIN OF POR1-like	--	32.078	10.2	12	2	2	2	2	2	2	2	2	2	2	2	2	2	2	2	2	2	2	2	2	42706	40192	42669	40316	43425	39450	1.03006	0.969424	1.02917	0.972415	1.0474	0.951527	1.0193	0.609402
RC2G0141000	UPF0183 protein	--	43.635	15.9	14	4	4	3	3	3	0	1	4	4	4	3	3	3	4	4	4	3	3	3	4	40331	47593	38792	39008	37781	38205	1.00114	1.18141	0.962939	0.968301	0.937843	0.948368	1.1019	0.215557
RC2G0141200	Putative alpha/Beta hydrolase	--	73.72	3.8	10	2	2	2	1	1	2	2	2	2	2	1	2	2	2	2	2	1	2	2	2	16147	13664	0	26108	28762	25737	0.731176	0.61874		1.18223	1.30241	1.16543	0.5547	0.0045539
RC2G0141400	Putative Coiled-coil domain-containing protein	--	29.675	15	13	3	3	2	2	3	2	2	2	3	2	3	3	2	3	3	2	3	3	2	3	50720	35883	45175	29425	38870	29467	1.32578	0.937954	1.18084	0.769147	1.01603	0.770245	1.3479	0.0967073
RC2G0141500	Putative cytochrome P450	--	57.833	12.2	22	5	5	3	4	4	3	4	4	4	4	4	3	5	4	4	4	4	3	5	4	37414	35901	42147	48394	52713	46256	0.85412	0.81958	0.962169	1.10478	1.20338	1.05597	0.7835	0.0163762
RC2G0142200	Putative transcription factor MADS-MIKC family	--	29.831	4.6	5	1	1	0	1	1	1	1	1	1	1	1	1	1	1	1	1	1	1	1	1	0	0	0	0	0	0
RC2G0142300	Aldehyde dehydrogenase	--	51.729	24.9	21	13	4	3	4	3	3	4	4	12	11	12	8	13	13	3	3	3	2	4	4	120030	158420	125670	168680	180460	176630	0.774479	1.02218	0.81087	1.08839	1.1644	1.13968	0.7686	0.037432
RC2G0142500	Aldehyde dehydrogenase	--	53.767	30.1	49	14	5	8	10	10	4	8	9	11	12	11	9	12	12	2	4	2	3	3	3	248440	233950	243240	282270	261210	261480	0.973899	0.917097	0.953515	1.10651	1.02396	1.02502	0.9014	0.0293353
RC2G0142700	Putative aminoacyltransferase, E1 ubiquitin-activating enzyme	--	18.462	13	3	2	1	0	0	0	1	2	0	0	0	0	1	2	1	0	0	0	1	1	1	0	0	0	0	0	0
RC2G0142800	Putative oxidoreductase	--	63.281	24.7	64	11	11	9	13	10	10	10	12	11	11	11	9	9	10	11	11	11	9	9	10	207020	205420	226130	236590	235510	218360	0.934606	0.927383	1.02088	1.0681	1.06323	0.985802	0.9248	0.123628
RC2G0143200	Beta-galactosidase	--	94.884	5.4	9	5	3	1	2	2	1	1	2	4	5	4	3	3	4	2	3	2	1	1	2	0	21093	20375	0	0	19929		1.03065	0.99557			0.973777	1.0404
RC2G0143300	Thioredoxin	--	13.049	51.7	25	4	4	4	4	5	5	3	4	4	4	4	4	4	4	4	4	4	4	4	4	116310	110870	106700	96906	88950	98667	1.12849	1.07571	1.03525	0.940222	0.863029	0.957308	1.1735	0.0167688
RC2G0144200	FG-GAP repeat-containing protein	--	76.597	22.8	50	12	12	10	11	11	3	7	8	10	10	10	7	9	9	10	10	10	7	9	9	82295	77797	84720	81659	83702	85119	0.996927	0.942438	1.0263	0.989223	1.01397	1.03114	0.9774	0.447515
RC2G0144700	Putative soluble epoxide hydrolase	--	37.149	39.3	32	10	10	8	8	6	5	1	4	7	8	8	5	3	6	7	8	8	5	3	6	117620	108840	99528	55745	45682	42020	1.50334	1.39112	1.2721	0.712495	0.583876	0.537071	2.2725	0.00103357
RC2G0145400	G-protein coupled receptor	--	45.873	12.3	6	4	4	2	1	2	0	1	0	4	2	4	0	2	1	4	2	4	0	2	1	53623	48781	45261	0	49960	0	1.08535	0.987345	0.916099		1.01121		0.9852
RC2G0146500	Putative dehydrin	--	26.635	39.8	36	7	7	6	7	7	5	6	5	6	7	6	5	6	6	6	7	6	5	6	6	208970	214020	205980	216010	224480	209680	0.980205	1.00389	0.96618	1.01323	1.05296	0.983536	0.9674	0.220687
RC2G0146700	Putative dehydrin	--	42.856	46	35	8	8	5	5	6	6	7	6	5	5	7	7	6	6	5	5	7	7	6	6	117370	106820	126710	111610	118840	127860	0.992964	0.90371	1.07198	0.944234	1.0054	1.08171	0.9793	0.747315
RC2G0147000	Mitogen-activated protein kinase	--	40.508	17.4	16	6	6	2	4	2	2	3	3	4	4	3	2	3	3	4	4	3	2	3	3	29915	28922	24269	29880	28574	26673	1.06691	1.0315	0.86555	1.06567	1.01909	0.951288	0.9763	0.728822
RC2G0147200	Putative thioredoxin-like protein	--	23.732	35.7	34	7	7	7	5	6	6	5	5	6	6	7	5	5	6	6	6	7	5	5	6	177490	176430	160010	176580	180970	165400	1.02706	1.02093	0.925912	1.0218	1.0472	0.957102	0.9828	0.700243
RC2G0149600	Putative aldolase-type TIM barrel, pyruvate/Phosphoenolpyruvate kinase-like protein	--	80.679	61.8	161	32	32	24	31	32	19	24	31	25	27	29	25	25	27	25	27	29	25	25	27	241010	244060	242370	269740	259200	256770	0.955662	0.967756	0.961055	1.06958	1.02779	1.01815	0.9258	0.00778101
RC2G0149700	Putative theobromine synthase	--	39.293	28.6	18	6	6	2	3	3	3	4	3	4	4	3	3	4	5	4	4	3	3	4	5	42968	39315	37359	53710	45803	53811	0.944469	0.864174	0.821179	1.18059	1.00679	1.18281	0.7803	0.0213506
RC2G0150700	Putative NADH:ubiquinone reductase (H(+)-translocating)	--	29.168	58.7	39	11	7	7	8	7	7	4	6	10	11	8	10	9	10	6	7	5	6	5	6	405410	442950	427160	426430	404310	519250	0.926471	1.01226	0.976176	0.974508	0.923958	1.18663	0.9448	0.556273
RC2G0150900	Putative inorganic diphosphatase	--	25.145	68.3	113	12	10	19	20	19	17	20	18	11	12	11	11	10	10	9	10	9	9	8	8	965140	941980	919030	872510	867040	834770	1.07228	1.04655	1.02106	0.969371	0.963294	0.927442	1.0978	0.00915302
RC2G0151100	Protein RER1	--	21.429	24.6	11	4	4	2	2	2	1	1	3	3	3	2	1	1	4	3	3	2	1	1	4	131510	108380	122580	0	0	98864	1.14026	0.93971	1.06283			0.857201	1.2221
RC2G0155500	AP complex subunit sigma	--	18.838	7.2	3	1	1	1	1	1	0	0	0	1	1	1	0	0	0	1	1	1	0	0	0	0	0	0	0	0	0
RC2G0152400	Putative pantetheine-phosphate adenylyltransferase	--	19.963	33.3	18	5	5	5	6	5	1	0	1	5	5	5	3	4	4	5	5	5	3	4	4	97817	94650	116400	60830	70800	65045	1.16094	1.12335	1.38149	0.721958	0.840286	0.771983	1.5704	0.00446271
RC2G0152600	Glucose-6-phosphate 1-epimerase	--	33.335	43.1	38	8	8	7	6	6	7	6	6	6	5	8	7	6	7	6	5	8	7	6	7	230280	245620	230720	182730	192570	220380	1.06095	1.13163	1.06298	0.84188	0.887215	1.01534	1.1862	0.0438238
RC2G0153700	Putative ATPase, AAA-type, core, P-loop containing nucleoside triphosphate hydrolase	--	70.358	20.7	34	11	9	8	6	5	5	5	5	10	9	7	7	10	9	8	7	5	5	8	7	32508	37033	33615	32775	28479	30611	1.00014	1.13935	1.0342	1.00835	0.876183	0.941776	1.1229	0.108453
RC2G0154300	Putative acylglycerol lipase	--	35.003	16.6	15	4	4	1	3	4	2	2	3	2	4	4	2	3	3	2	4	4	2	3	3	39345	38296	39711	44796	45523	38091	0.960563	0.934953	0.969499	1.09364	1.11139	0.929948	0.9139	0.207732
RC2G0155100	Dipeptide transport ATP-binding protein	--	7.8599	21.7	4	1	1	1	1	1	1	0	0	1	1	1	1	1	0	1	1	1	1	1	0	0	0	0	0	0	0
RC2G0155200	Putative amine oxidase, FAD/NAD(P)-binding domain-containing protein	--	39.53	33.4	34	8	8	7	6	4	6	6	5	7	6	7	7	6	6	7	6	7	7	6	6	63001	72915	72069	87770	85167	79638	0.820753	0.949909	0.938887	1.14343	1.10952	1.03749	0.8235	0.0236636
RC2G0155300	Putative amine oxidase, FAD/NAD(P)-binding domain-containing protein	--	19.528	19.9	4	2	2	1	0	2	0	1	0	1	1	2	1	1	1	1	1	2	1	1	1	0	0	0	0	0	0
RC2G0155600	Putative vacuolar sorting protein 39/Transforming growth factor beta receptor-associated domain 1	--	111.76	18.7	65	15	15	12	10	12	6	12	13	14	13	13	12	12	12	14	13	13	12	12	12	227970	225210	248560	242060	236700	215650	0.979708	0.967847	1.0682	1.04026	1.01723	0.926763	1.0106	0.830318
RC2G0155900	Putative MIP18 family protein-like	--	6.3621	25	4	1	1	1	1	1	0	1	0	1	1	1	1	1	1	1	1	1	1	1	1	0	0	0	0	0	0
RC2G0156000	Putative CRAL-TRIO lipid binding domain, CRAL/TRIO domain-containing protein	--	34.019	4.7	3	1	1	1	1	1	0	0	0	1	1	1	1	1	1	1	1	1	1	1	1	0	0	0	0	0	0
RC2G0157400	Succinate dehydrogenase [ubiquinone] flavoprotein subunit, mitochondrial	--	69.694	57.4	214	24	24	39	35	37	30	35	38	24	23	23	22	23	23	24	23	23	22	23	23	1801100	1785000	1758500	1853600	1811600	1826500	0.997259	0.988345	0.973672	1.02633	1.00307	1.01132	0.9732	0.0485486
RC2G0158600	Putative F-box domain, galactose oxidase/kelch, beta-propeller, F-box associated interaction	--	40.365	19.2	14	6	6	5	2	4	1	1	1	6	4	4	3	1	3	6	4	4	3	1	3	91103	98919	101900	119030	0	103150	0.88604	0.962056	0.991048	1.15765		1.00321	0.8759	0.152512
RC2G0160100	U2 snRNP auxiliary factor large subunit	--	65.979	4.4	8	2	2	1	2	1	0	2	2	2	2	1	2	2	2	2	2	1	2	2	2	25291	25770	0	26602	21701	28297	0.990553	1.00931		1.0419	0.849946	1.10829	0.9999	0.9566
RC2G0161300	PPM-type phosphatase domain containing protein	--	46.451	7.3	4	2	2	0	1	1	0	0	2	0	1	1	0	0	2	0	1	1	0	0	2	0	0	0	0	0	0
RC2G0161900	Putative transcription factor bZIP family	--	35.865	5.3	6	1	1	1	1	1	1	1	1	1	1	1	1	1	1	1	1	1	1	1	1	0	0	0	0	0	0
RC2G0162700	Small nuclear ribonucleoprotein Sm D2	--	11.563	19	14	2	2	2	3	2	1	3	3	1	2	2	2	2	2	1	2	2	2	2	2	160570	159950	174190	125120	119320	122810	1.11771	1.11339	1.21252	0.870945	0.830572	0.854866	1.3471	0.000664057
RC2G0162800	Putative NAD(P)H dehydrogenase (Quinone)	--	27.492	35.5	40	6	6	6	7	5	6	9	7	6	6	6	6	6	6	6	6	6	6	6	6	607410	613530	607970	587540	591060	573240	1.01779	1.02805	1.01873	0.984498	0.990396	0.960536	1.044	0.0120947
RC2G0163000	Putative xaa-Pro aminopeptidase	--	71.868	71.5	214	33	33	37	40	35	31	34	37	31	32	30	27	28	29	31	32	30	27	28	29	1098700	1138000	1138400	1243400	1194100	1240800	0.934613	0.968044	0.968384	1.0577	1.01577	1.05549	0.9176	0.00820979
RC2G0163400	Glycosyltransferase	--	53.352	37.9	58	15	15	8	12	11	6	10	11	8	12	10	7	9	10	8	12	10	7	9	10	406190	405570	385990	554690	582540	586190	0.834303	0.833029	0.792812	1.13932	1.19652	1.20402	0.695	0.000114068
RC2G0165400	Glycosyltransferase	--	52.696	35.4	81	13	13	16	14	14	11	15	11	12	12	12	10	12	11	12	12	12	10	12	11	983250	1152400	1017900	1301700	1300800	1351700	0.830009	0.972797	0.859259	1.09883	1.09807	1.14104	0.7975	0.0101496
RC2G0166200	Putative aminoacyltransferase, E1 ubiquitin-activating enzyme	--	20.683	41.8	31	7	5	5	5	6	4	5	6	4	5	6	4	6	5	3	3	4	3	4	3	168560	197300	163780	155880	187530	165950	0.973397	1.13936	0.945794	0.900173	1.08295	0.958325	1.0398	0.651992
RC2G0166300	Putative geranylgeranyl diphosphate synthase	--	39.399	18.2	24	5	5	4	4	4	3	5	4	4	5	5	3	5	4	4	5	5	3	5	4	107140	82902	127980	93775	96699	138400	0.99373	0.768921	1.18702	0.869769	0.896889	1.28367	0.967	0.861564
RC2G0168000	LysM domain receptor-like kinase 4 isoform X1	--	75.015	1.2	5	1	1	1	1	1	1	0	1	1	1	1	1	1	1	1	1	1	1	1	1	0	0	0	0	0	0
RC2G0170000	Putative CAP domain-containing protein	--	18.932	8.1	11	2	2	3	3	2	1	1	1	2	2	2	1	1	1	2	2	2	1	1	1	372200	339790	386090	0	0	0	1.01687	0.92832	1.05481
RC2G0170900	Putative outer membrane protein/outer membrane enzyme PagP, beta-barrel	--	35.129	51.7	59	13	13	12	10	12	7	9	9	13	13	12	8	11	10	13	13	12	8	11	10	266370	265830	263920	427790	409110	398960	0.786533	0.784939	0.779299	1.26317	1.20801	1.17804	0.6442	2.85433e-05
RC2G0175000	Uncharacterized protein	--	8.1351	17.1	4	1	1	1	0	0	1	1	1	1	1	0	1	1	1	1	1	0	1	1	1	0	0	0	0	0	0
RC2G0175600	Putative molybdenum cofactor sulfurtransferase	--	107.43	1.7	2	1	1	0	1	0	0	0	1	0	1	0	0	0	1	0	1	0	0	0	1	0	0	0	0	0	0
RC2G0176300	Putative nucleoporin p58/p45	--	57.628	10.4	16	4	4	3	2	2	2	4	3	3	3	3	4	4	3	3	3	3	4	4	3	442540	451930	537680	510150	349790	531490	0.940381	0.960334	1.14255	1.08405	0.74329	1.1294	1.0293	0.789585
RC2G0176400	Putative carboxylesterase	--	29.367	26.8	6	5	1	1	1	1	1	1	1	4	4	4	5	3	5	1	1	1	1	1	1	0	0	0	0	0	0
RC2G0178000	autophagy-related protein 101-like isoform X1	--	27.866	19.5	10	4	4	2	2	3	1	1	1	2	3	3	2	3	1	2	3	3	2	3	1	56967	52889	53253	64898	57733	0	0.996833	0.925474	0.931844	1.13561	1.01024		0.8867	0.111398
RC2G0178400	Putative L-ascorbate oxidase	--	59.895	10.2	9	4	3	1	2	1	1	1	3	2	3	2	3	2	4	1	2	1	2	1	3	0	32871	0	29299	0	35321		1.01151		0.901591		1.0869	1.0174
RC2G0179300	Putative powdery mildew resistance protein, RPW8	--	98.556	10.5	20	8	7	4	4	5	3	2	2	4	5	6	4	2	5	4	4	5	3	2	4	32689	27499	32800	25842	27605	20641	1.17392	0.987539	1.17791	0.928033	0.991345	0.741255	1.2551	0.093297
RC2G0179500	Putative powdery mildew resistance protein, RPW8	--	95.059	4.4	4	3	3	0	0	2	0	1	1	1	1	2	1	1	2	1	1	2	1	1	2	0	0	0	0	0	0
RC2G0179800	Putative powdery mildew resistance protein, RPW8	--	96.882	7.3	8	5	3	1	2	2	2	0	1	2	5	3	3	1	3	1	3	2	1	0	2	30090	31781	25179	23262	0	21903	1.13792	1.20187	0.952199	0.879704		0.82831	1.2849	0.0780228
RC2G0181200	Putative powdery mildew resistance protein, RPW8	--	93.569	6.1	4	3	2	2	1	0	1	0	0	3	3	0	2	1	1	2	2	0	1	0	1	49996	56221	0	0	0	0	0.941394	1.05861
RC2G0182700	Putative transferase, protein kinase RLK-Pelle-RLCK-VIIa-2 family	--	84.406	11.6	19	6	5	4	4	5	2	0	4	5	4	6	3	1	4	4	3	5	3	0	3	70230	85452	89327	66734	0	68882	0.922562	1.12252	1.17342	0.876637		0.904854	1.2044	0.156603
RC2G0183000	Putative transferase, protein kinase RLK-Pelle-RLCK-VIIa-2 family	--	216.92	0.8	4	2	0	1	1	1	1	0	0	2	2	2	1	2	1	0	0	0	0	0	0	0	0	0	0	0	0
RC2G0183800	Putative tubulin/FtsZ, GTPase domain, misato Segment II tubulin-like domain-containing protein	--	62.977	9.7	13	4	4	1	3	2	3	2	2	3	3	3	3	3	2	3	3	3	3	3	2	264020	289520	254480	250500	238470	273350	1.00877	1.10621	0.972324	0.957118	0.911153	1.04442	1.0599	0.351458
RC2G0184400	Putative ribosomal protein L25	--	27.515	10.4	2	2	2	1	0	1	0	0	0	1	1	1	2	0	0	1	1	1	2	0	0	0	0	0	0	0	0
RC2G0185500	CDPK-related kinase 5	--	68.05	10.7	14	5	4	3	3	4	2	1	1	3	3	3	2	3	2	3	3	3	2	2	2	19336	18569	13570	22626	14249	11884	1.15745	1.11154	0.812299	1.35439	0.852944	0.711375	1.0557	0.736395
RC2G0185900	Putative transcription factor WD40-like family	--	177.19	34.7	163	38	38	31	30	33	20	24	25	30	31	33	25	27	27	30	31	33	25	27	27	159440	158610	161780	150780	144090	143150	1.04226	1.03684	1.05756	0.985651	0.941919	0.935774	1.0955	0.00624461
RC2G0186600	Putative CTLH/CRA to LisH motif domain-containing protein	--	78.713	5	5	3	3	1	2	1	1	0	0	2	2	2	1	1	1	2	2	2	1	1	1	0	0	0	0	0	0
RC2G0186800	Pentatricopeptide repeat-containing protein	--	111.35	1.2	1	1	1	0	0	1	0	0	0	0	0	1	0	0	0	0	0	1	0	0	0	0	0	0	0	0	0
RC2G0189600	Putative C15orf43	--	266.81	10.6	58	18	18	8	11	12	9	8	10	14	16	15	10	11	12	14	16	15	10	11	12	102480	94492	105430	95370	90816	94740	1.05409	0.971927	1.08443	0.980958	0.934116	0.974477	1.0764	0.114701
RC2G0191300	Putative EF-hand domain pair protein	--	19.314	52.1	22	7	7	2	3	4	3	5	5	4	4	4	5	5	6	4	4	4	5	5	6	117320	129960	110690	179840	215970	165120	0.766046	0.84858	0.722755	1.17427	1.41019	1.07816	0.6382	0.00843208
RC2G0192800	Putative nucleotide-binding alpha-beta plait domain-containing protein	--	37.66	17.4	14	4	4	2	3	2	2	3	2	2	3	3	3	3	3	2	3	3	3	3	3	61541	69058	80826	38741	47420	48027	1.06838	1.19888	1.40318	0.672562	0.823233	0.833771	1.5756	0.0126131
RC2G0193800	Putative rapid ALkalinization Factor	--	21.822	10.8	5	2	2	1	1	1	0	0	2	2	2	1	1	0	2	2	2	1	1	0	2	55691	57099	0	0	0	62172	0.95491	0.979053				1.06604	0.9071
RC2G0194500	Putative PLC-like phosphodiesterase, TIM beta/alpha-barrel domain-containing protein	--	44.959	8.9	15	4	3	1	3	4	2	3	2	3	3	4	3	3	4	2	2	3	2	2	3	70193	85805	79654	117260	107580	94565	0.758765	0.927526	0.861036	1.26754	1.16291	1.02222	0.7378	0.0239418
RC2G0194700	Nicotinate phosphoribosyltransferase	--	61.324	35.9	58	15	15	10	11	11	6	10	10	11	12	11	7	10	12	11	12	11	7	10	12	193250	191080	180140	215450	205330	191520	0.985324	0.97426	0.91848	1.09851	1.04692	0.976503	0.9219	0.117467
RC2G0195000	Putative PLC-like phosphodiesterase, TIM beta/alpha-barrel domain-containing protein	--	46.139	21.8	14	6	6	2	3	2	3	1	3	4	4	3	3	3	4	4	4	3	3	3	4	131140	120300	137200	154330	153960	143870	0.935823	0.858468	0.979068	1.10131	1.09867	1.02666	0.8595	0.0274626
RC2G0196700	Cyclin	--	39.676	15.6	9	5	5	1	1	1	1	3	2	4	3	2	4	4	3	4	3	2	4	4	3	39648	41906	37033	45645	59689	45313	0.883573	0.933894	0.825297	1.01722	1.3302	1.00982	0.7872	0.0758368
RC2G0197400	Putative aminoacyltransferase, E1 ubiquitin-activating enzyme	--	18.073	16.2	2	1	1	1	1	0	0	0	0	1	1	0	0	1	0	1	1	0	0	1	0	0	0	0	0	0	0
RC2G0198100	Putative aminocyclopropanecarboxylate oxidase	--	19.213	28.1	22	4	4	3	4	5	3	4	3	4	3	4	4	4	3	4	3	4	4	4	3	196630	189590	191310	199630	171750	202130	1.02497	0.988271	0.997237	1.04061	0.895277	1.05364	1.007	0.866868
RC2G0199100	Putative actinidain	--	42.819	34.5	65	11	11	10	9	10	7	15	14	9	10	10	8	10	11	9	10	10	8	10	11	1208300	1157100	1204800	1483400	1444100	1412500	0.916513	0.877677	0.913858	1.12518	1.09537	1.0714	0.8226	0.000604306
RC2G0199600	Protein RER1	--	24.223	9.3	8	2	2	2	0	1	1	2	2	2	2	2	2	2	2	2	2	2	2	2	2	58888	55713	60394	32339	33106	30819	1.30255	1.23232	1.33586	0.715309	0.732274	0.681688	1.8179	4.72686e-05
RC2G0199700	Putative phosphoric monoester hydrolase	--	57.075	9	4	4	2	0	2	1	1	0	0	1	3	1	2	1	2	0	2	1	2	0	1	0	12418	0	12021	0	0		1.01625		0.983755			1.033
RC2G0200500	Putative small GTPase superfamily, ARF/SAR type, P-loop containing nucleoside triphosphate hydrolase	--	19.788	32.2	1	5	1	0	1	0	0	0	0	4	5	4	4	4	5	1	1	0	0	0	1	0	0	0	0	0	0
RC2G0201100	Putative D-amino-acid oxidase	--	44.511	6.4	6	2	2	1	2	1	1	1	0	1	2	2	1	1	1	1	2	2	1	1	1	0	10196	10397	0	0	0		0.990239	1.00976
RC2G0201300	Putative calcium-transporting ATPase	--	93.853	7.9	15	5	5	5	2	2	2	1	3	5	4	4	2	2	3	5	4	4	2	2	3	23080	24055	27573	52288	41409	22079	0.72699	0.757701	0.868514	1.647	1.30433	0.69546	0.6453	0.222441
RC2G0203000	Mitogen-activated protein kinase kinase kinase	--	92.73	3.4	3	2	2	0	1	2	0	0	0	1	1	2	0	0	0	1	1	2	0	0	0	0	0	0	0	0	0
RC2G0204300	Maternal effect embryo arrest	--	19.999	26.8	27	3	3	4	4	5	4	5	5	3	3	3	3	3	3	3	3	3	3	3	3	137450	127140	134650	117400	126220	126930	1.07133	0.990972	1.04951	0.915055	0.983801	0.989335	1.0774	0.0950461
RC2G0205000	Putative transcription factor WD40-like family	--	64.025	5.4	4	2	2	0	1	2	1	0	0	0	1	2	1	0	0	0	1	2	1	0	0	0	0	0	0	0	0
RC2G0206000	Putative NRAMP family protein	--	55.439	11.6	13	4	4	2	2	1	2	2	4	3	2	1	2	3	4	3	2	1	2	3	4	60912	73967	0	71952	67184	65187	0.897872	1.09031		1.06061	0.990324	0.960888	0.9902	0.877298
RC2G0206400	RING-type E3 ubiquitin transferase	--	91.001	30.8	61	17	16	11	9	9	12	10	10	13	13	11	13	12	11	12	12	11	12	11	10	109210	108690	115380	119420	108610	119550	0.9624	0.957818	1.01677	1.05238	0.957113	1.05352	0.9589	0.327604
RC2G0207200	Putative alpha/Beta hydrolase, strigolactone esterase D14 family	--	30.045	22.5	18	4	4	2	4	4	2	3	3	2	4	4	2	3	3	2	4	4	2	3	3	31052	26156	26468	36033	31387	28154	1.0394	0.875515	0.885958	1.20613	1.05061	0.942393	0.8755	0.220727
RC2G0207500	Putative Late embryogenesis abundant protein, LEA-18	--	9.2118	37.1	6	2	2	2	2	2	0	0	0	2	2	2	0	0	0	2	2	2	0	0	0	24165	28810	23345	0	0	0	0.949882	1.13247	0.917649
RC2G0207600	Putative tripeptidyl-peptidase II	--	84.498	23	50	12	12	10	10	8	5	9	8	10	10	9	6	11	10	10	10	9	6	11	10	623810	626630	622580	716270	734110	749490	0.918969	0.923123	0.917157	1.05518	1.08146	1.10411	0.8514	0.00026475
RC2G0208900	Casein kinase II subunit alpha-2	--	46.379	48.6	92	16	10	19	17	15	11	14	16	16	16	14	13	15	14	10	10	8	8	10	9	166950	167590	162050	165990	166880	161040	1.01131	1.01518	0.981625	1.00549	1.01088	0.975507	1.0054	0.741919
RC2G0209100	Putative SKP1/BTB/POZ domain, NPH3 domain-containing protein	--	69.532	16.4	22	7	7	3	3	2	4	6	4	5	4	3	4	6	4	5	4	3	4	6	4	45422	44992	47112	87668	71053	77008	0.73015	0.723237	0.757316	1.40925	1.14216	1.23789	0.5834	0.00103932
RC2G0210300	Putative formamidase	--	53.554	32.7	45	11	11	9	6	8	7	6	9	11	9	8	9	7	10	11	9	8	9	7	10	88656	75159	81626	100020	110640	100680	0.955377	0.809931	0.879621	1.07784	1.19228	1.08495	0.7883	0.014392
RC2G0210500	Pkinase domain-containing protein	--	49.241	47.4	69	16	13	13	13	12	7	12	12	13	14	13	13	13	14	10	11	10	10	10	11	77835	75080	76587	77907	70786	63968	1.05619	1.01881	1.03926	1.05717	0.960542	0.868024	1.0792	0.242213
RC2G0211900	Formin-like protein	--	96.771	2.6	4	2	1	2	1	0	0	1	0	1	1	1	0	2	0	0	1	1	0	1	0	0	0	0	0	0	0
RC2G0213600	RuvB-like helicase	--	46.454	44.7	74	14	14	11	14	13	8	12	16	9	12	11	8	11	12	9	12	11	8	11	12	218020	218520	204520	238580	233490	226380	0.976566	0.978806	0.916096	1.06866	1.04586	1.01401	0.9178	0.0315854
RC2G0213900	Putative Porin domain-containing protein	--	29.272	64.1	122	17	17	22	24	23	14	20	19	16	16	16	14	15	16	16	16	16	14	15	16	2782700	2819300	2930800	3263100	3093600	3182800	0.923856	0.936007	0.973025	1.08335	1.02707	1.05669	0.8945	0.00702582
RC2G0503900	Putative translation protein SH3	--	16.706	21.2	7	3	3	1	0	1	1	2	2	2	3	3	3	2	2	2	3	3	3	2	2	81249	60148	52069	145170	190390	156700	0.710917	0.526286	0.455596	1.27022	1.66588	1.3711	0.393	0.00357189
RC2G0214200	Adenylyl-sulfate kinase	--	22.848	38.6	20	6	6	3	4	3	4	3	3	3	4	3	5	3	3	3	4	3	5	3	3	42756	47526	42995	49661	47046	50370	0.915043	1.01713	0.920158	1.06282	1.00686	1.07799	0.9062	0.0688127
RC2G0214400	Putative peptidylprolyl isomerase	--	64.739	8.3	11	3	3	3	2	2	1	1	2	3	2	2	1	2	2	3	2	2	1	2	2	30248	31501	26522	0	19049	23192	1.15882	1.20682	1.01608		0.72978	0.888501	1.3931	0.0437706
RC2G0215000	Putative small GTPase superfamily, ARF/SAR type, P-loop containing nucleoside triphosphate hydrolase	--	20.406	50	30	7	5	5	5	6	5	5	4	6	7	7	6	6	7	5	5	5	4	5	5	365710	351710	349430	420250	386550	361870	0.981543	0.943968	0.937849	1.12793	1.03748	0.971237	0.9129	0.120942
RC2G0216200	Putative oxidoreductase	--	22.221	39.5	29	7	6	6	3	7	4	5	4	6	6	7	4	5	6	5	5	6	3	4	5	417730	413990	413670	486800	457890	454430	0.947767	0.939282	0.938556	1.10448	1.03888	1.03103	0.8901	0.0062219
RC2G0218600	Putative BSD domain-containing protein	--	52.751	5.7	4	2	2	0	0	0	1	2	1	0	0	0	1	2	1	0	0	0	1	2	1	0	0	0	0	0	0
RC2G0222200	Putative transferase	--	30.439	4.2	5	1	1	1	1	1	0	1	1	1	1	1	0	1	1	1	1	1	0	1	1	0	0	0	0	0	0
RC2G0223600	Putative S-adenosyl-L-methionine-dependent methyltransferase	--	28.357	53.5	44	10	8	8	9	7	6	6	8	10	10	8	9	7	8	8	8	7	8	6	7	285930	322670	330930	423110	382700	343190	0.821429	0.926977	0.950707	1.21552	1.09943	0.985928	0.8177	0.0571704
RC2G0224000	Branched-chain-amino-acid aminotransferase	--	45.839	39.7	98	16	16	18	20	19	9	14	18	14	16	15	10	13	13	14	16	15	10	13	13	540010	515360	542550	501650	512900	523230	1.03328	0.986115	1.03814	0.959881	0.981408	1.00117	1.0391	0.134516
RC2G0224100	Protein CROWDED NUCLEI 4	--	125.53	11.6	31	11	11	9	4	6	3	4	5	9	6	9	5	4	6	9	6	9	5	4	6	69248	67295	73064	56277	56755	55224	1.09957	1.06856	1.16017	0.89361	0.9012	0.876889	1.2458	0.000994781
RC2G0224200	Putative lysosomal Pro-Xaa carboxypeptidase	--	58.94	21.5	56	11	11	10	9	11	5	11	10	9	9	10	9	9	9	9	9	10	9	9	9	197650	187290	226460	260580	273690	236980	0.857701	0.812744	0.982722	1.13078	1.18768	1.02837	0.7927	0.0296033
RC2G0224900	Xyloglucan endotransglucosylase/hydrolase	--	33.344	34	49	6	6	7	10	9	7	8	8	5	6	6	6	6	6	5	6	6	6	6	6	1431800	1294900	1391400	2177800	2211800	2089500	0.810667	0.733156	0.787793	1.23304	1.25229	1.18305	0.6356	0.000190309
RC2G0225800	Putative sulfurtransferase	--	50.485	38.3	68	13	13	11	12	11	10	11	13	9	11	9	10	9	11	9	11	9	10	9	11	146260	150030	152480	162590	147430	141410	0.97485	0.999978	1.01631	1.08369	0.982648	0.942524	0.9941	0.924789
RC2G0225900	Putative cytochrome-c oxidase	--	11.427	29.4	18	3	3	3	5	4	1	3	2	2	3	3	3	2	3	2	3	3	3	2	3	451120	538760	537710	306140	283150	440020	1.05859	1.26425	1.26179	0.718386	0.664437	1.03255	1.4841	0.0501681
RC2G0226600	Tubulin alpha chain	--	49.655	73.4	6	23	1	1	1	1	1	1	1	20	20	20	18	17	19	1	1	1	1	1	1	0	0	0	0	0	0
RC2G0227400	Malate dehydrogenase	--	37.801	58.5	92	14	9	15	15	16	12	14	20	13	12	13	11	12	14	8	8	8	7	7	9	659670	680960	610550	700450	655430	674630	0.994055	1.02614	0.920036	1.05551	0.987666	1.0166	0.9609	0.342778
RC2G0228200	Putative transcription factor WD40-like family	--	35.224	29.8	25	7	7	3	6	5	2	3	6	3	7	6	5	5	5	3	7	6	5	5	5	46222	43792	56357	52663	48097	56144	0.914457	0.866382	1.11497	1.04189	0.951552	1.11075	0.9329	0.454726
RC2G0228400	Putative oxidoreductase	--	38.741	50.4	99	17	15	17	19	16	15	15	17	16	17	16	14	16	15	14	15	14	13	14	14	770840	712700	743030	1007200	966210	948740	0.898289	0.830537	0.865881	1.17373	1.12596	1.1056	0.762	0.000695057
RC5G0480600	Putative carboxy-lyase	--	74.358	43	77	19	16	15	15	14	7	12	14	18	18	16	14	14	19	15	15	13	11	12	16	138200	134400	126460	145060	142270	134630	1.00996	0.982193	0.924167	1.0601	1.03971	0.983874	0.9457	0.179427
RC2G0229500	Putative F-box domain, galactose oxidase/kelch, beta-propeller, F-box associated interaction	--	45.992	5.3	3	1	1	1	1	1	0	0	0	1	1	1	0	1	0	1	1	1	0	1	0	0	0	0	0	0	0
RC2G0229900	Protein RMD5 homolog A	--	40.651	16.5	10	4	4	3	2	2	1	1	1	3	3	3	1	2	3	3	3	3	1	2	3	29990	36505	33837	0	23355	26084	1.0012	1.21869	1.12963		0.77969	0.870796	1.3529	0.0380143
RC2G0230800	Putative glycosidase	--	86.255	18.7	42	10	10	8	10	7	4	7	6	9	10	8	8	10	7	9	10	8	8	10	7	100690	94121	104340	114190	122890	118240	0.923097	0.862874	0.956559	1.04686	1.12662	1.08399	0.8419	0.00949816
RC2G0230900	Eukaryotic translation initiation factor 2 subunit beta	--	30.326	53.7	60	14	14	13	10	12	8	9	8	12	12	14	9	11	11	12	12	14	9	11	11	373690	358930	374440	420720	414250	410860	0.95293	0.915291	0.954843	1.07286	1.05636	1.04772	0.8886	0.00156067
RC2G0231200	Putative Glycine-rich domain-containing protein	--	92.261	13.6	26	8	8	4	5	4	4	3	6	5	6	4	5	4	7	5	6	4	5	4	7	77852	66624	77298	82730	75259	80922	1.01395	0.867717	1.00674	1.07748	0.98018	1.05394	0.9283	0.261257
RC2G0231300	Molybdopterin synthase catalytic subunit	--	22.274	25.1	12	3	3	2	2	2	2	2	2	2	2	2	3	2	2	2	2	2	3	2	2	49768	51353	41912	54821	62566	55236	0.945992	0.97612	0.796665	1.04204	1.18926	1.04993	0.8286	0.0674177
RC2G0232000	Putative oligopeptidase A	--	90.241	59.3	251	40	40	48	48	46	29	42	38	35	36	36	24	34	35	35	36	36	24	34	35	1053500	1025500	1074800	1221900	1195000	1170800	0.937625	0.912705	0.956582	1.0875	1.06356	1.04202	0.8791	0.00216738
RC2G0232100	Serine hydroxymethyltransferase	--	57.147	20.1	4	11	1	0	1	1	1	0	1	9	11	11	9	10	9	0	1	1	1	1	1	0	0	0	0	0	0
RC2G0235800	Putative cinnamyl-alcohol dehydrogenase	--	38.871	58.2	126	15	9	20	22	22	19	20	23	14	14	15	12	14	15	9	9	9	8	9	9	3155500	3041800	3040300	2889500	3025600	2968600	1.04479	1.00715	1.00665	0.956719	1.00178	0.98291	1.0398	0.097773
RC2G0238200	Putative xylogalacturonan beta-1,3-xylosyltransferase	--	48.155	10.5	7	3	3	1	2	2	0	0	2	2	2	2	1	0	3	2	2	2	1	0	3	4363	16748	26680	0	0	24384	0.241801	0.928188	1.47863			1.35138	0.6533
RC2G0238300	Putative 1-deoxy-D-xylulose-5-phosphate synthase	--	23.811	5.9	4	1	1	0	1	1	0	1	1	0	1	1	1	1	1	0	1	1	1	1	1	0	0	0	0	0	0
RC2G0238400	Putative 1-deoxy-D-xylulose-5-phosphate synthase	--	57.558	3	1	1	1	0	0	0	0	0	1	0	0	0	0	0	1	0	0	0	0	0	1	0	0	0	0	0	0
RC2G0242300	Putative nicotinamidase	--	26.61	53.9	46	8	7	9	7	8	6	9	7	7	6	7	6	6	5	7	6	7	5	6	5	1141400	1087100	1056700	1058700	944150	992940	1.09034	1.03847	1.00943	1.01134	0.901912	0.948519	1.0966	0.0814305
RC2G0243000	Very-long-chain (3R)-3-hydroxyacyl-CoA dehydratase	--	25.469	6.3	3	1	1	0	0	0	1	1	1	0	1	0	1	1	1	0	1	0	1	1	1	0	0	0	0	0	0
RC2G0243100	Guanosine nucleotide diphosphate dissociation inhibitor	--	49.572	19.8	6	7	1	1	1	1	1	1	1	7	7	7	6	7	7	1	1	1	1	1	1	0	0	0	0	0	0
RC2G0243700	Putative minus-end-directed kinesin ATPase	--	142.49	30.6	137	29	29	27	25	25	14	24	22	26	29	24	20	22	24	26	29	24	20	22	24	344790	331370	345510	348800	341540	329260	1.01346	0.974011	1.01557	1.02524	1.0039	0.967809	1.002	0.926437
RC2G0247400	Putative cyanobacterial aminoacyl-tRNA synthetase, CAAD domain, protein CURVATURE THYLAKOID 1	--	13.287	14	1	1	1	0	0	0	0	0	1	0	1	0	0	0	1	0	1	0	0	0	1	0	0	0	0	0	0
RC2G0247500	Putative 14-3-3 protein	--	28.429	77.5	124	19	11	23	25	21	16	17	22	17	17	17	16	16	17	10	10	9	8	8	9	1387000	1440400	1477400	1603900	1609000	1610100	0.91172	0.946822	0.971143	1.0543	1.05765	1.05837	0.8926	0.00343877
RC2G0248200	ATP-dependent 6-phosphofructokinase	--	59.25	54.6	146	20	19	26	25	28	16	23	28	18	16	19	15	18	18	17	15	18	14	17	17	1393800	1361200	1478200	1406800	1407700	1380100	0.992287	0.969079	1.05237	1.00154	1.00218	0.982534	1.0092	0.75162
RC2G0248300	Putative hyccin	--	47.219	26.9	36	7	7	6	6	7	5	6	6	6	7	7	5	7	6	6	7	7	5	7	6	85916	79892	79551	90840	80109	79116	1.04052	0.967559	0.963429	1.10015	0.970187	0.958161	0.9812	0.745286
RC2G0248400	Laccase	--	62.833	17.4	76	9	9	14	13	13	10	12	14	8	9	8	9	9	8	8	9	8	9	9	8	1078200	1115100	1229300	1265800	1273000	1253500	0.896644	0.927331	1.0223	1.05265	1.05864	1.04243	0.9025	0.0581795
RC2G0249200	Putative GRAM domain-containing protein	--	30.333	16.9	10	4	3	4	1	2	0	2	1	4	3	4	1	2	2	3	2	3	0	2	1	50156	55172	52690	0	49547	0	0.96656	1.06322	1.01539		0.954824		1.0631
RC2G0249600	Protein DETOXIFICATION	--	55.054	3	5	1	1	1	1	1	0	1	1	1	1	1	0	1	1	1	1	1	0	1	1	0	0	0	0	0	0
RC2G0251400	Protein Ycf2 like	--	22.188	14.5	10	2	2	2	2	2	1	1	2	2	2	2	1	1	2	2	2	2	1	1	2	102830	97933	115080	0	0	53258	1.11438	1.06131	1.24714			0.577165	1.9768
RC2G0251700	Putative GTP cyclohydrolase II, 3,4-dihydroxy-2-butanone-4-phosphate synthase	--	58.124	30.9	62	15	15	14	15	11	5	8	9	11	13	11	10	10	9	11	13	11	10	10	9	322360	291350	303810	242180	228240	229860	1.19555	1.08054	1.12675	0.898183	0.846483	0.852491	1.3102	0.0014924
RC2G0252700	Protein SCAI	--	56.598	7.5	15	3	3	3	2	3	2	2	3	3	2	3	3	2	3	3	2	3	3	2	3	63445	60798	58624	62231	61380	54764	1.05378	1.00982	0.973707	1.03362	1.01948	0.909595	1.0252	0.60633
RC2G0252800	Protein SCAI	--	19.889	8.9	6	1	1	1	1	1	1	1	1	1	1	1	1	1	1	1	1	1	1	1	1	0	0	0	0	0	0
RC2G0253200	Putative lanthionine synthetase C, six-hairpin glycosidase	--	46.006	4.5	2	1	1	0	1	0	0	1	0	1	1	0	0	1	1	1	1	0	0	1	1	0	0	0	0	0	0
RC2G0253500	Sucrose nonfermenting 1-related protein kinase 2.1	--	38.438	43.2	41	13	4	9	7	8	6	6	5	11	11	11	9	7	9	2	3	3	3	2	3	243570	255990	247080	432720	433870	373270	0.735676	0.773189	0.746277	1.30698	1.31046	1.12742	0.6022	0.000623151
RC2G0253600	40S ribosomal protein S6	--	28.335	31	9	7	3	1	3	1	1	1	2	5	7	5	6	6	7	1	3	1	3	2	3	0	135300	0	166190	158140	153800		0.882252		1.08368	1.03119	1.00289	0.8489
RC2G0254000	Putative small GTPase superfamily, P-loop containing nucleoside triphosphate hydrolase	--	21.396	36.1	27	7	5	6	5	5	2	4	5	5	6	4	5	4	5	3	5	3	4	4	4	169490	143840	155260	150330	154570	155680	1.09446	0.928829	1.00257	0.970737	0.998117	1.00528	1.0174	0.771439
RC2G0255100	Putative nucleotide-binding alpha-beta plait domain-containing protein	--	25.502	12.6	5	1	1	1	1	1	0	1	1	1	1	1	1	1	1	1	1	1	1	1	1	0	0	0	0	0	0
RC2G0255200	Phospho-2-dehydro-3-deoxyheptonate aldolase	--	58.474	38.7	49	13	11	9	8	10	6	7	9	11	10	10	8	7	11	9	8	8	6	6	10	165900	168260	140580	169440	153510	165120	1.03385	1.04856	0.876061	1.05591	0.956637	1.02899	0.9727	0.666723
RC2G0255400	Transmembrane protein	--	33.038	15.4	18	4	4	4	3	4	1	2	4	3	4	4	1	3	4	3	4	4	1	3	4	77057	63109	73364	0	74764	63952	1.0938	0.895809	1.04137		1.06125	0.907775	1.0262	0.810477
RC2G0255900	Putative P-loop containing nucleoside triphosphate hydrolase	--	40.342	4.4	1	1	1	0	1	0	0	0	0	0	1	0	0	0	1	0	1	0	0	0	1	0	0	0	0	0	0
RC2G0257300	Glycosyltransferase	--	54.071	17.3	13	6	6	3	4	6	0	0	0	4	5	6	2	0	0	4	5	6	2	0	0	92586	67810	96041	77118	0	0	1.11029	0.813179	1.15173	0.924801			1.1084
RC2G0258300	Putative transferase, protein kinase RLK-Pelle-LRR-II family	--	69.685	19	33	9	9	6	8	5	2	6	6	7	8	6	5	6	7	7	8	6	5	6	7	51021	48688	47923	64335	58513	48459	0.959826	0.915937	0.901545	1.21029	1.10077	0.911629	0.8618	0.170981
RC2G0259000	Putative cyclase-associated protein CAP/septum formation inhibitor MinC	--	39.446	12.7	11	3	3	2	2	2	1	2	2	2	2	2	2	3	2	2	2	2	2	3	2	76230	77579	85562	54083	64854	48115	1.12538	1.14529	1.26315	0.798424	0.957436	0.710319	1.4329	0.01763
RC2G0259800	Putative ubiquitinyl hydrolase 1	--	42.016	14.6	16	5	5	2	3	1	2	3	5	3	4	2	3	3	5	3	4	2	3	3	5	72383	80186	68857	81893	78158	79978	0.941149	1.04261	0.895303	1.0648	1.01624	1.0399	0.9225	0.152737
RC2G0260700	Putative transcription factor CG1-CAMTA family	--	120.25	16	39	11	11	7	7	8	4	6	7	10	9	8	7	6	8	10	9	8	7	6	8	154130	141530	151390	153400	143520	136130	1.05077	0.964868	1.03209	1.04579	0.978434	0.928054	1.0323	0.495835
RC2G0262200	Putative asparagine synthase (Glutamine-hydrolyzing)	--	65.839	39	76	18	5	15	11	15	11	13	11	15	17	15	13	16	12	4	5	4	4	4	4	341780	340070	336090	344570	344350	298360	1.02267	1.01755	1.00564	1.03102	1.03036	0.89275	1.0311	0.532981
RC2G0265000	Putative asparagine synthase (Glutamine-hydrolyzing)	--	57.046	20.4	5	9	0	0	1	1	1	1	1	9	9	8	6	8	7	0	0	0	0	0	0	0	0	0	0	0	0
RC2G0267000	Putative asparagine synthase (Glutamine-hydrolyzing)	--	54.498	21.9	4	9	0	1	1	1	0	0	1	8	9	9	4	7	5	0	0	0	0	0	0	0	0	0	0	0	0
RC2G0269000	Annexin	--	36.212	79.7	91	32	13	18	17	17	12	13	14	32	30	31	26	28	29	13	11	12	10	11	10	1533700	1446300	1320700	1672400	1427000	1347300	1.05199	0.992043	0.905892	1.14713	0.978805	0.924137	0.9672	0.710792
RC2G0269200	Annexin	--	36.143	81.6	241	32	13	44	43	46	33	36	39	32	32	32	26	27	31	13	13	13	10	10	12	8315400	7951700	8384500	8098600	8408300	7791400	1.01925	0.974674	1.02772	0.99268	1.03064	0.955025	1.0145	0.62215
RC2G0269300	Putative DNA oxidative demethylase	--	33.113	52.1	59	13	12	10	11	13	7	9	9	11	12	13	8	10	10	10	11	12	8	9	9	265540	250640	271780	259190	257690	253730	1.02225	0.964884	1.04627	0.997799	0.992025	0.97678	1.0225	0.432075
RC2G0273100	Putative copper chaperone SCO1/SenC, thioredoxin-like protein	--	31.186	22.5	15	4	4	3	4	3	2	1	2	3	4	3	2	2	2	3	4	3	2	2	2	21332	16673	21328	14903	15445	18016	1.18844	0.928884	1.18822	0.830274	0.86047	1.00371	1.2268	0.116092
RC2G0273300	Putative PLAT/LH2 domain-containing protein	--	19.402	34.3	28	5	5	4	4	4	4	6	6	4	3	5	3	4	5	4	3	5	3	4	5	2130500	2293800	2237600	2866700	2862500	2786400	0.842234	0.90679	0.884573	1.13327	1.13161	1.10153	0.7823	0.000478047
RC2G0274500	Acyl-coenzyme A oxidase	--	77.28	36.7	90	20	19	16	18	18	11	13	14	16	18	18	14	14	15	16	18	18	14	14	15	252100	239720	258260	299750	269900	273090	0.949636	0.903002	0.972841	1.12913	1.01669	1.0287	0.89	0.0435877
RC2G0275000	Putative phosphoglycerate mutase (2,3-diphosphoglycerate-dependent)	--	36.706	23.6	13	6	6	2	4	3	1	2	1	4	4	5	3	2	2	4	4	5	3	2	2	40568	44713	39254	43227	45265	30064	1.0013	1.10361	0.968872	1.06693	1.11724	0.742043	1.0504	0.662252
RC2G0276000	Putative 3-hydroxyacyl-[acyl-carrier-protein] dehydratase	--	23.89	43.6	40	7	6	6	7	7	4	7	9	6	6	6	5	6	7	5	5	6	4	5	6	1248300	1153200	1212500	1441200	1466700	1468800	0.937315	0.865907	0.910433	1.08216	1.1013	1.10288	0.8257	0.00131043
RC2G0276300	Putative inositol-3-phosphate synthase	--	56.519	2.7	3	1	1	1	0	1	1	0	0	1	1	1	1	0	0	1	1	1	1	0	0	0	0	0	0	0	0
RC2G0276700	Putative transaminase	--	51.127	39.6	94	15	15	14	17	17	14	14	18	14	14	15	13	14	15	14	14	15	13	14	15	690620	729020	735640	810910	817990	870570	0.890213	0.939711	0.948244	1.04527	1.05439	1.12217	0.8623	0.00767128
RC2G0276800	Putative tetratricopeptide-like helical domain-containing protein	--	40.857	21.8	27	7	7	5	5	4	4	4	5	6	5	7	5	6	6	6	5	7	5	6	6	88588	94156	86358	103610	107600	96045	0.92222	0.980184	0.899005	1.0786	1.12014	0.999849	0.8758	0.0349205
RC2G0276900	Putative signal recognition particle receptor, beta subunit, small GTPase superfamily, ARF type	--	30.537	32.5	14	7	2	3	2	3	1	2	3	6	7	6	7	6	6	2	2	2	2	2	2	180830	167230	172390	162700	178690	166840	1.05473	0.975405	1.0055	0.948983	1.04225	0.973131	1.024	0.541982
RC4G0216500	Putative oxidoreductase	--	61.814	4.3	4	2	1	1	1	0	0	1	1	2	2	2	2	2	2	1	1	1	1	1	1	0	0	0	0	0	0
RC2G0278200	Putative C2 domain-containing protein	--	229.58	18.7	61	26	26	10	18	12	8	6	7	12	21	17	10	10	9	12	21	17	10	10	9	53159	52515	49333	43715	45792	37064	1.13274	1.11902	1.05121	0.9315	0.975758	0.789778	1.2247	0.0390591
RC2G0278300	Putative mitochondrial inner membrane protein Mitofilin	--	67.855	36	51	15	15	7	9	9	6	10	10	8	13	10	7	11	10	8	13	10	7	11	10	107160	119070	103730	104630	120010	94906	0.989922	1.09994	0.958236	0.96655	1.10863	0.876722	1.0326	0.68374
RC2G0278400	Putative RNA polymerase, Rpb8	--	17.315	10.5	2	1	1	0	1	1	0	0	0	0	1	1	0	1	0	0	1	1	0	1	0	0	0	0	0	0	0
RC2G0279100	Nuclear speckle splicing regulatory protein 1	--	36.819	3.8	3	1	1	1	1	1	0	0	0	1	1	1	0	0	0	1	1	1	0	0	0	0	0	0	0	0	0
RC2G0279200	Putative transcription regulator SAP family	--	87.914	32	79	19	19	13	15	15	6	16	14	18	16	16	10	16	14	18	16	16	10	16	14	170830	180100	183200	172240	175000	169130	0.975707	1.02865	1.04636	0.98376	0.999524	0.965997	1.0344	0.22317
RC2G0279300	Putative transcription factor WD40-like family	--	38.759	42.1	30	9	8	7	7	5	1	5	5	7	8	5	1	5	5	7	7	5	1	4	4	93379	92510	92212	0	79780	78579	1.06973	1.05978	1.05636		0.913944	0.900186	1.1708	0.00023173
RC2G0279500	Putative NADP-retinol dehydrogenase	--	30.018	47.7	39	10	10	8	9	6	5	6	5	8	8	8	6	8	6	8	8	8	6	8	6	231310	227750	231250	218240	229580	218010	1.02339	1.00764	1.02312	0.965564	1.01574	0.964546	1.0368	0.110769
RC2G0281500	Putative TauD/TfdA-like domain-containing protein	--	36.714	16.4	3	3	3	1	0	0	1	1	0	1	1	1	1	1	0	1	1	1	1	1	0	0	0	0	0	0	0
RC2G0281800	Putative nucleotide-binding alpha-beta plait domain-containing protein	--	46.78	9.5	11	3	3	3	3	1	1	2	1	3	3	2	3	2	1	3	3	2	3	2	1	19547	13412	14976	11299	10290	0	1.40577	0.964559	1.07704	0.812597	0.740032		1.4802	0.0830194
RC2G0282500	Putative alanine--glyoxylate transaminase	--	51.587	71.7	167	23	18	30	31	27	23	25	31	23	23	23	21	20	21	18	18	18	16	15	17	431260	440130	451410	467710	452090	475940	0.95182	0.971396	0.996292	1.03227	0.997793	1.05043	0.9477	0.0556064
RC2G0284100	Tyrosine-protein kinase	--	116.82	13.7	25	8	8	6	6	5	2	3	3	6	7	5	2	4	3	6	7	5	2	4	3	60433	57157	51017	66352	60619	56632	1.02949	0.973686	0.869089	1.13033	1.03266	0.964743	0.9183	0.275199
RC2G0286400	4-alpha-glucanotransferase	--	64.591	49.4	114	21	21	20	23	21	14	16	20	18	18	16	13	16	17	18	18	16	13	16	17	315460	312230	311400	333190	331840	325160	0.981071	0.971025	0.968444	1.03621	1.03201	1.01124	0.9484	0.00341007
RC2G0287800	Putative 2-isopropylmalate synthase	--	68.454	51.4	122	24	19	23	25	20	14	19	21	21	21	19	16	20	20	17	16	15	13	15	16	296580	296570	311880	361920	337160	353040	0.90922	0.909189	0.956125	1.10953	1.03363	1.08231	0.8602	0.00487411
RC2G0287900	Putative 2-isopropylmalate synthase	--	55.402	11.4	6	6	1	1	1	1	1	1	1	5	6	5	4	6	5	1	1	1	1	1	1	0	0	0	0	0	0
RC2G0288100	Putative cytochrome P450	--	14.968	18.8	5	2	0	2	1	2	0	0	0	2	2	2	0	0	0	0	0	0	0	0	0	61701	46470	60938	0	0	0	1.09458	0.82438	1.08104
RC2G0288300	Putative oxidoreductase	--	56.873	30.8	30	12	11	9	11	10	0	0	0	11	12	12	1	0	0	10	11	11	1	0	0	106880	100670	113430	0	0	0	0.998941	0.9409	1.06016
RC2G0288800	Putative DNA/RNA-binding protein Alba	--	21.601	12.1	10	2	2	2	2	2	1	1	2	2	2	2	2	2	2	2	2	2	2	2	2	72794	58515	71709	74793	97762	59803	1.00319	0.806406	0.988235	1.03074	1.34728	0.824157	0.8737	0.492669
RC2G0288900	Putative splicing factor, RBM39, splicing factor RBM39, linker	--	33.873	5.7	6	1	1	1	1	1	1	1	1	1	1	1	1	1	1	1	1	1	1	1	1	0	0	0	0	0	0
RC2G0290600	Protein LIKE COV 2 isoform A	--	28.694	6.2	5	1	1	0	1	1	1	1	1	0	1	1	1	1	1	0	1	1	1	1	1	0	0	0	0	0	0
RC2G0290700	Ribonucleoside-diphosphate reductase	--	91.371	1.6	2	1	1	1	0	1	0	0	0	1	0	1	1	1	0	1	0	1	1	1	0	0	0	0	0	0	0
RC2G0291600	protein MKS1	--	24.285	14.3	5	2	2	3	1	1	0	0	0	2	1	1	0	1	0	2	1	1	0	1	0	0	0	0	0	0	0
RC2G0292400	Putative pectinesterase	--	62.434	35.6	113	17	17	19	18	21	16	20	19	17	16	17	17	16	17	17	16	17	17	16	17	1214700	1210200	1228400	1394100	1392900	1364900	0.933762	0.930303	0.944294	1.07167	1.07075	1.04922	0.8799	0.000100769
RC2G0294500	Putative ATPase, AAA-type, core, P-loop containing nucleoside triphosphate hydrolase	--	94.164	7.5	14	4	4	2	4	3	1	2	2	2	4	3	3	3	2	2	4	3	3	3	2	22468	21700	27115	25913	22609	28330	0.910035	0.878928	1.09825	1.04957	0.915746	1.14747	0.9275	0.470877
RC2G0296700	Putative mitogen-activated protein kinase kinase kinase STE-STE11 family	--	68.336	12.7	7	5	5	1	1	1	1	2	1	4	4	2	3	3	2	4	4	2	3	3	2	19741	15514	20102	17228	25682	19507	1.00571	0.790361	1.0241	0.877681	1.30837	0.993785	0.8869	0.479393
RC2G0296800	Putative fructokinase	--	34.789	28.5	21	8	2	4	4	3	2	4	4	8	8	7	7	8	7	2	2	1	1	2	1	1244300	1390300	938550	1231900	1405300	1339600	0.988854	1.10488	0.745872	0.979	1.1168	1.06459	0.8985	0.38913
RC2G0298000	Putative small monomeric GTPase	--	23.805	44.4	20	8	5	5	3	4	3	2	3	8	7	7	5	5	7	5	4	4	3	2	4	129970	123890	109420	129160	128390	117480	1.05622	1.00681	0.88922	1.04964	1.04338	0.954721	0.9687	0.604904
RC2G0299000	Putative phosphoric monoester hydrolase	--	36.816	53.1	3	11	1	0	0	0	1	1	1	10	10	9	10	10	11	0	0	0	1	1	1	0	0	0	0	0	0
RC2G0299100	Putative oxidoreductase	--	34.699	25.6	2	7	0	0	0	0	0	1	1	5	6	4	5	5	5	0	0	0	0	0	0	0	0	0	0	0	0
RC2G0299300	Putative phosphoric monoester hydrolase	--	41.847	61.4	94	13	3	16	17	15	12	15	19	12	13	12	12	12	13	2	3	3	3	3	3	335250	365720	363960	382660	380400	397140	0.903992	0.986154	0.981408	1.03183	1.02574	1.07088	0.9179	0.0509199
RC2G0299400	Dehydrogenase, E1 component	--	101.04	23.3	45	11	4	8	10	7	5	8	7	9	10	8	7	8	7	4	4	4	2	3	3	103460	99397	105630	124710	128900	119920	0.910183	0.874439	0.929273	1.09713	1.13399	1.05499	0.8259	0.00223706
RC2G0300600	Putative S-adenosyl-L-methionine-dependent methyltransferase	--	91.557	15.2	38	9	7	7	8	7	6	4	6	7	8	7	7	7	7	6	7	6	6	5	6	107510	109910	103100	123240	123910	94546	0.974093	0.995838	0.934136	1.11661	1.12268	0.856633	0.938	0.568461
RC2G0301000	Putative S-methyl-5-thioribose kinase	--	47.566	53.2	21	23	3	4	4	3	2	4	4	21	22	19	17	16	18	3	3	3	2	3	3	38684	40228	46885	63740	59659	52449	0.769461	0.800172	0.932586	1.26785	1.18667	1.04326	0.7154	0.0149809
RC2G0301900	Putative transcription factor C2H2 family	--	14.518	67.7	34	6	6	6	6	6	5	6	5	6	6	6	5	6	5	6	6	6	5	6	5	169220	163880	168870	148370	131830	134480	1.10764	1.07269	1.10535	0.971167	0.862903	0.880249	1.2105	0.00716561
RC2G0302300	Putative transcription factor C2H2 family	--	30.881	23.2	19	4	4	3	4	4	1	3	4	3	3	4	2	2	3	3	3	4	2	2	3	483390	477160	561290	502850	526010	481800	0.956419	0.944092	1.11055	0.994922	1.04075	0.953273	1.0074	0.932064
RC2G0304900	Membrane-associated 30 kDa protein chloroplastic	--	37.546	11.1	5	3	1	0	1	1	1	1	1	1	3	3	3	2	3	0	1	1	1	1	1	0	0	0	0	0	0
RC2G0305300	Putative oxidoreductase	--	53.287	9.8	26	4	4	5	3	4	4	5	5	4	3	4	4	4	4	4	3	4	4	4	4	76512	71607	71428	99813	97404	98462	0.891011	0.83389	0.831806	1.16236	1.13431	1.14663	0.7425	0.000225855
RC2G0305600	Putative pyridoxal kinase	--	38.395	31.2	33	8	8	8	7	8	1	4	5	8	6	7	1	5	4	8	6	7	1	5	4	117490	111240	118500	0	75624	82866	1.16161	1.09982	1.1716		0.747686	0.819287	1.4606	0.00298458
RC2G0305800	Putative amino acid/polyamine transporter I	--	58.057	3	4	1	1	1	1	1	0	0	1	1	1	1	0	0	1	1	1	1	0	0	1	0	0	0	0	0	0
RC2G0306300	Putative regulator of chromosome condensation 1/beta-lactamase-inhibitor protein II	--	47.312	89	212	29	29	39	39	40	22	34	38	28	29	27	18	24	24	28	29	27	18	24	24	1081600	1088300	1101400	1217300	1265600	1245800	0.927086	0.932829	0.944057	1.0434	1.0848	1.06783	0.8773	0.000470506
RC2G0306700	Putative DnaJ domain-containing protein	--	104.05	26.8	72	15	15	13	14	12	11	11	11	13	13	11	12	11	10	13	13	11	12	11	10	134030	137410	134280	118200	120440	108410	1.06829	1.09523	1.07029	0.94212	0.959974	0.864089	1.1691	0.00924939
RC2G0306800	Putative glucan 1,3-alpha-glucosidase	--	105.21	42.3	153	32	10	29	27	29	16	25	27	28	28	29	23	27	28	10	8	9	8	7	9	456120	426300	445040	466700	473900	456720	1.00438	0.938718	0.979984	1.02768	1.04353	1.0057	0.95	0.0834655
RC2G0306900	Glyco_hydro_31 domain-containing protein/Gal_mutarotas_2 domain-containing protein	--	112.47	37.6	39	29	7	7	9	6	3	7	7	25	27	27	21	27	26	7	7	7	6	7	7	173770	171500	170630	197620	191440	175140	0.9653	0.95269	0.947857	1.09779	1.06346	0.97291	0.9144	0.0732255
RC2G0307000	Putative XAP5 protein	--	39.498	24.7	19	6	6	3	2	4	3	3	4	5	4	4	5	5	5	5	4	4	5	5	5	68543	72743	66248	73213	65319	70296	0.987741	1.04827	0.954669	1.05504	0.941282	1.013	0.9938	0.898566
RC2G0307600	Beta-galactosidase	--	93.036	41.1	224	32	30	39	39	46	28	34	38	27	30	30	25	25	27	26	29	29	23	24	26	1202600	1129000	1179800	1401400	1381300	1321400	0.947489	0.889502	0.929525	1.10412	1.08828	1.04109	0.8556	0.00373856
RC2G0310100	Aldehyde dehydrogenase	--	59.991	7.8	12	4	4	4	3	2	0	1	2	4	4	4	1	3	4	4	4	4	1	3	4	339290	352510	383460	0	377250	350590	0.940852	0.977511	1.06333		1.04611	0.972187	0.9849	0.788236
RC2G0310700	Putative rieske [2Fe-2S] iron-sulfur domain-containing protein	--	31.164	23.1	16	4	4	2	3	3	2	3	3	4	3	4	4	3	3	4	3	4	4	3	3	70435	60709	73965	78772	64635	68562	1.01326	0.873347	1.06405	1.1332	0.929826	0.986319	0.9676	0.71358
RC2G0310900	Putative asparagine--tRNA ligase	--	64.747	16.1	31	9	7	6	5	3	5	8	4	7	7	7	8	8	6	5	5	6	7	6	4	98898	87694	91581	91987	85124	81260	1.10594	0.980654	1.02412	1.02866	0.951914	0.908705	1.0766	0.21664
RC2G0311800	Putative nucleotide-diphospho-sugar transferase	--	50.064	44.3	42	12	12	9	7	9	5	4	8	11	11	10	11	8	10	11	11	10	11	8	10	171250	197020	193210	165370	167690	170510	0.964743	1.10992	1.08846	0.931618	0.944688	0.960575	1.115	0.0748856
RC2G0312700	Putative GAT domain-containing protein	--	47.37	16.8	16	4	4	3	4	3	0	3	3	3	4	4	2	3	3	3	4	4	2	3	3	52219	50311	57029	56643	54997	50084	0.975196	0.939564	1.06502	1.05781	1.02708	0.935325	0.9866	0.809701
RC2G0313100	Putative succinate-semialdehyde dehydrogenase (Acetylating)	--	46.938	51.9	99	19	19	16	17	17	11	17	21	14	15	17	12	16	16	14	15	17	12	16	16	334050	317300	326500	312470	303540	296750	1.06013	1.00698	1.03617	0.991648	0.963308	0.94176	1.0713	0.0308771
RC2G0313300	Eukaryotic translation initiation factor 2A	--	53.023	32.2	60	14	14	12	12	12	6	10	8	12	11	11	10	11	11	12	11	11	10	11	11	63109	66736	66403	70761	68451	66695	0.941562	0.995676	0.990708	1.05573	1.02126	0.995064	0.9531	0.123935
RC2G0313500	Putative PB1 domain, CBS domain-containing protein	--	59.075	23.7	38	8	8	6	7	8	4	7	6	7	8	8	6	7	6	7	8	8	6	7	6	59814	56152	60650	51137	48532	48274	1.10576	1.03806	1.12121	0.94535	0.897193	0.892423	1.1938	0.00413622
RC2G0314700	Putative hydrolase	--	66.97	19.8	33	9	9	5	8	5	5	5	5	6	9	7	6	5	6	6	9	7	6	5	6	129190	114570	134360	123890	123210	106690	1.05906	0.939214	1.10145	1.01562	1.01004	0.874616	1.0688	0.385981
RC2G0315200	Putative triacylglycerol lipase	--	33.627	13.9	2	3	1	0	0	1	0	0	1	2	2	2	2	0	3	0	0	1	0	0	1	0	0	0	0	0	0
RC2G0315400	Putative triacylglycerol lipase	--	12.109	36.4	10	3	2	3	2	2	0	1	2	2	3	3	2	3	2	1	2	2	1	2	1	62286	61165	80921	76780	61316	82189	0.880042	0.864203	1.14334	1.08483	0.866337	1.16125	0.9278	0.581725
RC2G0317700	Putative carbamoyl-phosphate synthase (Glutamine-hydrolyzing)	--	130.89	38.7	141	37	15	26	29	28	15	21	22	29	29	30	19	25	28	12	11	13	7	8	11	206300	202410	210850	221910	216280	210970	0.975629	0.957232	0.997147	1.04945	1.02283	0.997714	0.9544	0.0680285
RC2G0320000	Putative ataxin-2	--	17.735	10.3	1	1	1	0	0	0	0	0	1	0	0	0	0	0	1	0	0	0	0	0	1	0	0	0	0	0	0
RC2G0324800	Putative phosphoribosylaminoimidazolecarboxamide formyltransferase, IMP cyclohydrolase	--	64.863	36.1	65	13	13	11	14	14	9	9	8	12	11	12	10	9	9	12	11	12	10	9	9	257980	290020	276570	248540	237450	248900	0.992574	1.11585	1.0641	0.956254	0.913585	0.957639	1.122	0.0377089
RC2G0326500	Putative EF-hand domain pair protein	--	23.919	12.3	4	2	2	1	2	1	0	0	0	1	2	2	0	1	0	1	2	2	0	1	0	0	21390	20024	0	0	0		1.03298	0.967016
RC2G0326700	Putative S-adenosyl-L-methionine-dependent methyltransferase	--	68.209	4.5	5	2	2	1	1	2	0	0	1	2	1	2	2	1	2	2	1	2	2	1	2	18700	0	20760	13356	0	14099	1.11784		1.24098	0.798386		0.842801	1.4373	0.0254582
RC2G0327200	Putative oxidoreductase	--	66.431	41.9	103	22	22	19	17	16	13	18	20	18	20	14	17	19	19	18	20	14	17	19	19	235820	233070	241190	272980	266200	248580	0.94464	0.933624	0.966151	1.0935	1.06634	0.995754	0.9014	0.0255954
RC2G0327800	Putative CRAL-TRIO lipid binding domain-containing protein	--	30.652	11.4	5	3	3	0	1	1	0	1	2	1	2	1	1	1	2	1	2	1	1	1	2	0	38412	0	0	0	45796		0.912312				1.08769	0.8388
RC2G0328600	Pyrroline-5-carboxylate reductase	--	33.795	26	7	8	1	1	1	1	0	2	2	7	6	6	4	5	6	1	1	1	0	1	1	0	0	0	0	60640	70541					0.924524	1.07548
RC4G0103800	Putative AP-5 complex subunit zeta-1 protein	--	64.478	16.4	15	6	6	3	3	1	1	4	3	3	4	3	3	5	4	3	4	3	3	5	4	57927	54205	50139	57096	75256	55872	0.991632	0.927916	0.858312	0.977406	1.28828	0.956453	0.8621	0.249773
RC2G0331500	Putative cystathionine beta-lyase	--	49.787	39.2	72	16	16	12	15	12	11	9	13	13	16	13	11	13	13	13	16	13	11	13	13	547350	510190	537060	611920	618450	571590	0.96689	0.901247	0.948713	1.08095	1.09249	1.00971	0.8849	0.0196563
RC2G0332300	Putative strictosidine synthase transcription factor WD40-like family	--	40.371	30.5	29	11	11	7	6	6	2	4	4	8	9	8	3	4	6	8	9	8	3	4	6	149030	139990	152710	218710	206000	184830	0.850571	0.798976	0.871574	1.24826	1.17572	1.0549	0.7247	0.00452129
RC2G0333700	Putative N-acylneuraminate-9-phosphatase	--	30.969	26.3	13	5	5	4	3	3	0	2	1	4	4	3	2	3	2	4	4	3	2	3	2	44723	47570	45263	36597	27300	34335	1.13805	1.21049	1.15179	0.931269	0.694692	0.873709	1.4003	0.0194012
RC2G0334400	Putative glutamate synthase (Ferredoxin)	--	177.58	37.7	209	43	43	42	40	41	24	30	32	41	38	38	29	32	33	41	38	38	29	32	33	226620	226560	230940	251310	251210	246390	0.948843	0.948591	0.96693	1.05222	1.0518	1.03162	0.9135	0.000573884
RC2G0334800	Putative transcription factor bZIP family	--	47.414	15.8	10	6	3	3	2	1	1	2	1	6	6	4	4	4	3	3	3	1	1	2	1	22408	20496	0	0	25757	0	0.979071	0.89553			1.1254		0.8329
RC2G0334900	Putative peptidase S54, rhomboid domain-containing protein	--	34.899	9.8	6	2	2	1	1	1	1	1	1	1	1	2	2	1	1	1	1	2	2	1	1	0	0	48928	72513	0	0			0.80579	1.19421			0.6747
RC2G0335500	DNA gyrase subunit B	--	81.725	18.3	20	10	10	3	6	5	1	3	2	6	8	7	3	5	3	6	8	7	3	5	3	35624	31424	36962	36547	33850	34725	1.02205	0.901555	1.06044	1.04853	0.971157	0.996261	0.9894	0.828383
RC2G0337100	Ribulose bisphosphate carboxylase small chain	--	20.077	57.5	61	11	11	11	10	11	8	10	11	11	9	11	7	9	10	11	9	11	7	9	10	489090	481040	442870	639330	639860	619990	0.885984	0.871402	0.802257	1.15814	1.1591	1.12311	0.744	0.000791816
RC2G0339000	Transcriptional regulator DEF1 isoform X2	--	60.686	36.2	64	14	14	10	11	12	8	11	12	12	12	12	12	13	11	12	12	12	12	13	11	299720	300340	304600	291000	278480	313980	1.0057	1.00778	1.02208	0.976445	0.934434	1.05355	1.024	0.520374
RC2G0339100	Putative 1,3-beta-glucan synthase	--	205.31	8.2	35	11	9	6	6	6	5	5	7	8	10	9	6	7	9	6	8	7	4	5	7	37463	37735	35081	38295	35674	34697	1.02664	1.03409	0.961365	1.04944	0.977615	0.950842	1.0148	0.707847
RC2G0339500	Putative Two pore calcium channel protein	--	61.698	5.6	10	2	2	3	1	3	1	1	1	2	2	2	2	2	2	2	2	2	2	2	2	18122	20809	24710	20917	20050	25038	0.838684	0.963038	1.14358	0.968036	0.927911	1.15875	0.9642	0.741484
RC2G0339600	Putative aminoacyltransferase, E1 ubiquitin-activating enzyme	--	50.928	8.5	13	3	3	2	2	2	2	2	3	2	3	3	3	2	3	2	3	3	3	2	3	15750	13743	15444	19420	22041	19537	0.892056	0.778383	0.874725	1.09992	1.24837	1.10655	0.7367	0.00670463
RC2G0341200	Putative transcription factor WD40-like family	--	167.86	18.4	52	20	15	11	12	13	4	6	6	16	15	14	9	11	10	14	13	10	6	8	7	32811	31162	31630	25748	22678	29884	1.13198	1.07509	1.09123	0.888306	0.782391	1.031	1.2208	0.0644635
RC2G0341500	Putative dihydroorotase	--	38.223	39.9	35	8	8	8	6	8	2	5	6	7	6	7	1	6	6	7	6	7	1	6	6	103930	90688	96893	0	89337	85697	1.11383	0.971911	1.03841		0.957432	0.918422	1.1103	0.147004
RC2G0343600	U5 small nuclear ribonucleoprotein component-like	--	110.33	11.4	24	9	9	4	4	5	1	3	7	5	5	6	4	4	8	5	5	6	4	4	8	21941	19743	21520	28302	37679	30723	0.823261	0.740788	0.807464	1.06194	1.41378	1.15278	0.6536	0.0100201
RC2G0344300	Putative mitochondrial carrier protein	--	40.837	36.6	31	13	4	6	5	6	5	5	4	13	13	13	12	12	10	4	4	4	4	4	3	353780	364360	380160	428440	404840	402950	0.909254	0.936445	0.977053	1.10114	1.04048	1.03563	0.8884	0.014586
RC2G0346600	Nuclear cap-binding protein subunit 2	--	28.897	9.6	13	2	2	2	3	3	2	1	2	2	2	2	2	1	2	2	2	2	2	1	2	33862	31851	29698	42309	0	34734	0.981769	0.923464	0.861041	1.22667		1.00705	0.8256	0.122891
RC2G0346800	Putative nucleic acid-binding protein	--	16.731	62.8	41	7	7	8	7	9	7	5	5	5	6	6	7	5	5	5	6	6	7	5	5	544410	497750	537960	449410	454690	473900	1.10424	1.00959	1.09115	0.911545	0.922255	0.961219	1.1467	0.0135752
RC2G0347500	26S proteasome non-ATPase regulatory subunit 2 homolog	--	103.04	64.8	325	50	40	54	62	53	39	59	58	43	46	44	36	45	43	35	37	35	30	36	34	1012100	974560	1023200	983940	987300	993850	1.01634	0.978646	1.02749	0.988065	0.991439	0.998017	1.0151	0.381644
RC2G0348900	Orcinol O-methyltransferase 1	--	41.278	60.8	77	15	4	13	16	14	12	11	11	14	14	15	14	15	14	4	4	4	3	4	4	7811100	7834000	7949200	8000500	7966000	7432300	0.997308	1.00023	1.01494	1.02149	1.01709	0.948944	1.0084	0.735785
RC2G0349400	Putative prohibitin, Band 7 domain-containing protein	--	32.416	64.3	98	17	17	17	17	15	13	20	16	14	17	14	13	16	13	14	17	14	13	16	13	1120100	1057700	1077400	1120600	1232300	1126900	0.997862	0.942272	0.959822	0.998307	1.09782	1.00392	0.9355	0.133106
RC2G0349800	Putative GTP binding protein, second	--	41.149	45.5	54	14	14	6	13	11	6	7	11	9	11	10	9	8	12	9	11	10	9	8	12	142820	158330	140090	177830	145350	143050	0.944296	1.04685	0.926245	1.17577	0.961024	0.945816	0.9464	0.552991
RC2G0350000	Secernin-2	--	11.685	23.5	6	2	2	0	1	1	0	2	2	1	1	1	1	2	2	1	1	1	1	2	2	0	0	0	0	33501	32466					1.01569	0.98431
RC2G0352600	60S ribosomal protein L13	--	22.374	23.2	5	5	1	1	1	1	0	1	1	5	5	4	4	3	4	1	1	1	1	1	1	0	0	0	0	0	0
RC2G0353700	Putative bis(5'-nucleosyl)-tetraphosphatase (Asymmetrical)	--	26.027	21.6	21	4	4	4	4	2	4	3	4	4	4	3	2	3	4	4	4	3	2	3	4	105790	110790	93331	138480	116480	96041	0.9604	1.00579	0.847293	1.25717	1.05745	0.871895	0.8829	0.37928
RC2G0353900	Putative programmed cell death protein	--	41.231	3.5	6	1	1	1	1	1	1	1	1	1	1	1	1	1	1	1	1	1	1	1	1	0	0	0	0	0	0
RC2G0354000	Putative DNA-directed RNA polymerase	--	15.927	15.2	2	2	2	1	0	1	0	0	0	2	1	2	0	0	1	2	1	2	0	0	1	22290	0	22609	0	0	0	0.992895		1.0071
RC2G0354700	Thionin-like protein	--	13.84	8	5	1	1	1	1	1	0	1	1	1	1	1	0	1	1	1	1	1	0	1	1	0	0	0	0	0	0
RC2G0356100	Putative ATP synthase 24 kDa subunit mitochondrial	--	27.712	55.4	141	19	19	25	28	24	19	18	27	18	18	17	14	15	17	18	18	17	14	15	17	1174800	1155600	1158200	1273600	1310500	1317400	0.953817	0.938228	0.940339	1.03403	1.06399	1.06959	0.8942	0.000671417
RC2G0358500	Putative mitochondrial carrier protein	--	35.694	7.5	13	2	2	3	3	3	1	1	2	2	2	2	1	2	1	2	2	2	1	2	1	97836	91789	93733	0	98063	85863	1.04686	0.982154	1.00296		1.04929	0.918745	1.0271	0.640154
RC2G0360200	Putative phosphoribosylformylglycinamidine cyclo-ligase	--	36.735	28.9	47	8	7	8	7	9	7	7	9	6	7	7	6	7	8	5	6	6	6	6	7	162700	156280	166360	163120	170890	169790	0.986918	0.947975	1.00912	0.989466	1.0366	1.02992	0.9634	0.184372
RC2G0360300	Putative spatacsin	--	360.08	5.2	32	11	11	9	6	7	3	3	4	9	9	10	5	5	6	9	9	10	5	5	6	68076	57126	55875	56834	66783	56978	1.12936	0.947698	0.926945	0.942854	1.1079	0.945243	1.0027	0.985537
RC2G0360400	Putative transcription regulator A20-like family	--	18.138	15.9	9	2	2	2	1	1	1	2	2	2	2	2	2	2	2	2	2	2	2	2	2	29786	31967	33429	42870	44495	48127	0.774756	0.831485	0.869513	1.11508	1.15735	1.25182	0.7025	0.00179936
RC2G0361000	Brassinosteroid receptor	--	128.66	4.9	9	3	3	1	1	2	3	1	1	2	1	2	3	2	1	2	1	2	3	2	1	15278	0	10360	27356	24172	0	0.791955		0.537024	1.41803	1.25299		0.4976	0.0725694
RC2G0361100	Putative sugar phosphate transporter domain-containing protein	--	36.188	3.9	5	1	1	1	1	1	1	0	1	1	1	1	1	1	1	1	1	1	1	1	1	0	0	0	0	0	0
RC2G0362600	Putative shikimate dehydrogenase, 3-dehydroquinate dehydratase	--	60.664	57.8	142	25	22	25	25	23	20	24	25	22	22	22	19	20	21	20	19	19	17	18	18	596180	588100	549840	571410	559860	563310	1.04328	1.02914	0.962184	0.99993	0.979718	0.985756	1.0233	0.431598
RC2G0363200	Putative shikimate dehydrogenase, 3-dehydroquinate dehydratase	--	12.534	56.2	25	5	5	3	6	5	3	3	5	3	5	4	3	3	4	3	5	4	3	3	4	322420	324050	338180	396860	433030	420850	0.865406	0.869781	0.907707	1.06521	1.16229	1.1296	0.7873	0.00131696
RC2G0363300	Putative shikimate dehydrogenase, 3-dehydroquinate dehydratase	--	39.823	49.9	56	14	11	11	10	11	7	7	10	13	13	13	10	11	13	11	10	10	8	9	10	407830	390290	424110	502280	518390	499740	0.892199	0.853827	0.927814	1.09882	1.13407	1.09327	0.8039	0.00119189
RC7G0442900	Ethylene receptor	--	65.383	3.4	1	1	1	0	1	0	0	0	0	0	1	0	0	1	0	0	1	0	0	1	0	0	0	0	0	0	0
RC2G0364400	Putative proteasome component (PCI) domain-containing protein	--	50.716	48.6	47	19	11	7	10	9	5	9	7	16	17	18	11	16	15	9	10	10	6	9	7	119720	115110	114840	120950	127230	125250	0.99339	0.955138	0.952897	1.0036	1.0557	1.03927	0.9364	0.0310621
RC2G0370500	Protein TRIGALACTOSYLDIACYLGLYCEROL 2 chloroplastic	--	33.622	51.1	50	10	10	10	10	10	4	7	9	9	7	10	6	7	8	9	7	10	6	7	8	123810	120450	122290	123320	120710	127150	1.00695	0.979627	0.994592	1.00297	0.981741	1.03412	0.9875	0.507804
RC2G0370700	Protein trigalactosyldiacylglycerol 2, chloroplastic	--	11.425	34.3	20	2	2	3	3	4	3	3	4	2	2	2	2	2	2	2	2	2	2	2	2	77426	80768	84995	86394	89531	77856	0.934777	0.975125	1.02616	1.04305	1.08092	0.939968	0.9583	0.450616
RC2G0370900	Putative calreticulin/calnexin, concanavalin A-like lectin/glucanase domain-containing protein	--	52.423	29.7	11	12	6	2	4	2	1	1	1	8	9	7	6	6	9	3	5	3	2	1	4	233410	187580	244960	289670	0	279170	0.94514	0.759562	0.99191	1.17295		1.13044	0.7805	0.0977365
RC2G0371400	Putative actin family	--	39.964	71.9	265	23	5	49	49	51	34	41	41	22	22	22	20	19	19	5	4	5	4	4	4	13489000	13312000	13198000	14942000	15482000	14951000	0.947994	0.935554	0.927542	1.05011	1.08806	1.05074	0.8815	0.000700388
RC2G0371600	Putative NFU1 iron-sulfur cluster scaffold protein	--	29.444	48	56	9	9	9	10	12	6	11	8	8	8	9	8	7	8	8	8	9	8	7	8	204880	230610	221390	263310	233570	251190	0.874964	0.984846	0.945471	1.1245	0.997487	1.07274	0.8781	0.0574098
RC2G0373600	Putative BolA protein	--	11.789	18.4	11	3	3	3	1	3	1	1	2	3	1	3	1	2	2	3	1	3	1	2	2	41058	0	41764	0	49694	43222	0.934528		0.950597		1.13109	0.983783	0.8914	0.250296
RC2G0374900	Orcinol O-methyltransferase	--	41.226	60.7	272	15	2	50	55	43	42	41	41	14	14	15	15	15	14	2	2	2	2	2	2	17969000	18892000	20265000	21988000	22554000	24437000	0.854954	0.89887	0.964197	1.04618	1.07311	1.1627	0.8282	0.016158
RC2G0375300	Putative catechol O-methyltransferase	--	41.714	7.6	1	2	1	1	0	0	0	0	0	2	1	1	1	1	2	1	0	0	0	0	1	0	0	0	0	0	0
RC2G0375800	Putative transcription factor VOZ family	--	55.985	13.8	22	6	6	2	4	4	3	4	5	5	6	6	3	5	6	5	6	6	3	5	6	40433	37296	36017	38692	36340	35401	1.08216	0.998202	0.963971	1.03557	0.972616	0.947484	1.03	0.538034
RC2G0375900	Putative arogenate dehydrogenase (NADP(+))	--	63.933	15.2	15	6	6	2	2	6	1	2	2	3	3	6	1	2	3	3	3	6	1	2	3	24717	21789	19679	0	19238	23541	1.13418	0.999826	0.903005		0.882769	1.08022	1.0314	0.798519
RC2G0377000	Acyl-coenzyme A oxidase	--	75.775	64.1	228	35	35	38	38	38	36	38	40	30	29	31	30	29	31	30	29	31	30	29	31	1861300	1825400	1792300	2302500	2214900	2156200	0.918964	0.901239	0.884897	1.13679	1.09354	1.06456	0.821	0.000853901
RC2G0377100	GTP_EFTU domain-containing protein/EFG_C domain-containing protein/GTP_EFTU_D2 domain-containing protein	--	72.422	14.4	21	7	7	4	4	6	1	2	4	5	5	7	3	5	6	5	5	7	3	5	6	54932	49071	47575	36538	49042	39780	1.19013	1.06315	1.03074	0.791614	1.06252	0.861854	1.2091	0.115795
RC2G0378300	T-complex protein 1 subunit eta	--	60.419	56.5	142	25	7	26	24	29	12	25	26	23	21	23	17	22	21	6	4	6	4	6	4	578200	565140	591960	592480	560630	590800	0.997123	0.974601	1.02085	1.02175	0.966823	1.01885	0.9951	0.840569
RC2G0380100	Putative PMR5 domain, PC-Esterase	--	42.823	37.8	88	11	11	16	15	14	14	15	14	10	11	11	11	11	11	10	11	11	11	11	11	789370	799320	741780	739330	715780	620330	1.07497	1.08852	1.01016	1.00683	0.974754	0.84477	1.1229	0.114079
RC2G0380600	Putative PH domain-containing protein	--	31.528	32.7	36	9	9	5	8	6	4	7	6	6	8	8	6	7	7	6	8	8	6	7	7	132400	127880	133060	146720	152150	139710	0.9549	0.9223	0.95966	1.05818	1.09734	1.00762	0.8968	0.0173167
RC2G0381100	Putative ketol-acid reductoisomerase (NADP(+))	--	63.474	48.6	155	22	22	25	30	30	18	26	26	19	22	19	17	18	19	19	22	19	17	18	19	2105100	1960700	2063400	2139600	2213900	2132600	1.00121	0.932534	0.98138	1.01762	1.05296	1.01429	0.945	0.0792828
RC2G0382800	Putative aminoacyltransferase, E1 ubiquitin-activating enzyme	--	17.276	79.7	27	10	5	6	6	5	3	2	5	9	8	6	5	8	8	5	5	4	3	5	3	491830	502140	527790	512590	410320	543640	0.987508	1.00821	1.05971	1.02919	0.82385	1.09153	1.0376	0.646481
RC2G0383300	Putative tripeptidyl-peptidase II	--	12.909	9	1	1	1	0	0	0	0	0	1	0	1	0	0	0	1	0	1	0	0	0	1	0	0	0	0	0	0
RC2G0383700	Putative riboflavin kinase	--	43.334	7.1	7	2	2	1	1	1	1	1	2	1	1	1	2	1	2	1	1	1	2	1	2	0	0	0	24700	0	19943				1.10656		0.893444
RC2G0383800	Phosphoglycerate kinase	--	36.72	33.9	6	14	1	1	1	1	1	1	1	11	12	11	11	11	14	1	1	1	1	1	1	0	0	0	0	0	0
RC2G0385300	Putative phosphoenolpyruvate carboxylase	--	109.59	63.7	207	55	25	38	36	40	23	33	37	50	48	51	37	46	49	21	20	23	18	22	22	682740	694190	659860	757740	769930	729720	0.953952	0.96995	0.921983	1.05875	1.07578	1.01959	0.9023	0.00921518
RC2G0385900	Putative endosulphine	--	11.774	73.8	43	8	6	6	7	8	5	9	8	7	7	7	6	8	8	5	5	5	4	6	6	470490	465390	478840	343040	345780	331560	1.15927	1.1467	1.17985	0.845238	0.85199	0.816952	1.3865	2.855e-05
RC2G0386000	Putative leucine-rich repeat domain, L domain-containing protein	--	85.623	6.1	7	3	3	2	1	3	0	0	1	2	1	3	0	0	1	2	1	3	0	0	1	14240	0	15370	0	0	0	0.961837		1.03816
RC2G0386100	serine/threonine-protein kinase EDR1-like isoform X3	--	89.743	8.1	16	5	5	2	3	2	2	4	3	3	3	3	2	5	4	3	3	3	2	5	4	21847	22134	20740	24025	18096	17732	1.05224	1.06607	0.998924	1.15714	0.871578	0.854047	1.0813	0.430126
RC2G0387200	Putative cysteamine dioxygenase	--	26.805	21.3	14	3	3	4	3	2	1	2	2	3	2	2	3	2	3	3	2	2	3	2	3	71025	75985	67129	88886	83295	78542	0.916724	0.980743	0.866438	1.14726	1.07509	1.01375	0.8541	0.0356099
RC2G0387500	Putative transcription factor Lambda-DB family	--	15.451	40.8	34	6	6	6	5	6	6	6	5	6	6	6	6	6	6	6	6	6	6	6	6	400360	465070	433580	362040	315780	329320	1.04163	1.20999	1.12806	0.941934	0.821577	0.856805	1.2898	0.0127155
RC2G0387600	Phospholipase A1-IIdelta	--	50.425	11.9	18	4	4	4	3	3	2	3	3	4	3	3	3	3	3	4	3	3	3	3	3	38534	41399	42444	43487	47065	48277	0.88514	0.950951	0.974955	0.998913	1.0811	1.10894	0.8815	0.0421397
RC2G0387900	Putative sec1-like protein	--	95.293	7.6	9	4	4	2	2	1	1	1	2	2	2	2	1	1	2	2	2	2	1	1	2	0	0	12197	0	0	20625			0.743221			1.25678	0.5914
RC2G0388000	Putative ribosomal protein L1	--	44.284	14.1	14	5	5	2	4	2	0	2	4	3	5	3	3	5	4	3	5	3	3	5	4	38309	27634	34022	43241	48173	38155	1.00139	0.722351	0.889332	1.13032	1.25924	0.997369	0.7715	0.0868523
RC2G0390100	Aspartate aminotransferase	--	47.056	68	134	20	20	25	25	26	17	20	21	20	19	20	14	18	17	20	19	20	14	18	17	461180	444810	434010	463990	461150	448670	1.01963	0.983437	0.959559	1.02584	1.01956	0.991971	0.9754	0.286235
RC2G0390800	Putative T-complex protein 1, theta subunit	--	58.414	66.9	169	25	25	28	32	28	21	30	30	24	21	23	20	23	23	24	21	23	20	23	23	891840	887220	923970	960310	938240	933350	0.966776	0.961768	1.00161	1.041	1.01707	1.01177	0.9545	0.039281
RC5G0105600	Putative ribosomal protein L5	--	20.614	43.1	31	7	5	6	5	5	3	5	7	6	7	5	5	6	7	4	5	4	3	4	5	1739800	1704900	2372900	1553300	1624200	1630200	0.982448	0.96274	1.33995	0.877133	0.917169	0.920558	1.2101	0.172926
RC2G0394100	Putative ATPase, AAA-type, core, peptidase, FtsH	--	73.522	36.9	80	19	18	15	14	14	9	13	15	16	17	17	11	16	15	15	16	16	10	15	14	145060	142890	145560	178340	178750	174770	0.901582	0.888095	0.904689	1.10842	1.11097	1.08624	0.8151	2.36274e-05
RC2G0397800	Putative ACT domain-containing protein	--	25.665	20.9	18	4	4	4	3	4	1	3	3	4	4	4	4	4	4	4	4	4	4	4	4	43751	50311	44561	48778	43761	46104	0.946766	1.08872	0.964294	1.05555	0.946982	0.997685	0.9999	0.98457
RC2G0397900	Putative acid--thiol ligase	--	59.144	3.3	5	1	1	1	1	1	1	1	0	1	1	1	1	1	1	1	1	1	1	1	1	0	0	0	0	0	0
RC2G0399100	Putative tetratricopeptide-like helical domain-containing protein	--	59.148	9.1	5	3	3	1	0	1	0	2	1	1	1	2	0	2	1	1	1	2	0	2	1	0	0	0	0	0	0
RC2G0399300	Putative oxidoreductase	--	29.278	23.4	29	6	3	5	6	5	4	4	5	5	5	5	4	5	4	3	2	2	2	2	2	82944	74869	74064	100780	88622	82076	0.988694	0.89244	0.882844	1.2013	1.05638	0.978347	0.8541	0.0903819
RC2G0400400	Putative UV excision repair protein Rad23	--	40.119	9.4	10	4	3	2	2	2	0	2	2	4	4	3	1	4	4	3	3	2	1	3	3	102130	90737	99926	0	114740	120230	0.967574	0.859638	0.946694		1.08704	1.13905	0.8307	0.0336564
RC2G0405200	Putative Ubiquitin-associated domain-containing protein	--	77.329	18.5	33	10	10	6	5	5	3	8	6	8	8	7	4	8	8	8	8	7	4	8	8	249870	251080	256200	235890	220250	226740	1.0411	1.04615	1.06748	0.982855	0.917689	0.94473	1.1088	0.00827142
RC2G0405300	Putative isopentenyl-diphosphate Delta-isomerase	--	88.712	52.7	112	29	28	17	17	22	16	19	21	19	22	25	19	20	22	19	22	25	19	20	22	418280	419420	431370	502390	500510	503090	0.90437	0.906834	0.932672	1.08622	1.08216	1.08774	0.8427	6.73437e-05
RC2G0405600	Nuclear protein	--	33.181	30.4	19	6	6	5	2	5	1	2	4	5	4	5	4	3	5	5	4	5	4	3	5	43191	42004	35534	39744	34723	30561	1.1479	1.11635	0.944396	1.05629	0.922842	0.812227	1.1495	0.219727
RC2G0406600	Putative nepenthesin	--	53.339	18.3	35	6	6	6	7	5	5	7	5	6	6	5	5	5	5	6	6	5	5	5	5	478620	489110	464510	617120	582610	592050	0.890726	0.910249	0.864467	1.14848	1.08425	1.10182	0.7993	0.000598078
RC2G0406800	Protein HEADING DATE REPRESSOR 1 isoform X2	--	18.056	32.3	2	2	2	1	0	1	0	0	0	1	0	1	0	1	1	1	0	1	0	1	1	0	0	0	0	0	0
RC2G0409700	Putative shikimate O-hydroxycinnamoyltransferase	--	48.228	17.9	19	7	7	3	4	6	1	3	2	6	6	6	2	6	4	6	6	6	2	6	4	30115	29328	32765	25132	20274	16073	1.1757	1.14498	1.27916	0.981163	0.791505	0.627496	1.4998	0.0343172
RC2G0410400	Magnesium transporter MRS2-1	--	52.491	3.2	4	1	1	1	1	0	1	1	0	1	1	0	1	1	1	1	1	0	1	1	1	0	0	0	0	0	0
RC2G0413300	Putative cinnamoyl-CoA reductase	--	37.298	24.1	17	6	6	3	2	3	1	4	4	4	4	5	3	5	5	4	4	5	3	5	5	124740	143110	126580	141280	135270	146850	0.915154	1.04992	0.928653	1.0365	0.992407	1.07736	0.9316	0.219015
RC2G0413600	40S ribosomal protein S12	--	14.954	58.9	64	7	5	13	12	12	5	12	10	6	7	6	7	7	7	4	5	4	5	5	5	1781800	1651100	1781000	1147200	1141000	1134700	1.23782	1.14702	1.23726	0.796962	0.792655	0.788278	1.5232	7.96067e-05
RC2G0414400	Putative XS domain-containing protein	--	73.933	3.1	2	1	1	0	1	1	0	0	0	1	1	1	0	0	0	1	1	1	0	0	0	0	0	0	0	0	0
RC2G0415100	Putative ribosomal protein L7	--	28.686	11.4	3	2	2	0	0	2	0	0	1	1	1	2	0	0	1	1	1	2	0	0	1	0	0	0	0	0	0
RC2G0415700	Defective in cullin neddylation protein	--	24.893	30.2	23	5	5	3	4	4	3	4	5	3	4	4	3	4	5	3	4	4	3	4	5	131790	123340	134830	132060	122630	106080	1.0533	0.985761	1.07759	1.05545	0.980086	0.847815	1.0809	0.308597
RC2G0417700	Putative acetylornithine transaminase	--	48.365	7.8	6	2	2	1	1	2	1	0	1	1	1	2	1	0	1	1	1	2	1	0	1	0	0	0	0	0	0
RC2G0417900	Putative transcription factor C2H2 family	--	52.709	11.5	11	4	4	3	3	2	1	2	0	3	3	3	1	2	0	3	3	3	1	2	0	10326	8198.4	8252.8	0	5089.6	0	1.29615	1.02908	1.03591		0.638859		1.7537
RC2G0418900	3-isopropylmalate dehydrogenase	--	43.534	49	108	17	17	17	19	19	17	18	18	15	15	15	12	14	13	15	15	15	12	14	13	357750	360980	337330	414670	428170	406980	0.930881	0.939286	0.877747	1.07899	1.11412	1.05898	0.845	0.00287113
RC2G0422700	Putative transcription factor WD40-like family	--	125.35	28.9	59	27	17	11	11	13	4	9	11	20	22	22	16	17	18	13	13	14	10	9	10	208670	199400	225640	229410	245200	238580	0.929557	0.888262	1.00515	1.02195	1.09229	1.0628	0.8886	0.0437404
RC2G0423100	Putative cobalamin (Vitamin B12) biosynthesis CobW	--	50.274	31.7	46	11	10	8	9	10	6	5	8	8	10	9	6	7	9	8	10	9	6	7	9	191530	180130	174220	179280	167310	175410	1.07613	1.01208	0.978874	1.0073	0.940049	0.98556	1.0457	0.266959
RC2G0423700	Putative RNA helicase transcription factor interactor and regulator CCHC(Zn) family	--	61.684	16.9	20	7	7	3	3	4	3	3	4	3	4	6	2	4	4	3	4	6	2	4	4	37113	27891	28809	36420	37645	35553	1.09461	0.822618	0.849694	1.07417	1.1103	1.0486	0.8558	0.149002
RC2G0423900	Putative EF-hand domain pair protein	--	19.948	44.6	25	6	6	6	6	4	2	3	4	5	5	5	3	4	4	5	5	5	3	4	4	329080	328590	315830	398440	328590	323120	0.975702	0.974249	0.936417	1.18135	0.974249	0.958031	0.927	0.356703
RC2G0424000	Putative oxidoreductase	--	28.121	41.9	56	9	9	11	10	12	7	9	7	8	8	8	6	7	6	8	8	8	6	7	6	555190	464580	539080	487310	519100	480640	1.09365	0.915158	1.06191	0.959933	1.02256	0.946794	1.0483	0.497522
RC2G0424300	Putative inorganic diphosphatase	--	80.528	27.2	69	20	7	13	14	9	9	13	11	18	18	16	16	17	18	5	6	4	6	5	6	1263000	1322600	1086400	864900	879920	910830	1.1976	1.25412	1.03015	0.820115	0.834357	0.863667	1.3827	0.0063761
RC2G0424400	Putative glycerol kinase	--	61.409	52.5	129	21	21	26	21	24	16	18	24	19	18	20	14	16	17	19	18	20	14	16	17	537550	517330	536870	554910	573550	574220	0.979016	0.94219	0.977778	1.01063	1.04458	1.0458	0.9348	0.016122
RC2G0428900	Putative transcription factor C2H2 family	--	52.139	3.5	2	1	1	1	1	0	0	0	0	1	1	0	0	0	0	1	1	0	0	0	0	0	0	0	0	0	0
RC2G0429200	E3 ubiquitin-protein ligase KEG-like	--	68.606	12	21	5	5	5	4	2	4	4	2	5	5	3	4	4	2	5	5	3	4	4	2	35770	36103	39433	45328	46760	44447	0.865958	0.87402	0.954636	1.09735	1.13202	1.07602	0.8152	0.00397687
RC2G0429400	U11/U12 small nuclear ribonucleoprotein	--	26.461	4.8	1	1	1	0	1	0	0	0	0	1	1	1	0	0	0	1	1	1	0	0	0	0	0	0	0	0	0
RC2G0430700	Putative JAB1/MPN/MOV34 metalloenzyme domain, ribonuclease H-like domain, PRO8NT	--	273.96	2	7	3	3	2	2	2	0	0	1	2	3	3	0	0	1	2	3	3	0	0	1	12765	14128	16584	0	0	0	0.880811	0.97486	1.14433
RC2G0430800	Putative non-specific protein-tyrosine kinase RLK-Pelle-RLCK-XV family	--	41.474	37.7	48	9	9	9	9	9	7	7	7	7	8	9	5	5	7	7	8	9	5	5	7	158910	161900	155170	151830	154800	158950	1.01264	1.03169	0.988806	0.967522	0.986448	1.01289	1.0223	0.288647
RC2G0434000	Putative DNA-binding domain-containing protein	--	33.481	46.1	46	11	9	7	8	8	4	8	11	10	8	9	6	8	11	8	8	8	6	7	9	118700	105780	124090	148060	125890	117300	0.962667	0.857884	1.00638	1.20078	1.02098	0.951312	0.8909	0.248855
RC2G0434500	G-type lectin S-receptor-like serine/threonine-protein kinase SD2-5	--	91.216	3.2	7	2	2	1	2	1	1	1	1	1	2	2	1	1	1	1	2	2	1	1	1	0	20988	30331	0	0	0		0.817943	1.18206
RC2G0435200	Putative small heat shock protein HSP20	--	25.512	59	81	14	14	16	14	12	11	13	15	13	13	11	12	12	13	13	13	11	12	12	13	553030	535380	568640	741430	746740	699130	0.863132	0.835585	0.887495	1.15717	1.16546	1.09116	0.7576	0.000518881
RC2G0436200	Phospholipase D	--	90.777	65.6	310	43	38	56	53	56	41	50	54	39	38	40	31	34	38	34	33	35	26	29	33	3672200	3606200	3717200	4370000	4354900	4199900	0.921105	0.90455	0.932392	1.09614	1.09235	1.05347	0.8507	0.00047279
RC2G0437000	Putative PLAT/LH2 domain-containing protein	--	18.456	23	18	2	2	3	3	3	3	3	3	2	2	2	2	2	2	2	2	2	2	2	2	148810	165900	133000	181660	195740	193360	0.876668	0.977348	0.783528	1.07019	1.15314	1.13912	0.7844	0.0221611
RC2G0437200	Putative RNA helicase	--	52.357	36.3	21	16	3	4	6	3	1	3	4	15	14	15	13	12	14	3	3	3	3	2	3	353790	403350	453710	352470	358710	371910	0.925369	1.055	1.18672	0.921916	0.938237	0.972763	1.118	0.220851
RC2G0437900	Signal peptidase I	--	19.964	51.7	48	9	7	9	7	10	6	7	9	9	8	9	8	8	9	7	7	7	6	7	7	260830	255640	269480	273240	247150	252090	1.0042	0.984221	1.03751	1.05198	0.951535	0.970554	1.0174	0.627669
RC2G0441300	Putative DNA/RNA-binding protein Alba	--	15.202	55.8	35	8	7	8	7	8	3	3	6	8	5	7	3	5	5	7	4	6	2	4	4	492180	466810	447300	348030	406580	402580	1.15198	1.0926	1.04694	0.814588	0.951628	0.942266	1.2153	0.0265774
RC2G0442100	Peptide deformylase	--	29.912	27.4	23	6	6	4	4	4	4	4	3	6	6	6	4	4	3	6	6	6	4	4	3	99593	93233	107430	112370	105830	115060	0.943241	0.883005	1.01746	1.06425	1.00231	1.08973	0.901	0.0927984
RC2G0443000	Putative aspartate racemase	--	35.953	5.6	2	1	1	0	0	0	1	0	1	1	0	1	1	0	1	1	0	1	1	0	1	0	0	0	0	0	0
RC2G0443200	Putative acetyl-CoA carboxylase	--	29.187	13.2	7	2	2	0	1	1	2	2	1	0	1	2	2	2	1	0	1	2	2	2	1	0	0	30239	59615	56322	0			0.620601	1.22349	1.15591		0.5216
RC2G0444200	Putative JAB1/MPN/MOV34 metalloenzyme domain-containing protein	--	47.063	36.5	53	11	11	9	10	11	7	7	9	11	11	11	9	9	10	11	11	11	9	9	10	188490	201250	204620	215570	208640	190280	0.93555	0.998883	1.01561	1.06996	1.03556	0.944435	0.9672	0.509435
RC2G0444500	Putative ribosomal protein S5	--	29.937	39.5	93	11	11	17	17	18	10	16	15	11	10	11	9	10	10	11	10	11	9	10	10	1657100	1746900	1925400	1571300	1627200	1588000	0.982869	1.03613	1.142	0.931978	0.965134	0.941884	1.1134	0.0794858
RC2G0445200	Putative thioredoxin-like, glutaredoxin, PICOT	--	15.369	48.9	18	5	5	2	4	5	3	1	3	5	5	5	4	3	4	5	5	5	4	3	4	160060	140980	147460	124510	138970	133140	1.13636	1.0009	1.0469	0.883969	0.986629	0.945239	1.1308	0.0667527
RC2G0445800	Putative cytochrome-c oxidase	--	18.227	55.4	72	6	6	14	10	15	12	8	13	6	6	6	6	6	6	6	6	6	6	6	6	3383400	3314600	3134000	2777300	2959800	2612200	1.11655	1.09385	1.03425	0.916535	0.976762	0.862051	1.1776	0.0183748
RC2G0446100	Putative Galactose-binding domain-containing protein	--	40.611	2.4	5	1	1	1	1	1	0	1	1	1	1	1	0	1	1	1	1	1	0	1	1	0	0	0	0	0	0
RC2G0446300	Putative Galactose-binding domain-containing protein	--	40.449	9.4	10	3	3	3	1	1	0	3	2	3	2	1	2	3	3	3	2	1	2	3	3	526650	322790	0	411930	277920	291460	1.43834	0.881579		1.12503	0.759033	0.796013	1.2984	0.383099
RC2G0446900	Putative chaperone DnaJ	--	47.042	23.5	24	9	9	4	5	7	2	2	4	4	6	7	5	4	6	4	6	7	5	4	6	65941	82185	72452	61214	57965	63997	0.979918	1.22131	1.07668	0.909673	0.861391	0.95103	1.2042	0.0593828
RC2G0447000	Translocase of chloroplast	--	34.281	32.9	35	7	7	5	6	6	5	6	7	5	6	5	6	6	6	5	6	5	6	6	6	300850	305360	297710	289970	266360	293090	1.02952	1.04495	1.01878	0.992289	0.911495	1.00297	1.0642	0.112883
RC2G0448600	Putative 2-acylglycerol O-acyltransferase	--	36.56	29.4	33	5	5	6	7	5	5	5	5	5	5	5	5	4	5	5	5	5	5	4	5	89767	84196	74502	76689	85585	78234	1.1015	1.03314	0.914185	0.941021	1.05018	0.959979	1.0331	0.657345
RC2G0448800	ADP,ATP carrier protein	--	66.777	17.3	60	12	12	11	12	11	5	9	12	12	11	11	6	10	12	12	11	11	6	10	12	643170	642090	636200	614780	574910	565430	1.04962	1.04786	1.03825	1.00329	0.938225	0.922754	1.0948	0.0241255
RC2G0449500	Putative Heat shock protein 70 family	--	73.318	9.6	13	8	1	3	2	2	2	2	2	8	8	8	7	7	8	1	1	1	1	1	1	0	0	0	0	0	0
RC2G0451800	Katanin p60 ATPase-containing subunit A1	--	58.175	6.7	4	3	3	1	1	1	0	0	1	2	2	2	1	1	2	2	2	2	1	1	2	19616	0	0	0	0	44855	0.608522					1.39148	0.4373
RC2G0452100	Putative pyridoxal phosphate-dependent transferase	--	42.309	50.9	93	14	14	18	17	18	12	13	15	14	14	13	11	11	12	14	14	13	11	11	12	808080	850050	907980	926540	933330	894850	0.911226	0.958553	1.02388	1.04481	1.05246	1.00907	0.9315	0.117664
RC2G0452300	Putative glycerate 3-kinase	--	50.774	23.1	27	8	8	5	5	3	2	5	7	5	5	4	5	5	7	5	5	4	5	5	7	103220	99750	99321	109930	115260	116810	0.961243	0.928928	0.924933	1.02373	1.07337	1.0878	0.8839	0.00505379
RC2G0453200	Putative methionine N(Alpha)-acetyltransferase NatB	--	34.983	44.1	47	12	12	10	11	8	6	7	5	10	12	9	8	9	9	10	12	9	8	9	9	160060	184160	162780	146290	129480	136810	1.04435	1.20159	1.06209	0.954501	0.84482	0.892647	1.2289	0.022162
RC2G0453400	Putative methionine N(Alpha)-acetyltransferase NatB	--	65.405	46.3	87	22	22	16	17	17	8	11	18	19	18	16	12	13	16	19	18	16	12	13	16	179930	172930	171720	152720	156040	145600	1.10281	1.0599	1.05248	0.936033	0.956381	0.892394	1.1545	0.00458439
RC2G0454900	Putative Btz domain-containing protein	--	76.646	3.4	9	2	2	2	2	2	1	1	1	2	2	2	1	1	1	2	2	2	1	1	1	18164	17223	18491	0	0	0	1.0114	0.959	1.0296
RC2G0455400	Nuclear pore complex protein NUP50A	--	46.526	46.1	59	16	16	10	10	12	4	10	13	13	13	12	8	12	13	13	13	12	8	12	13	334670	306390	347870	366570	318840	323350	1.00517	0.920233	1.04482	1.10098	0.957626	0.971172	0.9803	0.756993
RC2G0455600	Coatomer subunit beta'	--	104.77	40.9	103	27	19	17	18	21	11	17	19	18	21	22	17	18	19	11	14	16	12	10	14	320290	317190	318030	382040	373110	377190	0.92044	0.911531	0.913945	1.0979	1.07223	1.08396	0.8438	2.16967e-05
RC2G0456300	Putative transcription factor WD40-like family	--	39.391	21.9	29	6	6	7	5	7	0	6	4	6	5	5	4	4	4	6	5	5	4	4	4	197290	171070	189170	142060	101030	121500	1.28372	1.11311	1.23088	0.924348	0.657376	0.79057	1.5292	0.0156636
RC2G0457100	MAR-binding filament-like protein 1-1	--	80.385	4.3	6	2	2	1	1	2	1	0	1	1	1	2	1	1	1	1	1	2	1	1	1	0	0	0	0	0	0
RC2G0457500	Putative transcription factor interactor and regulator CCHC(Zn) family	--	82.181	3.3	7	2	2	0	1	2	1	1	2	1	2	2	2	2	2	1	2	2	2	2	2	0	511990	663690	731030	708680	764800		0.757339	0.981735	1.08135	1.04828	1.1313	0.8	0.105797
RC2G0457800	Putative Heat shock protein 70 family	--	93.552	57	308	42	24	53	53	58	39	51	54	38	39	42	34	39	40	22	22	24	19	23	24	1635300	1622000	1665900	1707400	1713000	1643600	0.982438	0.974447	1.00082	1.02575	1.02912	0.987424	0.9722	0.143185
RC2G0457900	Putative Heat shock protein 70 family	--	62.677	39.1	12	20	2	3	3	2	3	1	0	18	19	20	17	17	18	2	2	2	2	1	2	120530	109390	216350	155810	0	134870	0.817762	0.742181	1.46787	1.05713		0.915055	1.0235	0.942619
RC2G0458800	Putative small GTPase superfamily, P-loop containing nucleoside triphosphate hydrolase	--	22.208	57.6	23	8	6	4	5	4	3	4	3	7	8	7	6	6	5	5	6	5	4	4	3	88467	108350	101570	129730	133660	110990	0.788983	0.966308	0.905841	1.15698	1.19203	0.989852	0.797	0.0521556
RC2G0459000	Nitrate regulatory gene2 protein (Fragment)	--	83.889	12.3	24	7	5	3	5	6	4	3	3	3	6	7	5	6	5	2	5	5	3	4	3	40370	33652	32428	25831	30345	32402	1.24198	1.0353	0.997641	0.794686	0.933558	0.996841	1.2018	0.126872
RC2G0461000	Putative pyridoxal 5'-phosphate synthase (Glutamine hydrolyzing)	--	32.954	22.7	14	5	4	2	3	2	2	2	3	3	3	3	3	3	4	3	3	2	2	2	3	345360	274110	153570	220260	191960	183710	1.51366	1.20138	0.673075	0.965368	0.841333	0.805175	1.2972	0.445519
RC2G0464200	Ras-related protein Rab7	--	23.227	84.1	78	15	6	15	14	14	9	11	15	15	14	14	12	13	14	6	6	6	6	6	6	1390100	1347800	1354900	1628700	1627700	1618800	0.93004	0.90174	0.90649	1.08967	1.08901	1.08305	0.8395	5.63992e-05
RC2G0465200	Protein disulfide isomerase-like 1-6	--	54.87	42.9	88	18	18	12	18	17	11	14	16	13	15	15	15	13	16	13	15	15	15	13	16	218680	208390	212880	260500	245690	251060	0.939078	0.89489	0.914171	1.11867	1.05507	1.07813	0.8451	0.00158726
RC2G0465600	Putative oxidoreductase	--	34.163	49.5	72	13	7	12	14	14	7	10	15	10	11	11	9	9	13	5	5	5	5	5	7	593480	619860	603080	690180	642880	645240	0.938378	0.980088	0.953557	1.09127	1.01649	1.02022	0.9182	0.0320734
RC2G0466500	Putative oxidoreductase	--	34.269	19.8	22	7	2	4	3	3	4	4	4	6	6	6	6	5	6	2	2	2	2	1	1	175700	184140	179970	229880	185310	199390	0.91321	0.957077	0.935403	1.19481	0.963158	1.03634	0.8783	0.123649
RC2G0467900	Golgin candidate 5	--	117.36	10.2	19	8	8	4	4	5	1	3	2	5	6	5	1	3	3	5	6	5	1	3	3	63979	84465	74102	0	55231	80315	0.893332	1.17938	1.03468		0.771185	1.12143	1.0946	0.600638
RC2G0468900	CCL8	--	67.06	33.6	138	17	17	25	22	26	16	24	25	17	16	16	13	16	16	17	16	16	13	16	16	1599000	1592200	1694600	1593000	1575200	1544900	0.99949	0.995239	1.05925	0.995739	0.984613	0.965673	1.0366	0.180478
RC2G0469400	Putative N-carbamoylsarcosine amidase	--	19.004	25.3	12	3	3	1	2	3	2	1	3	1	3	3	2	2	3	1	3	3	2	2	3	0	17110	13987	13604	13426	21715		1.07149	0.875917	0.851933	0.840786	1.35987	0.9569	0.922601
RC2G0470500	DNA-directed RNA polymerase subunit beta	--	51.116	11.9	14	4	4	3	2	2	2	3	2	3	3	3	2	3	3	3	3	3	2	3	3	26143	27319	26010	24008	13546	16038	1.17882	1.23184	1.17282	1.08255	0.610804	0.723171	1.4829	0.0679537
RC2G0471300	A-kinase anchor protein 7 isoform X3	--	57.153	4.5	3	1	1	1	0	1	1	0	0	1	1	1	1	0	0	1	1	1	1	0	0	0	0	0	0	0	0
RC2G0471800	Putative major intrinsic protein	--	33.467	3.5	5	1	1	1	1	1	0	1	1	1	1	1	1	1	1	1	1	1	1	1	1	0	0	0	0	0	0
RC2G0472200	Putative transferase	--	54.115	34.9	2	12	1	1	0	1	0	0	0	11	9	11	6	9	11	1	1	1	0	0	0	0	0	0	0	0	0
RC2G0472600	Target of Myb protein	--	77.486	27.9	76	15	15	14	14	16	8	10	14	13	14	14	10	11	10	13	14	14	10	11	10	165320	156730	156990	163760	157020	156510	1.03721	0.983322	0.984953	1.02743	0.985141	0.981941	1.0037	0.88328
RC2G0476800	Nuclear pore complex protein NUP35	--	36.014	38.3	25	7	7	6	4	6	3	3	3	5	4	6	4	4	3	5	4	6	4	4	3	97906	95901	81092	77589	82245	94480	1.11002	1.08729	0.919388	0.879672	0.93246	1.07118	1.0809	0.404214
RC2G0477100	Putative transcription factor WD40-like family	--	32.063	62	61	11	10	9	11	12	8	11	10	11	11	11	9	11	10	10	10	10	8	10	9	432650	448660	463720	468630	465210	463430	0.946614	0.981643	1.01459	1.02534	1.01785	1.01396	0.9626	0.130713
RC2G0478700	Putative sulfate-transporting ATPase	--	166.41	1.8	1	2	1	1	0	0	0	0	0	2	1	1	1	1	1	1	0	0	0	0	0	0	0	0	0	0	0
RC2G0479100	Malic enzyme	--	63.256	38.1	56	17	14	10	10	13	8	7	8	14	15	14	10	12	12	11	12	12	7	9	9	69412	65666	69069	64489	65335	69525	1.03216	0.976456	1.02706	0.958954	0.971534	1.03384	1.0241	0.456998
RC2G0479300	Putative NADH:ubiquinone oxidoreductase intermediate-associated protein	--	24.741	28.1	13	5	5	2	3	3	0	3	2	4	4	3	2	3	3	4	4	3	2	3	3	110780	100690	114270	137680	105340	124660	0.958553	0.871247	0.988751	1.19131	0.911482	1.07865	0.8859	0.251153
RC2G0480000	Putative small heat shock protein HSP20	--	17.785	18.6	10	2	2	2	1	1	2	2	2	2	1	1	2	2	2	2	1	1	2	2	2	128580	0	0	165830	150170	152240	0.861767			1.11142	1.00647	1.02034	0.8238
RC2G0480700	Putative carboxylesterase	--	40.171	15.4	19	5	5	4	2	4	2	4	3	4	3	4	4	4	4	4	3	4	4	4	4	149180	177960	170620	176540	132010	166150	0.920429	1.098	1.05271	1.08924	0.814491	1.02513	1.0486	0.63935
RC2G0482600	Putative SGNH hydrolase-type esterase domain-containing protein	--	41.34	6.8	9	2	2	1	2	1	1	2	2	1	2	2	1	2	2	1	2	2	1	2	2	0	14397	14736	0	21042	20186		0.818465	0.837737		1.19623	1.14757	0.7066	0.00467019
RC2G0484500	Putative chromatin regulator PHD family	--	85.595	5.4	8	4	4	3	1	3	0	0	1	3	4	3	1	3	1	3	4	3	1	3	1	12832	14389	23205	0	20497	0	0.723714	0.811528	1.30874		1.15601		0.8201
RC2G0484800	Translation initiation factor eIF-2B subunit alpha	--	43.903	16.8	15	4	4	4	4	2	0	2	3	4	4	2	0	2	4	4	4	2	0	2	4	117190	126790	101130	0	88706	77199	1.14664	1.24057	0.989501		0.867939	0.75535	1.3868	0.0474766
RC2G0485700	Putative alanine transaminase	--	50.334	52.9	111	17	17	21	21	16	15	17	21	15	17	16	13	16	15	15	17	16	13	16	15	876540	883400	933450	964040	985710	1007300	0.930766	0.938051	0.991197	1.02368	1.04669	1.06962	0.9108	0.0163586
RC2G0485900	Putative pectinesterase	--	64.053	26.6	60	13	13	8	13	10	7	9	13	8	12	10	9	9	12	8	12	10	9	9	12	764010	725920	735540	823420	837270	782430	0.981894	0.932941	0.945305	1.05825	1.07605	1.00557	0.9109	0.0217327
RC2G0486000	Pectinesterase	--	62.884	30.7	64	14	13	12	11	13	9	10	9	12	13	12	11	13	10	12	13	12	10	12	9	651130	631030	635300	646720	669540	651370	1.00558	0.974541	0.981136	0.998772	1.03401	1.00595	0.9745	0.143963
RC2G0488300	Mit_KHE1 domain-containing protein	--	16.247	8.5	4	1	1	1	1	0	0	1	1	1	1	1	1	1	1	1	1	1	1	1	1	0	0	0	0	0	0
RC2G0488400	26S proteasome regulatory subunit 7	--	47.58	67.1	181	29	29	30	34	34	22	26	35	27	28	26	24	23	25	27	28	26	24	23	25	917420	876770	938840	856050	890250	844220	1.03399	0.988179	1.05814	0.964826	1.00337	0.951493	1.055	0.105459
RC2G0488500	Putative non-specific protein-tyrosine kinase RLK-Pelle-LRR-V family	--	79.135	10.3	19	5	5	5	4	3	1	3	3	4	5	2	4	3	4	4	5	2	4	3	4	165140	118910	190430	201830	239300	178110	0.905936	0.652324	1.04467	1.10721	1.31277	0.977087	0.7662	0.164852
RC2G0488600	Putative triacylglycerol lipase	--	61.671	12.9	13	5	5	2	2	1	2	3	3	3	4	1	4	4	3	3	4	1	4	4	3	29705	12635	0	41711	45481	47669	0.838172	0.356516		1.17694	1.28332	1.34505	0.4709	0.0800377
RC2G0488900	Plasma membrane ATPase	--	113.56	47.7	400	51	41	75	74	74	43	64	70	51	50	49	40	42	45	41	40	40	33	34	36	3609300	3510700	3519100	3793500	3651300	3678800	0.995088	0.967904	0.97022	1.04587	1.00667	1.01425	0.9564	0.0386925
RC2G0489000	Ribosomal protein s1, mitochondrial	--	32.545	22.9	15	5	5	3	4	3	2	1	2	3	4	4	4	2	5	3	4	4	4	2	5	239580	160120	82156	363150	56102	165630	1.34755	0.900615	0.462097	2.04258	0.315553	0.931606	0.8239	0.972679
RC2G0489200	Calcineurin-like metallo-phosphoesterase superfamily protein isoform 1	--	59.553	7.8	8	3	3	2	1	1	1	1	2	2	1	1	2	1	3	2	1	1	2	1	3	100620	0	0	124930	0	146740	0.81082			1.00672		1.18247	0.7408
RC2G0490600	HVA22-like protein	--	18.918	7.4	3	1	1	1	0	1	0	0	1	1	1	1	1	1	1	1	1	1	1	1	1	0	0	0	0	0	0
RC2G0491200	Serine/threonine-protein kinase HT1	--	51.587	12.9	6	6	2	1	2	1	1	0	1	6	6	5	3	4	5	2	2	1	1	0	1	8328	9460.5	0	0	0	0	0.936335	1.06367
RC2G0491500	Serine/threonine protein phosphatase	--	62.842	41.2	85	19	19	16	16	17	10	13	13	18	17	17	13	13	15	18	17	17	13	13	15	218370	222480	230550	240530	243130	250970	0.931858	0.949397	0.983834	1.02642	1.03752	1.07097	0.9139	0.011545
RC2G0491800	Ubiquinone biosynthesis O-methyltransferase, mitochondrial	--	34.463	20.7	13	3	1	3	2	3	2	1	2	3	3	3	2	2	2	1	1	1	1	1	1	59951	63251	56860	53238	41421	43530	1.13026	1.19247	1.07198	1.0037	0.780912	0.820673	1.303	0.030994
RC2G0491900	Citrate synthase	--	55.856	49.7	152	22	22	28	29	28	21	25	21	22	22	21	20	20	20	22	22	21	20	20	20	883720	892780	906320	973110	994610	1016200	0.935691	0.945284	0.959621	1.03034	1.0531	1.07596	0.8991	0.0018449
RC2G0492000	Putative H(+)-transporting two-sector ATPase	--	27.315	49.6	59	12	12	11	12	10	7	9	10	11	12	10	9	10	11	11	12	10	9	10	11	341550	352650	323540	344250	347720	331760	1.00384	1.03646	0.950903	1.01177	1.02197	0.975062	0.9941	0.838338
RC2G0493400	Glutamyl-tRNA(Gln) amidotransferase subunit A, chloroplastic/mitochondrial	--	60.348	14.9	11	5	5	1	3	3	1	1	2	2	4	5	1	2	3	2	4	5	1	2	3	29314	34728	28074	0	31078	26131	0.98155	1.16283	0.94003		1.04062	0.874971	1.0734	0.553743
RC2G0494800	Actin-related protein 2/3 complex subunit	--	47.189	5	9	2	2	2	2	1	1	2	1	2	2	1	2	2	2	2	2	1	2	2	2	50544	49251	0	47759	39636	37588	1.12431	1.09555		1.06236	0.88167	0.836114	1.1977	0.14341
RC2G0495800	Putative mitogen-activated protein kinase kinase STE-STE7 family	--	39.159	27.8	34	10	10	8	4	8	3	4	7	10	8	10	4	7	8	10	8	10	4	7	8	134290	137530	135830	139430	139770	139920	0.974564	0.998077	0.98574	1.01187	1.01433	1.01542	0.9726	0.0162347
RC2G0496100	D-3-phosphoglycerate dehydrogenase	--	66.973	50.3	101	24	21	18	22	22	10	10	19	17	23	20	17	18	20	15	20	18	14	16	17	400320	409690	411310	357700	335480	325590	1.07224	1.09734	1.10168	0.958087	0.898571	0.872081	1.1988	0.00328877
RC2G0496200	Putative nucleotide-binding alpha-beta plait domain-containing protein	--	48.268	20	23	6	6	4	6	4	2	2	5	5	5	4	4	3	5	5	5	4	4	3	5	81995	81268	85096	63485	103410	86798	0.979918	0.97123	1.01698	0.758706	1.23585	1.03732	0.979	0.991459
RC2G0496900	Putative cullin repeat-like-containing domain, exocyst complex component Exo84	--	84.874	17.8	37	10	10	7	9	7	4	6	4	7	10	7	6	7	7	7	10	7	6	7	7	74642	71471	70437	66509	63096	58756	1.10605	1.05906	1.04374	0.985535	0.934961	0.870651	1.1497	0.0244789
RC2G0497200	Putative H(+)-transporting two-sector ATPase	--	11.468	27.7	9	2	2	1	2	1	2	1	2	1	2	1	2	1	2	1	2	1	2	1	2	0	66341	0	53808	0	56260		1.12819		0.915055		0.956754	1.2055
RC2G0501000	Putative ribosomal protein L7	--	28.158	56.4	73	14	14	16	13	15	8	10	11	14	14	14	9	12	13	14	14	14	9	12	13	1488900	1414600	1539500	1321300	1316600	1271300	1.06959	1.01621	1.10594	0.949187	0.945811	0.913268	1.1365	0.00976213
RC3G0131100	GPN-loop GTPase 3	--	30.516	5.2	3	1	1	0	1	0	0	1	1	0	1	1	1	1	1	0	1	1	1	1	1	0	0	0	0	0	0
RC2G0498500	Putative 12-oxophytodienoate reductase	--	43.972	28.5	21	9	3	7	8	6	0	0	0	8	9	7	2	2	2	3	3	3	0	0	0	106010	120800	119400	0	0	0	0.918604	1.04676	1.03463
RC2G0499000	Coatomer subunit beta	--	103.41	50.1	222	37	3	40	41	40	25	39	37	33	35	35	27	29	31	1	2	3	2	2	3	492390	484740	478390	495060	516230	501030	0.995451	0.979985	0.967148	1.00085	1.04365	1.01292	0.9624	0.0633657
RC2G0499400	Coatomer subunit beta	--	102.41	46.6	6	32	1	1	1	1	1	1	1	31	32	30	25	27	27	1	1	1	1	1	1	0	0	0	0	0	0
RC2G0499500	Coatomer subunit beta	--	112.88	34	17	27	5	3	2	5	1	3	3	26	24	26	21	23	23	5	3	5	4	4	4	115620	100200	106360	116960	127310	110240	1.02517	0.888442	0.943061	1.03705	1.12882	0.977464	0.9088	0.179849
RC2G0499900	Putative GDP-fucose protein O-fucosyltransferase	--	46.354	34.2	57	11	11	10	9	9	9	10	10	10	10	10	10	10	10	10	10	10	10	10	10	123720	122180	124380	145680	141080	140150	0.931171	0.91958	0.936138	1.09645	1.06183	1.05483	0.8673	0.00040504
RC2G0500400	Calcium-transporting ATPase	--	124.26	10.6	19	9	5	5	6	4	0	2	2	8	9	7	3	6	6	5	5	3	1	2	2	37604	35580	35596	0	29944	31551	1.10421	1.04478	1.04525		0.879284	0.926472	1.1793	0.0126197
RC2G0500500	Putative adenosinetriphosphatase	--	79.768	24.2	30	12	12	5	3	6	4	7	5	7	9	6	6	11	8	7	9	6	6	11	8	75927	66142	73129	70658	70644	61504	1.08985	0.949398	1.04969	1.01422	1.01402	0.882824	1.0611	0.389229
RC2G0501100	alpha-1,2-Mannosidase	--	66.71	23.3	58	11	11	11	11	12	7	7	10	11	10	11	9	10	11	11	10	11	9	10	11	122890	123150	115910	114200	112850	103120	1.06533	1.06759	1.00483	0.990002	0.978299	0.893949	1.0963	0.0708262
RC2G0501200	Putative cation efflux protein	--	50.159	8.4	10	3	3	3	2	2	1	0	2	3	3	3	1	1	2	3	3	3	1	1	2	35478	42579	33958	0	0	50883	0.871171	1.04554	0.833847			1.24944	0.7338
RC2G0502100	Putative FMN-binding split barrel	--	42.223	21	32	5	5	8	6	6	1	4	7	5	5	4	3	3	4	5	5	4	3	3	4	124800	129030	134430	134510	135670	122560	0.958771	0.991268	1.03275	1.03337	1.04228	0.941562	0.9886	0.793944
RC2G0502500	Ubiquitin-specific protease family C19-related protein	--	51.584	16	16	6	5	3	2	3	3	3	2	5	3	4	4	3	4	4	3	3	4	3	3	66279	70572	69707	81385	76452	66844	0.922166	0.981896	0.969861	1.13234	1.06371	0.930027	0.9193	0.255281
RC2G0502600	Ubiquitin-specific protease family C19-related protein	--	51.339	25.9	34	9	8	5	6	6	4	5	8	6	6	7	6	5	8	5	6	6	6	5	7	69371	74006	68087	86839	88363	81167	0.889689	0.949134	0.873222	1.11372	1.13326	1.04097	0.8248	0.0059988
RC2G0503400	Putative 7-dehydrocholesterol reductase	--	49.722	9.9	21	4	4	4	3	4	1	5	4	4	4	4	2	4	4	4	4	4	2	4	4	207060	202180	201350	218220	225630	228290	0.968528	0.945702	0.941819	1.02073	1.05539	1.06783	0.9084	0.00396585
RC2G0503700	Putative H(+)-transporting two-sector ATPase	--	68.736	78.3	346	44	44	63	64	60	41	57	61	41	43	41	36	36	42	41	43	41	36	36	42	2485600	2407900	2431000	2423300	2470900	2313200	1.02627	0.994185	1.00372	1.00054	1.0202	0.955085	1.0162	0.49181
RC2G0503800	Putative plastid lipid-associated protein/fibrillin	--	30.876	26.1	17	5	5	3	2	3	3	2	4	4	4	4	3	3	4	4	4	4	3	3	4	95011	61812	55387	78811	56472	60307	1.39791	0.909446	0.814914	1.15955	0.830878	0.887303	1.085	0.757402
RC2G0507300	Protein VACUOLELESS1	--	96.588	20.4	45	12	12	8	7	8	6	9	7	9	8	11	9	10	9	9	8	11	9	10	9	61170	65774	84180	77472	72028	70417	0.851474	0.91556	1.17177	1.07839	1.00262	0.98019	0.96	0.649078
RC2G0507400	Putative 3-hydroxyisobutyryl-CoA hydrolase	--	42.962	45.2	53	13	13	9	11	6	6	10	11	12	12	10	8	9	10	12	12	10	8	9	10	297290	328870	293170	335330	327370	348930	0.923758	1.02188	0.910956	1.04196	1.01723	1.08422	0.9088	0.0764242
RC2G0507500	Putative ribosomal protein 50S-L18Ae/60S-L20/60S-L18A	--	14.476	68.1	35	7	5	6	5	6	6	6	6	6	6	6	6	7	6	5	5	5	5	5	5	1082800	994480	960480	733800	771070	842030	1.20654	1.10813	1.07024	0.817656	0.859185	0.938254	1.2944	0.00858934
RC2G0507800	Putative persulfide dioxygenase	--	31.886	57.8	95	12	12	14	18	20	11	15	17	10	12	11	11	12	11	10	12	11	11	12	11	586720	586000	560060	653070	664680	633260	0.955625	0.954452	0.912202	1.06369	1.0826	1.03143	0.8881	0.00470198
RC2G0508000	Putative 16S rRNA (Cytosine(1407)-C(5))-methyltransferase	--	65.244	7.5	10	3	3	1	2	2	1	3	1	2	2	2	1	3	1	2	2	2	1	3	1	22709	19683	25542	0	22917	0	0.999835	0.866606	1.12457		1.00899		0.9881
RC2G0508300	4-hydroxyphenylpyruvate dioxygenase	--	48.085	57.7	107	17	16	17	16	22	13	18	21	12	14	16	10	11	14	12	14	15	9	10	13	696470	680930	702660	723500	689390	771430	0.979936	0.958071	0.988645	1.01797	0.969975	1.0854	0.9523	0.230068
RC2G0508400	4-hydroxyphenylpyruvate dioxygenase	--	46.592	8.7	13	3	2	3	2	3	1	2	2	2	1	3	3	2	3	2	1	2	2	1	2	109300	96716	113310	91777	100560	78324	1.11155	0.983574	1.15233	0.933346	1.02267	0.796533	1.1798	0.126136
RC2G0509500	Putative PH domain, peptide deformylase	--	55.073	65.7	129	24	24	24	22	25	16	18	24	21	21	24	18	21	21	21	21	24	18	21	21	328380	324330	330240	320900	322390	308230	1.01851	1.00595	1.02428	0.995311	0.999933	0.956014	1.033	0.0984633
RC2G0510000	Putative glutathione transferase	--	24.618	32.7	17	6	6	4	2	6	1	2	2	4	4	6	1	4	3	4	4	6	1	4	3	123450	123000	130620	0	38573	39174	1.35714	1.35219	1.43596		0.42405	0.430657	3.2333	2.33341e-05
RC2G0510300	Putative 15-cis-phytoene synthase	--	44.937	5	4	1	1	0	1	1	1	1	0	1	1	1	1	1	0	1	1	1	1	1	0	0	0	0	0	0	0
RC2G0511400	Putative transcription factor WD40-like family	--	64.4	28.9	42	15	15	6	10	6	4	7	9	10	12	8	6	10	12	10	12	8	6	10	12	165350	167500	177080	154050	150250	152180	1.02658	1.03993	1.09941	0.956426	0.932834	0.944816	1.1171	0.00768509
RC2G0511500	Putative PsbP family protein	--	28.398	24.2	21	5	5	4	4	3	3	3	4	4	4	3	3	3	4	4	4	3	3	3	4	116880	113920	110740	234720	239900	227200	0.672136	0.655114	0.636827	1.34979	1.37958	1.30655	0.4866	5.37726e-06
RC2G0511600	Reticulon-like protein	--	33.071	16	16	4	4	5	4	3	1	2	1	4	4	3	1	2	2	4	4	3	1	2	2	201130	216210	182370	0	209210	99443	1.1071	1.19011	1.00384		1.15158	0.547375	1.2953	0.337395
RC2G0511700	Putative pyridoxine 4-dehydrogenase	--	9.4859	15.7	3	1	1	0	1	1	0	1	0	1	1	1	0	1	0	1	1	1	0	1	0	0	0	0	0	0	0
RC2G0511800	Putative pyridoxine 4-dehydrogenase	--	32.291	51	73	13	13	13	14	15	9	11	11	12	13	13	10	13	11	12	13	13	10	13	11	384080	371240	359250	456410	454980	416210	0.94362	0.912074	0.882617	1.12132	1.11781	1.02256	0.8395	0.00826182
RC2G0512500	Protein DETOXIFICATION	--	55.026	6.5	3	3	1	1	1	0	0	0	1	3	3	0	1	0	2	1	1	0	0	0	1	0	0	0	0	0	0
RC5G0138900	Auxin response factor	--	98.763	6.3	5	4	1	1	1	1	0	1	1	2	3	3	2	3	4	1	1	1	0	1	1	0	0	0	0	0	0
RC2G0515400	Putative N-acetylglucosamine kinase	--	27.008	36.8	32	5	5	6	5	5	6	4	6	5	5	5	5	4	5	5	5	5	5	4	5	112430	117790	118380	117390	119440	108310	0.972382	1.01874	1.02384	1.01528	1.03301	0.936749	1.01	0.772699
RC2G0515500	Putative anthocyanidin synthase	--	31.457	9.7	5	2	2	1	1	1	1	1	0	2	1	2	2	1	1	2	1	2	2	1	1	12172	0	7772.9	41483	0	0	0.594453		0.379611	2.02594			0.2404
RC2G0515700	Putative coproporphyrinogen oxidase	--	43.557	28.9	39	9	9	7	7	6	4	7	8	8	9	8	5	8	8	8	9	8	5	8	8	144470	140790	139710	148280	152110	131910	1.01114	0.985384	0.977825	1.03781	1.06461	0.923233	0.983	0.750992
RC2G0516200	Putative regulator of chromosome condensation 1/beta-lactamase-inhibitor protein II	--	47.986	8.4	3	2	2	0	0	2	0	1	0	1	0	2	0	1	0	1	0	2	0	1	0	0	0	0	0	0	0
RC2G0517900	Glycosyltransferase	--	53.902	2.5	8	1	1	1	2	2	1	1	1	1	1	1	1	1	1	1	1	1	1	1	1	0	0	0	0	0	0
RC2G0518300	Putative flavonol 3-O-glucosyltransferase	--	38.159	6.8	2	2	2	1	0	1	0	0	0	1	0	2	0	0	0	1	0	2	0	0	0	0	0	0	0	0	0
RC2G0519200	Glycosyltransferase	--	52.613	22.8	30	9	7	5	5	5	5	5	5	9	8	8	8	7	6	7	6	6	6	6	5	406560	392450	411430	346160	359540	348810	1.077	1.03963	1.0899	0.917	0.952445	0.92402	1.1479	0.00166697
RC5G0189200	Putative choline-phosphate cytidylyltransferase	--	33.314	5.7	6	1	1	1	1	1	1	1	1	1	1	1	1	1	1	1	1	1	1	1	1	0	0	0	0	0	0
RC2G0520200	Putative cytochrome P450	--	65.25	28.3	69	14	14	13	12	14	8	8	14	13	13	12	11	12	13	13	13	12	11	12	13	233550	231200	216790	252960	244570	225050	0.997992	0.98795	0.926374	1.08093	1.04508	0.96167	0.9432	0.239201
RC2G0520600	S-acyltransferase	--	78.769	1.6	4	1	1	1	0	1	0	1	1	1	1	1	0	1	1	1	1	1	0	1	1	0	0	0	0	0	0
RC2G0520700	Putative transaminase	--	55.81	67	147	22	21	28	30	24	22	20	23	19	21	17	17	19	17	18	20	16	16	18	16	959250	918590	916810	869360	901430	860450	1.06075	1.01578	1.01382	0.961346	0.99681	0.951494	1.0621	0.042025
RC2G0521000	myosin-11-like	--	152.44	47	229	54	54	43	37	42	25	37	45	45	42	44	30	43	44	45	42	44	30	43	44	317110	303130	319760	361490	364870	366290	0.936049	0.894783	0.943871	1.06705	1.07703	1.08122	0.8603	0.000902792
RC2G0521500	60S ribosomal protein L27	--	15.679	24.4	17	3	3	4	3	3	3	2	2	3	2	3	2	2	2	3	2	3	2	2	2	129670	118750	135150	147250	121560	130940	0.993234	0.90959	1.03521	1.12789	0.931114	1.00296	0.9595	0.589216
RC2G0522500	Putative Heat shock protein 70 family	--	98.637	4.9	8	3	3	2	1	0	1	2	2	2	2	1	2	3	2	2	2	1	2	3	2	189520	51282	0	148940	165610	205240	1.24587	0.337119		0.979106	1.08869	1.34921	0.6949	0.349812
RC2G0522700	UPF0481 protein	--	52.403	31.8	64	13	13	11	13	11	9	9	11	13	13	13	10	12	12	13	13	13	10	12	12	174060	176210	174480	235590	208650	197640	0.895194	0.906251	0.897354	1.21164	1.07309	1.01647	0.8175	0.0188128
RC2G0523100	UDP-glucose 4-epimerase	--	87.963	8.6	11	4	4	1	2	1	3	2	2	3	2	2	3	2	2	3	2	2	3	2	2	29653	27343	33401	30485	29793	27592	0.998042	0.920294	1.12419	1.02605	1.00275	0.928674	1.0288	0.713019
RC2G0524600	Glycosyltransferase	--	53.868	21.4	9	6	5	2	3	2	0	1	1	3	4	3	1	2	2	2	3	3	0	1	1	0	0	0	0	0	0
RC2G0526100	Putative 7-deoxyloganetin glucosyltransferase	--	9.3079	17.1	2	1	1	1	0	1	0	0	0	1	0	1	0	0	0	1	0	1	0	0	0	0	0	0	0	0	0
RC2G0527500	Putative fanconi anaemia protein FANCD2	--	170.11	1.6	7	2	2	2	1	0	2	1	1	1	1	1	2	1	1	1	1	1	2	1	1	402810	441120	0	533040	478620	500900	0.854682	0.935968		1.131	1.01554	1.06281	0.8369	0.042978
RC2G0530200	Putative cytochrome b5-like heme/steroid binding domain-containing protein	--	26.466	12.6	4	2	2	0	2	0	0	1	1	1	2	1	0	1	2	1	2	1	0	1	2	0	37580	0	0	0	35354		1.03052				0.969479	1.063
RC2G0530300	Putative endoplasmic reticulum vesicle transporter	--	39.601	33.7	53	10	10	9	7	7	10	10	10	8	8	8	9	9	10	8	8	8	9	9	10	282050	281240	283530	309450	316480	299530	0.954872	0.952129	0.959882	1.04763	1.07143	1.01405	0.915	0.00539288
RC2G0530500	Putative vps53-like protein	--	91.748	33	78	20	20	13	14	13	9	15	14	16	16	16	14	16	18	16	16	16	14	16	18	73993	77295	77317	72762	72168	66967	1.00785	1.05282	1.05312	0.991078	0.982988	0.912146	1.0788	0.0645776
RC2G0534800	Putative nitrate-transporting ATPase	--	65.274	14.1	29	7	4	5	6	6	4	4	4	5	6	6	4	5	4	2	3	3	1	3	1	96389	82524	89362	95461	103270	87123	1.04368	0.893554	0.967594	1.03363	1.11819	0.943351	0.9385	0.396703
RC2G0535500	Putative SEP domain-containing protein	--	44.954	36.6	47	14	14	11	9	8	4	8	7	10	12	10	6	9	7	10	12	10	6	9	7	242010	255120	247340	277700	282460	249890	0.934089	0.98469	0.954661	1.07184	1.09021	0.964504	0.919	0.113961
RC2G0535700	Putative chromatin regulator PHD family	--	24.8	19.9	6	3	2	1	1	2	1	0	1	3	3	3	2	1	2	2	2	2	2	1	1	21943	19635	23801	17445	0	0	1.05974	0.948276	1.14947	0.842509			1.2492
RC2G0536600	Chitin elicitor receptor kinase 1-like protein	--	55.908	29.2	56	13	12	8	9	9	7	11	12	7	10	10	7	11	13	7	9	9	7	11	12	248370	244670	258090	280790	259510	266710	0.95641	0.942162	0.993839	1.08125	0.999307	1.02703	0.9308	0.0633993
RC2G0536900	Putative transcription factor C2H2 family	--	64.148	19	31	7	7	5	5	6	3	5	7	6	5	6	5	5	7	6	5	6	5	5	7	33991	34575	36845	31991	32391	32094	1.0102	1.02755	1.09502	0.95076	0.962647	0.953821	1.0926	0.023894
RC2G0537400	Putative cytochrome P450	--	55.199	61.6	155	25	25	27	25	30	24	23	26	22	22	23	22	22	21	22	22	23	22	22	21	999500	994680	985600	1100100	1091800	1033800	0.966404	0.961743	0.952964	1.06367	1.05565	0.999568	0.9238	0.0168804
RC2G0537500	Plant/T7A14-6 protein	--	20.62	5.8	4	1	1	0	1	0	1	1	1	0	1	1	1	1	1	0	1	1	1	1	1	0	0	0	0	0	0
RC2G0537600	T7A14.3 protein	--	73.191	3.4	7	2	2	2	1	1	1	1	1	2	2	1	1	1	1	2	2	1	1	1	1	37219	32886	0	0	0	0	1.06181	0.938193
RC2G0539200	Putative 2-oxo-3-(5-oxofuran-2-ylidene)propanoate lactonase	--	30.71	36.7	41	7	7	10	5	7	4	8	7	7	7	6	6	6	7	7	7	6	6	6	7	525010	503690	569680	534360	500290	503330	1.00437	0.963582	1.08982	1.02225	0.957078	0.962893	1.0393	0.419002
RC2G0539400	Putative phytepsin	--	55.383	25	56	8	8	10	10	9	9	9	9	8	7	8	6	6	8	8	7	8	6	6	8	281480	282610	260580	310840	315840	288150	0.9709	0.974797	0.89881	1.07217	1.08942	0.993906	0.9014	0.0553677
RC2G0540400	Putative B-cell receptor-associated protein 29/31	--	24.998	50.9	64	13	13	11	12	13	10	10	8	12	11	13	11	13	8	12	11	13	11	13	8	374850	366850	380950	429810	437140	434390	0.92785	0.908048	0.942949	1.06389	1.08203	1.07523	0.8627	0.000248622
RC2G0540500	Putative dihydrolipoyllysine-residue succinyltransferase	--	50.83	39.2	123	19	16	24	25	25	12	18	19	18	17	15	12	15	14	15	16	14	11	14	13	1643300	1647400	1769200	1962800	2027600	2166100	0.879052	0.881245	0.9464	1.04996	1.08463	1.15871	0.8219	0.00657509
RC2G0540700	Uncharacterized protein	--	26.132	4.5	2	1	1	1	0	1	0	0	0	1	1	1	0	0	0	1	1	1	0	0	0	0	0	0	0	0	0
RC2G0540800	Putative laccase	--	60.196	25.3	54	10	9	11	9	11	8	8	7	8	7	8	9	7	6	7	6	7	8	6	5	1212200	1281000	1072500	1580800	1759500	1619100	0.853151	0.901573	0.75483	1.11257	1.23834	1.13953	0.719	0.00579624
RC2G0542200	Putative oxidoreductase	--	39.553	11.8	6	2	2	1	0	1	0	2	2	1	0	1	2	2	2	1	0	1	2	2	2	0	0	0	19615	29666	19689				0.853197	1.29039	0.856416
RC2G0543300	NEDD8-activating enzyme E1 regulatory subunit	--	58.034	50.3	95	18	18	20	17	16	10	15	17	17	17	15	12	15	16	17	17	15	12	15	16	176160	185190	188390	193480	198320	200780	0.925275	0.972705	0.989513	1.01625	1.04167	1.05459	0.9277	0.0301978
RC2G0543700	Aconitate hydratase	--	107.87	59.8	350	47	38	62	64	60	46	53	65	44	44	42	39	41	45	36	36	34	32	35	36	3020100	2929900	2980100	3256500	3251000	3252700	0.969519	0.940563	0.956678	1.04541	1.04364	1.04419	0.915	0.000536089
RC2G0547000	Putative transcription factor & lipid binding Homobox-WOX family	--	84.19	7.6	20	4	4	3	4	4	3	2	4	3	4	4	4	4	4	3	4	4	4	4	4	37455	39192	39428	39652	31812	32440	1.0216	1.06898	1.07541	1.08152	0.867683	0.884812	1.1171	0.184897
RC2G0547500	Syntaxin-132 like	--	34.46	24.5	22	5	5	3	3	5	2	4	5	3	3	4	2	4	4	3	3	4	2	4	4	249820	285320	313990	347420	298370	302220	0.834059	0.95258	1.0483	1.15991	0.996149	1.009	0.8957	0.244698
RC2G0548200	Putative calreticulin/calnexin, concanavalin A-like lectin/glucanase domain-containing protein	--	14.096	25.2	5	3	1	1	1	1	0	1	1	3	3	3	1	3	3	1	1	1	0	1	1	0	0	0	0	0	0
RC2G0549300	Putative pheromone shutdown, TraB	--	44.043	17.2	13	5	5	3	1	4	1	1	3	4	4	4	3	2	4	4	4	4	3	2	4	54724	51242	41207	54683	50832	48555	1.08996	1.02061	0.820739	1.08915	1.01245	0.967093	0.9552	0.605402
RC2G0549700	Peroxisome biogenesis protein 22	--	30.37	59.2	60	12	12	12	13	8	9	9	9	10	12	8	10	10	10	10	12	8	10	10	10	201240	174830	185720	210440	192960	194410	1.04126	0.904605	0.960952	1.08886	0.998413	1.00592	0.9397	0.270146
RC2G0554100	Geranylgeranyl transferase type-2 subunit beta	--	34.83	7.3	11	3	3	2	2	3	0	2	2	3	3	3	2	2	2	3	3	3	2	2	2	28522	32394	31525	20082	30687	28640	0.995822	1.13101	1.10067	0.701146	1.07141	0.999942	1.1641	0.289661
RC2G0559000	Putative ferroxidase	--	21.267	20.2	15	3	3	3	2	3	1	4	2	3	3	3	3	3	2	3	3	3	3	3	2	113590	119490	136520	88444	104730	133400	0.978979	1.02983	1.1766	0.762258	0.902619	1.14971	1.1317	0.361655
RC2G0559200	Putative universal stress protein A	--	24.04	46.6	18	7	4	2	2	3	2	4	5	4	4	5	5	6	6	2	2	4	3	4	4	100050	120610	142580	111390	110010	119280	0.852796	1.02804	1.21531	0.949454	0.937692	1.01671	1.0662	0.63314
RC2G0559400	S-receptor-like serine/threonine-protein kinase	--	93.134	3.8	4	2	2	0	1	0	0	1	2	1	1	1	2	1	2	1	1	1	2	1	2	0	0	0	31029	0	29384				1.02723		0.972771
RC2G0560400	Cytochrome b6-f complex iron-sulfur subunit	--	23.936	37.6	28	5	5	7	7	3	4	4	3	5	5	3	3	3	3	5	5	3	3	3	3	72904	58100	65937	67693	66304	71455	1.08706	0.866317	0.983173	1.00936	0.988645	1.06545	0.9586	0.542605
RC2G0560500	Putative equilibrative nucleoside transporter	--	40.778	6.5	3	1	1	1	1	1	0	0	0	1	1	1	0	1	0	1	1	1	0	1	0	0	0	0	0	0	0
RC2G0561400	Diacylglycerol kinase	--	40.787	53.3	72	14	14	15	12	12	7	12	14	12	11	12	9	10	11	12	11	12	9	10	11	208560	199760	208800	195880	177390	183320	1.06616	1.02117	1.06739	1.00134	0.906817	0.937131	1.1088	0.0333111
RC2G0561500	Diacylglycerol kinase	--	16.443	10.8	6	2	2	1	1	1	0	2	1	1	2	1	1	2	1	1	2	1	1	2	1	0	93938	0	0	95568	0		0.991399			1.0086		0.9829
RC2G0561600	protein THYLAKOID FORMATION1, chloroplastic-like	--	32.907	20.2	16	4	4	3	3	2	3	2	3	3	3	3	3	3	4	3	3	3	3	3	4	68099	84154	79039	98064	100850	75201	0.808445	0.999044	0.938321	1.16418	1.19725	0.892758	0.8438	0.216113
RC2G0564200	Putative oligopeptide transporter, OPT superfamily	--	83.025	10.2	28	5	5	3	5	5	5	5	5	4	5	4	4	3	4	4	5	4	4	3	4	44740	52018	52341	57710	58772	51853	0.845656	0.983222	0.989327	1.09081	1.11088	0.980103	0.8857	0.130469
RC2G0564700	Putative transcription factor C2H2 family	--	111.94	30.7	69	21	21	11	9	14	10	10	15	14	14	16	16	13	15	14	14	16	16	13	15	120220	119710	119960	128480	126420	147210	0.946614	0.942598	0.944567	1.01165	0.995433	1.15913	0.895	0.0878598
RC2G0565700	Putative NADH:ubiquinone reductase (Non-electrogenic)	--	68.675	38.2	118	21	21	18	22	24	15	16	23	17	20	18	16	14	19	17	20	18	16	14	19	550490	533580	521140	545180	578120	527380	1.01445	0.983289	0.960364	1.00466	1.06537	0.971863	0.9725	0.428388
RC2G0566700	Hexosyltransferase	--	64.718	11.8	13	5	3	2	2	3	1	3	2	4	4	5	5	4	3	2	2	3	3	2	1	1905500	2488200	2574700	1107900	1748400	2012300	0.96587	1.26123	1.30508	0.561578	0.886238	1.02001	1.4313	0.135161
RC2G0567100	Aspartate--tRNA(Asp/Asn) ligase	--	10.695	12	2	1	1	2	0	0	0	0	0	1	1	1	0	0	0	1	1	1	0	0	0	212130	187020	195020	0	0	0	1.07106	0.944275	0.984668
RC2G0567700	Putative glutamate formimidoyltransferase, Formimidoyltetrahydrofolate cyclodeaminase	--	32.551	14.4	11	3	3	2	2	2	1	2	2	2	2	2	1	2	2	2	2	2	1	2	2	16577	18177	15061	0	0	0	0.998314	1.09467	0.907016
RC2G0569400	Lipoyl synthase, mitochondrial	--	41.154	4.3	1	1	1	0	0	1	0	0	0	0	0	1	0	0	0	0	0	1	0	0	0	0	0	0	0	0	0
RC2G0570300	Mpv17-like protein isoform X1	--	38.643	6.4	3	1	1	0	1	0	1	0	1	0	1	0	1	0	1	0	1	0	1	0	1	0	0	0	0	0	0
RC2G0570800	Putative photosystem II Pbs27	--	19.08	13.1	3	2	2	0	1	0	0	1	1	1	1	0	2	2	2	1	1	0	2	2	2	0	0	0	0	0	0
RC2G0571800	Putative glutamate--tRNA ligase	--	22.265	5.2	2	1	1	0	1	0	0	0	1	0	1	0	0	1	1	0	1	0	0	1	1	0	0	0	0	0	0
RC2G0574700	Putative K domain-containing protein	--	80.759	5.8	7	2	2	1	1	2	1	0	2	1	1	2	1	0	2	1	1	2	1	0	2	0	0	12693	0	0	8811.8			1.18048			0.819519	1.4405
RC2G0574900	Putative UV excision repair protein Rad23	--	41.259	43.7	60	11	10	10	11	8	8	10	13	9	10	9	8	10	11	8	9	8	8	9	10	473520	487130	516610	506930	477850	504370	0.957764	0.985292	1.04492	1.02534	0.966522	1.02016	0.992	0.806851
RC2G0575200	HEAT repeat-containing protein 5B	--	254.89	5.1	23	10	10	5	5	8	1	0	4	7	7	8	3	3	5	7	7	8	3	3	5	31012	29096	36073	62217	21879	26457	0.900055	0.844447	1.04694	1.80571	0.63499	0.767856	0.87	0.922992
RC2G0576100	Putative 14-3-3 protein	--	29.707	81.4	185	22	13	36	37	33	25	26	28	20	21	21	15	16	17	12	13	13	8	8	10	9646800	9386400	9458500	11872000	11633000	10978000	0.919112	0.894302	0.901171	1.13112	1.10835	1.04594	0.8263	0.0015556
RC2G0576200	Putative regulator of chromosome condensation 1/beta-lactamase-inhibitor protein II	--	80.945	20.1	40	10	10	6	6	8	7	6	7	7	8	9	8	7	6	7	8	9	8	7	6	391950	383540	376820	406800	388250	392990	1.00485	0.983289	0.966061	1.04292	0.995364	1.00752	0.9699	0.166293
RC2G0576800	Thylakoid membrane protein slr0575	--	30.56	9	3	2	2	2	0	1	0	0	0	2	1	1	0	0	0	2	1	1	0	0	0	0	0	0	0	0	0
RC2G0577100	Putative allene-oxide cyclase	--	20.379	51.6	44	8	8	8	7	8	5	8	8	8	6	8	5	7	7	8	6	8	5	7	7	492700	491840	460190	478690	470770	453880	1.03797	1.03615	0.969478	1.00845	0.991766	0.956184	1.0295	0.352623
RC2G0578400	Translation initiation factor eIF-2B subunit delta	--	68.731	7.7	9	3	3	2	1	3	1	1	1	3	1	3	1	1	1	3	1	3	1	1	1	19077	0	24719	0	0	0	0.871175		1.12882
RC2G0578600	Putative LSM domain, FDF domain, DFDF domain-containing protein	--	69.611	2.9	5	2	1	0	1	1	1	1	1	2	2	2	2	2	2	1	1	1	1	1	1	0	0	0	0	0	0
RC2G0579300	Protein CROWDED NUCLEI 1	--	132.76	11.9	25	11	11	6	5	7	2	4	1	9	8	10	5	5	6	9	8	10	5	5	6	30775	29340	32072	20244	22783	19465	1.19376	1.1381	1.24407	0.785265	0.883753	0.755048	1.4752	0.00192121
RC2G0580000	Putative Per33/Pom33 family protein	--	39.373	43.8	37	10	10	5	6	8	4	7	7	7	7	10	4	6	7	7	7	10	4	6	7	196970	205740	232630	226540	257870	244940	0.865999	0.904557	1.02278	0.996006	1.13375	1.0769	0.8711	0.0898823
RC2G0580700	Putative glucan endo-1,3-beta-D-glucosidase	--	76.005	39.9	99	21	11	19	18	17	12	17	16	20	19	19	14	19	17	10	9	9	7	10	9	349500	342620	366760	483750	489300	474920	0.836508	0.820041	0.877819	1.15783	1.17111	1.13669	0.7313	0.000141296
RC2G0581200	Putative aerolysin, Agglutinin domain, aerolysin-like toxin, beta complex domain-containing protein	--	59.784	9.3	23	4	3	5	5	5	3	3	2	4	4	4	3	3	3	3	3	3	2	2	2	186650	194200	165060	81734	66822	83852	1.43887	1.49707	1.27244	0.630082	0.515126	0.646409	2.3489	0.000593711
RC2G0581300	Putative glucan endo-1,3-beta-D-glucosidase	--	73.666	27.7	27	14	4	5	6	3	6	4	3	14	14	14	11	12	11	4	4	4	4	3	3	3427700	4561300	2437500	6388000	4469200	6192300	0.748515	0.996062	0.532283	1.39496	0.97595	1.35223	0.6115	0.0752879
RC2G0581400	Putative clostridium epsilon toxin ETX/ mosquitocidal toxin MTX2, Agglutinin	--	24.768	70.3	52	12	10	10	8	9	8	9	8	11	11	10	11	11	11	9	9	8	9	9	9	489450	461690	476050	708120	693340	670110	0.839355	0.791749	0.816375	1.21435	1.189	1.14917	0.6889	8.93139e-05
RC2G0581900	Putative aerolysin, Agglutinin domain, aerolysin-like toxin, beta complex domain-containing protein	--	59.069	35.7	38	14	9	8	7	9	5	5	4	13	12	12	10	10	9	9	7	8	6	7	5	1253800	1316800	1430900	1093800	1178800	1121400	1.01721	1.06832	1.1609	0.887405	0.956365	0.909796	1.179	0.0210908
RC2G0582100	Putative clostridium epsilon toxin ETX/ mosquitocidal toxin MTX2, Agglutinin	--	59.065	38.8	127	17	11	22	24	22	13	23	23	16	17	17	13	16	17	10	11	11	8	11	11	1845900	1815100	1877200	2349000	2376800	2348100	0.878157	0.863504	0.893047	1.1175	1.13072	1.11707	0.7829	2.00387e-05
RC2G0582200	Laminin subunit gamma-1	--	30.56	4.7	1	1	1	0	0	0	1	0	0	0	0	1	1	0	0	0	0	1	1	0	0	0	0	0	0	0	0
RC2G0583100	Protein FLX-like 2	--	45.619	17.2	20	6	6	3	3	5	1	4	4	4	5	6	3	5	4	4	5	6	3	5	4	70350	66781	77750	75014	55212	60694	1.04017	0.987395	1.14958	1.10912	0.816341	0.897396	1.1255	0.28497
RC2G0583200	Putative hydro-lyase	--	55.162	35.3	54	10	10	12	11	11	4	6	10	8	8	9	5	6	7	8	8	9	5	6	7	102870	104670	109440	88709	111220	100520	0.999661	1.01715	1.06351	0.862049	1.0808	0.976825	1.055	0.445292
RC4G0216700	Putative eukaryotic translation initiation factor SUI1	--	12.719	21.2	5	4	1	1	1	1	1	0	1	3	3	3	2	2	2	1	1	1	1	1	1	0	0	0	0	0	0
RC2G0583600	Putative phosphoglycerate mutase (2,3-diphosphoglycerate-independent)	--	53.067	36.7	67	12	9	11	12	12	8	11	13	11	11	11	9	10	12	8	8	8	7	7	9	145040	150820	141230	133060	127910	128710	1.05258	1.09452	1.02493	0.965637	0.928263	0.934069	1.1217	0.00720914
RC2G0584000	Proline dehydrogenase	--	55.491	8.6	4	3	3	1	1	2	0	0	0	1	2	2	0	1	0	1	2	2	0	1	0	0	0	0	0	0	0
RC2G0584500	Stress-induced protein KIN2-like	--	10.759	13.3	2	1	1	0	1	1	0	0	0	1	1	1	1	0	0	1	1	1	1	0	0	0	0	0	0	0	0
RC2G0585000	Putative tetratricopeptide-like helical domain-containing protein	--	68.881	10.6	11	5	5	0	2	3	0	2	4	2	3	4	1	2	4	2	3	4	1	2	4	39305	35881	35098	0	36835	36952	1.06766	0.974651	0.953382		1.00056	1.00374	0.9964	0.921356
RC2G0585100	Putative EF-hand domain pair protein	--	17.424	33.3	15	3	3	3	2	3	2	3	2	3	2	3	2	3	3	3	2	3	2	3	3	38670	27115	40061	34903	34093	34186	1.11	0.778317	1.14992	1.00187	0.978615	0.981285	1.0258	0.935876
RC2G0586000	6-phosphogluconate dehydrogenase, decarboxylating	--	53.753	62.3	214	25	22	35	39	38	32	32	38	25	25	24	20	22	24	22	22	21	18	19	21	3730900	3638300	3662800	4246400	4068600	3866700	0.964318	0.940384	0.946717	1.09756	1.0516	0.999418	0.9056	0.0248013
RC2G0586200	Hexosyltransferase	--	62.28	15.3	20	7	7	4	5	1	3	3	4	6	4	2	5	5	5	6	4	2	5	5	5	42497	38088	64282	50375	44942	50886	0.876016	0.785131	1.32508	1.03841	0.926416	1.04894	0.9909	0.846374
RC2G0587500	Putative Cell morphogenesis protein	--	241.54	3.5	11	6	6	1	5	1	1	2	1	5	6	2	2	3	1	5	6	2	2	3	1	19879	18566	16718	23368	14661	0	1.06656	0.996116	0.896965	1.25376	0.786602		0.967	0.963884
RC2G0588600	Putative transcription factor interactor and regulator FHA-SMAD family	--	81.449	19	25	9	9	6	4	5	2	4	4	7	6	7	4	5	6	7	6	7	4	5	6	74400	75338	77990	61196	67862	49002	1.10008	1.11395	1.15316	0.904847	1.00341	0.724546	1.2789	0.0584862
RC2G0591500	Putative aminoacyltransferase, E1 ubiquitin-activating enzyme	--	567.23	5.4	47	19	19	6	10	9	6	7	9	10	12	12	11	9	10	10	12	12	11	9	10	346100	377600	392630	346220	338260	362350	0.959984	1.04736	1.08905	0.960317	0.938239	1.00506	1.0664	0.209745
RC2G0592700	Putative DSBA-like thioredoxin domain-containing protein	--	24.629	50	34	8	8	5	7	6	4	6	6	5	8	8	4	7	7	5	8	8	4	7	7	224010	219670	248460	182090	174460	173330	1.09987	1.07856	1.21992	0.894044	0.856582	0.851034	1.3062	0.0029732
RC2G0595200	Putative mitochondrial carrier protein	--	37.265	15.5	16	4	4	2	3	3	3	2	3	3	4	4	3	2	3	3	4	4	3	2	3	33508	31821	30493	33623	31029	28095	1.06618	1.0125	0.970244	1.06984	0.987299	0.893943	1.0332	0.587453
RC2G0596200	MRLK50	--	99.473	3	1	2	1	1	0	0	0	0	0	2	1	1	1	1	1	1	0	0	0	0	0	0	0	0	0	0	0
RC2G0596300	MRLK51	--	32.957	6.2	2	1	1	0	1	1	0	0	0	0	1	1	0	0	0	0	1	1	0	0	0	0	0	0	0	0	0
RC2G0596500	MRLK51	--	15.777	21.2	4	2	1	1	1	1	0	0	1	1	1	1	2	1	1	1	1	1	1	1	1	0	0	0	0	0	0
RC2G0598000	Eukaryotic translation initiation factor 3 subunit M	--	39.491	21.3	2	5	1	0	0	0	1	0	1	3	2	3	4	3	5	0	0	0	1	0	1	0	0	0	0	0	0
RC2G0598900	Eukaryotic translation initiation factor 3 subunit M	--	45.945	53.5	106	20	16	19	20	20	12	15	20	16	18	17	18	16	18	13	16	14	15	13	14	447540	434840	484990	508220	510360	482810	0.936028	0.909466	1.01435	1.06294	1.06742	1.00979	0.9107	0.0644665
RC2G0600200	Putative isoflavone-7-O-beta-glucoside 6''-O-malonyltransferase	--	51.013	27.4	24	11	11	7	6	9	0	1	1	8	7	11	1	2	5	8	7	11	1	2	5	62953	53510	60954	0	9597.9	16025	1.55026	1.31772	1.50103		0.236355	0.394627	4.6161	0.00448575
RC2G0600900	Putative nuclear transport factor 2, nucleotide-binding alpha-beta plait domain, NTF2-like protein	--	64.312	5	11	3	3	3	1	1	1	2	3	3	2	2	1	3	3	3	2	2	1	3	3	2831900	3512000	4097900	0	2943400	1708400	0.938113	1.16341	1.3575		0.975049	0.565935	1.4965	0.179316
RC2G0601600	Carboxypeptidase	--	53.569	23.8	24	8	8	4	3	7	1	4	5	6	4	7	3	5	5	6	4	7	3	5	5	53770	46893	47450	32602	34886	30110	1.31301	1.14508	1.15868	0.796106	0.851879	0.735254	1.5176	0.00240299
RC2G0601700	Exocyst subunit Exo70 family protein	--	59.95	13.6	11	4	4	2	3	1	2	1	2	3	4	2	2	2	3	3	4	2	2	2	3	405330	440530	379280	483600	454480	507080	0.910752	0.989844	0.852219	1.08662	1.02119	1.13938	0.8478	0.0364502
RC2G0602100	Ribosome biogenesis protein WDR12 homolog	--	48.982	9.7	11	4	4	2	2	0	4	2	1	2	3	2	4	2	3	2	3	2	4	2	3	26686	27310	21900	24812	25228	19138	1.10369	1.12949	0.905745	1.02618	1.04339	0.791513	1.0971	0.4473
RC2G0604600	Biotin carboxyl carrier protein of acetyl-CoA carboxylase	--	29.041	24.3	27	5	5	6	6	5	3	3	4	4	4	4	2	2	3	4	4	4	2	2	3	280280	248630	293100	210150	221500	210170	1.14882	1.01909	1.20137	0.861371	0.907892	0.861452	1.2807	0.00927489
RC2G0604700	Putative quinol--cytochrome-c reductase	--	59.147	67.6	232	33	33	38	45	43	29	38	39	30	32	32	25	28	29	30	32	32	25	28	29	3421100	3498800	3259600	3750500	3791100	3819400	0.952931	0.974573	0.907945	1.04468	1.05599	1.06387	0.896	0.00691418
RC2G0604800	Putative ribosomal protein S19e	--	15.953	52.4	21	7	4	2	5	3	3	4	4	6	7	7	5	6	6	3	4	4	2	3	3	324740	286430	252770	310440	262330	254230	1.15228	1.01635	0.896909	1.10154	0.930831	0.90209	1.0447	0.679406
RC2G0606300	Alpha-1,4 glucan phosphorylase	--	112.21	48.6	191	37	36	32	31	35	25	31	37	33	31	33	31	33	36	32	30	32	30	32	35	750890	752470	766940	768020	790470	770110	0.979656	0.981717	1.0006	1.00201	1.03129	1.00473	0.975	0.0902357
RC2G0606700	Putative complex 1 LYR protein	--	11.482	54.9	25	5	5	5	6	6	1	2	5	4	5	5	3	3	4	4	5	5	3	3	4	135220	116900	129330	74924	134250	134980	1.11813	0.966643	1.06943	0.619545	1.11011	1.11615	1.1084	0.532627
RC2G0607300	Putative proline--tRNA ligase	--	55.746	23.8	13	9	0	3	3	1	2	2	2	9	9	7	7	8	9	0	0	0	0	0	0	116730	103680	148620	265120	116700	150730	0.776836	0.689989	0.989064	1.76437	0.776637	1.00311	0.6929	0.296203
RC2G0607600	Putative ClpA/B family, P-loop containing nucleoside triphosphate hydrolase	--	110.25	42.3	134	36	31	25	24	25	15	21	24	28	27	29	22	22	27	24	24	25	18	19	24	474060	456090	454160	527510	494670	494770	0.980388	0.943225	0.939233	1.09093	1.02301	1.02322	0.9126	0.0228498
RC2G0608400	Putative potassium channel, voltage-dependent, EAG/ELK/ERG	--	81.355	1.7	1	1	1	0	0	0	1	0	0	0	0	0	1	0	0	0	0	0	1	0	0	0	0	0	0	0	0
RC2G0608900	Putative aminoacyltransferase, E1 ubiquitin-activating enzyme	--	124.72	38.8	137	33	33	25	26	22	18	20	26	26	29	24	19	24	27	26	29	24	19	24	27	138270	138070	141090	168480	157980	151150	0.926908	0.925568	0.945812	1.12942	1.05904	1.01325	0.874	0.0143405
RC2G0609400	Putative NAD(P)-binding domain-containing protein	--	49.134	45	70	16	8	13	14	13	6	11	13	14	15	15	9	12	14	7	8	8	5	6	7	260310	251730	280050	287800	270140	296420	0.948623	0.917356	1.02056	1.0488	0.984445	1.08021	0.9271	0.142894
RC2G0609600	Putative NAD(P)-binding domain-containing protein	--	49.244	21.3	5	8	0	1	1	1	0	1	1	8	8	8	4	7	8	0	0	0	0	0	0	0	0	0	0	0	0
RC2G0609800	Putative NAD(P)-binding domain-containing protein	--	53.541	19	1	7	1	0	0	0	1	0	0	7	6	6	4	5	6	1	0	0	1	0	0	0	0	0	0	0	0
RC2G0610600	Putative methionine--tRNA ligase	--	68.069	11.2	1	4	1	0	0	1	0	0	0	3	3	4	2	3	2	0	0	1	0	0	0	0	0	0	0	0	0
RC2G0611100	Chorismate mutase	--	36.239	34.6	49	11	11	8	9	9	5	8	10	8	10	8	7	8	9	8	10	8	7	8	9	650930	643040	632720	722650	735380	704870	0.955005	0.94343	0.928289	1.06023	1.07891	1.03414	0.8908	0.00144737
RC2G0611800	Putative transcription factor WRKY family	--	53.394	2.2	3	1	1	1	1	1	0	0	0	1	1	1	0	0	1	1	1	1	0	0	1	0	0	0	0	0	0
RC2G0612300	Transmembrane protein	--	13.153	16.5	6	2	2	2	1	1	0	1	1	2	1	2	0	1	1	2	1	2	0	1	1	54208	0	53068	0	0	0	1.01063		0.989373
RC2G0612400	Non-specific serine/threonine protein kinase	--	60.004	47	87	22	22	21	14	14	11	10	17	19	20	19	17	12	18	19	20	19	17	12	18	254720	262830	245740	249790	263350	244640	1.00477	1.03676	0.969344	0.98532	1.03881	0.965005	1.0073	0.814244
RC2G0612800	Putative calcium-dependent channel, 7TM region phosphate	--	80.687	15.4	18	8	6	3	4	3	3	3	2	3	6	4	4	5	5	3	5	4	4	4	4	42452	50260	36131	47550	43779	43090	0.967523	1.14548	0.823461	1.08371	0.997766	0.982063	0.9585	0.640327
RC2G0612900	Putative calcium-dependent channel, 7TM region phosphate	--	79.781	17	33	10	8	7	7	4	3	4	8	7	9	4	8	8	9	7	8	4	8	7	8	119180	114110	109710	132910	120490	122910	0.994119	0.951829	0.915127	1.10865	1.00505	1.02523	0.9115	0.0735457
RC2G0613000	Putative GOSR2/Membrin/Bos1	--	21.209	47.4	33	7	7	6	6	5	5	5	6	6	6	6	6	7	7	6	6	6	6	7	7	463850	459700	474350	459240	465120	461630	0.999716	0.990772	1.02235	0.98978	1.00245	0.994932	1.0086	0.445394
RC2G0614600	Pectinesterase	--	35.275	30.4	24	7	7	5	5	5	0	3	6	6	6	5	4	4	6	6	6	5	4	4	6	62788	67242	73833	56825	65976	59087	0.976609	1.04589	1.1484	0.88386	1.0262	0.919044	1.1208	0.153929
RC2G0614700	Putative ovule protein (Fragment)	--	49.281	53.7	102	15	15	18	16	15	15	16	22	12	12	10	12	14	15	12	12	10	12	14	15	250880	246060	264330	309260	352100	338020	0.854957	0.838531	0.900792	1.05391	1.1999	1.15192	0.7617	0.00348032
RC2G0614900	Transmembrane emp24 domain-containing protein p24delta9	--	27.877	14.6	13	3	3	2	3	3	2	2	1	2	3	3	2	3	1	2	3	3	2	3	1	21859	21384	20551	20176	17824	0	1.07369	1.05036	1.00944	0.991021	0.875494		1.1192	0.114402
RC2G0615100	Putative 12-oxophytodienoate reductase	--	40.913	15.4	8	6	1	2	2	1	0	1	2	5	5	6	3	4	5	1	1	1	1	1	1	0	0	0	0	0	0
RC2G0615500	Putative cystathionine gamma-synthase	--	59.531	14.7	15	6	6	3	3	4	3	1	1	3	5	5	3	1	3	3	5	5	3	1	3	24407	27794	35666	26817	0	16808	0.928079	1.05687	1.3562	1.01972		0.639126	1.3428	0.264312
RC2G0617400	Putative K domain-containing protein	--	58.83	27.2	46	10	10	10	10	7	3	6	10	10	10	9	5	8	9	10	10	9	5	8	9	136500	132850	136280	140550	123750	119140	1.03793	1.01018	1.03626	1.06873	0.940981	0.905927	1.0579	0.311644
RC2G0617700	Putative nucleotide-binding alpha-beta plait domain-containing protein	--	25.373	17.9	10	3	3	2	2	3	1	1	1	2	2	3	1	1	2	2	2	3	1	1	2	59030	62852	67871	0	0	62781	0.935003	0.995541	1.07504			0.994417	1.0075
RC2G0617900	Putative nucleotide-binding alpha-beta plait domain-containing protein	--	38.155	8.2	11	3	3	2	2	3	0	2	2	3	3	3	2	3	2	3	3	3	2	3	2	35044	30265	32627	0	27818	26926	1.14763	0.991125	1.06848		0.91099	0.881779	1.1927	0.0525655
RC2G0618000	Expansin	--	28.225	11.6	18	3	2	3	3	4	2	3	3	3	3	3	1	3	3	2	2	2	1	2	2	1345900	1417100	1153600	1752800	1593600	1351100	0.937463	0.987056	0.80352	1.22088	1.10999	0.941085	0.8338	0.140324
RC2G0620800	Putative P-loop containing nucleoside triphosphate hydrolase, leucine-rich repeat domain, L	--	101.79	3.2	4	2	2	0	1	1	2	0	0	0	1	1	2	0	0	0	1	1	2	0	0	0	0	0	0	0	0
RC2G0622200	Putative F-box domain, FBD domain, leucine-rich repeat domain, L domain-containing protein	--	63.736	1.8	10	1	1	2	2	2	1	1	2	1	1	1	1	1	1	1	1	1	1	1	1	319880	274900	316130	271510	276980	295430	1.09371	0.93992	1.08089	0.928329	0.947032	1.01012	1.0794	0.245427
RC2G0622900	Putative starch synthase	--	83.433	35.6	76	19	19	12	17	15	7	11	14	15	16	17	14	15	15	15	16	17	14	15	15	215530	221000	230170	246150	247910	226950	0.931881	0.955531	0.995179	1.06427	1.07188	0.981257	0.9247	0.0850127
RC2G0624600	Putative transcription factor ZF-HD family	--	9.4525	43	22	2	2	4	4	4	2	4	4	2	2	2	2	2	2	2	2	2	2	2	2	183930	174220	189760	154390	126200	127910	1.15388	1.09296	1.19045	0.96856	0.791711	0.802438	1.3413	0.012995
RC7G0045300	Putative ribosomal protein L34Ae	--	13.667	16.7	5	2	2	1	1	0	0	2	1	2	2	2	1	2	1	2	2	2	1	2	1	63272	65063	63227	0	106700	0	0.848543	0.872562	0.847939		1.43096		0.5984
RC2G0625600	Putative peptidase Do	--	49.442	13.9	27	5	5	4	6	5	2	3	7	4	5	5	2	4	5	4	5	5	2	4	5	52085	54560	58810	62842	59123	56179	0.90952	0.952739	1.02695	1.09736	1.03242	0.98101	0.9288	0.197308
RC2G0626500	Putative cullin protein, neddylation	--	85.74	12.6	27	8	8	4	5	7	2	4	5	8	6	8	5	4	6	8	6	8	5	4	6	36602	35364	38208	36652	38145	38726	0.981739	0.948533	1.02482	0.98308	1.02313	1.03871	0.9705	0.338007
RC2G0626600	Putative ribosomal protein S4/S9	--	23.029	39.6	31	9	9	4	4	6	3	6	8	4	6	6	7	5	8	4	6	6	7	5	8	92684	91874	96895	158030	174450	160100	0.71845	0.712171	0.751092	1.22499	1.35227	1.24103	0.5714	9.1001e-05
RC2G0626800	Tubulin alpha chain	--	49.648	74.4	199	23	2	35	32	37	26	32	37	21	19	20	19	17	19	1	1	2	2	1	1	4074800	4159900	3918800	5227500	5245700	5196200	0.878729	0.897081	0.845088	1.12731	1.13123	1.12056	0.7756	0.000136886
RC2G0627000	Putative xenobiotic-transporting ATPase	--	136.42	19.1	43	16	13	8	9	9	3	6	8	10	11	14	10	12	13	8	10	12	8	10	10	38326	41923	40137	36009	35347	35009	1.01413	1.10931	1.06205	0.952825	0.935308	0.926364	1.1318	0.0105572
RC2G0628100	Aldose 1-epimerase	--	39.75	4.1	1	1	1	1	0	0	0	0	0	1	0	0	0	0	0	1	0	0	0	0	0	0	0	0	0	0	0
RC2G0629100	Putative cysteamine dioxygenase	--	34.234	7.4	6	2	2	1	1	1	0	2	1	1	2	1	1	2	1	1	2	1	1	2	1	0	21997	0	0	14549	0		1.2038			0.796202		1.5119
RC2G0629200	V-type proton ATPase subunit	--	40.613	47	92	13	13	14	14	17	13	17	17	11	13	12	11	13	12	11	13	12	11	13	12	709910	730520	772060	602090	584140	586170	1.0689	1.09994	1.16248	0.90656	0.879532	0.882589	1.2483	0.00111228
RC2G0629500	Transmembrane protein	--	75.396	19.1	36	10	10	7	6	8	4	5	6	9	8	10	6	6	7	9	8	10	6	6	7	77732	84632	83641	70113	81780	59112	1.02053	1.11112	1.09811	0.920501	1.07367	0.776071	1.1659	0.172771
RC2G0630000	Putative Porin domain-containing protein	--	29.633	47.1	99	13	12	18	18	16	16	16	15	13	13	13	11	12	11	12	12	12	10	11	10	2504400	2681700	2544100	2830500	2652700	2874500	0.934019	1.00014	0.948825	1.05564	0.989327	1.07205	0.9249	0.0725329
RC2G0630500	Protein CLP1 homolog	--	46.815	15.7	17	5	5	3	2	4	2	2	4	3	3	4	3	3	4	3	3	4	3	3	4	193300	177750	178360	210050	197040	209220	0.994922	0.914885	0.918025	1.08113	1.01417	1.07686	0.8915	0.0283973
RC2G0630900	Protein arginine methyltransferase NDUFAF7	--	44.965	24.4	20	6	6	3	3	4	3	3	4	3	3	5	3	4	4	3	3	5	3	4	4	65099	67569	62946	79110	73237	71642	0.930866	0.966185	0.900079	1.13121	1.04723	1.02442	0.8733	0.0206375
RC2G0631000	Thioredoxin	--	14.799	19.4	14	3	3	3	3	3	1	1	3	3	3	3	2	3	3	3	3	3	2	3	3	316080	305110	313440	277660	253800	273210	1.09037	1.05253	1.08126	0.957834	0.875525	0.942483	1.1615	0.00711159
RC2G0635300	Putative procollagen-proline dioxygenase	--	33.28	30.6	30	7	7	6	6	5	4	4	5	7	7	7	3	6	5	7	7	7	3	6	5	48660	52218	48262	50922	46712	45851	0.997727	1.07068	0.989567	1.04411	0.957786	0.940132	1.0394	0.393026
RC2G0635800	Tyrosine-protein kinase	--	65.908	39.9	70	19	18	14	13	14	9	8	12	17	19	13	14	12	14	16	18	12	14	11	13	134470	131210	140320	106070	119570	118510	1.07554	1.04947	1.12234	0.84839	0.956369	0.94789	1.1797	0.0183433
RC2G0637100	Putative oxidoreductase	--	12.08	11.2	4	1	1	1	1	1	0	1	0	1	1	1	0	1	0	1	1	1	0	1	0	0	0	0	0	0	0
RC2G0638100	Putative transcription factor WD40-like family	--	32.792	69.5	98	13	12	17	18	16	13	17	17	12	12	11	11	12	12	11	11	10	10	11	11	1149300	1138900	1160500	1170900	1171800	1136800	0.995323	0.986317	1.00502	1.01403	1.01481	0.984498	0.9911	0.480829
RC2G0638300	Alpha-mannosidase	--	133.57	28.9	113	29	29	17	27	20	12	20	17	22	27	20	17	22	22	22	27	20	17	22	22	125310	123320	119570	132960	129630	125710	0.993866	0.978083	0.948341	1.05454	1.02813	0.997039	0.9482	0.0670364
RC2G0638400	Putative mannose-1-phosphate guanylyltransferase	--	45.725	46.7	56	15	12	8	9	9	6	12	12	12	12	12	11	12	14	9	10	9	9	10	11	222640	234690	236870	330530	317060	284110	0.8216	0.866068	0.874113	1.21974	1.17003	1.04844	0.7451	0.00397732
RC2G0638500	Aldehyde dehydrogenase	--	54.539	8	6	4	1	1	1	1	1	1	1	4	4	4	3	4	3	1	1	1	1	1	1	0	0	0	0	0	0
RC2G0640900	Disease resistance protein	--	57.075	44	84	17	17	14	15	13	13	12	17	14	15	13	15	16	16	14	15	13	15	16	16	271610	275540	274080	326220	319510	318770	0.912602	0.925806	0.920901	1.09609	1.07354	1.07106	0.8515	4.51198e-05
RC2G0641000	Putative CLASP domain-containing protein	--	36.312	32.4	39	8	8	6	8	6	4	7	8	7	7	7	6	7	8	7	7	7	6	7	8	168610	168340	177080	160430	169630	164350	1.00319	1.00159	1.05359	0.954524	1.00926	0.977847	1.0397	0.168397
RC2G0643700	Peptidyl-prolyl cis-trans isomerase CYP38 chloroplastic isoform X2	--	47.269	36.9	35	11	11	9	6	5	4	6	5	10	8	7	5	8	6	10	8	7	5	8	6	116830	122700	100100	108530	107300	115320	1.04502	1.09753	0.895376	0.97078	0.959778	1.03152	1.0256	0.752151
RC2G0644100	Putative nucleic acid-binding protein	--	15.416	8.8	1	1	1	0	0	0	0	1	0	0	0	0	0	1	0	0	0	0	0	1	0	0	0	0	0	0	0
RC2G0644200	Formate dehydrogenase, mitochondrial	--	42.45	69.9	227	25	25	49	41	40	26	34	37	22	24	23	20	22	23	22	24	23	20	22	23	5467200	5299500	5375100	4881600	4772400	4804000	1.07201	1.03912	1.05395	0.957183	0.935771	0.941967	1.1165	0.000607169
RC2G0644300	Protein farnesyltransferase subunit beta	--	51.607	31.8	29	9	9	6	3	5	3	5	7	6	7	5	6	6	7	6	7	5	6	6	7	111040	96440	116060	117350	112120	113640	0.999385	0.867982	1.04457	1.05618	1.0091	1.02279	0.943	0.343902
RC2G0644800	2-methylene-furan-3-one reductase	--	32.043	47.8	44	10	9	9	9	8	3	8	7	8	8	10	6	7	8	7	7	9	6	7	8	564780	563640	478030	402670	520830	491620	1.1215	1.11923	0.949235	0.799591	1.03422	0.976221	1.1352	0.245996
RC2G0644900	Putative 2-methylene-furan-3-one reductase	--	36.458	17.8	5	4	3	1	1	3	0	0	0	2	4	4	0	0	0	1	3	3	0	0	0	0	52483	49630	0	0	0		1.02794	0.97206
RC2G0645100	Putative RNA-directed DNA polymerase	--	144.96	0.6	6	1	1	1	1	1	1	1	1	1	1	1	1	1	1	1	1	1	1	1	1	0	0	0	0	0	0
RC2G0647100	Beta-galactosidase	--	48.992	20.5	17	7	7	3	1	3	0	5	5	5	5	4	3	5	5	5	5	4	3	5	5	31381	35748	35865	37556	32948	35691	0.900076	1.02533	1.02869	1.07719	0.945021	1.0237	0.9699	0.621699
RC2G0647200	Putative peptidase Do	--	46.218	29.8	51	10	10	9	9	10	4	10	9	9	10	10	5	10	9	9	10	10	5	10	9	90710	96136	98223	97541	105400	110650	0.90913	0.963512	0.984429	0.977593	1.05636	1.10898	0.909	0.0966408
RC2G0651000	Carbonic anhydrase	--	34.935	25.3	38	6	6	7	8	6	4	6	7	6	6	5	5	5	5	6	6	5	5	5	5	193940	183560	153100	227580	212060	164030	1.02589	0.970986	0.80986	1.20384	1.12174	0.867677	0.879	0.367185
RC2G0651100	Putative Dual specificity protein phosphatase 12	--	65.09	13.8	19	7	7	3	2	4	2	4	4	6	6	5	3	6	4	6	6	5	3	6	4	25934	28052	29260	25054	27722	28820	0.943958	1.02105	1.06502	0.911928	1.00904	1.049	1.0202	0.726838
RC2G0651400	Serine/threonine-protein kinase BLUS1	--	74.097	36.1	55	17	16	9	8	14	7	8	9	13	15	14	8	10	10	12	14	13	7	9	10	87326	92095	98684	84039	80229	79203	1.00456	1.05942	1.13522	0.966751	0.922922	0.911119	1.1423	0.0292186
RC2G0651900	Putative universal stress protein A	--	19.631	55.7	50	9	9	9	9	9	6	7	10	9	8	9	8	7	9	9	8	9	8	7	9	269940	268390	257560	270970	267010	282210	1.0022	0.996448	0.95624	1.00603	0.991325	1.04776	0.9704	0.247644
RC2G0652300	Putative monodehydroascorbate reductase (NADH)	--	24.678	5.8	5	1	1	1	1	1	0	1	1	1	1	1	1	1	1	1	1	1	1	1	1	0	0	0	0	0	0
RC2G0652400	Putative monodehydroascorbate reductase (NADH)	--	28.235	40.9	26	8	8	5	3	3	4	5	6	5	3	3	4	6	7	5	3	3	4	6	7	62303	68121	60272	69381	70445	70788	0.931494	1.01848	0.901129	1.03732	1.05323	1.05835	0.9054	0.0531743
RC2G0652600	Putative transcription factor MYB-HB-like family	--	23.367	13.6	25	3	3	3	4	4	3	5	6	3	3	3	3	3	3	3	3	3	3	3	3	365310	371760	405490	542830	495390	515890	0.812802	0.827153	0.902202	1.20778	1.10223	1.14784	0.7352	0.00179578
RC2G0652700	ADP-ribosylation factor	--	18.667	82.3	2	11	1	0	1	0	1	0	0	9	11	10	10	11	10	0	1	0	1	1	0	0	0	0	0	0	0
RC2G0653800	Putative RNA helicase	--	32.698	7	4	1	1	1	1	1	0	0	1	1	1	1	0	0	1	1	1	1	0	0	1	0	0	0	0	0	0
RC2G0653900	Putative RNA helicase	--	61.841	21.6	22	9	8	7	5	5	1	1	3	8	7	7	3	2	5	7	6	6	2	1	4	51375	58943	53510	22712	0	26231	1.20728	1.38513	1.25745	0.533719		0.616414	2.2315	0.00174935
RC2G0654800	Putative thioredoxin-disulfide reductase	--	11.183	65.4	20	5	5	4	4	4	1	3	4	5	5	4	3	4	5	5	5	4	3	4	5	713250	691030	718440	576530	553950	529380	1.13137	1.09613	1.1396	0.914503	0.878686	0.839713	1.2789	0.000844599
RC2G0654900	Isocitrate dehydrogenase [NADP]	--	16.686	27.2	5	4	1	1	1	1	0	1	1	4	4	4	3	4	4	1	1	1	0	1	1	0	0	0	0	0	0
RC2G0655000	Isocitrate dehydrogenase [NADP]	--	34.17	61.6	46	18	8	9	9	6	5	7	10	17	18	17	15	15	17	7	8	7	5	6	7	1330200	1436100	1528400	1250700	1219300	1498100	0.96592	1.04282	1.10984	0.908191	0.88539	1.08784	1.0823	0.343971
RC2G0655100	Putative polyribonucleotide nucleotidyltransferase	--	106.62	3	2	2	2	0	1	0	0	1	0	0	1	0	1	1	0	0	1	0	1	1	0	0	0	0	0	0	0
RC2G0656700	Putative ribosomal protein L15	--	16.377	15.8	4	2	1	0	1	1	1	1	0	2	2	2	1	2	1	1	1	1	1	1	0	0	0	0	0	0	0
RC2G0656800	Putative GPI transamidase component Gaa1	--	81.346	8.6	14	4	4	3	2	4	1	2	2	3	2	3	1	2	2	3	2	3	1	2	2	25902	34588	33614	0	17346	25710	0.944226	1.26086	1.22536		0.632327	0.937227	1.4571	0.132367
RC2G0657200	Apple fruit acidity-related protein	--	345.07	1.3	11	3	3	2	1	2	1	3	2	2	2	3	1	3	2	2	2	3	1	3	2	57037	55464	55110	0	56712	56628	1.01507	0.987076	0.980776		1.00929	1.00779	0.9859	0.370644
RC2G0657400	titin	--	48.751	10.4	17	3	3	3	3	3	3	3	2	3	3	3	3	3	3	3	3	3	3	3	3	40783	61179	76362	66088	67961	54873	0.666305	0.999532	1.24759	1.07973	1.11034	0.896505	0.9439	0.683467
RC2G0657700	Putative mitogen-activated protein kinase kinase STE-STE7 family	--	57.407	5.2	5	2	2	1	1	1	1	0	1	1	2	2	2	0	1	1	2	2	2	0	1	0	22098	22562	39780	0	0		0.785102	0.801587	1.41331			0.5613
RC2G0658000	Putative transcription factor WD40-like family	--	37.886	17.5	11	4	4	2	2	2	1	1	3	2	4	3	1	2	3	2	4	3	1	2	3	23902	26147	26832	0	25405	22244	0.959688	1.04983	1.07733		1.02004	0.893118	1.0757	0.350878
RC2G0658500	protein RST1 isoform X1	--	202.25	3.1	10	4	4	2	3	1	2	2	0	3	3	1	2	2	0	3	3	1	2	2	0	6602.9	7881.5	0	8886	0	0	0.847598	1.01173		1.14067			0.815
RC2G0658900	Putative galactinol--sucrose galactosyltransferase	--	84.698	24.9	45	14	14	10	9	8	4	6	8	10	12	10	9	8	11	10	12	10	9	8	11	85723	79662	74884	83019	92208	75680	1.04716	0.973118	0.914752	1.01412	1.12637	0.924475	0.9576	0.579977
RC2G0659300	Putative invasin/intimin cell-adhesion	--	213.59	7.2	32	10	10	8	6	5	2	5	6	9	8	6	6	7	8	9	8	6	6	7	8	46234	46583	43447	52158	53154	44574	0.969436	0.976753	0.910998	1.09365	1.11453	0.934629	0.9091	0.197244
[truncated: 4,167 more rows]
