# Supplementary material for: Integrated proteomic analysis reveals interactions between phosphorylation and ubiquitination in rose response to Botrytis infection
Source: Hortic Res. 2023 Nov 14;11(1):uhad238. doi: 10.1093/hr/uhad238 (PMC10782497; doi:10.1093/hr/uhad238)
Supplement: Web_Material_uhad238 [file web_material_uhad238.zip › Supplemental Table S2.xlsx]

## Sheet: Table S2
Supplemental Table S2 A list of rose DEPs in the proteome analysis.
Protein accession	Protein description	Gene name	IP/CK Ratio	IP/CK P value	Regulated Type	MW [kDa]	Coverage [%]	Peptides	Unique peptides	IP_1	IP_2	IP_3	CK_1	CK_2	CK_3	Subcellular localization	KEGG KO No.	KEGG Gene	KEGG pathway	Biological Process	Cellular Component	Molecular Function	Pfam ID	Domain description	KOG category	KOG NO.	KOG description
RC0G0083800	Putative exosome complex component Rrp42, archaea, PNPase/RNase PH domain-containing protein	--	0.6551	0.00150923	Down	31.876	12.8	3	3	0.765858	0.753983		1.21999	1.15564	1.10453	chloroplast	K12589	RRP42, EXOSC7; exosome complex component RRP42	map03018 RNA degradation	GO:0000288 nuclear-transcribed mRNA catabolic process, deadenylation-dependent decay; GO:0000291 nuclear-transcribed mRNA catabolic process, exonucleolytic; GO:0000459 exonucleolytic trimming involved in rRNA processing; GO:0000460 maturation of 5.8S rRNA; GO:0000466 maturation of 5.8S rRNA from tricistronic rRNA transcript (SSU-rRNA, 5.8S rRNA, LSU-rRNA); GO:0000467 exonucleolytic trimming to ge…	GO:0000176 nuclear exosome (RNase complex); GO:0000177 cytoplasmic exosome (RNase complex); GO:0000178 exosome (RNase complex); GO:0005622 intracellular; GO:0005623 cell; GO:0005634 nucleus; GO:0005654 nucleoplasm; GO:0005737 cytoplasm; GO:0005829 cytosol; GO:0031974 membrane-enclosed lumen; GO:0031981 nuclear lumen; GO:0032991 protein-containing complex; GO:0043226 organelle; GO:0043227 membrane…	GO:0000175 3'-5'-exoribonuclease activity; GO:0003676 nucleic acid binding; GO:0003723 RNA binding; GO:0003824 catalytic activity; GO:0004518 nuclease activity; GO:0004527 exonuclease activity; GO:0004532 exoribonuclease activity; GO:0004540 ribonuclease activity; GO:0005488 binding; GO:0008408 3'-5' exonuclease activity; GO:0016787 hydrolase activity; GO:0016788 hydrolase activity, acting on est…	PF01138; PF03725	3' exoribonuclease family, domain 1; 3' exoribonuclease family, domain 2	J	KOG1612	Exosomal 3'-5' exoribonuclease complex, subunit Rrp42
RC5G0593200	Putative NAD(P)H dehydrogenase (Quinone)	--	0.6188	0.0029913	Down	22.128	41.4	5	5	0.829408	0.765792	0.698439	1.37287	1.18936	1.14413	cytoplasm	K03809	wrbA; NAD(P)H dehydrogenase (quinone) [EC:1.6.5.2]	map00130 Ubiquinone and other terpenoid-quinone biosynthesis; map01100 Metabolic pathways; map01110 Biosynthesis of secondary metabolites	GO:0006091 generation of precursor metabolites and energy; GO:0008152 metabolic process; GO:0009987 cellular process; GO:0022900 electron transport chain; GO:0044237 cellular metabolic process; GO:0055114 oxidation-reduction process;	GO:0005622 intracellular; GO:0005623 cell; GO:0005737 cytoplasm; GO:0005886 plasma membrane; GO:0016020 membrane; GO:0071944 cell periphery;	GO:0000166 nucleotide binding; GO:0003824 catalytic activity; GO:0003955 NAD(P)H dehydrogenase (quinone) activity; GO:0005488 binding; GO:0009055 electron transfer activity; GO:0010181 FMN binding; GO:0016491 oxidoreductase activity; GO:0016651 oxidoreductase activity, acting on NAD(P)H; GO:0016655 oxidoreductase activity, acting on NAD(P)H, quinone or similar compound as acceptor; GO:0032553 rib…	PF03358	NADPH-dependent FMN reductase	S	KOG3135	1,4-benzoquinone reductase-like; Trp repressor binding protein-like/protoplast-secreted protein
RC0G0032400	ESCRT-related protein CHMP1B	--	2.2029	0.00502316	Up	7.7684	18.1	2	2	1.54733	1.03518	1.54418	0.582138	0.65814	0.633028	chloroplast	K12197	CHMP1, VPS46, DID2; charged multivesicular body protein 1	map04144 Endocytosis	GO:0000003 reproduction; GO:0000578 embryonic axis specification; GO:0003006 developmental process involved in reproduction; GO:0006605 protein targeting; GO:0006623 protein targeting to vacuole; GO:0006810 transport; GO:0006886 intracellular protein transport; GO:0007034 vacuolar transport; GO:0007275 multicellular organism development; GO:0007389 pattern specification process; GO:0008104 protei…	GO:0005622 intracellular; GO:0005623 cell; GO:0005737 cytoplasm; GO:0005768 endosome; GO:0005770 late endosome; GO:0012505 endomembrane system; GO:0031410 cytoplasmic vesicle; GO:0031982 vesicle; GO:0043226 organelle; GO:0043227 membrane-bounded organelle; GO:0043229 intracellular organelle; GO:0097708 intracellular vesicle;				U	KOG3232	Vacuolar assembly/sorting protein DID2
RC0G0051000	Putative sieve element occlusion	--	1.6989	0.011397	Up	77.78	7.2	6	2	1.2739	1.24762	1.25534	0.600633	0.915827	0.706675	chloroplast
RC0G0051600	Putative thioredoxin-like, sieve element occlusion	--	1.769	1.45621e-06	Up	77.924	64.5	47	43	1.2777	1.28882	1.26662	0.736616	0.722722	0.707524	cytoplasm
RC0G0070300	NADPH--cytochrome P450 reductase	--	2.1896	3.42089e-06	Up	78.517	42.1	21	12	1.36082	1.41193	1.34612	0.625523	0.645169	0.610437	endoplasmic reticulum	K00327	POR; NADPH-ferrihemoprotein reductase [EC:1.6.2.4]		GO:0006725 cellular aromatic compound metabolic process; GO:0008152 metabolic process; GO:0009698 phenylpropanoid metabolic process; GO:0009987 cellular process; GO:0019748 secondary metabolic process; GO:0044237 cellular metabolic process; GO:0055114 oxidation-reduction process; GO:0071704 organic substance metabolic process; GO:1901360 organic cyclic compound metabolic process;	GO:0005622 intracellular; GO:0005623 cell; GO:0005737 cytoplasm; GO:0005783 endoplasmic reticulum; GO:0009507 chloroplast; GO:0009536 plastid; GO:0012505 endomembrane system; GO:0043226 organelle; GO:0043227 membrane-bounded organelle; GO:0043229 intracellular organelle; GO:0043231 intracellular membrane-bounded organelle;	GO:0003824 catalytic activity; GO:0003958 NADPH-hemoprotein reductase activity; GO:0016491 oxidoreductase activity; GO:0016651 oxidoreductase activity, acting on NAD(P)H; GO:0016653 oxidoreductase activity, acting on NAD(P)H, heme protein as acceptor;	PF00258; PF00667; PF00175	Flavodoxin; FAD binding domain; Oxidoreductase NAD-binding domain	C	KOG1158	NADP/FAD dependent oxidoreductase
RC0G0085600	Putative cytochrome P450	--	2.4097	4.37952e-06	Up	55.058	73.2	32	31	1.46463	1.41846	1.35722	0.59085	0.597256	0.571579	chloroplast	K20667	CYP716A; beta-amyrin 28-monooxygenase [EC:1.14.14.126]		GO:0006629 lipid metabolic process; GO:0006694 steroid biosynthetic process; GO:0006720 isoprenoid metabolic process; GO:0006721 terpenoid metabolic process; GO:0006722 triterpenoid metabolic process; GO:0007275 multicellular organism development; GO:0008152 metabolic process; GO:0008202 steroid metabolic process; GO:0008610 lipid biosynthetic process; GO:0009058 biosynthetic process; GO:0009987 …		GO:0003824 catalytic activity; GO:0004497 monooxygenase activity; GO:0016491 oxidoreductase activity; GO:0016705 oxidoreductase activity, acting on paired donors, with incorporation or reduction of molecular oxygen; GO:0016709 oxidoreductase activity, acting on paired donors, with incorporation or reduction of molecular oxygen, NAD(P)H as one donor, and incorporation of one atom of oxygen;	PF00067	Cytochrome P450	IQ	KOG0157	Cytochrome P450 CYP4/CYP19/CYP26 subfamilies
RC0G0086900	Putative YTH domain-containing protein	--	1.5163	0.00359858	Up	70.638	21.9	9	9	1.3311	1.17423	1.11018	0.818377	0.73105	0.835054	nucleus	K20102	YTHDF; YTH domain-containing family protein					PF04146	YT521-B-like domain	S	KOG1901	Uncharacterized high-glucose-regulated protein
RC0G0114000	Putative calycin	--	0.6273	0.00484224	Down	17.708	42.6	4	4	0.809995	0.740644	0.762162	1.372	1.25988	1.05532	cytoplasm					GO:0005622 intracellular; GO:0005623 cell; GO:0005737 cytoplasm; GO:0005829 cytosol;		PF08768	Domain of unknown function (DUF1794)	S	KOG3371	Uncharacterized conserved protein
RC0G0114200	Putative nepenthesin	--	0.5393	0.000385284	Down	59.264	23	9	9	0.662488	0.668625	0.770974	1.25967	1.37113	1.26712	plasma membrane				GO:0005975 carbohydrate metabolic process; GO:0006508 proteolysis; GO:0006807 nitrogen compound metabolic process; GO:0007154 cell communication; GO:0007165 signal transduction; GO:0007623 circadian rhythm; GO:0008152 metabolic process; GO:0009056 catabolic process; GO:0009057 macromolecule catabolic process; GO:0009743 response to carbohydrate; GO:0009744 response to sucrose; GO:0009888 tissue d…	GO:0005622 intracellular; GO:0005623 cell; GO:0005737 cytoplasm; GO:0009507 chloroplast; GO:0009536 plastid; GO:0043226 organelle; GO:0043227 membrane-bounded organelle; GO:0043229 intracellular organelle; GO:0043231 intracellular membrane-bounded organelle;	GO:0003824 catalytic activity; GO:0004175 endopeptidase activity; GO:0004190 aspartic-type endopeptidase activity; GO:0008233 peptidase activity; GO:0016787 hydrolase activity; GO:0070001 aspartic-type peptidase activity; GO:0070011 peptidase activity, acting on L-amino acid peptides; GO:0140096 catalytic activity, acting on a protein;			O	KOG1339	Aspartyl protease
RC0G0167400	Putative FAD-binding domain, FAD/NAD(P)-binding domain-containing protein	--	3.0516	0.00157634	Up	44.23	35.7	10	7	1.38013	1.4241	1.29929		0.505212	0.391267	chloroplast				GO:0001101 response to acid chemical; GO:0006066 alcohol metabolic process; GO:0006082 organic acid metabolic process; GO:0006629 lipid metabolic process; GO:0006714 sesquiterpenoid metabolic process; GO:0006720 isoprenoid metabolic process; GO:0006721 terpenoid metabolic process; GO:0006950 response to stress; GO:0007154 cell communication; GO:0007165 signal transduction; GO:0008152 metabolic pr…	GO:0005622 intracellular; GO:0005623 cell; GO:0005737 cytoplasm; GO:0009507 chloroplast; GO:0009526 plastid envelope; GO:0009536 plastid; GO:0009941 chloroplast envelope; GO:0031967 organelle envelope; GO:0031975 envelope; GO:0043226 organelle; GO:0043227 membrane-bounded organelle; GO:0043229 intracellular organelle; GO:0043231 intracellular membrane-bounded organelle;	GO:0003824 catalytic activity; GO:0004497 monooxygenase activity; GO:0009540 zeaxanthin epoxidase [overall] activity; GO:0016491 oxidoreductase activity; GO:0016705 oxidoreductase activity, acting on paired donors, with incorporation or reduction of molecular oxygen; GO:0016709 oxidoreductase activity, acting on paired donors, with incorporation or reduction of molecular oxygen, NAD(P)H as one do…			C	KOG2614	Kynurenine 3-monooxygenase and related flavoprotein monooxygenases
RC0G0184700	Uncharacterized protein	--	0.6495	0.000531714	Down	36.62	29.6	7	7	0.76106	0.762019	0.839369	1.19829	1.16259	1.27667	nucleus
RC0G0195400	Putative germin, rmlC-like jelly roll	--	0.3877	1.36092e-05	Down	19.626	20.4	3	3	0.577221	0.577607	0.521542	1.47485	1.44577	1.40301	mitochondria					GO:0005576 extracellular region; GO:0005618 cell wall; GO:0005623 cell; GO:0030312 external encapsulating structure; GO:0048046 apoplast; GO:0071944 cell periphery;		PF00190	Cupin
RC0G0196500	Terpene cyclase/mutase family member	--	3.1211	1.14208e-07	Up	87.643	42.8	30	30	1.50935	1.49292	1.54181	0.48655	0.476832	0.492544	cytoplasm	K15813	LUP4; beta-amyrin synthase [EC:5.4.99.39]	map00909 Sesquiterpenoid and triterpenoid biosynthesis; map01110 Biosynthesis of secondary metabolites	GO:0006629 lipid metabolic process; GO:0006720 isoprenoid metabolic process; GO:0006721 terpenoid metabolic process; GO:0006722 triterpenoid metabolic process; GO:0007275 multicellular organism development; GO:0008152 metabolic process; GO:0008299 isoprenoid biosynthetic process; GO:0008610 lipid biosynthetic process; GO:0009058 biosynthetic process; GO:0009987 cellular process; GO:0016104 triter…		GO:0003824 catalytic activity; GO:0016853 isomerase activity; GO:0016866 intramolecular transferase activity; GO:0031559 oxidosqualene cyclase activity; GO:0042299 lupeol synthase activity;	PF13249; PF13243	Prenyltransferase-like; Prenyltransferase-like	I	KOG0497	Oxidosqualene-lanosterol cyclase and related proteins
RC0G0206500	Putative cytochrome-c oxidase	--	1.9066	2.58933e-05	Up	24.435	22.4	5	5	1.33435	1.25829	1.34306	0.659636	0.699785	0.704872	chloroplast	K02267	COX6B; cytochrome c oxidase subunit 6b	map00190 Oxidative phosphorylation; map01100 Metabolic pathways	GO:0006950 response to stress; GO:0006970 response to osmotic stress; GO:0009628 response to abiotic stimulus; GO:0009651 response to salt stress; GO:0050896 response to stimulus;	GO:0005622 intracellular; GO:0005623 cell; GO:0005737 cytoplasm; GO:0005739 mitochondrion; GO:0009507 chloroplast; GO:0009534 chloroplast thylakoid; GO:0009535 chloroplast thylakoid membrane; GO:0009536 plastid; GO:0009579 thylakoid; GO:0016020 membrane; GO:0031976 plastid thylakoid; GO:0031984 organelle subcompartment; GO:0034357 photosynthetic membrane; GO:0042651 thylakoid membrane; GO:0043226…	GO:0005488 binding; GO:0005507 copper ion binding; GO:0043167 ion binding; GO:0043169 cation binding; GO:0046872 metal ion binding; GO:0046914 transition metal ion binding;	PF02297	Cytochrome oxidase c subunit VIb	C	KOG3057	Cytochrome c oxidase, subunit VIb/COX12
RC0G0235200	Photosystem II CP47 reaction center protein	--	0.5858	0.000111853	Down	56.548	25	10	10	0.770665	0.75371	0.691955	1.28577	1.26882	1.22908	plasma membrane	K02704	psbB; photosystem II CP47 chlorophyll apoprotein	map00195 Photosynthesis; map01100 Metabolic pathways
RC6G0114300	Putative photosystem antenna protein	--	0.5694	6.56069e-06	Down	28.414	31.1	6	6	0.735165	0.732422	0.709196	1.24567	1.26947	1.30807	cytoplasm,endoplasmic reticulum	K02705	psbC; photosystem II CP43 chlorophyll apoprotein	map00195 Photosynthesis; map01100 Metabolic pathways
RC0G0260100	Putative tubby-like domain-containing protein	--	0.5245	9.90885e-06	Down	23.889	25.4	4	4	0.704842	0.692327	0.667024	1.35189	1.30692	1.27701	cytoplasm				GO:0001101 response to acid chemical; GO:0006950 response to stress; GO:0006952 defense response; GO:0009605 response to external stimulus; GO:0009607 response to biotic stimulus; GO:0009620 response to fungus; GO:0009719 response to endogenous stimulus; GO:0009725 response to hormone; GO:0009751 response to salicylic acid; GO:0010033 response to organic substance; GO:0014070 response to organic …			PF04525	Tubby C 2
RC1G0030400	Putative cytochrome-b5 reductase	--	1.6808	0.0474505	Up	27.862	24.5	5	5	1.03318	1.46766	1.07917		0.772461	0.647528	nucleus	K00326	E1.6.2.2; cytochrome-b5 reductase [EC:1.6.2.2]	map00520 Amino sugar and nucleotide sugar metabolism	GO:0007275 multicellular organism development; GO:0009653 anatomical structure morphogenesis; GO:0009791 post-embryonic development; GO:0010015 root morphogenesis; GO:0010101 post-embryonic root morphogenesis; GO:0010102 lateral root morphogenesis; GO:0010311 lateral root formation; GO:0022622 root system development; GO:0032501 multicellular organismal process; GO:0032502 developmental process; …	GO:0005622 intracellular; GO:0005623 cell; GO:0005737 cytoplasm; GO:0005829 cytosol;		PF00173	Cytochrome b5-like Heme/Steroid binding domain	C	KOG0536	Flavohemoprotein b5+b5R
RC1G0031200	Putative isoflavone-7-O-beta-glucoside 6''-O-malonyltransferase	--	0.6435	0.000619259	Down	51.372	13.2	5	4	0.761896	0.761369	0.826064	1.26929	1.13122	1.25016	nucleus				GO:0008152 metabolic process; GO:0009058 biosynthetic process; GO:0009718 anthocyanin-containing compound biosynthetic process; GO:0009812 flavonoid metabolic process; GO:0009813 flavonoid biosynthetic process; GO:0042440 pigment metabolic process; GO:0046148 pigment biosynthetic process; GO:0046283 anthocyanin-containing compound metabolic process; GO:0071704 organic substance metabolic process;…	GO:0005622 intracellular; GO:0005623 cell; GO:0005737 cytoplasm; GO:0005829 cytosol;	GO:0003824 catalytic activity; GO:0008374 O-acyltransferase activity; GO:0016420 malonyltransferase activity; GO:0016740 transferase activity; GO:0016746 transferase activity, transferring acyl groups; GO:0016747 transferase activity, transferring acyl groups other than amino-acyl groups; GO:0047634 agmatine N4-coumaroyltransferase activity; GO:0050736 O-malonyltransferase activity;
RC1G0031300	Putative isoflavone-7-O-beta-glucoside 6''-O-malonyltransferase	--	0.586	0.00172093	Down	52.747	13.5	5	4	0.681211	0.724303	0.811446	1.22189	1.17467	1.38648	chloroplast				GO:0008152 metabolic process; GO:0009058 biosynthetic process; GO:0009718 anthocyanin-containing compound biosynthetic process; GO:0009812 flavonoid metabolic process; GO:0009813 flavonoid biosynthetic process; GO:0042440 pigment metabolic process; GO:0046148 pigment biosynthetic process; GO:0046283 anthocyanin-containing compound metabolic process; GO:0071704 organic substance metabolic process;…	GO:0005622 intracellular; GO:0005623 cell; GO:0005737 cytoplasm; GO:0005829 cytosol;	GO:0003824 catalytic activity; GO:0008374 O-acyltransferase activity; GO:0016420 malonyltransferase activity; GO:0016740 transferase activity; GO:0016746 transferase activity, transferring acyl groups; GO:0016747 transferase activity, transferring acyl groups other than amino-acyl groups; GO:0047634 agmatine N4-coumaroyltransferase activity; GO:0050736 O-malonyltransferase activity;
RC1G0033000	Putative cinnamyl-alcohol dehydrogenase	--	1.8165	0.00259251	Up	35.66	11.7	3	0	1.27879	1.17209	1.20677	0.720514		0.621834	chloroplast									V	KOG1502	Flavonol reductase/cinnamoyl-CoA reductase
RC1G0042800	Putative vacuolar protein sorting-associated protein	--	0.5556	0.0014477	Down	60.598	13.9	7	7	0.713567	0.625007	0.804344	1.23525	1.3273	1.29453	chloroplast
RC1G0095800	Putative oxidoreductase	--	2.0669	0.00202438	Up	21.234	30.4	4	4	1.50751	1.26991	1.26622	0.763974	0.58005	0.61234	chloroplast	K19784	chrR, NQR; chromate reductase, NAD(P)H dehydrogenase (quinone)		GO:0008152 metabolic process; GO:0055114 oxidation-reduction process;	GO:0005622 intracellular; GO:0005623 cell; GO:0005737 cytoplasm; GO:0005829 cytosol;	GO:0000166 nucleotide binding; GO:0003824 catalytic activity; GO:0005488 binding; GO:0010181 FMN binding; GO:0016491 oxidoreductase activity; GO:0016645 oxidoreductase activity, acting on the CH-NH group of donors; GO:0016646 oxidoreductase activity, acting on the CH-NH group of donors, NAD or NADP as acceptor; GO:0032553 ribonucleotide binding; GO:0036094 small molecule binding; GO:0043167 ion b…	PF03358	NADPH-dependent FMN reductase	S	KOG4530	Predicted flavoprotein
RC1G0100300	Putative NADH:ubiquinone reductase (H(+)-translocating)	--	1.5512	3.40701e-05	Up	15.024	40.2	5	5	1.22679	1.23294	1.18846	0.802343	0.79335	0.756115	cytoplasm	K03950	NDUFA6; NADH dehydrogenase (ubiquinone) 1 alpha subcomplex subunit 6	map00190 Oxidative phosphorylation; map01100 Metabolic pathways		GO:0005622 intracellular; GO:0005623 cell; GO:0005737 cytoplasm; GO:0005739 mitochondrion; GO:0005740 mitochondrial envelope; GO:0005743 mitochondrial inner membrane; GO:0005746 mitochondrial respirasome; GO:0005747 mitochondrial respiratory chain complex I; GO:0016020 membrane; GO:0019866 organelle inner membrane; GO:0030964 NADH dehydrogenase complex; GO:0031090 organelle membrane; GO:0031966 m…				C	KOG3426	NADH:ubiquinone oxidoreductase, NDUFA6/B14 subunit
RC1G0137000	Putative glutamate--tRNA ligase	--	1.5844	0.0112488	Up	36.578	27.5	9	1	1.01166	1.25473	1.41199	0.781403	0.806558	0.733663	cytoplasm	K01885	EARS, gltX; glutamyl-tRNA synthetase [EC:6.1.1.17]	map00860 Porphyrin and chlorophyll metabolism; map00970 Aminoacyl-tRNA biosynthesis; map01100 Metabolic pathways; map01110 Biosynthesis of secondary metabolites	GO:0002376 immune system process; GO:0006082 organic acid metabolic process; GO:0006139 nucleobase-containing compound metabolic process; GO:0006399 tRNA metabolic process; GO:0006412 translation; GO:0006417 regulation of translation; GO:0006418 tRNA aminoacylation for protein translation; GO:0006424 glutamyl-tRNA aminoacylation; GO:0006433 prolyl-tRNA aminoacylation; GO:0006518 peptide metabolic…	GO:0005622 intracellular; GO:0005623 cell; GO:0005737 cytoplasm; GO:0005829 cytosol; GO:0005886 plasma membrane; GO:0016020 membrane; GO:0017101 aminoacyl-tRNA synthetase multienzyme complex; GO:0032991 protein-containing complex; GO:0071944 cell periphery; GO:0097452 GAIT complex; GO:1990904 ribonucleoprotein complex;	GO:0003676 nucleic acid binding; GO:0003723 RNA binding; GO:0003824 catalytic activity; GO:0004812 aminoacyl-tRNA ligase activity; GO:0004818 glutamate-tRNA ligase activity; GO:0004827 proline-tRNA ligase activity; GO:0005488 binding; GO:0005515 protein binding; GO:0008270 zinc ion binding; GO:0016874 ligase activity; GO:0016875 ligase activity, forming carbon-oxygen bonds; GO:0019899 enzyme bind…	PF00749	tRNA synthetases class I (E and Q), catalytic domain	J	KOG1147	Glutamyl-tRNA synthetase
RC1G0200200	Glycosyltransferase	--	10.258	1.14342e-07	Up	52.758	33.5	10	1	1.86189	1.7578	1.84736	0.176163	0.172156	0.184636	cytoplasm				GO:0001101 response to acid chemical; GO:0006066 alcohol metabolic process; GO:0006082 organic acid metabolic process; GO:0006629 lipid metabolic process; GO:0006714 sesquiterpenoid metabolic process; GO:0006720 isoprenoid metabolic process; GO:0006721 terpenoid metabolic process; GO:0006950 response to stress; GO:0006970 response to osmotic stress; GO:0008152 metabolic process; GO:0008300 isopre…	GO:0005622 intracellular; GO:0005623 cell; GO:0005737 cytoplasm; GO:0005829 cytosol; GO:0016020 membrane; GO:0043226 organelle; GO:0043227 membrane-bounded organelle; GO:0043229 intracellular organelle; GO:0043231 intracellular membrane-bounded organelle;	GO:0003824 catalytic activity; GO:0008194 UDP-glycosyltransferase activity; GO:0016740 transferase activity; GO:0016757 transferase activity, transferring glycosyl groups; GO:0016758 transferase activity, transferring hexosyl groups; GO:0035251 UDP-glucosyltransferase activity; GO:0046527 glucosyltransferase activity; GO:0080043 quercetin 3-O-glucosyltransferase activity; GO:0080044 quercetin 7-O…			CG	KOG1192	UDP-glucuronosyl and UDP-glucosyl transferase
RC1G0200500	Glycosyltransferase	--	4.3243	0.000542302	Up	52.702	40.4	10	0	1.74022	1.6577	1.47517	0.444757	0.400537	0.281613	chloroplast				GO:0001101 response to acid chemical; GO:0006066 alcohol metabolic process; GO:0006082 organic acid metabolic process; GO:0006629 lipid metabolic process; GO:0006714 sesquiterpenoid metabolic process; GO:0006720 isoprenoid metabolic process; GO:0006721 terpenoid metabolic process; GO:0006950 response to stress; GO:0006970 response to osmotic stress; GO:0008152 metabolic process; GO:0008300 isopre…	GO:0005622 intracellular; GO:0005623 cell; GO:0005737 cytoplasm; GO:0005829 cytosol; GO:0016020 membrane; GO:0043226 organelle; GO:0043227 membrane-bounded organelle; GO:0043229 intracellular organelle; GO:0043231 intracellular membrane-bounded organelle;	GO:0003824 catalytic activity; GO:0008194 UDP-glycosyltransferase activity; GO:0016740 transferase activity; GO:0016757 transferase activity, transferring glycosyl groups; GO:0016758 transferase activity, transferring hexosyl groups; GO:0035251 UDP-glucosyltransferase activity; GO:0046527 glucosyltransferase activity; GO:0080043 quercetin 3-O-glucosyltransferase activity; GO:0080044 quercetin 7-O…			CG	KOG1192	UDP-glucuronosyl and UDP-glucosyl transferase
RC1G0235100	Putative aldehyde oxygenase (Deformylating)	--	0.4883	0.00012785	Down	72.307	32.1	16	9	0.711267	0.623299	0.634027	1.39037	1.27507	1.36597	cytoplasm	K15404	K15404, CER1; aldehyde decarbonylase [EC:4.1.99.5]	map00073 Cutin, suberine and wax biosynthesis; map01110 Biosynthesis of secondary metabolites	GO:0006629 lipid metabolic process; GO:0008152 metabolic process; GO:0044238 primary metabolic process; GO:0055114 oxidation-reduction process; GO:0071704 organic substance metabolic process;	GO:0005622 intracellular; GO:0005623 cell; GO:0005737 cytoplasm; GO:0005783 endoplasmic reticulum; GO:0005789 endoplasmic reticulum membrane; GO:0012505 endomembrane system; GO:0016020 membrane; GO:0031984 organelle subcompartment; GO:0042175 nuclear outer membrane-endoplasmic reticulum membrane network; GO:0043226 organelle; GO:0043227 membrane-bounded organelle; GO:0043229 intracellular organel…	GO:0003824 catalytic activity; GO:0016491 oxidoreductase activity;	PF12076	WAX2 C-terminal domain
RC1G0238000	Putative acyl-CoA desaturase	--	0.6246	0.00013464	Down	30.299	33.7	7	3	0.786662	0.756028	0.764119	1.18711	1.19956	1.30651	chloroplast	K20416	FAD5; palmitoyl-[glycerolipid] 7-desaturase [EC:1.14.19.42]		GO:0000038 very long-chain fatty acid metabolic process; GO:0006082 organic acid metabolic process; GO:0006629 lipid metabolic process; GO:0006631 fatty acid metabolic process; GO:0006633 fatty acid biosynthetic process; GO:0006636 unsaturated fatty acid biosynthetic process; GO:0008152 metabolic process; GO:0008610 lipid biosynthetic process; GO:0009058 biosynthetic process; GO:0009987 cellular …	GO:0005622 intracellular; GO:0005623 cell; GO:0005737 cytoplasm; GO:0005783 endoplasmic reticulum; GO:0005789 endoplasmic reticulum membrane; GO:0012505 endomembrane system; GO:0016020 membrane; GO:0031984 organelle subcompartment; GO:0042175 nuclear outer membrane-endoplasmic reticulum membrane network; GO:0043226 organelle; GO:0043227 membrane-bounded organelle; GO:0043229 intracellular organel…	GO:0003824 catalytic activity; GO:0016491 oxidoreductase activity;	PF00487	Fatty acid desaturase	I	KOG1600	Fatty acid desaturase
RC1G0242400	Putative pectinesterase inhibitor domain-containing protein	--	1.815	0.0037995	Up	21.095	33.3	3	3	1.27053	1.24675	1.13954	0.724372	0.61881		plasma membrane					GO:0005576 extracellular region;		PF04043	Plant invertase/pectin methylesterase inhibitor
RC1G0310300	Hexosyltransferase	--	1.6148	0.000421437	Up	76.758	12.8	7	5	1.20572	1.2561	1.24357	0.783909	0.808694	0.702016	chloroplast	K13648	GAUT; alpha-1,4-galacturonosyltransferase [EC:2.4.1.43]	map00520 Amino sugar and nucleotide sugar metabolism; map01100 Metabolic pathways	GO:0000271 polysaccharide biosynthetic process; GO:0005975 carbohydrate metabolic process; GO:0005976 polysaccharide metabolic process; GO:0008152 metabolic process; GO:0009058 biosynthetic process; GO:0009059 macromolecule biosynthetic process; GO:0009664 plant-type cell wall organization; GO:0009832 plant-type cell wall biogenesis; GO:0009987 cellular process; GO:0010289 homogalacturonan biosyn…	GO:0005622 intracellular; GO:0005623 cell; GO:0005737 cytoplasm; GO:0005768 endosome; GO:0005794 Golgi apparatus; GO:0005802 trans-Golgi network; GO:0012505 endomembrane system; GO:0031410 cytoplasmic vesicle; GO:0031982 vesicle; GO:0031984 organelle subcompartment; GO:0043226 organelle; GO:0043227 membrane-bounded organelle; GO:0043229 intracellular organelle; GO:0043231 intracellular membrane-b…	GO:0003824 catalytic activity; GO:0008194 UDP-glycosyltransferase activity; GO:0016740 transferase activity; GO:0016757 transferase activity, transferring glycosyl groups; GO:0016758 transferase activity, transferring hexosyl groups; GO:0047262 polygalacturonate 4-alpha-galacturonosyltransferase activity;
RC1G0333000	Putative C2 domain, phosphoribosyltransferase	--	1.5717	0.000188245	Up	115.95	32.1	21	18	1.1993	1.18771	1.27993	0.788347	0.804149	0.740555	plasma membrane				GO:0001505 regulation of neurotransmitter levels; GO:0007154 cell communication; GO:0007165 signal transduction; GO:0009987 cellular process; GO:0010646 regulation of cell communication; GO:0019722 calcium-mediated signaling; GO:0019932 second-messenger-mediated signaling; GO:0023051 regulation of signaling; GO:0023052 signaling; GO:0030100 regulation of endocytosis; GO:0030334 regulation of cell…	GO:0005622 intracellular; GO:0005623 cell; GO:0005737 cytoplasm; GO:0005768 endosome; GO:0005783 endoplasmic reticulum; GO:0005789 endoplasmic reticulum membrane; GO:0008021 synaptic vesicle; GO:0012505 endomembrane system; GO:0012506 vesicle membrane; GO:0016020 membrane; GO:0016021 integral component of membrane; GO:0030133 transport vesicle; GO:0030658 transport vesicle membrane; GO:0030659 cy…	GO:0005488 binding; GO:0005509 calcium ion binding; GO:0043167 ion binding; GO:0043169 cation binding; GO:0046872 metal ion binding;	PF00168	C2 domain
RC1G0347800	Putative glycerol-3-phosphate 1-O-acyltransferase	--	0.3854	9.0444e-07	Down	55.719	38.6	17	17	0.540465	0.56568	0.562883	1.41836	1.43551	1.47711	plasma membrane	K13508	GPAT; glycerol-3-phosphate acyltransferase [EC:2.3.1.15 2.3.1.198]	map00561 Glycerolipid metabolism; map00564 Glycerophospholipid metabolism; map01100 Metabolic pathways; map01110 Biosynthesis of secondary metabolites	GO:0006793 phosphorus metabolic process; GO:0006796 phosphate-containing compound metabolic process; GO:0008152 metabolic process; GO:0009058 biosynthetic process; GO:0009059 macromolecule biosynthetic process; GO:0009987 cellular process; GO:0010143 cutin biosynthetic process; GO:0016311 dephosphorylation; GO:0043170 macromolecule metabolic process; GO:0044237 cellular metabolic process; GO:0071…	GO:0005622 intracellular; GO:0005623 cell; GO:0005737 cytoplasm; GO:0005783 endoplasmic reticulum; GO:0012505 endomembrane system; GO:0016020 membrane; GO:0043226 organelle; GO:0043227 membrane-bounded organelle; GO:0043229 intracellular organelle; GO:0043231 intracellular membrane-bounded organelle;	GO:0003824 catalytic activity; GO:0008374 O-acyltransferase activity; GO:0016740 transferase activity; GO:0016746 transferase activity, transferring acyl groups; GO:0016747 transferase activity, transferring acyl groups other than amino-acyl groups; GO:0016787 hydrolase activity; GO:0016788 hydrolase activity, acting on ester bonds; GO:0016791 phosphatase activity; GO:0042578 phosphoric ester hyd…
RC1G0359400	Putative galacturan 1,4-alpha-galacturonidase	--	0.4134	1.0129e-05	Down	52.886	34.9	10	10	0.6161	0.569919	0.568752	1.36851	1.45634	1.42038	chloroplast							PF00295	Glycosyl hydrolases family 28
RC1G0412100	Phenylalanine ammonia-lyase	--	2.9889	0.000341034	Up	68.66	20.1	9	8	1.51783	1.42588	1.55211	0.573389	0.514027	0.416775	chloroplast	K10775	PAL; phenylalanine ammonia-lyase [EC:4.3.1.24]	map00360 Phenylalanine metabolism; map00940 Phenylpropanoid biosynthesis; map01100 Metabolic pathways; map01110 Biosynthesis of secondary metabolites	GO:0001101 response to acid chemical; GO:0006464 cellular protein modification process; GO:0006508 proteolysis; GO:0006511 ubiquitin-dependent protein catabolic process; GO:0006725 cellular aromatic compound metabolic process; GO:0006807 nitrogen compound metabolic process; GO:0008152 metabolic process; GO:0009056 catabolic process; GO:0009057 macromolecule catabolic process; GO:0009058 biosynthe…		GO:0003824 catalytic activity; GO:0016829 lyase activity; GO:0016840 carbon-nitrogen lyase activity; GO:0016841 ammonia-lyase activity; GO:0045548 phenylalanine ammonia-lyase activity;			Q	KOG0222	Phenylalanine and histidine ammonia-lyase
RC1G0425000	Putative glutathione transferase	--	1.5606	0.00982435	Up	25.735	22.2	5	4	1.12452	1.1019	1.43036	0.851311	0.734842	0.757065	cytoplasm	K00799	GST, gst; glutathione S-transferase [EC:2.5.1.18]	map00480 Glutathione metabolism; map01100 Metabolic pathways				PF02798; PF13410	Glutathione S-transferase, N-terminal domain; Glutathione S-transferase, C-terminal domain	O	KOG0406	Glutathione S-transferase
RC1G0443400	Putative Heat shock protein 70 family	--	1.5461	0.00943537	Up	73.61	39.6	24	3	1.234	1.187	1.22244	0.694203	0.938415	0.723943	cytoplasm	K03283	HSPA1s; heat shock 70kDa protein 1/2/6/8	map03040 Spliceosome; map04141 Protein processing in endoplasmic reticulum; map04144 Endocytosis						O	KOG0101	Molecular chaperones HSP70/HSC70, HSP70 superfamily
RC1G0448600	Putative glucan endo-1,3-beta-D-glucosidase	--	0.6367	0.00224475	Down	49.655	19.8	6	6	0.754519	0.858119	0.721406	1.22645	1.30211	1.13739	chloroplast				GO:0000003 reproduction; GO:0003006 developmental process involved in reproduction; GO:0007275 multicellular organism development; GO:0009555 pollen development; GO:0009653 anatomical structure morphogenesis; GO:0009790 embryo development; GO:0009791 post-embryonic development; GO:0009793 embryo development ending in seed dormancy; GO:0009987 cellular process; GO:0010154 fruit development; GO:001…	GO:0005623 cell; GO:0005886 plasma membrane; GO:0016020 membrane; GO:0031224 intrinsic component of membrane; GO:0031225 anchored component of membrane; GO:0031226 intrinsic component of plasma membrane; GO:0046658 anchored component of plasma membrane; GO:0071944 cell periphery;	GO:0003824 catalytic activity; GO:0004553 hydrolase activity, hydrolyzing O-glycosyl compounds; GO:0005488 binding; GO:0016787 hydrolase activity; GO:0016798 hydrolase activity, acting on glycosyl bonds; GO:0030246 carbohydrate binding; GO:0030247 polysaccharide binding;	PF00332; PF07983	Glycosyl hydrolases family 17; X8 domain
RC1G0457100	Ribulose bisphosphate carboxylase/oxygenase activase	--	0.5888	0.000311456	Down	51.843	27.8	9	7	0.726481	0.751333	0.745777	1.36696	1.17741	1.23203	chloroplast					GO:0005622 intracellular; GO:0005623 cell; GO:0005737 cytoplasm; GO:0009507 chloroplast; GO:0009532 plastid stroma; GO:0009536 plastid; GO:0009570 chloroplast stroma; GO:0043226 organelle; GO:0043227 membrane-bounded organelle; GO:0043229 intracellular organelle; GO:0043231 intracellular membrane-bounded organelle;		PF00004	ATPase family associated with various cellular activities (AAA)	O	KOG0651	26S proteasome regulatory complex, ATPase RPT4
RC1G0460900	Protein YIPF	--	1.6078	0.0377833	Up	30.154	23.5	3	3	1.19824	1.54961	0.951386	0.846259	0.722681	0.731822	cytoplasm	K22940	YIPF1_2; protein YIPF1/2			GO:0005622 intracellular; GO:0005623 cell; GO:0005737 cytoplasm; GO:0005794 Golgi apparatus; GO:0012505 endomembrane system; GO:0043226 organelle; GO:0043227 membrane-bounded organelle; GO:0043229 intracellular organelle; GO:0043231 intracellular membrane-bounded organelle;	GO:0005488 binding; GO:0005515 protein binding; GO:0017016 Ras GTPase binding; GO:0017137 Rab GTPase binding; GO:0019899 enzyme binding; GO:0031267 small GTPase binding; GO:0051020 GTPase binding;	PF04893	Yip1 domain	S	KOG3114	Uncharacterized conserved protein
RC1G0471500	Putative nematode resistance protein-like HSPRO1	--	3.2058	0.000376064	Up	54.198	17.3	5	5	1.43237	1.4663	1.67471	0.504608	0.530229	0.391781	cytoplasm				GO:0001101 response to acid chemical; GO:0002376 immune system process; GO:0006950 response to stress; GO:0006952 defense response; GO:0006955 immune response; GO:0006979 response to oxidative stress; GO:0009605 response to external stimulus; GO:0009607 response to biotic stimulus; GO:0009617 response to bacterium; GO:0009719 response to endogenous stimulus; GO:0009725 response to hormone; GO:000…
RC1G0481000	Putative bacterial surface antigen (D15)	--	0.6466	0.000149219	Down	59.844	33.9	15	15	0.812296	0.745888	0.797995	1.21787	1.1773	1.24865	nucleus	K07277	SAM50, TOB55, bamA; outer membrane protein insertion porin family		GO:0006996 organelle organization; GO:0007005 mitochondrion organization; GO:0007006 mitochondrial membrane organization; GO:0007007 inner mitochondrial membrane organization; GO:0009987 cellular process; GO:0016043 cellular component organization; GO:0042407 cristae formation; GO:0061024 membrane organization; GO:0071840 cellular component organization or biogenesis;			PF07244	Surface antigen variable number repeat	M	KOG2602	Predicted cell surface protein homologous to bacterial outer membrane proteins
RC1G0486000	Laccase	--	0.5763	0.000549677	Down	63.109	15.9	6	6	0.74929	0.726475	0.717882	1.21581	1.18529	1.40525	endoplasmic reticulum	K05909	E1.10.3.2; laccase [EC:1.10.3.2]		GO:0008152 metabolic process; GO:0010035 response to inorganic substance; GO:0010038 response to metal ion; GO:0042221 response to chemical; GO:0046688 response to copper ion; GO:0050896 response to stimulus; GO:0055114 oxidation-reduction process;		GO:0003824 catalytic activity; GO:0016491 oxidoreductase activity; GO:0016722 oxidoreductase activity, oxidizing metal ions;	PF07732; PF00394; PF07731	Multicopper oxidase; Multicopper oxidase; Multicopper oxidase	Q	KOG1263	Multicopper oxidases
RC1G0516400	Acid beta-fructofuranosidase 1, vacuolar	--	0.5776	7.47382e-05	Down	71.773	20	11	9	0.726473	0.714218	0.755995	1.22817	1.33989	1.23525	cytoplasm	K01193	INV, sacA; beta-fructofuranosidase [EC:3.2.1.26]	map00052 Galactose metabolism; map00500 Starch and sucrose metabolism; map01100 Metabolic pathways				PF00251; PF08244	Glycosyl hydrolases family 32 N-terminal domain; Glycosyl hydrolases family 32 C terminal	G	KOG0228	Beta-fructofuranosidase (invertase)
RC1G0542900	Pectin acetylesterase	--	0.5172	0.00214405	Down	47.977	6.3	2	2	0.655006	0.62693		1.28785	1.30971	1.12051	chloroplast	K19882	NOTUM; O-palmitoleoyl-L-serine hydrolase [EC:3.1.1.98]							M	KOG4287	Pectin acetylesterase and similar proteins
RC1G0582000	Yellow stripe-like protein	--	1.7579	0.00161769	Up	91.354	5.8	4	4	1.14663	1.45824	1.21958	0.734791	0.703314	0.737441	plasma membrane							PF00173	Cytochrome b5-like Heme/Steroid binding domain	C	KOG0537	Cytochrome b5
RC1G0584600	Putative small heat shock protein HSP20	--	0.6497	7.22182e-05	Down	24.802	38.7	8	8	0.766692	0.802394	0.793844	1.19061	1.26481	1.18165	chloroplast	K13993	HSP20; HSP20 family protein	map04141 Protein processing in endoplasmic reticulum	GO:0000302 response to reactive oxygen species; GO:0006355 regulation of transcription, DNA-templated; GO:0006950 response to stress; GO:0006979 response to oxidative stress; GO:0006996 organelle organization; GO:0009266 response to temperature stimulus; GO:0009314 response to radiation; GO:0009408 response to heat; GO:0009416 response to light stimulus; GO:0009628 response to abiotic stimulus; G…	GO:0005622 intracellular; GO:0005623 cell; GO:0005737 cytoplasm; GO:0009295 nucleoid; GO:0009507 chloroplast; GO:0009532 plastid stroma; GO:0009536 plastid; GO:0009570 chloroplast stroma; GO:0032991 protein-containing complex; GO:0042644 chloroplast nucleoid; GO:0042646 plastid nucleoid; GO:0043226 organelle; GO:0043227 membrane-bounded organelle; GO:0043228 non-membrane-bounded organelle; GO:004…	GO:0005488 binding; GO:0005515 protein binding; GO:0043621 protein self-association;			O	KOG0710	Molecular chaperone (small heat-shock protein Hsp26/Hsp42)
RC1G0594000	Laccase	--	1.8157	8.30802e-05	Up	64.283	20.6	9	9	1.30109	1.29967	1.26836	0.749157	0.718471	0.663243	vacuolar membrane	K05909	E1.10.3.2; laccase [EC:1.10.3.2]		GO:0006725 cellular aromatic compound metabolic process; GO:0008152 metabolic process; GO:0009058 biosynthetic process; GO:0009698 phenylpropanoid metabolic process; GO:0009699 phenylpropanoid biosynthetic process; GO:0009808 lignin metabolic process; GO:0009809 lignin biosynthetic process; GO:0009987 cellular process; GO:0010023 proanthocyanidin biosynthetic process; GO:0010035 response to inorg…		GO:0003824 catalytic activity; GO:0005488 binding; GO:0005507 copper ion binding; GO:0016491 oxidoreductase activity; GO:0016722 oxidoreductase activity, oxidizing metal ions; GO:0043167 ion binding; GO:0043169 cation binding; GO:0046872 metal ion binding; GO:0046914 transition metal ion binding;	PF07732; PF00394; PF07731	Multicopper oxidase; Multicopper oxidase; Multicopper oxidase	Q	KOG1263	Multicopper oxidases
RC2G0006100	Glycosyltransferase	--	2.7373	0.0467212	Up	51.186	38.1	15	6	2.24795	1.13661	1.01003	0.403207	0.827258	0.374953	chloroplast	K13691	SGT1; pathogen-inducible salicylic acid glucosyltransferase [EC:2.4.1.-]		GO:0006082 organic acid metabolic process; GO:0006520 cellular amino acid metabolic process; GO:0006725 cellular aromatic compound metabolic process; GO:0006807 nitrogen compound metabolic process; GO:0008152 metabolic process; GO:0009072 aromatic amino acid family metabolic process; GO:0009696 salicylic acid metabolic process; GO:0009987 cellular process; GO:0010029 regulation of seed germinatio…	GO:0005622 intracellular; GO:0005623 cell; GO:0005737 cytoplasm; GO:0005829 cytosol; GO:0043226 organelle; GO:0043227 membrane-bounded organelle; GO:0043229 intracellular organelle; GO:0043231 intracellular membrane-bounded organelle;	GO:0003824 catalytic activity; GO:0008194 UDP-glycosyltransferase activity; GO:0016740 transferase activity; GO:0016757 transferase activity, transferring glycosyl groups; GO:0016758 transferase activity, transferring hexosyl groups; GO:0035251 UDP-glucosyltransferase activity; GO:0046527 glucosyltransferase activity; GO:0052639 salicylic acid glucosyltransferase (ester-forming) activity; GO:0052…			CG	KOG1192	UDP-glucuronosyl and UDP-glucosyl transferase
RC2G0008200	Carboxypeptidase	--	0.5737	0.00645359	Down	52.571	22.8	8	8	0.705638	0.8683	0.613298	1.33654	1.17565	1.30057	vacuolar membrane	K16297	SCPL-II; serine carboxypeptidase-like clade II [EC:3.4.16.-]		GO:0006508 proteolysis; GO:0006807 nitrogen compound metabolic process; GO:0008152 metabolic process; GO:0009056 catabolic process; GO:0009057 macromolecule catabolic process; GO:0009987 cellular process; GO:0019538 protein metabolic process; GO:0030163 protein catabolic process; GO:0043170 macromolecule metabolic process; GO:0044237 cellular metabolic process; GO:0044238 primary metabolic proces…	GO:0005622 intracellular; GO:0005623 cell; GO:0005737 cytoplasm; GO:0005773 vacuole; GO:0043226 organelle; GO:0043227 membrane-bounded organelle; GO:0043229 intracellular organelle; GO:0043231 intracellular membrane-bounded organelle;	GO:0003824 catalytic activity; GO:0004180 carboxypeptidase activity; GO:0004185 serine-type carboxypeptidase activity; GO:0008233 peptidase activity; GO:0008236 serine-type peptidase activity; GO:0008238 exopeptidase activity; GO:0016787 hydrolase activity; GO:0017171 serine hydrolase activity; GO:0070008 serine-type exopeptidase activity; GO:0070011 peptidase activity, acting on L-amino acid pep…	PF00450	Serine carboxypeptidase	O	KOG1282	Serine carboxypeptidases (lysosomal cathepsin A)
RC2G0026100	Putative mannose-6-phosphate receptor binding domain-containing protein	--	0.5949	0.0044764	Down	33.774	16.3	4	4	0.74531	0.84727	0.645465	1.28664	1.32998	1.14534	vacuolar membrane	K10088	OS9; protein OS-9	map04141 Protein processing in endoplasmic reticulum	GO:0006508 proteolysis; GO:0006511 ubiquitin-dependent protein catabolic process; GO:0006807 nitrogen compound metabolic process; GO:0006810 transport; GO:0006886 intracellular protein transport; GO:0006950 response to stress; GO:0006970 response to osmotic stress; GO:0008104 protein localization; GO:0008152 metabolic process; GO:0009056 catabolic process; GO:0009057 macromolecule catabolic proce…	GO:0005622 intracellular; GO:0005623 cell; GO:0005737 cytoplasm; GO:0005783 endoplasmic reticulum; GO:0005788 endoplasmic reticulum lumen; GO:0012505 endomembrane system; GO:0031974 membrane-enclosed lumen; GO:0043226 organelle; GO:0043227 membrane-bounded organelle; GO:0043229 intracellular organelle; GO:0043231 intracellular membrane-bounded organelle; GO:0043233 organelle lumen; GO:0070013 int…				S	KOG3394	Protein OS-9
RC2G0027100	Putative glycosidase	--	0.6483	0.020472	Down	61.361	29	10	10	0.800955	0.917095	0.641825	1.34202	1.19423	1.10387	plasma membrane	K07964	HPSE; heparanase [EC:3.2.1.166]	map00531 Glycosaminoglycan degradation; map01100 Metabolic pathways		GO:0005618 cell wall; GO:0005623 cell; GO:0009505 plant-type cell wall; GO:0030312 external encapsulating structure; GO:0071944 cell periphery;	GO:0003824 catalytic activity; GO:0004553 hydrolase activity, hydrolyzing O-glycosyl compounds; GO:0004566 beta-glucuronidase activity; GO:0016787 hydrolase activity; GO:0016798 hydrolase activity, acting on glycosyl bonds;	PF03662	Glycosyl hydrolase family 79, N-terminal domain
RC2G0036200	Nucleoporin-like protein	--	1.5028	0.0061654	Up	76.626	11.1	7	7	1.11068	1.20555	1.28641	0.878651	0.814418	0.704289	nucleus
RC2G0053300	Putative ankyrin repeat-containing domain, P-loop containing nucleoside triphosphate hydrolase	--	1.7782	0.00152297	Up	53.882	30.5	11	11	1.25185	1.41423	1.17427	0.790407	0.704607	0.664639	cytoplasm					GO:0005622 intracellular; GO:0005623 cell; GO:0005737 cytoplasm; GO:0009507 chloroplast; GO:0009536 plastid; GO:0043226 organelle; GO:0043227 membrane-bounded organelle; GO:0043229 intracellular organelle; GO:0043231 intracellular membrane-bounded organelle;		PF00004	ATPase family associated with various cellular activities (AAA)	MO	KOG4177	Ankyrin
RC2G0056800	Putative oxidoreductase	--	1.7328	6.35854e-06	Up	54.678	48.4	19	9	1.26198	1.28104	1.26146	0.707442	0.741376	0.746698	cytoplasm	K12355	REF1; coniferyl-aldehyde dehydrogenase [EC:1.2.1.68]	map00940 Phenylpropanoid biosynthesis	GO:0006725 cellular aromatic compound metabolic process; GO:0008152 metabolic process; GO:0009058 biosynthetic process; GO:0009698 phenylpropanoid metabolic process; GO:0009699 phenylpropanoid biosynthetic process; GO:0009987 cellular process; GO:0019438 aromatic compound biosynthetic process; GO:0019748 secondary metabolic process; GO:0044237 cellular metabolic process; GO:0044249 cellular biosy…		GO:0003824 catalytic activity; GO:0004029 aldehyde dehydrogenase (NAD+) activity; GO:0004030 aldehyde dehydrogenase [NAD(P)+] activity; GO:0016491 oxidoreductase activity; GO:0016620 oxidoreductase activity, acting on the aldehyde or oxo group of donors, NAD or NADP as acceptor; GO:0016903 oxidoreductase activity, acting on the aldehyde or oxo group of donors; GO:0050269 coniferyl-aldehyde dehydr…			C	KOG2450	Aldehyde dehydrogenase
RC2G0071500	AP complex subunit sigma	--	0.5654	0.0371606	Down	17.005	44.1	5	5	0.673314	0.695419		1.18708	0.972176	1.47201	mitochondria	K12403	AP4S1; AP-4 complex subunit sigma-1			GO:0005622 intracellular; GO:0005623 cell; GO:0005737 cytoplasm; GO:0005794 Golgi apparatus; GO:0005802 trans-Golgi network; GO:0012505 endomembrane system; GO:0016020 membrane; GO:0030117 membrane coat; GO:0030119 AP-type membrane coat adaptor complex; GO:0030124 AP-4 adaptor complex; GO:0031984 organelle subcompartment; GO:0032991 protein-containing complex; GO:0043226 organelle; GO:0043227 mem…		PF01217	Clathrin adaptor complex small chain	U	KOG0934	Clathrin adaptor complex, small subunit
RC2G0081600	Beta-galactosidase	--	0.5289	4.20916e-06	Down	81.255	60.4	30	26	0.704391	0.688309	0.682853	1.31568	1.33973	1.26903	chloroplast					GO:0005618 cell wall; GO:0005622 intracellular; GO:0005623 cell; GO:0005737 cytoplasm; GO:0005773 vacuole; GO:0030312 external encapsulating structure; GO:0043226 organelle; GO:0043227 membrane-bounded organelle; GO:0043229 intracellular organelle; GO:0043231 intracellular membrane-bounded organelle; GO:0071944 cell periphery;	GO:0003824 catalytic activity; GO:0004553 hydrolase activity, hydrolyzing O-glycosyl compounds; GO:0004565 beta-galactosidase activity; GO:0015925 galactosidase activity; GO:0016787 hydrolase activity; GO:0016798 hydrolase activity, acting on glycosyl bonds;	PF01301	Glycosyl hydrolases family 35	G	KOG0496	Beta-galactosidase
RC2G0081800	Beta-galactosidase	--	0.4427	0.000138938	Down	84.063	32.3	18	12	0.616764	0.637553	0.586834	1.51139	1.38294	1.26452	cytoplasm					GO:0005618 cell wall; GO:0005622 intracellular; GO:0005623 cell; GO:0005737 cytoplasm; GO:0005773 vacuole; GO:0030312 external encapsulating structure; GO:0043226 organelle; GO:0043227 membrane-bounded organelle; GO:0043229 intracellular organelle; GO:0043231 intracellular membrane-bounded organelle; GO:0071944 cell periphery;	GO:0003824 catalytic activity; GO:0004553 hydrolase activity, hydrolyzing O-glycosyl compounds; GO:0004565 beta-galactosidase activity; GO:0015925 galactosidase activity; GO:0016787 hydrolase activity; GO:0016798 hydrolase activity, acting on glycosyl bonds;	PF01301	Glycosyl hydrolases family 35	G	KOG0496	Beta-galactosidase
RC2G0085800	DEAD-box ATP-dependent RNA helicase	--	1.7856	0.00587329	Up	21.801	31.2	4	3	1.21823	1.13128	1.49653	0.799876	0.632442	0.721638	nucleus
RC2G0114700	Localized to the inner membrane of the chloroplast	--	1.5127	0.0075303	Up	16.576	10.8	2	2	1.07609	1.12555	1.2689		0.77008	0.759382	chloroplast
RC2G0114800	Putative membrane transport protein	--	1.8257	0.000574204	Up	43.176	12.4	4	4	1.42457	1.20211	1.24999	0.752818	0.691196	0.679319	plasma membrane	K07088	K07088; uncharacterized protein		GO:0006810 transport; GO:0007275 multicellular organism development; GO:0009653 anatomical structure morphogenesis; GO:0009719 response to endogenous stimulus; GO:0009725 response to hormone; GO:0009733 response to auxin; GO:0009791 post-embryonic development; GO:0009914 hormone transport; GO:0009966 regulation of signal transduction; GO:0010015 root morphogenesis; GO:0010033 response to organic …	GO:0005622 intracellular; GO:0005623 cell; GO:0005737 cytoplasm; GO:0005783 endoplasmic reticulum; GO:0005789 endoplasmic reticulum membrane; GO:0012505 endomembrane system; GO:0016020 membrane; GO:0031984 organelle subcompartment; GO:0042175 nuclear outer membrane-endoplasmic reticulum membrane network; GO:0043226 organelle; GO:0043227 membrane-bounded organelle; GO:0043229 intracellular organel…	GO:0005215 transporter activity; GO:0010329 auxin efflux transmembrane transporter activity; GO:0015562 efflux transmembrane transporter activity; GO:0022857 transmembrane transporter activity; GO:0080161 auxin transmembrane transporter activity;			S	KOG2722	Predicted membrane protein
RC2G0136100	Putative transcription factor interactor and regulator CCHC(Zn) family	--	0.5266	9.59205e-06	Down	25.698	25.2	4	4	0.697018	0.684515	0.68829	1.3686	1.2764	1.28518	mitochondria	K09250	CNBP; cellular nucleic acid-binding protein		GO:0000902 cell morphogenesis; GO:0001101 response to acid chemical; GO:0006139 nucleobase-containing compound metabolic process; GO:0006725 cellular aromatic compound metabolic process; GO:0006807 nitrogen compound metabolic process; GO:0006950 response to stress; GO:0006970 response to osmotic stress; GO:0006996 organelle organization; GO:0008152 metabolic process; GO:0009266 response to temper…	GO:0005622 intracellular; GO:0005623 cell; GO:0005634 nucleus; GO:0005737 cytoplasm; GO:0043226 organelle; GO:0043227 membrane-bounded organelle; GO:0043229 intracellular organelle; GO:0043231 intracellular membrane-bounded organelle;	GO:0003676 nucleic acid binding; GO:0003677 DNA binding; GO:0003690 double-stranded DNA binding; GO:0003697 single-stranded DNA binding; GO:0003723 RNA binding; GO:0003729 mRNA binding; GO:0005488 binding; GO:0097159 organic cyclic compound binding; GO:1901363 heterocyclic compound binding;	PF00313; PF00098	'Cold-shock' DNA-binding domain; Zinc knuckle	J	KOG3070	Predicted RNA-binding protein containing PIN domain and invovled in translation or RNA processing
RC2G0141200	Putative alpha/Beta hydrolase	--	0.5547	0.0045539	Down	73.72	3.8	2	2	0.731176	0.61874		1.18223	1.30241	1.16543	chloroplast									S	KOG2385	Uncharacterized conserved protein
RC2G0144700	Putative soluble epoxide hydrolase	--	2.2725	0.00103357	Up	37.149	39.3	10	10	1.50334	1.39112	1.2721	0.712495	0.583876	0.537071	cytoplasm							PF00561	alpha/beta hydrolase fold	I	KOG4178	Soluble epoxide hydrolase
RC2G0152400	Putative pantetheine-phosphate adenylyltransferase	--	1.5704	0.00446271	Up	19.963	33.3	5	5	1.16094	1.12335	1.38149	0.721958	0.840286	0.771983	cytoplasm	K08486	STX1B_2_3; syntaxin 1B/2/3	map04130 SNARE interactions in vesicular transport	GO:0006810 transport; GO:0006887 exocytosis; GO:0006906 vesicle fusion; GO:0006950 response to stress; GO:0006996 organelle organization; GO:0009266 response to temperature stimulus; GO:0009409 response to cold; GO:0009628 response to abiotic stimulus; GO:0009987 cellular process; GO:0016043 cellular component organization; GO:0016050 vesicle organization; GO:0016192 vesicle-mediated transport; G…	GO:0005622 intracellular; GO:0005623 cell; GO:0005634 nucleus; GO:0005737 cytoplasm; GO:0005886 plasma membrane; GO:0012505 endomembrane system; GO:0016020 membrane; GO:0016021 integral component of membrane; GO:0031201 SNARE complex; GO:0031224 intrinsic component of membrane; GO:0032991 protein-containing complex; GO:0043226 organelle; GO:0043227 membrane-bounded organelle; GO:0043229 intracell…	GO:0000149 SNARE binding; GO:0005488 binding; GO:0005515 protein binding;	PF01467	Cytidylyltransferase	U	KOG3351	Predicted nucleotidyltransferase
RC2G0170900	Putative outer membrane protein/outer membrane enzyme PagP, beta-barrel	--	0.6442	2.85433e-05	Down	35.129	51.7	13	13	0.786533	0.784939	0.779299	1.26317	1.20801	1.17804	chloroplast	K02716	psbO; photosystem II oxygen-evolving enhancer protein 1	map00195 Photosynthesis	GO:0006091 generation of precursor metabolites and energy; GO:0006950 response to stress; GO:0006952 defense response; GO:0008152 metabolic process; GO:0009314 response to radiation; GO:0009416 response to light stimulus; GO:0009605 response to external stimulus; GO:0009607 response to biotic stimulus; GO:0009617 response to bacterium; GO:0009628 response to abiotic stimulus; GO:0009642 response …	GO:0005576 extracellular region; GO:0005622 intracellular; GO:0005623 cell; GO:0005737 cytoplasm; GO:0009507 chloroplast; GO:0009521 photosystem; GO:0009523 photosystem II; GO:0009532 plastid stroma; GO:0009534 chloroplast thylakoid; GO:0009535 chloroplast thylakoid membrane; GO:0009536 plastid; GO:0009543 chloroplast thylakoid lumen; GO:0009570 chloroplast stroma; GO:0009579 thylakoid; GO:000965…	GO:0003676 nucleic acid binding; GO:0003723 RNA binding; GO:0003727 single-stranded RNA binding; GO:0003824 catalytic activity; GO:0005488 binding; GO:0008187 poly-pyrimidine tract binding; GO:0008266 poly(U) RNA binding; GO:0010242 oxygen evolving activity; GO:0016491 oxidoreductase activity; GO:0097159 organic cyclic compound binding; GO:1901363 heterocyclic compound binding;
RC2G0191300	Putative EF-hand domain pair protein	--	0.6382	0.00843208	Down	19.314	52.1	7	7	0.766046	0.84858	0.722755	1.17427	1.41019	1.07816	nucleus	K13448	CML; calcium-binding protein CML	map04626 Plant-pathogen interaction	GO:0001101 response to acid chemical; GO:0007154 cell communication; GO:0007165 signal transduction; GO:0009719 response to endogenous stimulus; GO:0009725 response to hormone; GO:0009737 response to abscisic acid; GO:0009738 abscisic acid-activated signaling pathway; GO:0009755 hormone-mediated signaling pathway; GO:0009987 cellular process; GO:0010033 response to organic substance; GO:0010118 s…	GO:0005622 intracellular; GO:0005623 cell; GO:0005737 cytoplasm; GO:0005886 plasma membrane; GO:0016020 membrane; GO:0071944 cell periphery;	GO:0005488 binding; GO:0005509 calcium ion binding; GO:0043167 ion binding; GO:0043169 cation binding; GO:0046872 metal ion binding;	PF13499	EF-hand domain pair	T	KOG0028	Ca2+-binding protein (centrin/caltractin), EF-Hand superfamily protein
RC2G0192800	Putative nucleotide-binding alpha-beta plait domain-containing protein	--	1.5756	0.0126131	Up	37.66	17.4	4	4	1.06838	1.19888	1.40318	0.672562	0.823233	0.833771	nucleus	K14411	MSI; RNA-binding protein Musashi	map03015 mRNA surveillance pathway	GO:0006139 nucleobase-containing compound metabolic process; GO:0006378 mRNA polyadenylation; GO:0006379 mRNA cleavage; GO:0006396 RNA processing; GO:0006397 mRNA processing; GO:0006725 cellular aromatic compound metabolic process; GO:0006807 nitrogen compound metabolic process; GO:0008152 metabolic process; GO:0009987 cellular process; GO:0010467 gene expression; GO:0016070 RNA metabolic process…	GO:0005622 intracellular; GO:0005623 cell; GO:0005634 nucleus; GO:0005654 nucleoplasm; GO:0005737 cytoplasm; GO:0005849 mRNA cleavage factor complex; GO:0031974 membrane-enclosed lumen; GO:0031981 nuclear lumen; GO:0032991 protein-containing complex; GO:0043226 organelle; GO:0043227 membrane-bounded organelle; GO:0043229 intracellular organelle; GO:0043231 intracellular membrane-bounded organelle…	GO:0003676 nucleic acid binding; GO:0003723 RNA binding; GO:0003729 mRNA binding; GO:0003730 mRNA 3'-UTR binding; GO:0005488 binding; GO:0097159 organic cyclic compound binding; GO:1901363 heterocyclic compound binding;	PF00076	RNA recognition motif. (a.k.a. RRM, RBD, or RNP domain)	A	KOG0118	FOG: RRM domain
RC2G0199600	Protein RER1	--	1.8179	4.72686e-05	Up	24.223	9.3	2	2	1.30255	1.23232	1.33586	0.715309	0.732274	0.681688	plasma membrane				GO:0006810 transport; GO:0006890 retrograde vesicle-mediated transport, Golgi to endoplasmic reticulum; GO:0016192 vesicle-mediated transport; GO:0048193 Golgi vesicle transport; GO:0051179 localization; GO:0051234 establishment of localization;					U	KOG1688	Golgi proteins involved in ER retention (RER)
RC2G0209100	Putative SKP1/BTB/POZ domain, NPH3 domain-containing protein	--	0.5834	0.00103932	Down	69.532	16.4	7	7	0.73015	0.723237	0.757316	1.40925	1.14216	1.23789	nucleus				GO:0006950 response to stress; GO:0006952 defense response; GO:0009605 response to external stimulus; GO:0009607 response to biotic stimulus; GO:0009617 response to bacterium; GO:0042742 defense response to bacterium; GO:0043207 response to external biotic stimulus; GO:0050896 response to stimulus; GO:0051704 multi-organism process; GO:0051707 response to other organism; GO:0098542 defense respon…			PF00651	BTB/POZ domain
RC2G0503900	Putative translation protein SH3	--	0.393	0.00357189	Down	16.706	21.2	3	3	0.710917	0.526286	0.455596	1.27022	1.66588	1.3711	cytoplasm	K02898	RP-L26e, RPL26; large subunit ribosomal protein L26e	map03010 Ribosome						J	KOG3401	60S ribosomal protein L26
RC2G0224900	Xyloglucan endotransglucosylase/hydrolase	--	0.6356	0.000190309	Down	33.344	34	6	6	0.810667	0.733156	0.787793	1.23304	1.25229	1.18305	extracellular	K08235	E2.4.1.207; xyloglucan:xyloglucosyl transferase [EC:2.4.1.207]		GO:0001101 response to acid chemical; GO:0006950 response to stress; GO:0009414 response to water deprivation; GO:0009415 response to water; GO:0009628 response to abiotic stimulus; GO:0010035 response to inorganic substance; GO:0042221 response to chemical; GO:0050896 response to stimulus; GO:1901700 response to oxygen-containing compound;			PF00722	Glycosyl hydrolases family 16
RC2G0253500	Sucrose nonfermenting 1-related protein kinase 2.1	--	0.6022	0.000623151	Down	38.438	43.2	13	4	0.735676	0.773189	0.746277	1.30698	1.31046	1.12742	cytoplasm	K14498	SNRK2; serine/threonine-protein kinase SRK2 [EC:2.7.11.1]	map04016 MAPK signaling pathway - plant; map04075 Plant hormone signal transduction	GO:0001101 response to acid chemical; GO:0006464 cellular protein modification process; GO:0006468 protein phosphorylation; GO:0006793 phosphorus metabolic process; GO:0006796 phosphate-containing compound metabolic process; GO:0006807 nitrogen compound metabolic process; GO:0006950 response to stress; GO:0006970 response to osmotic stress; GO:0007154 cell communication; GO:0007165 signal transdu…	GO:0005622 intracellular; GO:0005623 cell; GO:0005634 nucleus; GO:0005737 cytoplasm; GO:0005829 cytosol; GO:0043226 organelle; GO:0043227 membrane-bounded organelle; GO:0043229 intracellular organelle; GO:0043231 intracellular membrane-bounded organelle;	GO:0003824 catalytic activity; GO:0004672 protein kinase activity; GO:0004674 protein serine/threonine kinase activity; GO:0016301 kinase activity; GO:0016740 transferase activity; GO:0016772 transferase activity, transferring phosphorus-containing groups; GO:0016773 phosphotransferase activity, alcohol group as acceptor; GO:0140096 catalytic activity, acting on a protein;	PF00069	Protein kinase domain	T	KOG0583	Serine/threonine protein kinase
RC2G0343600	U5 small nuclear ribonucleoprotein component-like	--	0.6536	0.0100201	Down	110.33	11.4	9	9	0.823261	0.740788	0.807464	1.06194	1.41378	1.15278	nucleus	K12852	EFTUD2; 116 kDa U5 small nuclear ribonucleoprotein component	map03040 Spliceosome	GO:0000003 reproduction; GO:0003006 developmental process involved in reproduction; GO:0007275 multicellular organism development; GO:0009790 embryo development; GO:0009791 post-embryonic development; GO:0009793 embryo development ending in seed dormancy; GO:0009908 flower development; GO:0010154 fruit development; GO:0022414 reproductive process; GO:0032501 multicellular organismal process; GO:0…	GO:0005618 cell wall; GO:0005622 intracellular; GO:0005623 cell; GO:0005634 nucleus; GO:0005654 nucleoplasm; GO:0005681 spliceosomal complex; GO:0005684 U2-type spliceosomal complex; GO:0005730 nucleolus; GO:0005737 cytoplasm; GO:0005829 cytosol; GO:0005886 plasma membrane; GO:0005911 cell-cell junction; GO:0009506 plasmodesma; GO:0015030 Cajal body; GO:0016020 membrane; GO:0016604 nuclear body; …		PF00009; PF03144; PF03764; PF00679	Elongation factor Tu GTP binding domain; Elongation factor Tu domain 2; Elongation factor G, domain IV; Elongation factor G C-terminus	J	KOG0468	U5 snRNP-specific protein
RC2G0413600	40S ribosomal protein S12	--	1.5232	7.96067e-05	Up	14.954	58.9	7	5	1.23782	1.14702	1.23726	0.796962	0.792655	0.788278	chloroplast	K02951	RP-S12e, RPS12; small subunit ribosomal protein S12e	map03010 Ribosome				PF01248	Ribosomal protein L7Ae/L30e/S12e/Gadd45 family	J	KOG3406	40S ribosomal protein S12
RC2G0456300	Putative transcription factor WD40-like family	--	1.5292	0.0156636	Up	39.391	21.9	6	6	1.28372	1.11311	1.23088	0.924348	0.657376	0.79057	chloroplast	K17302	COPB2, SEC27; coatomer subunit beta'		GO:0006810 transport; GO:0006886 intracellular protein transport; GO:0006888 endoplasmic reticulum to Golgi vesicle-mediated transport; GO:0006890 retrograde vesicle-mediated transport, Golgi to endoplasmic reticulum; GO:0006891 intra-Golgi vesicle-mediated transport; GO:0008104 protein localization; GO:0015031 protein transport; GO:0015833 peptide transport; GO:0016192 vesicle-mediated transport…	GO:0005622 intracellular; GO:0005623 cell; GO:0005737 cytoplasm; GO:0005794 Golgi apparatus; GO:0005798 Golgi-associated vesicle; GO:0012505 endomembrane system; GO:0012506 vesicle membrane; GO:0016020 membrane; GO:0030117 membrane coat; GO:0030120 vesicle coat; GO:0030126 COPI vesicle coat; GO:0030135 coated vesicle; GO:0030137 COPI-coated vesicle; GO:0030659 cytoplasmic vesicle membrane; GO:003…				U	KOG0276	Vesicle coat complex COPI, beta' subunit
RC2G0510000	Putative glutathione transferase	--	3.2333	2.33341e-05	Up	24.618	32.7	6	6	1.35714	1.35219	1.43596		0.42405	0.430657	chloroplast	K00799	GST, gst; glutathione S-transferase [EC:2.5.1.18]	map00480 Glutathione metabolism; map01100 Metabolic pathways	GO:0001101 response to acid chemical; GO:0006518 peptide metabolic process; GO:0006575 cellular modified amino acid metabolic process; GO:0006749 glutathione metabolic process; GO:0006790 sulfur compound metabolic process; GO:0006807 nitrogen compound metabolic process; GO:0006950 response to stress; GO:0006952 defense response; GO:0008152 metabolic process; GO:0009056 catabolic process; GO:00094…	GO:0005576 extracellular region; GO:0005618 cell wall; GO:0005622 intracellular; GO:0005623 cell; GO:0005737 cytoplasm; GO:0005773 vacuole; GO:0005829 cytosol; GO:0005886 plasma membrane; GO:0005911 cell-cell junction; GO:0009506 plasmodesma; GO:0009507 chloroplast; GO:0009532 plastid stroma; GO:0009536 plastid; GO:0009570 chloroplast stroma; GO:0009579 thylakoid; GO:0016020 membrane; GO:0030054 …	GO:0003824 catalytic activity; GO:0004364 glutathione transferase activity; GO:0004601 peroxidase activity; GO:0004602 glutathione peroxidase activity; GO:0005488 binding; GO:0005507 copper ion binding; GO:0016209 antioxidant activity; GO:0016491 oxidoreductase activity; GO:0016684 oxidoreductase activity, acting on peroxide as acceptor; GO:0016740 transferase activity; GO:0016765 transferase act…	PF02798; PF00043	Glutathione S-transferase, N-terminal domain; Glutathione S-transferase, C-terminal domain	O	KOG0867	Glutathione S-transferase
RC2G0511500	Putative PsbP family protein	--	0.4866	5.37726e-06	Down	28.398	24.2	5	5	0.672136	0.655114	0.636827	1.34979	1.37958	1.30655	chloroplast	K02717	psbP; photosystem II oxygen-evolving enhancer protein 2	map00195 Photosynthesis		GO:0005622 intracellular; GO:0005623 cell; GO:0005737 cytoplasm; GO:0009507 chloroplast; GO:0009534 chloroplast thylakoid; GO:0009535 chloroplast thylakoid membrane; GO:0009536 plastid; GO:0009579 thylakoid; GO:0016020 membrane; GO:0031976 plastid thylakoid; GO:0031984 organelle subcompartment; GO:0034357 photosynthetic membrane; GO:0042651 thylakoid membrane; GO:0043226 organelle; GO:0043227 mem…		PF01789	PsbP
RC2G0581200	Putative aerolysin, Agglutinin domain, aerolysin-like toxin, beta complex domain-containing protein	--	2.3489	0.000593711	Up	59.784	9.3	4	3	1.43887	1.49707	1.27244	0.630082	0.515126	0.646409	chloroplast							PF07468; PF01117	Agglutinin; Aerolysin toxin
RC2G0600200	Putative isoflavone-7-O-beta-glucoside 6''-O-malonyltransferase	--	4.6161	0.00448575	Up	51.013	27.4	11	11	1.55026	1.31772	1.50103		0.236355	0.394627	chloroplast				GO:0008152 metabolic process; GO:0009058 biosynthetic process; GO:0009718 anthocyanin-containing compound biosynthetic process; GO:0009812 flavonoid metabolic process; GO:0009813 flavonoid biosynthetic process; GO:0042440 pigment metabolic process; GO:0046148 pigment biosynthetic process; GO:0046283 anthocyanin-containing compound metabolic process; GO:0071704 organic substance metabolic process;…	GO:0005622 intracellular; GO:0005623 cell; GO:0005737 cytoplasm; GO:0005829 cytosol;	GO:0003824 catalytic activity; GO:0008374 O-acyltransferase activity; GO:0016420 malonyltransferase activity; GO:0016740 transferase activity; GO:0016746 transferase activity, transferring acyl groups; GO:0016747 transferase activity, transferring acyl groups other than amino-acyl groups; GO:0047634 agmatine N4-coumaroyltransferase activity; GO:0050736 O-malonyltransferase activity;
RC2G0601600	Carboxypeptidase	--	1.5176	0.00240299	Up	53.569	23.8	8	8	1.31301	1.14508	1.15868	0.796106	0.851879	0.735254	chloroplast	K16297	SCPL-II; serine carboxypeptidase-like clade II [EC:3.4.16.-]		GO:0006508 proteolysis; GO:0006807 nitrogen compound metabolic process; GO:0007154 cell communication; GO:0007165 signal transduction; GO:0008152 metabolic process; GO:0009056 catabolic process; GO:0009057 macromolecule catabolic process; GO:0009719 response to endogenous stimulus; GO:0009725 response to hormone; GO:0009741 response to brassinosteroid; GO:0009742 brassinosteroid mediated signalin…	GO:0005576 extracellular region; GO:0005615 extracellular space;	GO:0003824 catalytic activity; GO:0004180 carboxypeptidase activity; GO:0004185 serine-type carboxypeptidase activity; GO:0008233 peptidase activity; GO:0008236 serine-type peptidase activity; GO:0008238 exopeptidase activity; GO:0016787 hydrolase activity; GO:0017171 serine hydrolase activity; GO:0070008 serine-type exopeptidase activity; GO:0070011 peptidase activity, acting on L-amino acid pep…	PF00450	Serine carboxypeptidase	O	KOG1282	Serine carboxypeptidases (lysosomal cathepsin A)
RC2G0626600	Putative ribosomal protein S4/S9	--	0.5714	9.1001e-05	Down	23.029	39.6	9	9	0.71845	0.712171	0.751092	1.22499	1.35227	1.24103	cytoplasm	K02997	RP-S9e, RPS9; small subunit ribosomal protein S9e	map03010 Ribosome				PF01479	S4 domain	J	KOG3301	Ribosomal protein S4
RC2G0653900	Putative RNA helicase	--	2.2315	0.00174935	Up	61.841	21.6	9	8	1.20728	1.38513	1.25745	0.533719		0.616414	chloroplast	K12823	DDX5, DBP2; ATP-dependent RNA helicase DDX5/DBP2 [EC:3.6.4.13]	map03040 Spliceosome	GO:0006139 nucleobase-containing compound metabolic process; GO:0006464 cellular protein modification process; GO:0006468 protein phosphorylation; GO:0006725 cellular aromatic compound metabolic process; GO:0006793 phosphorus metabolic process; GO:0006796 phosphate-containing compound metabolic process; GO:0006807 nitrogen compound metabolic process; GO:0006950 response to stress; GO:0006970 resp…	GO:0005622 intracellular; GO:0005623 cell; GO:0005634 nucleus; GO:0005730 nucleolus; GO:0005737 cytoplasm; GO:0005829 cytosol; GO:0031974 membrane-enclosed lumen; GO:0031981 nuclear lumen; GO:0043226 organelle; GO:0043227 membrane-bounded organelle; GO:0043228 non-membrane-bounded organelle; GO:0043229 intracellular organelle; GO:0043231 intracellular membrane-bounded organelle; GO:0043232 intrac…	GO:0003724 RNA helicase activity; GO:0003824 catalytic activity; GO:0004386 helicase activity; GO:0004672 protein kinase activity; GO:0004674 protein serine/threonine kinase activity; GO:0008186 RNA-dependent ATPase activity; GO:0016301 kinase activity; GO:0016462 pyrophosphatase activity; GO:0016740 transferase activity; GO:0016772 transferase activity, transferring phosphorus-containing groups;…	PF00270	DEAD/DEAH box helicase	A	KOG0331	ATP-dependent RNA helicase
RC2G0672100	Putative amino acid transporter, transmembrane domain-containing protein	--	2.3888	0.000222312	Up	50.719	9.8	4	1	1.3488	1.22359	1.33668		0.540976	0.549954	plasma membrane				GO:0003333 amino acid transmembrane transport; GO:0006810 transport; GO:0006811 ion transport; GO:0006820 anion transport; GO:0006865 amino acid transport; GO:0009628 response to abiotic stimulus; GO:0015711 organic anion transport; GO:0015849 organic acid transport; GO:0034220 ion transmembrane transport; GO:0043090 amino acid import; GO:0046942 carboxylic acid transport; GO:0050896 response to …	GO:0005623 cell; GO:0005886 plasma membrane; GO:0016020 membrane; GO:0071944 cell periphery;	GO:0005215 transporter activity; GO:0005342 organic acid transmembrane transporter activity; GO:0008509 anion transmembrane transporter activity; GO:0008514 organic anion transmembrane transporter activity; GO:0015075 ion transmembrane transporter activity; GO:0015171 amino acid transmembrane transporter activity; GO:0015318 inorganic molecular entity transmembrane transporter activity; GO:002285…			E	KOG1303	Amino acid transporters
RC2G0675800	Putative ribosome recycling factor	--	1.7469	0.00141179	Up	28.269	31.5	5	5	1.24878	1.13885	1.42813	0.735681	0.755366	0.6932	mitochondria	K02838	frr, MRRF, RRF; ribosome recycling factor					PF01765	Ribosome recycling factor	J	KOG4759	Ribosome recycling factor
RC2G0676300	Protoporphyrinogen oxidase	--	1.5031	0.00532677	Up	55.589	23.7	9	1	1.35375	1.18254	1.06665	0.763352	0.802259	0.831451	nucleus	K00231	PPOX, hemY; protoporphyrinogen/coproporphyrinogen III oxidase [EC:1.3.3.4 1.3.3.15]	map00860 Porphyrin and chlorophyll metabolism; map01100 Metabolic pathways; map01110 Biosynthesis of secondary metabolites	GO:0000003 reproduction; GO:0003006 developmental process involved in reproduction; GO:0006725 cellular aromatic compound metabolic process; GO:0006778 porphyrin-containing compound metabolic process; GO:0006779 porphyrin-containing compound biosynthetic process; GO:0006783 heme biosynthetic process; GO:0006807 nitrogen compound metabolic process; GO:0007275 multicellular organism development; GO…	GO:0005622 intracellular; GO:0005623 cell; GO:0005737 cytoplasm; GO:0005739 mitochondrion; GO:0005740 mitochondrial envelope; GO:0005743 mitochondrial inner membrane; GO:0009507 chloroplast; GO:0009526 plastid envelope; GO:0009528 plastid inner membrane; GO:0009536 plastid; GO:0009706 chloroplast inner membrane; GO:0009941 chloroplast envelope; GO:0016020 membrane; GO:0019866 organelle inner memb…	GO:0003824 catalytic activity; GO:0004729 oxygen-dependent protoporphyrinogen oxidase activity; GO:0016491 oxidoreductase activity; GO:0016627 oxidoreductase activity, acting on the CH-CH group of donors; GO:0016634 oxidoreductase activity, acting on the CH-CH group of donors, oxygen as acceptor; GO:0070818 protoporphyrinogen oxidase activity;	PF01593	Flavin containing amine oxidoreductase	H	KOG1276	Protoporphyrinogen oxidase
RC2G0689900	Putative aspartate kinase	--	1.9914	0.00115983	Up	61.982	20.5	7	7	1.41018	1.23436	1.34974	0.725369	0.574144	0.706213	chloroplast	K00928	lysC; aspartate kinase [EC:2.7.2.4]	map00260 Glycine, serine and threonine metabolism; map00261 Monobactam biosynthesis; map00270 Cysteine and methionine metabolism; map00300 Lysine biosynthesis; map01100 Metabolic pathways; map01110 Biosynthesis of secondary metabolites; map01210 2-Oxocarboxylic acid metabolism; map01230 Biosynthesis of amino acids		GO:0005622 intracellular; GO:0005623 cell; GO:0005737 cytoplasm; GO:0009507 chloroplast; GO:0009532 plastid stroma; GO:0009536 plastid; GO:0009570 chloroplast stroma; GO:0043226 organelle; GO:0043227 membrane-bounded organelle; GO:0043229 intracellular organelle; GO:0043231 intracellular membrane-bounded organelle;				E	KOG0456	Aspartate kinase
RC3G0007400	Putative HSP20-like chaperone	--	1.533	0.00217293	Up	17.383	14.5	2	2	1.22975	1.19112			0.780121	0.799014	cytoplasm									O	KOG0710	Molecular chaperone (small heat-shock protein Hsp26/Hsp42)
RC3G0009000	Putative non-reducing end alpha-L-arabinofuranosidase	--	0.6556	0.000119029	Down	73.176	26.8	19	19	0.80908	0.783091	0.783678	1.18177	1.27187	1.17051	vacuolar membrane	K01209	abfA; alpha-L-arabinofuranosidase [EC:3.2.1.55]	map00520 Amino sugar and nucleotide sugar metabolism; map01100 Metabolic pathways	GO:0000272 polysaccharide catabolic process; GO:0005975 carbohydrate metabolic process; GO:0005976 polysaccharide metabolic process; GO:0008152 metabolic process; GO:0009056 catabolic process; GO:0009057 macromolecule catabolic process; GO:0009987 cellular process; GO:0010383 cell wall polysaccharide metabolic process; GO:0010410 hemicellulose metabolic process; GO:0016052 carbohydrate catabolic …	GO:0005576 extracellular region; GO:0005618 cell wall; GO:0005622 intracellular; GO:0005623 cell; GO:0005737 cytoplasm; GO:0005773 vacuole; GO:0009505 plant-type cell wall; GO:0030312 external encapsulating structure; GO:0043226 organelle; GO:0043227 membrane-bounded organelle; GO:0043229 intracellular organelle; GO:0043231 intracellular membrane-bounded organelle; GO:0048046 apoplast; GO:0071944…	GO:0003824 catalytic activity; GO:0004553 hydrolase activity, hydrolyzing O-glycosyl compounds; GO:0009044 xylan 1,4-beta-xylosidase activity; GO:0016787 hydrolase activity; GO:0016798 hydrolase activity, acting on glycosyl bonds; GO:0046556 alpha-L-arabinofuranosidase activity; GO:0097599 xylanase activity;	PF06964	Alpha-L-arabinofuranosidase C-terminus
RC3G0023400	Peroxidase	--	13.7448	0.000190216	Up	33.694	37.3	9	9	2.1871	1.5838	1.82218	0.16436	0.149727	0.092837	chloroplast	K00430	E1.11.1.7; peroxidase [EC:1.11.1.7]	map00940 Phenylpropanoid biosynthesis; map01100 Metabolic pathways; map01110 Biosynthesis of secondary metabolites	GO:0008152 metabolic process; GO:0009636 response to toxic substance; GO:0009664 plant-type cell wall organization; GO:0009987 cellular process; GO:0016043 cellular component organization; GO:0042221 response to chemical; GO:0045229 external encapsulating structure organization; GO:0050896 response to stimulus; GO:0051716 cellular response to stimulus; GO:0055114 oxidation-reduction process; GO:0…	GO:0005618 cell wall; GO:0005623 cell; GO:0005911 cell-cell junction; GO:0009505 plant-type cell wall; GO:0009506 plasmodesma; GO:0030054 cell junction; GO:0030312 external encapsulating structure; GO:0055044 symplast; GO:0071944 cell periphery;	GO:0003824 catalytic activity; GO:0004601 peroxidase activity; GO:0016209 antioxidant activity; GO:0016491 oxidoreductase activity; GO:0016684 oxidoreductase activity, acting on peroxide as acceptor;	PF00141	Peroxidase
RC3G0067700	Putative lipoprotein lipase	--	0.6639	0.0306235	Down	51.025	8.5	4	4		0.678714	0.855282	1.13147	1.26481	1.06972	chloroplast							PF03893	Lipase 3 N-terminal region	IOT	KOG2088	Predicted lipase/calmodulin-binding heat-shock protein
RC3G0097500	Putative fatty-acyl-CoA-transporting ATPase	--	1.7398	0.00456669	Up	157.27	8	8	8	1.2107	1.11888	1.28525	0.646108		0.739067	cytoplasm				GO:0006629 lipid metabolic process; GO:0008152 metabolic process; GO:0009056 catabolic process; GO:0016042 lipid catabolic process; GO:0044238 primary metabolic process; GO:0071704 organic substance metabolic process; GO:1901575 organic substance catabolic process;			PF00005	ABC transporter	I	KOG0064	Peroxisomal long-chain acyl-CoA transporter, ABC superfamily
RC3G0105000	Putative glucan endo-1,3-beta-D-glucosidase	--	1.8126	0.000134975	Up	37.269	21.8	5	5	1.23506	1.24005	1.3916	0.693504	0.724073	0.715712	chloroplast				GO:0000272 polysaccharide catabolic process; GO:0005975 carbohydrate metabolic process; GO:0005976 polysaccharide metabolic process; GO:0006073 cellular glucan metabolic process; GO:0006074 (1->3)-beta-D-glucan metabolic process; GO:0006076 (1->3)-beta-D-glucan catabolic process; GO:0006950 response to stress; GO:0006952 defense response; GO:0008152 metabolic process; GO:0009056 catabolic process…	GO:0005576 extracellular region; GO:0005618 cell wall; GO:0005622 intracellular; GO:0005623 cell; GO:0005737 cytoplasm; GO:0005773 vacuole; GO:0005886 plasma membrane; GO:0016020 membrane; GO:0030312 external encapsulating structure; GO:0031224 intrinsic component of membrane; GO:0031225 anchored component of membrane; GO:0031226 intrinsic component of plasma membrane; GO:0043226 organelle; GO:00…	GO:0003824 catalytic activity; GO:0004553 hydrolase activity, hydrolyzing O-glycosyl compounds; GO:0005488 binding; GO:0008422 beta-glucosidase activity; GO:0008810 cellulase activity; GO:0015926 glucosidase activity; GO:0016787 hydrolase activity; GO:0016798 hydrolase activity, acting on glycosyl bonds; GO:0030246 carbohydrate binding; GO:0030247 polysaccharide binding; GO:0042973 glucan endo-1,…	PF00332	Glycosyl hydrolases family 17
RC3G0128500	Putative guanylate kinase	--	2.1025	0.00903508	Up	43.383	19.5	6	6	1.36469	1.31775	1.11381	0.676657	0.527088		cytoskeleton	K00942	E2.7.4.8, gmk; guanylate kinase [EC:2.7.4.8]	map00230 Purine metabolism; map01100 Metabolic pathways	GO:0006139 nucleobase-containing compound metabolic process; GO:0006163 purine nucleotide metabolic process; GO:0006164 purine nucleotide biosynthetic process; GO:0006185 dGDP biosynthetic process; GO:0006725 cellular aromatic compound metabolic process; GO:0006753 nucleoside phosphate metabolic process; GO:0006793 phosphorus metabolic process; GO:0006796 phosphate-containing compound metabolic p…	GO:0005622 intracellular; GO:0005623 cell; GO:0005737 cytoplasm; GO:0005829 cytosol;	GO:0003824 catalytic activity; GO:0004385 guanylate kinase activity; GO:0016301 kinase activity; GO:0016740 transferase activity; GO:0016772 transferase activity, transferring phosphorus-containing groups; GO:0016776 phosphotransferase activity, phosphate group as acceptor; GO:0019205 nucleobase-containing compound kinase activity; GO:0050145 nucleoside monophosphate kinase activity;	PF00625	Guanylate kinase	F	KOG0707	Guanylate kinase
RC3G0137400	Putative leucine-rich repeat-containing, plant-type, leucine-rich repeat domain, L	--	1.6582	2.11683e-05	Up	37.027	47.6	10	10	1.27221	1.24276	1.22786	0.773939	0.758398	0.724832	extracellular				GO:0043086 negative regulation of catalytic activity; GO:0044092 negative regulation of molecular function; GO:0050790 regulation of catalytic activity; GO:0065007 biological regulation; GO:0065009 regulation of molecular function;	GO:0005618 cell wall; GO:0005622 intracellular; GO:0005623 cell; GO:0005737 cytoplasm; GO:0005794 Golgi apparatus; GO:0005911 cell-cell junction; GO:0009505 plant-type cell wall; GO:0009506 plasmodesma; GO:0012505 endomembrane system; GO:0016020 membrane; GO:0030054 cell junction; GO:0030312 external encapsulating structure; GO:0043226 organelle; GO:0043227 membrane-bounded organelle; GO:0043229 …	GO:0004857 enzyme inhibitor activity; GO:0030234 enzyme regulator activity; GO:0090353 polygalacturonase inhibitor activity; GO:0098772 molecular function regulator;
RC3G0143900	Putative oxidoreductase	--	2.8449	0.00055191	Up	43.26	22.9	6	6	1.61461	1.58786	1.23701	0.518032	0.573145	0.469335	endoplasmic reticulum	K10256	FAD2; omega-6 fatty acid desaturase / acyl-lipid omega-6 desaturase (Delta-12 desaturase) [EC:1.14.19.6 1.14.19.22]	map01040 Biosynthesis of unsaturated fatty acids; map01100 Metabolic pathways; map01212 Fatty acid metabolism				PF00487	Fatty acid desaturase
RC3G0173600	Syntaxin-121	--	2.6069	0.00187912	Up	35.897	11.8	3	2	1.21768	1.33987	1.42421	0.460912	0.557336		Golgi apparatus	K08486	STX1B_2_3; syntaxin 1B/2/3	map04130 SNARE interactions in vesicular transport	GO:0001101 response to acid chemical; GO:0006605 protein targeting; GO:0006612 protein targeting to membrane; GO:0006810 transport; GO:0006833 water transport; GO:0006886 intracellular protein transport; GO:0006887 exocytosis; GO:0006906 vesicle fusion; GO:0006950 response to stress; GO:0006952 defense response; GO:0006996 organelle organization; GO:0008104 protein localization; GO:0009605 respon…	GO:0005622 intracellular; GO:0005623 cell; GO:0005737 cytoplasm; GO:0005794 Golgi apparatus; GO:0005802 trans-Golgi network; GO:0005886 plasma membrane; GO:0005911 cell-cell junction; GO:0009504 cell plate; GO:0009506 plasmodesma; GO:0012505 endomembrane system; GO:0016020 membrane; GO:0016021 integral component of membrane; GO:0030054 cell junction; GO:0031201 SNARE complex; GO:0031224 intrinsic…	GO:0000149 SNARE binding; GO:0005488 binding; GO:0005515 protein binding; GO:0043495 protein-membrane adaptor activity;	PF00804	Syntaxin	U	KOG0810	SNARE protein Syntaxin 1 and related proteins
RC3G0179000	Putative Late embryogenesis abundant protein, LEA-14	--	1.5821	0.040562	Up	25.809	9.3	2	2	1.36949	1.10043	1.0478	0.663404		0.818876	chloroplast							PF03168	Late embryogenesis abundant protein
RC3G0209900	V-type proton ATPase subunit G	--	1.5038	0.00468568	Up	12.949	56.4	5	5	1.28352	1.25411	1.06604	0.776977	0.755365	0.863992	nucleus	K02152	ATPeV1G, ATP6G; V-type H+-transporting ATPase subunit G	map00190 Oxidative phosphorylation; map01100 Metabolic pathways; map04145 Phagosome	GO:0006810 transport; GO:0006811 ion transport; GO:0006812 cation transport; GO:0015672 monovalent inorganic cation transport; GO:0015988 energy coupled proton transmembrane transport, against electrochemical gradient; GO:0034220 ion transmembrane transport; GO:0051179 localization; GO:0051234 establishment of localization; GO:0055085 transmembrane transport; GO:0098655 cation transmembrane trans…	GO:0000325 plant-type vacuole; GO:0005622 intracellular; GO:0005623 cell; GO:0005737 cytoplasm; GO:0005773 vacuole; GO:0005774 vacuolar membrane; GO:0005794 Golgi apparatus; GO:0005829 cytosol; GO:0005886 plasma membrane; GO:0012505 endomembrane system; GO:0016020 membrane; GO:0016469 proton-transporting two-sector ATPase complex; GO:0031090 organelle membrane; GO:0032991 protein-containing compl…	GO:0003824 catalytic activity; GO:0005215 transporter activity; GO:0008324 cation transmembrane transporter activity; GO:0015075 ion transmembrane transporter activity; GO:0015077 monovalent inorganic cation transmembrane transporter activity; GO:0015078 proton transmembrane transporter activity; GO:0015318 inorganic molecular entity transmembrane transporter activity; GO:0015399 primary active t…			C	KOG1772	Vacuolar H+-ATPase V1 sector, subunit G
RC3G0240500	Purple acid phosphatase	--	0.3539	0.000246838	Down	49.892	22.1	7	5	0.525378	0.446315	0.596652	1.5042	1.47616	1.4513	vacuolar membrane	K22390	ACP7; acid phosphatase type 7		GO:0006793 phosphorus metabolic process; GO:0006796 phosphate-containing compound metabolic process; GO:0008152 metabolic process; GO:0009987 cellular process; GO:0016311 dephosphorylation; GO:0044237 cellular metabolic process;		GO:0003824 catalytic activity; GO:0003993 acid phosphatase activity; GO:0016787 hydrolase activity; GO:0016788 hydrolase activity, acting on ester bonds; GO:0016791 phosphatase activity; GO:0042578 phosphoric ester hydrolase activity;	PF00149; PF14008	Calcineurin-like phosphoesterase; Iron/zinc purple acid phosphatase-like protein C	G	KOG1378	Purple acid phosphatase
RC3G0246600	Putative nucleotide-binding alpha-beta plait domain-containing protein	--	1.6498	0.00115868	Up	5.1961	55.6	2	2	1.21678	1.27774	1.24119	0.836562	0.74581	0.681917	cytoplasm,nucleus
RC3G0247400	Putative polar-amino-acid-transporting ATPase	--	0.5961	0.000449746	Down	81.676	3.7	3	3	0.775584	0.741092	0.724074	1.17273	1.36156	1.22496	plasma membrane				GO:0006725 cellular aromatic compound metabolic process; GO:0006810 transport; GO:0008152 metabolic process; GO:0009058 biosynthetic process; GO:0009698 phenylpropanoid metabolic process; GO:0009699 phenylpropanoid biosynthetic process; GO:0009987 cellular process; GO:0010345 suberin biosynthetic process; GO:0019438 aromatic compound biosynthetic process; GO:0019748 secondary metabolic process; G…	GO:0005623 cell; GO:0005886 plasma membrane; GO:0016020 membrane; GO:0016021 integral component of membrane; GO:0031224 intrinsic component of membrane; GO:0071944 cell periphery;	GO:0003824 catalytic activity; GO:0005215 transporter activity; GO:0015399 primary active transmembrane transporter activity; GO:0016462 pyrophosphatase activity; GO:0016787 hydrolase activity; GO:0016817 hydrolase activity, acting on acid anhydrides; GO:0016818 hydrolase activity, acting on acid anhydrides, in phosphorus-containing anhydrides; GO:0016887 ATPase activity; GO:0017111 nucleoside-tr…	PF00005	ABC transporter	Q	KOG0061	Transporter, ABC superfamily (Breast cancer resistance protein)
RC3G0259200	Metallothionein-like protein type 2 MET1	--	0.6237	0.00304446	Down	7.7538	40	2	2	0.671378	0.792151	0.841096	1.20123	1.18527	1.30887	chloroplast
RC3G0280000	Putative SOUL heme-binding protein	--	1.738	0.0197298	Up	22.059	36	6	6	1.24661	1.27357	1.28845	0.862554	0.528388	0.800424	cytoplasm
RC3G0283700	Putative shikimate O-hydroxycinnamoyltransferase	--	3.1458	0.00483061	Up	51.591	36.4	11	11	1.53406	1.54896	1.46973	0.700849	0.365991	0.380413	chloroplast				GO:0000902 cell morphogenesis; GO:0000904 cell morphogenesis involved in differentiation; GO:0008152 metabolic process; GO:0009058 biosynthetic process; GO:0009059 macromolecule biosynthetic process; GO:0009653 anatomical structure morphogenesis; GO:0009888 tissue development; GO:0009987 cellular process; GO:0010026 trichome differentiation; GO:0010090 trichome morphogenesis; GO:0010143 cutin bio…	GO:0005622 intracellular; GO:0005623 cell; GO:0005737 cytoplasm;
RC3G0287600	Chlorophyll a-b binding protein, chloroplastic	--	0.6187	0.00982266	Down	30.717	39.9	8	8	0.80053	0.862139	0.630595	1.21519	1.34454	1.14701	chloroplast	K08915	LHCB4; light-harvesting complex II chlorophyll a/b binding protein 4	map00196 Photosynthesis - antenna proteins; map01100 Metabolic pathways
RC3G0292500	Putative mitochondrial carrier protein	--	1.6293	0.00499776	Up	34.055	19.8	5	5	1.23227	1.06754	1.24838		0.718584	0.733224	nucleus	K15100	SLC25A1, CTP; solute carrier family 25 (mitochondrial citrate transporter), member 1		GO:0006810 transport; GO:0006811 ion transport; GO:0006820 anion transport; GO:0006835 dicarboxylic acid transport; GO:0006839 mitochondrial transport; GO:0006855 drug transmembrane transport; GO:0015711 organic anion transport; GO:0015740 C4-dicarboxylate transport; GO:0015741 fumarate transport; GO:0015744 succinate transport; GO:0015849 organic acid transport; GO:0015893 drug transport; GO:003…	GO:0005622 intracellular; GO:0005623 cell; GO:0005737 cytoplasm; GO:0005739 mitochondrion; GO:0005740 mitochondrial envelope; GO:0005743 mitochondrial inner membrane; GO:0016020 membrane; GO:0016021 integral component of membrane; GO:0019866 organelle inner membrane; GO:0031090 organelle membrane; GO:0031224 intrinsic component of membrane; GO:0031966 mitochondrial membrane; GO:0031967 organelle …	GO:0005215 transporter activity; GO:0005310 dicarboxylic acid transmembrane transporter activity; GO:0005342 organic acid transmembrane transporter activity; GO:0008509 anion transmembrane transporter activity; GO:0008514 organic anion transmembrane transporter activity; GO:0015075 ion transmembrane transporter activity; GO:0015141 succinate transmembrane transporter activity; GO:0015318 inorgani…			C	KOG0756	Mitochondrial tricarboxylate/dicarboxylate carrier proteins
RC3G0298700	Ferritin	--	2.4836	5.27872e-05	Up	30.402	33.3	7	6	1.35496	1.4476	1.4751	0.526194	0.597627	0.598515	chloroplast	K00522	FTH1; ferritin heavy chain [EC:1.16.3.2]		GO:0000003 reproduction; GO:0000041 transition metal ion transport; GO:0000302 response to reactive oxygen species; GO:0003006 developmental process involved in reproduction; GO:0006810 transport; GO:0006811 ion transport; GO:0006812 cation transport; GO:0006826 iron ion transport; GO:0006873 cellular ion homeostasis; GO:0006875 cellular metal ion homeostasis; GO:0006879 cellular iron ion homeost…	GO:0005622 intracellular; GO:0005623 cell; GO:0005737 cytoplasm; GO:0005739 mitochondrion; GO:0009507 chloroplast; GO:0009532 plastid stroma; GO:0009534 chloroplast thylakoid; GO:0009535 chloroplast thylakoid membrane; GO:0009536 plastid; GO:0009570 chloroplast stroma; GO:0009579 thylakoid; GO:0016020 membrane; GO:0031976 plastid thylakoid; GO:0031984 organelle subcompartment; GO:0034357 photosyn…	GO:0005488 binding; GO:0005506 iron ion binding; GO:0005515 protein binding; GO:0019904 protein domain specific binding; GO:0043167 ion binding; GO:0043169 cation binding; GO:0046872 metal ion binding; GO:0046914 transition metal ion binding;	PF00210	Ferritin-like domain	P	KOG2332	Ferritin
RC3G0307500	Non-specific lipid-transfer protein	--	1.7053	0.000333585	Up	12.207	59.3	8	8	1.25569	1.25832	1.26816	0.809828	0.700552	0.70745	extracellular
RC3G0308000	Non-specific lipid-transfer protein	--	2.1928	3.68152e-07	Up	12.328	53.7	4	4	1.38627	1.35758	1.37693	0.636972	0.613988	0.628264	extracellular				GO:0006810 transport; GO:0006869 lipid transport; GO:0010876 lipid localization; GO:0033036 macromolecule localization; GO:0051179 localization; GO:0051234 establishment of localization; GO:0071702 organic substance transport;	GO:0016020 membrane;
RC3G0321300	Uncharacterized protein	--	1.5134	0.000235031	Up	37.181	38.6	12	9	1.19014	1.15711	1.2655	0.827407	0.783856	0.775986	chloroplast
RC3G0322500	Putative proton-dependent oligopeptide transporter family, major facilitator superfamily	--	0.6663	0.00174475	Down	66.057	10.6	5	5	0.75014	0.774	0.875082	1.23914	1.22762	1.13402	plasma membrane	K14638	SLC15A3_4, PHT; solute carrier family 15 (peptide/histidine transporter), member 3/4							E	KOG1237	H+/oligopeptide symporter
RC3G0322600	Pectin acetylesterase	--	0.6057	3.18252e-06	Down	46.227	73.9	19	19	0.748468	0.764382	0.750564	1.2674	1.21763	1.25156	extracellular	K19882	NOTUM; O-palmitoleoyl-L-serine hydrolase [EC:3.1.1.98]		GO:0009987 cellular process; GO:0016043 cellular component organization; GO:0045229 external encapsulating structure organization; GO:0071554 cell wall organization or biogenesis; GO:0071555 cell wall organization; GO:0071840 cellular component organization or biogenesis;	GO:0005618 cell wall; GO:0005623 cell; GO:0009505 plant-type cell wall; GO:0030312 external encapsulating structure; GO:0071944 cell periphery;	GO:0003824 catalytic activity; GO:0016787 hydrolase activity; GO:0016788 hydrolase activity, acting on ester bonds; GO:0052689 carboxylic ester hydrolase activity; GO:0052793 pectin acetylesterase activity;			M	KOG4287	Pectin acetylesterase and similar proteins
RC3G0323000	Titin-like	--	0.6539	0.00100568	Down	95.573	22.6	14	13	0.783157	0.74131	0.847657	1.25419	1.23656	1.13713	chloroplast
RC3G0345600	Putative LRR receptor-like serine/threonine-protein kinase	--	1.848	0.0337069	Up	26.61	15.5	3	0	1.19935	1.30232	1.39159	0.999553	0.591654	0.515533	extracellular				GO:0002376 immune system process; GO:0002682 regulation of immune system process; GO:0006464 cellular protein modification process; GO:0006468 protein phosphorylation; GO:0006793 phosphorus metabolic process; GO:0006796 phosphate-containing compound metabolic process; GO:0006807 nitrogen compound metabolic process; GO:0006950 response to stress; GO:0006952 defense response; GO:0006955 immune resp…	GO:0005623 cell; GO:0005886 plasma membrane; GO:0005911 cell-cell junction; GO:0009506 plasmodesma; GO:0016020 membrane; GO:0030054 cell junction; GO:0055044 symplast; GO:0071944 cell periphery;	GO:0003824 catalytic activity; GO:0004672 protein kinase activity; GO:0004674 protein serine/threonine kinase activity; GO:0016301 kinase activity; GO:0016740 transferase activity; GO:0016772 transferase activity, transferring phosphorus-containing groups; GO:0016773 phosphotransferase activity, alcohol group as acceptor; GO:0140096 catalytic activity, acting on a protein;	PF00069	Protein kinase domain
RC3G0363200	Putative alpha-L-fucosidase	--	0.491	1.41246e-06	Down	41.492	31.2	8	8	0.661785	0.649203	0.664859	1.33362	1.3136	1.37693	extracellular
RC3G0373400	Acyl carrier protein	--	1.6766	0.000192539	Up	14.849	11.4	2	2	1.21547	1.24758	1.2953	0.798273	0.710973	0.732404	chloroplast				GO:0005975 carbohydrate metabolic process; GO:0006082 organic acid metabolic process; GO:0006629 lipid metabolic process; GO:0006631 fatty acid metabolic process; GO:0006633 fatty acid biosynthetic process; GO:0006643 membrane lipid metabolic process; GO:0006644 phospholipid metabolic process; GO:0006664 glycolipid metabolic process; GO:0006793 phosphorus metabolic process; GO:0006796 phosphate-c…	GO:0005622 intracellular; GO:0005623 cell; GO:0005737 cytoplasm; GO:0005829 cytosol; GO:0009507 chloroplast; GO:0009536 plastid; GO:0043226 organelle; GO:0043227 membrane-bounded organelle; GO:0043229 intracellular organelle; GO:0043231 intracellular membrane-bounded organelle;	GO:0000035 acyl binding; GO:0000036 acyl carrier activity; GO:0005488 binding; GO:0019842 vitamin binding; GO:0031177 phosphopantetheine binding; GO:0033218 amide binding; GO:0036094 small molecule binding; GO:0043167 ion binding; GO:0043168 anion binding; GO:0044620 ACP phosphopantetheine attachment site binding; GO:0048037 cofactor binding; GO:0051192 prosthetic group binding; GO:0072341 modifi…	PF00550	Phosphopantetheine attachment site	CIQ	KOG1748	Acyl carrier protein/NADH-ubiquinone oxidoreductase, NDUFAB1/SDAP subunit
RC3G0374200	Sodium/hydrogen exchanger	--	1.982	0.00425751	Up	60.187	6.1	2	2	1.35644	1.47517	1.15629	0.59906	0.612112	0.800922	plasma membrane				GO:0006810 transport; GO:0006811 ion transport; GO:0006812 cation transport; GO:0006813 potassium ion transport; GO:0006814 sodium ion transport; GO:0006873 cellular ion homeostasis; GO:0006885 regulation of pH; GO:0006950 response to stress; GO:0006970 response to osmotic stress; GO:0007275 multicellular organism development; GO:0009628 response to abiotic stimulus; GO:0009651 response to salt s…	GO:0000325 plant-type vacuole; GO:0005622 intracellular; GO:0005623 cell; GO:0005737 cytoplasm; GO:0005773 vacuole; GO:0005774 vacuolar membrane; GO:0005886 plasma membrane; GO:0016020 membrane; GO:0031090 organelle membrane; GO:0043226 organelle; GO:0043227 membrane-bounded organelle; GO:0043229 intracellular organelle; GO:0043231 intracellular membrane-bounded organelle; GO:0071944 cell periphe…	GO:0005215 transporter activity; GO:0005451 monovalent cation:proton antiporter activity; GO:0008324 cation transmembrane transporter activity; GO:0015075 ion transmembrane transporter activity; GO:0015077 monovalent inorganic cation transmembrane transporter activity; GO:0015078 proton transmembrane transporter activity; GO:0015079 potassium ion transmembrane transporter activity; GO:0015081 sod…			P	KOG1965	Sodium/hydrogen exchanger protein
RC3G0379000	Putative guanine deaminase	--	1.679	0.00144382	Up	20.766	62.2	6	6	1.16378	1.19527	1.40128	0.766316	0.700486	0.772872	cytoplasm				GO:0006139 nucleobase-containing compound metabolic process; GO:0006725 cellular aromatic compound metabolic process; GO:0006807 nitrogen compound metabolic process; GO:0008152 metabolic process; GO:0009451 RNA modification; GO:0009987 cellular process; GO:0016070 RNA metabolic process; GO:0034641 cellular nitrogen compound metabolic process; GO:0043170 macromolecule metabolic process; GO:0043412…					F	KOG1018	Cytosine deaminase FCY1 and related enzymes
RC3G0402300	Putative vacuolar protein sorting-associated protein	--	2.1713	0.0153983	Up	64.324	15.1	5	5	1.3309	1.08892	1.6882	0.809225	0.493124	0.589622	nucleus
RC3G0404500	Putative translational activator Gcn1, TOG domain-containing protein	--	0.5238	0.0273831	Down	79.794	7.3	4	4	0.776723		0.517344	1.11522	1.28224	1.30847	chloroplast				GO:0002376 immune system process; GO:0006950 response to stress; GO:0006952 defense response; GO:0006955 immune response; GO:0009605 response to external stimulus; GO:0009607 response to biotic stimulus; GO:0009617 response to bacterium; GO:0009682 induced systemic resistance; GO:0042742 defense response to bacterium; GO:0043207 response to external biotic stimulus; GO:0045087 innate immune respo…	GO:0005622 intracellular; GO:0005623 cell; GO:0005634 nucleus; GO:0005737 cytoplasm; GO:0005829 cytosol; GO:0016020 membrane; GO:0043226 organelle; GO:0043227 membrane-bounded organelle; GO:0043229 intracellular organelle; GO:0043231 intracellular membrane-bounded organelle;				J	KOG1242	Protein containing adaptin N-terminal region
RC4G0019700	Putative sulfate adenylyltransferase	--	3.6798	3.71957e-06	Up	52.308	60.9	21	19	1.60444	1.48524	1.62822	0.443797	0.428371	0.409937	chloroplast	K13811	PAPSS; 3'-phosphoadenosine 5'-phosphosulfate synthase [EC:2.7.7.4 2.7.1.25]	map00230 Purine metabolism; map00261 Monobactam biosynthesis; map00450 Selenocompound metabolism; map00920 Sulfur metabolism; map01100 Metabolic pathways	GO:0000103 sulfate assimilation; GO:0001887 selenium compound metabolic process; GO:0006790 sulfur compound metabolic process; GO:0006793 phosphorus metabolic process; GO:0006796 phosphate-containing compound metabolic process; GO:0008152 metabolic process; GO:0009719 response to endogenous stimulus; GO:0009725 response to hormone; GO:0009735 response to cytokinin; GO:0009987 cellular process; GO…	GO:0005622 intracellular; GO:0005623 cell; GO:0005737 cytoplasm; GO:0005886 plasma membrane; GO:0009507 chloroplast; GO:0009532 plastid stroma; GO:0009536 plastid; GO:0009570 chloroplast stroma; GO:0016020 membrane; GO:0043226 organelle; GO:0043227 membrane-bounded organelle; GO:0043229 intracellular organelle; GO:0043231 intracellular membrane-bounded organelle; GO:0071944 cell periphery;	GO:0003824 catalytic activity; GO:0004020 adenylylsulfate kinase activity; GO:0004779 sulfate adenylyltransferase activity; GO:0004781 sulfate adenylyltransferase (ATP) activity; GO:0016301 kinase activity; GO:0016740 transferase activity; GO:0016772 transferase activity, transferring phosphorus-containing groups; GO:0016773 phosphotransferase activity, alcohol group as acceptor; GO:0016779 nucle…	PF14306; PF01747	PUA-like domain; ATP-sulfurylase	P	KOG0636	ATP sulfurylase (sulfate adenylyltransferase)
RC4G0068800	Putative nucleotide-binding alpha-beta plait domain, NTF2-like domain-containing protein	--	1.6605	0.0115772	Up	51.653	14.5	5	4	1.29003	1.03921	1.23838		0.686954	0.745418	nucleus				GO:0006464 cellular protein modification process; GO:0006508 proteolysis; GO:0006807 nitrogen compound metabolic process; GO:0006914 autophagy; GO:0008152 metabolic process; GO:0009056 catabolic process; GO:0009987 cellular process; GO:0016236 macroautophagy; GO:0016579 protein deubiquitination; GO:0019538 protein metabolic process; GO:0032386 regulation of intracellular transport; GO:0032879 reg…	GO:0005622 intracellular; GO:0005623 cell; GO:0005737 cytoplasm; GO:0010494 cytoplasmic stress granule; GO:0032991 protein-containing complex; GO:0035770 ribonucleoprotein granule; GO:0036464 cytoplasmic ribonucleoprotein granule; GO:0043226 organelle; GO:0043228 non-membrane-bounded organelle; GO:0043229 intracellular organelle; GO:0043232 intracellular non-membrane-bounded organelle; GO:1990861…	GO:0003676 nucleic acid binding; GO:0003723 RNA binding; GO:0003729 mRNA binding; GO:0005488 binding; GO:0043021 ribonucleoprotein complex binding; GO:0044877 protein-containing complex binding; GO:0097159 organic cyclic compound binding; GO:1901363 heterocyclic compound binding; GO:1905538 polysome binding;	PF02136; PF00076	Nuclear transport factor 2 (NTF2) domain; RNA recognition motif. (a.k.a. RRM, RBD, or RNP domain)	A	KOG0116	RasGAP SH3 binding protein rasputin, contains NTF2 and RRM domains
RC4G0073800	Ammonium transporter	--	1.507	0.00443282	Up	53.051	6.8	2	2	1.30764	1.14553	1.1535	0.855427	0.71138	0.826513	cytoplasm	K03320	amt, AMT, MEP; ammonium transporter, Amt family		GO:0001101 response to acid chemical; GO:0001763 morphogenesis of a branching structure; GO:0006810 transport; GO:0006811 ion transport; GO:0006812 cation transport; GO:0007275 multicellular organism development; GO:0009628 response to abiotic stimulus; GO:0009653 anatomical structure morphogenesis; GO:0009719 response to endogenous stimulus; GO:0009725 response to hormone; GO:0009737 response to…	GO:0005622 intracellular; GO:0005623 cell; GO:0005634 nucleus; GO:0005886 plasma membrane; GO:0005887 integral component of plasma membrane; GO:0005911 cell-cell junction; GO:0009506 plasmodesma; GO:0016020 membrane; GO:0016021 integral component of membrane; GO:0030054 cell junction; GO:0031224 intrinsic component of membrane; GO:0031226 intrinsic component of plasma membrane; GO:0043226 organel…	GO:0005215 transporter activity; GO:0005488 binding; GO:0005515 protein binding; GO:0008324 cation transmembrane transporter activity; GO:0008519 ammonium transmembrane transporter activity; GO:0015075 ion transmembrane transporter activity; GO:0022857 transmembrane transporter activity; GO:0043621 protein self-association;			P	KOG0682	Ammonia permease
RC4G0083100	Putative prefoldin	--	1.9488	0.00393349	Up	14.774	41.9	4	4	1.40374	1.31955	1.24201	0.762613	0.541617	0.730466	cytoplasm,nucleus	K09548	PFDN1; prefoldin subunit 1		GO:0001775 cell activation; GO:0002376 immune system process; GO:0006457 protein folding; GO:0006996 organelle organization; GO:0007010 cytoskeleton organization; GO:0007275 multicellular organism development; GO:0007399 nervous system development; GO:0007417 central nervous system development; GO:0007420 brain development; GO:0009987 cellular process; GO:0016043 cellular component organization; …	GO:0005622 intracellular; GO:0005623 cell; GO:0005737 cytoplasm;	GO:0005488 binding; GO:0005515 protein binding; GO:0044183 protein folding chaperone;			O	KOG3501	Molecular chaperone Prefoldin, subunit 1
RC4G0083900	Terpene cyclase/mutase family member	--	0.639	0.000503306	Down	87.51	27.7	15	13	0.796805	0.793002	0.749391	1.22967	1.29635	1.13479	plasma membrane	K01853	CAS1; cycloartenol synthase [EC:5.4.99.8]	map00100 Steroid biosynthesis; map01100 Metabolic pathways; map01110 Biosynthesis of secondary metabolites	GO:0006629 lipid metabolic process; GO:0006720 isoprenoid metabolic process; GO:0006721 terpenoid metabolic process; GO:0006722 triterpenoid metabolic process; GO:0006996 organelle organization; GO:0007275 multicellular organism development; GO:0008152 metabolic process; GO:0008299 isoprenoid biosynthetic process; GO:0008610 lipid biosynthetic process; GO:0009058 biosynthetic process; GO:0009555 …	GO:0005622 intracellular; GO:0005623 cell; GO:0005737 cytoplasm; GO:0005773 vacuole; GO:0043226 organelle; GO:0043227 membrane-bounded organelle; GO:0043229 intracellular organelle; GO:0043231 intracellular membrane-bounded organelle;	GO:0003824 catalytic activity; GO:0016853 isomerase activity; GO:0016866 intramolecular transferase activity; GO:0016871 cycloartenol synthase activity; GO:0031559 oxidosqualene cyclase activity;	PF13249; PF13243	Prenyltransferase-like; Prenyltransferase-like	I	KOG0497	Oxidosqualene-lanosterol cyclase and related proteins
RC4G0087700	Putative RNA helicase	--	1.7738	0.00397225	Up	111.69	12.3	9	9	1.37263	1.32353	1.14072	0.754376	0.794121	0.614623	chloroplast	K12598	MTR4, SKIV2L2; ATP-dependent RNA helicase DOB1 [EC:3.6.4.13]	map03018 RNA degradation	GO:0000003 reproduction; GO:0000184 nuclear-transcribed mRNA catabolic process, nonsense-mediated decay; GO:0000288 nuclear-transcribed mRNA catabolic process, deadenylation-dependent decay; GO:0000291 nuclear-transcribed mRNA catabolic process, exonucleolytic; GO:0000956 nuclear-transcribed mRNA catabolic process; GO:0003002 regionalization; GO:0003006 developmental process involved in reproduct…	GO:0005622 intracellular; GO:0005623 cell; GO:0005634 nucleus; GO:0005654 nucleoplasm; GO:0005737 cytoplasm; GO:0005829 cytosol; GO:0016604 nuclear body; GO:0016607 nuclear speck; GO:0031974 membrane-enclosed lumen; GO:0031981 nuclear lumen; GO:0032991 protein-containing complex; GO:0043226 organelle; GO:0043227 membrane-bounded organelle; GO:0043229 intracellular organelle; GO:0043231 intracellu…	GO:0003724 RNA helicase activity; GO:0003824 catalytic activity; GO:0004386 helicase activity; GO:0008186 RNA-dependent ATPase activity; GO:0016462 pyrophosphatase activity; GO:0016787 hydrolase activity; GO:0016817 hydrolase activity, acting on acid anhydrides; GO:0016818 hydrolase activity, acting on acid anhydrides, in phosphorus-containing anhydrides; GO:0016887 ATPase activity; GO:0017111 nu…	PF00270; PF13234; PF08148	DEAD/DEAH box helicase; rRNA-processing arch domain; DSHCT (NUC185) domain	A	KOG0948	Nuclear exosomal RNA helicase MTR4, DEAD-box superfamily
RC4G0124800	Putative transcription factor WD40-like family	--	0.644	9.42523e-05	Down	36.976	17	4	4	0.790183	0.81317	0.747102	1.23457	1.18611	1.22887	nucleus							PF13088	BNR repeat-like domain
RC4G0137900	Putative chitinase	--	1.8989	2.9775e-05	Up	24.311	39.3	5	5	1.3449	1.3174	1.26798	0.688226	0.720654	0.660847	extracellular	K01183	E3.2.1.14; chitinase [EC:3.2.1.14]	map00520 Amino sugar and nucleotide sugar metabolism; map01100 Metabolic pathways			GO:0003824 catalytic activity; GO:0004553 hydrolase activity, hydrolyzing O-glycosyl compounds; GO:0004568 chitinase activity; GO:0016787 hydrolase activity; GO:0016798 hydrolase activity, acting on glycosyl bonds;	PF00182	Chitinase class I	S	KOG4742	Predicted chitinase
RC4G0141200	Putative peptidase S10, serine carboxypeptidase, alpha/Beta hydrolase	--	0.6552	0.00132958	Down	53.424	16.8	6	4	0.822478	0.731282	0.821269	1.23842	1.26236	1.12419	cytoplasm	K16296	SCPL-I; serine carboxypeptidase-like clade I [EC:3.4.16.-]					PF00450	Serine carboxypeptidase	EO	KOG1282	Serine carboxypeptidases (lysosomal cathepsin A)
RC4G0171400	importin beta-like SAD2	--	0.6101	0.00121603	Down	118.46	19.6	15	15	0.820922	0.775138	0.67749	1.29537	1.21705	1.21403	chloroplast	K20223	IPO7, RANBP7; importin-7		GO:0006606 protein import into nucleus; GO:0006810 transport; GO:0006886 intracellular protein transport; GO:0006913 nucleocytoplasmic transport; GO:0007154 cell communication; GO:0007165 signal transduction; GO:0008104 protein localization; GO:0009892 negative regulation of metabolic process; GO:0009987 cellular process; GO:0010468 regulation of gene expression; GO:0010605 negative regulation of…	GO:0005622 intracellular; GO:0005623 cell; GO:0005634 nucleus; GO:0005635 nuclear envelope; GO:0005737 cytoplasm; GO:0005829 cytosol; GO:0012505 endomembrane system; GO:0031967 organelle envelope; GO:0031975 envelope; GO:0043226 organelle; GO:0043227 membrane-bounded organelle; GO:0043229 intracellular organelle; GO:0043231 intracellular membrane-bounded organelle;	GO:0005215 transporter activity;			UY	KOG1991	Nuclear transport receptor RANBP7/RANBP8 (importin beta superfamily)
RC4G0172700	Putative START-like domain, Bet v I type allergen	--	3.514	3.9898e-06	Up	17.334	84.1	13	7	1.56336	1.5545	1.55292	0.420876	0.474402	0.433934	cytoplasm							PF00407	Pathogenesis-related protein Bet v I family
RC4G0174500	Putative START-like domain, Bet v I type allergen	--	4.6029	0.0420295	Up	17.418	66.9	11	1	2.42781	0.661938	1.83938	0.607433	0.22527	0.238178	cytoplasm							PF00407	Pathogenesis-related protein Bet v I family
RC4G0192900	Glycosyltransferase	--	0.6477	0.0474715	Down	52.644	22.4	9	2	0.903225	0.741045	0.714204	1.46703	1.23757	0.936933	chloroplast					GO:0005622 intracellular; GO:0005623 cell; GO:0005737 cytoplasm; GO:0005794 Golgi apparatus; GO:0012505 endomembrane system; GO:0043226 organelle; GO:0043227 membrane-bounded organelle; GO:0043229 intracellular organelle; GO:0043231 intracellular membrane-bounded organelle;	GO:0003824 catalytic activity; GO:0008194 UDP-glycosyltransferase activity; GO:0016740 transferase activity; GO:0016757 transferase activity, transferring glycosyl groups; GO:0016758 transferase activity, transferring hexosyl groups; GO:0035251 UDP-glucosyltransferase activity; GO:0046527 glucosyltransferase activity; GO:0080043 quercetin 3-O-glucosyltransferase activity; GO:0080044 quercetin 7-O…			CG	KOG1192	UDP-glucuronosyl and UDP-glucosyl transferase
RC4G0194600	Xyloglucan endotransglucosylase/hydrolase	--	0.6613	0.00089383	Down	26.768	39.9	7	7	0.851514	0.746661	0.790295	1.26883	1.18126	1.16143	nucleus	K08235	E2.4.1.207; xyloglucan:xyloglucosyl transferase [EC:2.4.1.207]					PF00722	Glycosyl hydrolases family 16
RC4G0194800	Glycosyltransferase	--	2.61	0.000370937	Up	59.087	22.4	9	7	1.48382	1.48462	1.36952	0.645602	0.4903	0.526147	chloroplast					GO:0005622 intracellular; GO:0005623 cell; GO:0005737 cytoplasm; GO:0005794 Golgi apparatus; GO:0012505 endomembrane system; GO:0043226 organelle; GO:0043227 membrane-bounded organelle; GO:0043229 intracellular organelle; GO:0043231 intracellular membrane-bounded organelle;	GO:0003824 catalytic activity; GO:0008194 UDP-glycosyltransferase activity; GO:0016740 transferase activity; GO:0016757 transferase activity, transferring glycosyl groups; GO:0016758 transferase activity, transferring hexosyl groups; GO:0035251 UDP-glucosyltransferase activity; GO:0046527 glucosyltransferase activity; GO:0080043 quercetin 3-O-glucosyltransferase activity; GO:0080044 quercetin 7-O…			CG	KOG1192	UDP-glucuronosyl and UDP-glucosyl transferase
RC4G0228000	Amine oxidase	--	1.9531	0.00239727	Up	76.826	5.9	3	3	1.2592	1.24837	1.22005		0.577388	0.694997	chloroplast	K00276	AOC3, AOC2, tynA; primary-amine oxidase [EC:1.4.3.21]	map00260 Glycine, serine and threonine metabolism; map00350 Tyrosine metabolism; map00360 Phenylalanine metabolism; map00410 beta-Alanine metabolism; map00950 Isoquinoline alkaloid biosynthesis; map00960 Tropane, piperidine and pyridine alkaloid biosynthesis; map01100 Metabolic pathways; map01110 Biosynthesis of secondary metabolites	GO:0008152 metabolic process; GO:0009987 cellular process; GO:0010035 response to inorganic substance; GO:0042221 response to chemical; GO:0050896 response to stimulus; GO:0051716 cellular response to stimulus; GO:0055114 oxidation-reduction process; GO:0070887 cellular response to chemical stimulus; GO:0071241 cellular response to inorganic substance; GO:0097184 response to azide; GO:0097185 cel…		GO:0003824 catalytic activity; GO:0016491 oxidoreductase activity; GO:0016638 oxidoreductase activity, acting on the CH-NH2 group of donors; GO:0016641 oxidoreductase activity, acting on the CH-NH2 group of donors, oxygen as acceptor; GO:0052597 diamine oxidase activity;	PF02727; PF02728; PF01179	Copper amine oxidase, N2 domain; Copper amine oxidase, N3 domain; Copper amine oxidase, enzyme domain	Q	KOG1186	Copper amine oxidase
RC4G0232500	Putative WPP domain, leucine-rich repeat domain, L domain-containing protein	--	0.5785	0.000153717	Down	59.778	23.2	10	10	0.68854	0.768345	0.741991	1.31425	1.27029	1.21659	chloroplast	K14319	RANGAP1; Ran GTPase-activating protein 1	map03013 RNA transport	GO:0006810 transport; GO:0006913 nucleocytoplasmic transport; GO:0006950 response to stress; GO:0006970 response to osmotic stress; GO:0009628 response to abiotic stimulus; GO:0009651 response to salt stress; GO:0046907 intracellular transport; GO:0050896 response to stimulus; GO:0051169 nuclear transport; GO:0051179 localization; GO:0051234 establishment of localization; GO:0051641 cellular loca…	GO:0005622 intracellular; GO:0005623 cell; GO:0005634 nucleus; GO:0005635 nuclear envelope; GO:0005737 cytoplasm; GO:0005773 vacuole; GO:0005774 vacuolar membrane; GO:0005783 endoplasmic reticulum; GO:0005819 spindle; GO:0005856 cytoskeleton; GO:0009507 chloroplast; GO:0009524 phragmoplast; GO:0009536 plastid; GO:0012505 endomembrane system; GO:0015630 microtubule cytoskeleton; GO:0016020 membran…		PF13943	WPP domain	ATY	KOG1909	Ran GTPase-activating protein
RC4G0250900	Coatomer beta subunit	--	0.472	8.06662e-07	Down	94.048	14.8	10	3	0.630556	0.657394	0.635909	1.36951	1.34062	1.36601	plasma membrane
RC4G0263900	NADH dehydrogenase	--	2.2821	0.0298499	Up	12.148	49.1	3	3	1.4788	1.45035	0.940439	0.627146		0.503268	chloroplast	K03952	NDUFA8; NADH dehydrogenase (ubiquinone) 1 alpha subcomplex subunit 8	map00190 Oxidative phosphorylation; map01100 Metabolic pathways		GO:0005622 intracellular; GO:0005623 cell; GO:0005737 cytoplasm; GO:0005739 mitochondrion; GO:0005740 mitochondrial envelope; GO:0005743 mitochondrial inner membrane; GO:0005746 mitochondrial respirasome; GO:0005747 mitochondrial respiratory chain complex I; GO:0009536 plastid; GO:0016020 membrane; GO:0019866 organelle inner membrane; GO:0030964 NADH dehydrogenase complex; GO:0031090 organelle me…		PF06747	CHCH domain	C	KOG3458	NADH:ubiquinone oxidoreductase, NDUFA8/PGIV/19 kDa subunit
RC4G0266900	Acyl carrier protein	--	2.4409	0.00935905	Up	14.526	11.7	1	1	1.28547	1.25096	1.39093		0.640483	0.432156	chloroplast					GO:0005622 intracellular; GO:0005623 cell; GO:0005737 cytoplasm; GO:0009507 chloroplast; GO:0009536 plastid; GO:0043226 organelle; GO:0043227 membrane-bounded organelle; GO:0043229 intracellular organelle; GO:0043231 intracellular membrane-bounded organelle;		PF00550	Phosphopantetheine attachment site	CIQ	KOG1748	Acyl carrier protein/NADH-ubiquinone oxidoreductase, NDUFAB1/SDAP subunit
RC4G0269400	CASP-like protein	--	0.5669	0.00315348	Down	21.649	21.9	4	4	0.687712	0.801514	0.681592	1.41348	1.30782	1.10788	plasma membrane					GO:0005623 cell; GO:0005886 plasma membrane; GO:0005911 cell-cell junction; GO:0009506 plasmodesma; GO:0016020 membrane; GO:0030054 cell junction; GO:0055044 symplast; GO:0071944 cell periphery;	GO:0005488 binding; GO:0005515 protein binding; GO:0019899 enzyme binding; GO:0019900 kinase binding; GO:0019901 protein kinase binding; GO:0043424 protein histidine kinase binding; GO:0048037 cofactor binding; GO:0051536 iron-sulfur cluster binding; GO:0051540 metal cluster binding;	PF04535	Domain of unknown function (DUF588)
RC4G0274900	Putative C2 domain-containing protein	--	2.4752	0.000788637	Up	30.983	16.9	5	5	1.4549	1.27514	1.54345	0.489785	0.646569	0.590157	cytoplasm							PF00168	C2 domain
RC4G0290000	Putative START-like domain, Bet v I type allergen	--	3.6832	0.000686291	Up	15.897	83.3	15	1	1.50363	1.57765	1.63756	0.319038	0.480248	0.481876	cytoplasm							PF00407	Pathogenesis-related protein Bet v I family
RC4G0293000	Putative START-like domain, Bet v I type allergen	--	1.5586	0.023248	Up	17.539	82.5	15	1	1.11794	1.02145	1.51557	0.777356	0.800901	0.76678	cytoplasm							PF00407	Pathogenesis-related protein Bet v I family
RC4G0290500	Major strawberry allergen Fra a 1.05	--	1.7463	0.000756421	Up	17.427	75	13	0	1.29202	1.27886	1.24438	0.782601	0.756859	0.645285	cytoplasm							PF00407	Pathogenesis-related protein Bet v I family
RC4G0290600	Putative START-like domain, Bet v I type allergen	--	1.5523	0.00556117	Up	17.543	82.5	15	1	1.13474	1.23816	1.27626	0.676517	0.866599	0.807731	cytoplasm							PF00407	Pathogenesis-related protein Bet v I family
RC4G0291500	Putative galacturan 1,4-alpha-galacturonidase	--	0.5709	0.00338739	Down	48.762	15.4	5	3	0.711375	0.715746	0.753393	1.43702	1.31187	1.0706	cytoplasm							PF00295	Glycosyl hydrolases family 28
RC4G0292300	Putative START-like domain, Bet v I type allergen	--	3.5954	0.000149972	Up	17.464	77.4	15	2	1.78581	1.52566	1.38288	0.44088	0.471058	0.393711	cytoplasm							PF00407	Pathogenesis-related protein Bet v I family
RC4G0292800	Putative START-like domain, Bet v I type allergen	--	1.6106	0.000665781	Up	17.566	82.4	15	8	1.25577	1.23228	1.21361	0.704074	0.834247	0.760019	cytoplasm							PF00407	Pathogenesis-related protein Bet v I family
RC4G0293500	Putative START-like domain, Bet v I type allergen	--	2.0677	0.000421125	Up	17.533	77.4	15	2	1.26687	1.37138	1.40589	0.650966	0.719951	0.584946	cytoplasm							PF00407	Pathogenesis-related protein Bet v I family
RC4G0302100	Putative START-like domain, Bet v I type allergen	--	1.5992	0.000293214	Up	17.514	82.5	15	1	1.29013	1.2085	1.19298	0.772531	0.809675	0.726176	cytoplasm							PF00407	Pathogenesis-related protein Bet v I family
RC4G0302200	Putative START-like domain, Bet v I type allergen	--	1.5573	4.07184e-05	Up	17.429	84.4	14	10	1.24597	1.21186	1.19599	0.809972	0.778122	0.758093	cytoplasm							PF00407	Pathogenesis-related protein Bet v I family
RC4G0310300	Desiccation-related protein PCC13-62	--	2.3879	5.66504e-05	Up	34.09	39.1	10	5	1.46148	1.28517	1.48235	0.570958	0.597123	0.60291	chloroplast							PF13668	Ferritin-like domain
RC4G0328200	Putative PH domain-containing protein	--	1.7926	0.0328433	Up	23.046	51	6	6	1.3047	1.28317	1.26363	0.473409	0.890155	0.784935	extracellular									T	KOG3294	WW domain binding protein WBP-2, contains GRAM domain
RC4G0333900	Putative proton-dependent oligopeptide transporter family, major facilitator superfamily	--	0.6046	0.00414292	Down	69.89	10.8	5	5	0.712789	0.87983	0.668112	1.22467	1.30589	1.2087	nucleus									E	KOG1237	H+/oligopeptide symporter
RC4G0334700	Cytochrome b-c1 complex subunit Rieske, mitochondrial	--	2.5802	0.000224728	Up	30.226	27.9	8	4	1.58642	1.45484	1.28286	0.534092	0.53498	0.606822	mitochondria	K00411	UQCRFS1, RIP1, petA; ubiquinol-cytochrome c reductase iron-sulfur subunit [EC:7.1.1.8]	map00190 Oxidative phosphorylation; map01100 Metabolic pathways	GO:0006091 generation of precursor metabolites and energy; GO:0006950 response to stress; GO:0008152 metabolic process; GO:0009060 aerobic respiration; GO:0009266 response to temperature stimulus; GO:0009408 response to heat; GO:0009628 response to abiotic stimulus; GO:0009987 cellular process; GO:0015980 energy derivation by oxidation of organic compounds; GO:0022900 electron transport chain; GO…	GO:0005622 intracellular; GO:0005623 cell; GO:0005737 cytoplasm; GO:0005739 mitochondrion; GO:0005740 mitochondrial envelope; GO:0005743 mitochondrial inner membrane; GO:0005746 mitochondrial respirasome; GO:0005750 mitochondrial respiratory chain complex III; GO:0016020 membrane; GO:0019866 organelle inner membrane; GO:0031090 organelle membrane; GO:0031966 mitochondrial membrane; GO:0031967 org…	GO:0003824 catalytic activity; GO:0005488 binding; GO:0008121 ubiquinol-cytochrome-c reductase activity; GO:0009055 electron transfer activity; GO:0016491 oxidoreductase activity; GO:0016679 oxidoreductase activity, acting on diphenols and related substances as donors; GO:0016681 oxidoreductase activity, acting on diphenols and related substances as donors, cytochrome as acceptor; GO:0043167 ion …	PF00355	Rieske [2Fe-2S] domain	C	KOG1671	Ubiquinol cytochrome c reductase, subunit RIP1
RC4G0350800	Putative ribosomal protein L22/L17	--	0.6442	0.0137965	Down	20.743	32.8	5	2	0.689212	0.805597	0.856023	1.09358	1.13452	1.42106	nucleus	K02880	RP-L17e, RPL17; large subunit ribosomal protein L17e	map03010 Ribosome	GO:0042592 homeostatic process; GO:0048872 homeostasis of number of cells; GO:0061484 hematopoietic stem cell homeostasis; GO:0065007 biological regulation; GO:0065008 regulation of biological quality;			PF00237	Ribosomal protein L22p/L17e	J	KOG3353	60S ribosomal protein L22
RC4G0352400	Putative geraniol 8-hydroxylase	--	0.647	0.00202457	Down	56.088	25.3	9	4	0.815399	0.835915	0.705774	1.27922	1.2143	1.1494	chloroplast				GO:0006629 lipid metabolic process; GO:0006720 isoprenoid metabolic process; GO:0006721 terpenoid metabolic process; GO:0008152 metabolic process; GO:0008299 isoprenoid biosynthetic process; GO:0008610 lipid biosynthetic process; GO:0009058 biosynthetic process; GO:0009403 toxin biosynthetic process; GO:0009404 toxin metabolic process; GO:0009987 cellular process; GO:0016101 diterpenoid metabolic…	GO:0016020 membrane;	GO:0003824 catalytic activity; GO:0004497 monooxygenase activity; GO:0016491 oxidoreductase activity; GO:0016705 oxidoreductase activity, acting on paired donors, with incorporation or reduction of molecular oxygen; GO:0016709 oxidoreductase activity, acting on paired donors, with incorporation or reduction of molecular oxygen, NAD(P)H as one donor, and incorporation of one atom of oxygen; GO:003…	PF00067	Cytochrome P450	Q	KOG0156	Cytochrome P450 CYP2 subfamily
RC4G0354600	Putative geraniol 8-hydroxylase	--	1.8715	0.0027615	Up	26.365	29	6	2	1.15871	1.51163	1.24015	0.71636	0.6289	0.744249	cytoplasm				GO:0006629 lipid metabolic process; GO:0006720 isoprenoid metabolic process; GO:0006721 terpenoid metabolic process; GO:0008152 metabolic process; GO:0008299 isoprenoid biosynthetic process; GO:0008610 lipid biosynthetic process; GO:0009058 biosynthetic process; GO:0009403 toxin biosynthetic process; GO:0009404 toxin metabolic process; GO:0009987 cellular process; GO:0016101 diterpenoid metabolic…	GO:0016020 membrane;	GO:0003824 catalytic activity; GO:0004497 monooxygenase activity; GO:0016491 oxidoreductase activity; GO:0016705 oxidoreductase activity, acting on paired donors, with incorporation or reduction of molecular oxygen; GO:0016709 oxidoreductase activity, acting on paired donors, with incorporation or reduction of molecular oxygen, NAD(P)H as one donor, and incorporation of one atom of oxygen; GO:003…	PF00067	Cytochrome P450	Q	KOG0156	Cytochrome P450 CYP2 subfamily
RC4G0361500	Putative vinorine synthase	--	2.2999	0.00997496	Up	48.362	15.8	5	5	1.28321	1.26477	1.3284		0.454307	0.66931	cytoskeleton	K13065	E2.3.1.133, HCT; shikimate O-hydroxycinnamoyltransferase [EC:2.3.1.133]	map00940 Phenylpropanoid biosynthesis; map00941 Flavonoid biosynthesis; map00945 Stilbenoid, diarylheptanoid and gingerol biosynthesis; map01100 Metabolic pathways; map01110 Biosynthesis of secondary metabolites
RC4G0369900	Putative sieve element occlusion	--	0.6535	0.00521493	Down	88.168	21.3	13	12	0.818796	0.704298	0.848154	1.20193	1.10498	1.32184	chloroplast				GO:0009888 tissue development; GO:0010087 phloem or xylem histogenesis; GO:0010088 phloem development; GO:0032502 developmental process; GO:0048856 anatomical structure development;		GO:0005488 binding; GO:0005515 protein binding; GO:0042802 identical protein binding; GO:0042803 protein homodimerization activity; GO:0043621 protein self-association; GO:0046983 protein dimerization activity;
RC4G0370300	Putative cellulase	--	0.3812	0.000553524	Down	31.626	39.4	8	8	0.547679	0.617259	0.490935	1.57299	1.51523	1.25591	chloroplast							PF00150	Cellulase (glycosyl hydrolase family 5)
RC4G0372100	Protein DETOXIFICATION	--	0.5916	0.00155018	Down	54.906	9.1	4	4	0.648813	0.783264	0.798104	1.24576	1.22063	1.30343	plasma membrane	K03327	TC.MATE, SLC47A, norM, mdtK, dinF; multidrug resistance protein, MATE family		GO:0006810 transport; GO:0006855 drug transmembrane transport; GO:0007275 multicellular organism development; GO:0009605 response to external stimulus; GO:0009607 response to biotic stimulus; GO:0009624 response to nematode; GO:0009653 anatomical structure morphogenesis; GO:0009888 tissue development; GO:0009987 cellular process; GO:0010015 root morphogenesis; GO:0010053 root epidermal cell diffe…	GO:0005622 intracellular; GO:0005623 cell; GO:0005737 cytoplasm; GO:0005773 vacuole; GO:0005774 vacuolar membrane; GO:0016020 membrane; GO:0031090 organelle membrane; GO:0043226 organelle; GO:0043227 membrane-bounded organelle; GO:0043229 intracellular organelle; GO:0043231 intracellular membrane-bounded organelle; GO:0098588 bounding membrane of organelle; GO:0098805 whole membrane;	GO:0005215 transporter activity; GO:0022857 transmembrane transporter activity;			V	KOG1347	Uncharacterized membrane protein, predicted efflux pump
RC4G0417700	SPR1	--	3.2561	1.35108e-05	Up	18.762	59.6	6	6	1.58917	1.47917	1.52191	0.437987	0.504534	0.467228	nucleus	K18635	SPR1; protein SPIRAL1 and related proteins		GO:0000226 microtubule cytoskeleton organization; GO:0000902 cell morphogenesis; GO:0006950 response to stress; GO:0006970 response to osmotic stress; GO:0006996 organelle organization; GO:0007010 cytoskeleton organization; GO:0007017 microtubule-based process; GO:0009628 response to abiotic stimulus; GO:0009651 response to salt stress; GO:0009653 anatomical structure morphogenesis; GO:0009826 un…	GO:0005622 intracellular; GO:0005623 cell; GO:0005737 cytoplasm; GO:0005819 spindle; GO:0005856 cytoskeleton; GO:0005874 microtubule; GO:0005876 spindle microtubule; GO:0005881 cytoplasmic microtubule; GO:0005938 cell cortex; GO:0009524 phragmoplast; GO:0009574 preprophase band; GO:0010005 cortical microtubule, transverse to long axis; GO:0015630 microtubule cytoskeleton; GO:0030863 cortical cyto…
RC4G0453000	Purple acid phosphatase	--	0.3564	0.00070805	Down	38.49	25.9	7	7	0.582905	0.565045	0.428731	1.58098	1.33226	1.51008	chloroplast	K14379	ACP5; tartrate-resistant acid phosphatase type 5 [EC:3.1.3.2]	map00740 Riboflavin metabolism; map01100 Metabolic pathways	GO:0006793 phosphorus metabolic process; GO:0006796 phosphate-containing compound metabolic process; GO:0008152 metabolic process; GO:0009987 cellular process; GO:0016311 dephosphorylation; GO:0044237 cellular metabolic process;	GO:0005622 intracellular; GO:0005623 cell; GO:0005737 cytoplasm; GO:0005773 vacuole; GO:0043226 organelle; GO:0043227 membrane-bounded organelle; GO:0043229 intracellular organelle; GO:0043231 intracellular membrane-bounded organelle;	GO:0003824 catalytic activity; GO:0003993 acid phosphatase activity; GO:0016787 hydrolase activity; GO:0016788 hydrolase activity, acting on ester bonds; GO:0016791 phosphatase activity; GO:0042578 phosphoric ester hydrolase activity;	PF00149	Calcineurin-like phosphoesterase	O	KOG2679	Purple (tartrate-resistant) acid phosphatase
RC4G0463400	Putative B-cell receptor-associated protein 29/31	--	0.6568	0.000739012	Down	14.931	22.1	2	2	0.780308	0.759871	0.838332	1.25381	1.24146	1.12622	plasma membrane
RC4G0465400	Putative High mobility group protein HMGA	--	1.5544	0.000673325	Up	20.19	22.9	3	3	1.14071	1.19438	1.31599	0.754156	0.795296	0.799465	nucleus					GO:0005622 intracellular; GO:0005623 cell; GO:0005634 nucleus; GO:0005730 nucleolus; GO:0031974 membrane-enclosed lumen; GO:0031981 nuclear lumen; GO:0043226 organelle; GO:0043227 membrane-bounded organelle; GO:0043228 non-membrane-bounded organelle; GO:0043229 intracellular organelle; GO:0043231 intracellular membrane-bounded organelle; GO:0043232 intracellular non-membrane-bounded organelle; GO…	GO:0003676 nucleic acid binding; GO:0003677 DNA binding; GO:0005488 binding; GO:0097159 organic cyclic compound binding; GO:1901363 heterocyclic compound binding;	PF00538	linker histone H1 and H5 family
RC4G0475100	Putative N-hydroxythioamide S-beta-glucosyltransferase	--	2.8661	0.000937225	Up	51.252	15.1	5	3	1.50006	1.7276	1.22038	0.531191	0.455567	0.565204	chloroplast	K11820	UGT74B1; N-hydroxythioamide S-beta-glucosyltransferase [EC:2.4.1.195]	map00380 Tryptophan metabolism; map00966 Glucosinolate biosynthesis; map01100 Metabolic pathways; map01110 Biosynthesis of secondary metabolites; map01210 2-Oxocarboxylic acid metabolism	GO:0006082 organic acid metabolic process; GO:0006520 cellular amino acid metabolic process; GO:0006725 cellular aromatic compound metabolic process; GO:0006790 sulfur compound metabolic process; GO:0006807 nitrogen compound metabolic process; GO:0006950 response to stress; GO:0006952 defense response; GO:0008152 metabolic process; GO:0009058 biosynthetic process; GO:0009072 aromatic amino acid f…	GO:0005622 intracellular; GO:0005623 cell; GO:0005737 cytoplasm; GO:0005829 cytosol; GO:0043226 organelle; GO:0043227 membrane-bounded organelle; GO:0043229 intracellular organelle; GO:0043231 intracellular membrane-bounded organelle;	GO:0003824 catalytic activity; GO:0008194 UDP-glycosyltransferase activity; GO:0016740 transferase activity; GO:0016757 transferase activity, transferring glycosyl groups; GO:0016758 transferase activity, transferring hexosyl groups; GO:0035251 UDP-glucosyltransferase activity; GO:0046527 glucosyltransferase activity; GO:0047251 thiohydroximate beta-D-glucosyltransferase activity; GO:0052639 sali…			CG	KOG1192	UDP-glucuronosyl and UDP-glucosyl transferase
RC5G0012700	Uncharacterized protein	--	1.7052	0.000862179	Up	14.618	69.3	6	6	1.27797	1.24772	1.25639	0.746111	0.811175	0.660636	cytoplasm
RC5G0456500	Phosphatidate cytidylyltransferase	--	0.5405	0.00367844	Down	48.926	10.4	5	5	0.766753	0.632177	0.70619	1.46505	1.32761	1.10222	chloroplast	K00981	E2.7.7.41, CDS1, CDS2, cdsA; phosphatidate cytidylyltransferase [EC:2.7.7.41]	map00564 Glycerophospholipid metabolism; map01100 Metabolic pathways; map01110 Biosynthesis of secondary metabolites; map04070 Phosphatidylinositol signaling system	GO:0006139 nucleobase-containing compound metabolic process; GO:0006220 pyrimidine nucleotide metabolic process; GO:0006221 pyrimidine nucleotide biosynthetic process; GO:0006629 lipid metabolic process; GO:0006644 phospholipid metabolic process; GO:0006650 glycerophospholipid metabolic process; GO:0006655 phosphatidylglycerol biosynthetic process; GO:0006725 cellular aromatic compound metabolic …	GO:0005622 intracellular; GO:0005623 cell; GO:0005737 cytoplasm; GO:0005783 endoplasmic reticulum; GO:0005789 endoplasmic reticulum membrane; GO:0012505 endomembrane system; GO:0016020 membrane; GO:0031984 organelle subcompartment; GO:0042175 nuclear outer membrane-endoplasmic reticulum membrane network; GO:0043226 organelle; GO:0043227 membrane-bounded organelle; GO:0043229 intracellular organel…	GO:0003824 catalytic activity; GO:0004605 phosphatidate cytidylyltransferase activity; GO:0016740 transferase activity; GO:0016772 transferase activity, transferring phosphorus-containing groups; GO:0016779 nucleotidyltransferase activity; GO:0070567 cytidylyltransferase activity;			I	KOG1440	CDP-diacylglycerol synthase
RC5G0016500	Ubiquinol oxidase	--	0.6628	0.000315733	Down	41.57	19.7	5	5	0.80677	0.794136	0.790668	1.19596	1.13371	1.27876	chloroplast	K17893	AOX1, AOX2; ubiquinol oxidase [EC:1.10.3.11]		GO:0006629 lipid metabolic process; GO:0006720 isoprenoid metabolic process; GO:0006721 terpenoid metabolic process; GO:0006996 organelle organization; GO:0008152 metabolic process; GO:0008299 isoprenoid biosynthetic process; GO:0008610 lipid biosynthetic process; GO:0009058 biosynthetic process; GO:0009657 plastid organization; GO:0009987 cellular process; GO:0016043 cellular component organizat…	GO:0005622 intracellular; GO:0005623 cell; GO:0009579 thylakoid;	GO:0003824 catalytic activity; GO:0009916 alternative oxidase activity; GO:0016491 oxidoreductase activity; GO:0016679 oxidoreductase activity, acting on diphenols and related substances as donors; GO:0016682 oxidoreductase activity, acting on diphenols and related substances as donors, oxygen as acceptor;
RC5G0017000	1-aminocyclopropane-1-carboxylate oxidase 2	--	0.4568	0.0145773	Down	35.699	13.5	4	2		0.58329	0.670992		1.28348	1.46223	cytoplasm	K05933	E1.14.17.4; aminocyclopropanecarboxylate oxidase [EC:1.14.17.4]	map00270 Cysteine and methionine metabolism; map01100 Metabolic pathways; map01110 Biosynthesis of secondary metabolites	GO:0008152 metabolic process; GO:0009058 biosynthetic process; GO:0009692 ethylene metabolic process; GO:0009693 ethylene biosynthetic process; GO:0009987 cellular process; GO:0010817 regulation of hormone levels; GO:0042445 hormone metabolic process; GO:0042446 hormone biosynthetic process; GO:0043449 cellular alkene metabolic process; GO:0043450 alkene biosynthetic process; GO:0044237 cellular …			PF03171	2OG-Fe(II) oxygenase superfamily	Q	KOG0143	Iron/ascorbate family oxidoreductases
RC5G0024400	Putative S-adenosyl-L-methionine-dependent methyltransferase	--	1.5892	8.40894e-05	Up	29.752	66.5	14	1	1.25185	1.20736	1.22349	0.776971	0.805262	0.735072	cytoplasm				GO:0008152 metabolic process; GO:0032259 methylation;	GO:0005622 intracellular; GO:0005623 cell; GO:0005737 cytoplasm;	GO:0003824 catalytic activity; GO:0008168 methyltransferase activity; GO:0008757 S-adenosylmethionine-dependent methyltransferase activity; GO:0016740 transferase activity; GO:0016741 transferase activity, transferring one-carbon groups;	PF08241	Methyltransferase domain	Q	KOG3010	Methyltransferase
RC5G0025800	Putative adenylyl-sulfate reductase (Thioredoxin)	--	2.1408	4.5518e-05	Up	50.585	26.3	10	10	1.376	1.37408	1.33957	0.655523	0.666662	0.588168	chloroplast	K05907	APR; adenylyl-sulfate reductase (glutathione) [EC:1.8.4.9]	map00920 Sulfur metabolism; map01100 Metabolic pathways	GO:0000103 sulfate assimilation; GO:0006790 sulfur compound metabolic process; GO:0008152 metabolic process; GO:0009987 cellular process; GO:0019379 sulfate assimilation, phosphoadenylyl sulfate reduction by phosphoadenylyl-sulfate reductase (thioredoxin); GO:0019419 sulfate reduction; GO:0044237 cellular metabolic process; GO:0055114 oxidation-reduction process;	GO:0005622 intracellular; GO:0005623 cell; GO:0005737 cytoplasm; GO:0009507 chloroplast; GO:0009532 plastid stroma; GO:0009536 plastid; GO:0009570 chloroplast stroma; GO:0043226 organelle; GO:0043227 membrane-bounded organelle; GO:0043229 intracellular organelle; GO:0043231 intracellular membrane-bounded organelle;	GO:0003824 catalytic activity; GO:0004604 phosphoadenylyl-sulfate reductase (thioredoxin) activity; GO:0009973 adenylyl-sulfate reductase activity; GO:0016491 oxidoreductase activity; GO:0016667 oxidoreductase activity, acting on a sulfur group of donors; GO:0016671 oxidoreductase activity, acting on a sulfur group of donors, disulfide as acceptor;	PF00085	Thioredoxin	EO	KOG0191	Thioredoxin/protein disulfide isomerase
RC5G0042200	Putative oxygen-evolving enhancer protein	--	0.5925	0.00146215	Down	24.868	16.3	3	3	0.732132	0.828921	0.671171	1.28943	1.29288	1.18547	chloroplast	K08901	psbQ; photosystem II oxygen-evolving enhancer protein 3	map00195 Photosynthesis		GO:0005576 extracellular region; GO:0005622 intracellular; GO:0005623 cell; GO:0005737 cytoplasm; GO:0009507 chloroplast; GO:0009532 plastid stroma; GO:0009534 chloroplast thylakoid; GO:0009535 chloroplast thylakoid membrane; GO:0009536 plastid; GO:0009570 chloroplast stroma; GO:0009579 thylakoid; GO:0016020 membrane; GO:0031976 plastid thylakoid; GO:0031977 thylakoid lumen; GO:0031984 organelle …
RC5G0058000	Putative NADH:ubiquinone reductase (Non-electrogenic)	--	2.2123	0.00285603	Up	65.392	23.4	12	12	1.30307	1.50152	1.3276	0.729529	0.64451	0.493763	cytoplasm	K17871	ndh1; NADH:ubiquinone reductase (non-electrogenic) [EC:1.6.5.9]		GO:0006091 generation of precursor metabolites and energy; GO:0006116 NADH oxidation; GO:0006119 oxidative phosphorylation; GO:0006139 nucleobase-containing compound metabolic process; GO:0006163 purine nucleotide metabolic process; GO:0006725 cellular aromatic compound metabolic process; GO:0006732 coenzyme metabolic process; GO:0006733 oxidoreduction coenzyme metabolic process; GO:0006734 NADH …	GO:0005622 intracellular; GO:0005623 cell; GO:0005737 cytoplasm; GO:0005739 mitochondrion; GO:0005740 mitochondrial envelope; GO:0005743 mitochondrial inner membrane; GO:0005758 mitochondrial intermembrane space; GO:0016020 membrane; GO:0019866 organelle inner membrane; GO:0031090 organelle membrane; GO:0031966 mitochondrial membrane; GO:0031967 organelle envelope; GO:0031970 organelle envelope l…	GO:0003824 catalytic activity; GO:0003954 NADH dehydrogenase activity; GO:0008137 NADH dehydrogenase (ubiquinone) activity; GO:0016491 oxidoreductase activity; GO:0016651 oxidoreductase activity, acting on NAD(P)H; GO:0016655 oxidoreductase activity, acting on NAD(P)H, quinone or similar compound as acceptor; GO:0050136 NADH dehydrogenase (quinone) activity;	PF07992	Pyridine nucleotide-disulphide oxidoreductase	C	KOG2495	NADH-dehydrogenase (ubiquinone)
RC5G0060600	Vacuolar protein sorting-associated protein 28 homolog	--	1.5018	0.0453442	Up	23.289	23.4	3	3	1.27878	1.02869	1.29427	0.646102	0.990659	0.761501	mitochondria	K12184	VPS28; ESCRT-I complex subunit VPS28	map04144 Endocytosis	GO:0006508 proteolysis; GO:0006511 ubiquitin-dependent protein catabolic process; GO:0006807 nitrogen compound metabolic process; GO:0006810 transport; GO:0006886 intracellular protein transport; GO:0007034 vacuolar transport; GO:0008104 protein localization; GO:0008152 metabolic process; GO:0009056 catabolic process; GO:0009057 macromolecule catabolic process; GO:0009987 cellular process; GO:001…	GO:0000813 ESCRT I complex; GO:0005622 intracellular; GO:0005623 cell; GO:0005737 cytoplasm; GO:0005768 endosome; GO:0005794 Golgi apparatus; GO:0005802 trans-Golgi network; GO:0010008 endosome membrane; GO:0012505 endomembrane system; GO:0016020 membrane; GO:0031090 organelle membrane; GO:0031410 cytoplasmic vesicle; GO:0031982 vesicle; GO:0031984 organelle subcompartment; GO:0032991 protein-con…				U	KOG3284	Vacuolar sorting protein VPS28
RC5G0062300	Putative nuclease S(1)	--	0.4237	0.000585336	Down	36.643	31.2	7	7	0.604987	0.543111	0.637388	1.26623	1.60957	1.33872	chloroplast							PF02265	S1/P1 Nuclease
RC5G0073900	Putative nucleophile aminohydrolase	--	2.5177	0.00201108	Up	28.079	29.4	4	4	1.42389	1.27223	1.25709	0.575947		0.470844	nucleus							PF12481	Aluminium induced protein
RC5G0086000	DUF679 domain-containing protein	--	0.5177	0.00488859	Down	23.014	21.2	3	3	0.563308	0.643478	0.839792	1.32307	1.36333	1.26702	plasma membrane				GO:0007275 multicellular organism development; GO:0007568 aging; GO:0009838 abscission; GO:0009987 cellular process; GO:0010256 endomembrane system organization; GO:0016043 cellular component organization; GO:0032501 multicellular organismal process; GO:0032502 developmental process; GO:0048731 system development; GO:0048856 anatomical structure development; GO:0071840 cellular component organiza…	GO:0000325 plant-type vacuole; GO:0005622 intracellular; GO:0005623 cell; GO:0005737 cytoplasm; GO:0005773 vacuole; GO:0005774 vacuolar membrane; GO:0005783 endoplasmic reticulum; GO:0009507 chloroplast; GO:0009536 plastid; GO:0009705 plant-type vacuole membrane; GO:0012505 endomembrane system; GO:0016020 membrane; GO:0031090 organelle membrane; GO:0043226 organelle; GO:0043227 membrane-bounded o…
RC5G0093400	Putative NAD(+) diphosphatase	--	1.6135	0.0487811	Up	52.675	14.4	5	5	1.21904	1.09606	1.22304	0.588333	0.87353		chloroplast	K17879	NUDT7; peroxisomal coenzyme A diphosphatase NUDT7 [EC:3.6.1.-]	map04146 Peroxisome				PF00293	NUDIX domain	L	KOG3069	Peroxisomal NUDIX hydrolase
RC5G0101400	Putative actinidain	--	0.6066	0.0171657	Down	57.177	5.7	2	2	0.769422	0.822105	0.790556		1.48219	1.13572	nucleus				GO:0006508 proteolysis; GO:0006807 nitrogen compound metabolic process; GO:0008152 metabolic process; GO:0009056 catabolic process; GO:0009057 macromolecule catabolic process; GO:0009987 cellular process; GO:0019538 protein metabolic process; GO:0030163 protein catabolic process; GO:0043170 macromolecule metabolic process; GO:0044237 cellular metabolic process; GO:0044238 primary metabolic proces…	GO:0000323 lytic vacuole; GO:0005576 extracellular region; GO:0005615 extracellular space; GO:0005622 intracellular; GO:0005623 cell; GO:0005737 cytoplasm; GO:0005764 lysosome; GO:0005773 vacuole; GO:0043226 organelle; GO:0043227 membrane-bounded organelle; GO:0043229 intracellular organelle; GO:0043231 intracellular membrane-bounded organelle;	GO:0003824 catalytic activity; GO:0004175 endopeptidase activity; GO:0004197 cysteine-type endopeptidase activity; GO:0008233 peptidase activity; GO:0008234 cysteine-type peptidase activity; GO:0016787 hydrolase activity; GO:0070011 peptidase activity, acting on L-amino acid peptides; GO:0140096 catalytic activity, acting on a protein;	PF08246; PF00112	Cathepsin propeptide inhibitor domain (I29); Papain family cysteine protease	O	KOG4296	Epithelin/granulin
RC5G0120500	Putative Longin-like domain-containing protein	--	1.6297	0.00464644	Up	19.709	35.8	5	3	1.04823	1.35406	1.31612	0.743753	0.797397	0.740451	chloroplast	K20472	COPZ, RET3; coatomer subunit zeta					PF01217	Clathrin adaptor complex small chain	U	KOG3343	Vesicle coat complex COPI, zeta subunit
RC5G0162300	Putative tetrahydroberberine oxidase	--	0.4665	0.000215594	Down	60.316	8	6	3	0.71292	0.608168	0.587674	1.36855	1.34584	1.37684	chloroplast	K22395	K22395; cinnamyl-alcohol dehydrogenase [EC:1.1.1.195]	map00940 Phenylpropanoid biosynthesis; map01100 Metabolic pathways; map01110 Biosynthesis of secondary metabolites	GO:0000003 reproduction; GO:0000741 karyogamy; GO:0003006 developmental process involved in reproduction; GO:0006996 organelle organization; GO:0006997 nucleus organization; GO:0007275 multicellular organism development; GO:0008152 metabolic process; GO:0009553 embryo sac development; GO:0009559 embryo sac central cell differentiation; GO:0009561 megagametogenesis; GO:0009790 embryo development; …	GO:0005618 cell wall; GO:0005623 cell; GO:0005911 cell-cell junction; GO:0009506 plasmodesma; GO:0030054 cell junction; GO:0030312 external encapsulating structure; GO:0055044 symplast; GO:0071944 cell periphery;	GO:0003824 catalytic activity; GO:0016491 oxidoreductase activity; GO:0016614 oxidoreductase activity, acting on CH-OH group of donors; GO:0016616 oxidoreductase activity, acting on the CH-OH group of donors, NAD or NADP as acceptor; GO:0045551 cinnamyl-alcohol dehydrogenase activity; GO:0050268 coniferyl-alcohol dehydrogenase activity;	PF01565; PF08031	FAD binding domain ; Berberine and berberine like
RC5G0163200	Putative tetrahydroberberine oxidase	--	0.5635	0.00110391	Down	61.542	14.4	7	6	0.66195	0.680087	0.820368	1.30713	1.24615	1.28431	chloroplast							PF01565; PF08031	FAD binding domain ; Berberine and berberine like
RC5G0170500	Putative cytochrome P450	--	3.0622	6.01798e-06	Up	53.811	52.4	20	2	1.51054	1.47119	1.54123	0.502627	0.513343	0.461071	endoplasmic reticulum	K20667	CYP716A; beta-amyrin 28-monooxygenase [EC:1.14.14.126]					PF00067	Cytochrome P450	IQ	KOG0157	Cytochrome P450 CYP4/CYP19/CYP26 subfamilies
RC5G0170900	Putative alpha-glucosidase	--	0.6473	0.000810433	Down	96.477	8.1	6	2	0.802865	0.734423	0.820467	1.26957	1.23717	1.13551	vacuolar membrane	K01187	malZ; alpha-glucosidase [EC:3.2.1.20]	map00052 Galactose metabolism; map00500 Starch and sucrose metabolism; map01100 Metabolic pathways				PF13802	Galactose mutarotase-like	G	KOG1065	Maltase glucoamylase and related hydrolases, glycosyl hydrolase family 31
RC5G0180200	Putative Longin-like domain-containing protein	--	1.5964	0.00060561	Up	24.806	37.4	7	5	1.18495	1.29175	1.21245	0.74624	0.832785	0.731828	cytoplasm	K08511	ATVAMP72; vesicle-associated membrane protein 72		GO:0006810 transport; GO:0006887 exocytosis; GO:0006906 vesicle fusion; GO:0006996 organelle organization; GO:0009987 cellular process; GO:0016043 cellular component organization; GO:0016050 vesicle organization; GO:0016192 vesicle-mediated transport; GO:0032940 secretion by cell; GO:0046903 secretion; GO:0048284 organelle fusion; GO:0051179 localization; GO:0051234 establishment of localization;…	GO:0005622 intracellular; GO:0005623 cell; GO:0005737 cytoplasm; GO:0005768 endosome; GO:0005886 plasma membrane; GO:0009507 chloroplast; GO:0009536 plastid; GO:0012505 endomembrane system; GO:0016020 membrane; GO:0031201 SNARE complex; GO:0031410 cytoplasmic vesicle; GO:0031982 vesicle; GO:0032991 protein-containing complex; GO:0043226 organelle; GO:0043227 membrane-bounded organelle; GO:0043229…	GO:0000149 SNARE binding; GO:0005484 SNAP receptor activity; GO:0005488 binding; GO:0005515 protein binding;	PF13774	Regulated-SNARE-like domain	U	KOG0859	Synaptobrevin/VAMP-like protein
RC5G0185400	Putative adenylylsulfatase	--	1.6157	0.0052561	Up	19.656	23.8	3	3	1.18326	1.24531	1.27764	0.72545	0.673308	0.89504	chloroplast							PF01230	HIT domain	T	KOG3275	Zinc-binding protein of the histidine triad (HIT) family
RC5G0243900	Putative (S)-2-hydroxy-acid oxidase	--	0.6172	0.00100566	Down	40.406	45.9	13	10	0.79242	0.785391	0.712032	1.31961	1.25558	1.13497	cytoplasm	K11517	HAO; (S)-2-hydroxy-acid oxidase [EC:1.1.3.15]	map00630 Glyoxylate and dicarboxylate metabolism; map01100 Metabolic pathways; map01110 Biosynthesis of secondary metabolites; map01200 Carbon metabolism; map04146 Peroxisome	GO:0006950 response to stress; GO:0006952 defense response; GO:0008152 metabolic process; GO:0009058 biosynthetic process; GO:0009605 response to external stimulus; GO:0009607 response to biotic stimulus; GO:0009617 response to bacterium; GO:0009719 response to endogenous stimulus; GO:0009725 response to hormone; GO:0009735 response to cytokinin; GO:0009987 cellular process; GO:0010033 response t…	GO:0005576 extracellular region; GO:0005622 intracellular; GO:0005623 cell; GO:0005634 nucleus; GO:0005737 cytoplasm; GO:0005777 peroxisome; GO:0005829 cytosol; GO:0005840 ribosome; GO:0005911 cell-cell junction; GO:0009506 plasmodesma; GO:0009507 chloroplast; GO:0009532 plastid stroma; GO:0009536 plastid; GO:0009570 chloroplast stroma; GO:0016020 membrane; GO:0022626 cytosolic ribosome; GO:00300…	GO:0003824 catalytic activity; GO:0003973 (S)-2-hydroxy-acid oxidase activity; GO:0008891 glycolate oxidase activity; GO:0016491 oxidoreductase activity; GO:0016614 oxidoreductase activity, acting on CH-OH group of donors; GO:0016899 oxidoreductase activity, acting on the CH-OH group of donors, oxygen as acceptor;	PF01070	FMN-dependent dehydrogenase	C	KOG0538	Glycolate oxidase
RC5G0258900	Glycosyltransferase	--	0.635	0.0162542	Down	53.681	15.2	6	1	0.903298	0.801219	0.625675	1.32796	1.15596	1.1859	chloroplast									CG	KOG1192	UDP-glucuronosyl and UDP-glucosyl transferase
RC5G0282600	Putative casein kinase substrate, phosphoprotein PP28	--	0.5599	0.000561956	Down	18.471	22.2	4	3	0.652698	0.716506	0.784361	1.31085	1.3142	1.22138	nucleus							PF10252	Casein kinase substrate phosphoprotein PP28	S	KOG3375	Phosphoprotein/predicted coiled-coil protein
RC5G0304200	NADPH-protochlorophyllide oxidoreductase	--	0.6562	0.000184384	Down	42.676	59.2	16	16	0.784726	0.760965	0.8315	1.25094	1.19315	1.17872	chloroplast	K00218	por; protochlorophyllide reductase [EC:1.3.1.33]	map00860 Porphyrin and chlorophyll metabolism; map01100 Metabolic pathways; map01110 Biosynthesis of secondary metabolites	GO:0007275 multicellular organism development; GO:0008152 metabolic process; GO:0009314 response to radiation; GO:0009416 response to light stimulus; GO:0009628 response to abiotic stimulus; GO:0009639 response to red or far red light; GO:0009640 photomorphogenesis; GO:0009642 response to light intensity; GO:0009646 response to absence of light; GO:0009647 skotomorphogenesis; GO:0009719 response …	GO:0005622 intracellular; GO:0005623 cell; GO:0005737 cytoplasm; GO:0009507 chloroplast; GO:0009526 plastid envelope; GO:0009527 plastid outer membrane; GO:0009534 chloroplast thylakoid; GO:0009535 chloroplast thylakoid membrane; GO:0009536 plastid; GO:0009579 thylakoid; GO:0009707 chloroplast outer membrane; GO:0009941 chloroplast envelope; GO:0016020 membrane; GO:0019867 outer membrane; GO:0031…	GO:0003824 catalytic activity; GO:0005488 binding; GO:0005515 protein binding; GO:0016491 oxidoreductase activity; GO:0016627 oxidoreductase activity, acting on the CH-CH group of donors; GO:0016628 oxidoreductase activity, acting on the CH-CH group of donors, NAD or NADP as acceptor; GO:0016630 protochlorophyllide reductase activity; GO:0019904 protein domain specific binding;	PF00106	short chain dehydrogenase	Q	KOG1208	Dehydrogenases with different specificities (related to short-chain alcohol dehydrogenases)
RC5G0397600	Putative long-chain-alcohol oxidase, FAD/NAD(P)-binding domain-containing protein	--	2.6919	0.000226648	Up	57.57	28.3	10	3	1.42388	1.53653	1.4144	0.570783	0.465057	0.589348	plasma membrane	K00108	betA, CHDH; choline dehydrogenase [EC:1.1.99.1]	map00260 Glycine, serine and threonine metabolism; map01100 Metabolic pathways	GO:0006082 organic acid metabolic process; GO:0006629 lipid metabolic process; GO:0006631 fatty acid metabolic process; GO:0007154 cell communication; GO:0007267 cell-cell signaling; GO:0007275 multicellular organism development; GO:0008152 metabolic process; GO:0009553 embryo sac development; GO:0009987 cellular process; GO:0010430 fatty acid omega-oxidation; GO:0019395 fatty acid oxidation; GO:…	GO:0005576 extracellular region;	GO:0000166 nucleotide binding; GO:0003824 catalytic activity; GO:0005488 binding; GO:0016829 lyase activity; GO:0016830 carbon-carbon lyase activity; GO:0016832 aldehyde-lyase activity; GO:0036094 small molecule binding; GO:0043167 ion binding; GO:0043168 anion binding; GO:0046593 mandelonitrile lyase activity; GO:0048037 cofactor binding; GO:0050660 flavin adenine dinucleotide binding; GO:005066…	PF00732; PF05199	GMC oxidoreductase; GMC oxidoreductase	L	KOG1238	Glucose dehydrogenase/choline dehydrogenase/mandelonitrile lyase (GMC oxidoreductase family)
RC5G0431800	Putative oxidoreductase	--	2.6569	0.0337701	Up	147.93	8.8	9	9	2.21596	1.01589	1.12742	0.429826	0.468634	0.742269	chloroplast	K09842	AAO3; abscisic-aldehyde oxidase [EC:1.2.3.14]	map00906 Carotenoid biosynthesis; map01100 Metabolic pathways; map01110 Biosynthesis of secondary metabolites	GO:0006066 alcohol metabolic process; GO:0006082 organic acid metabolic process; GO:0006629 lipid metabolic process; GO:0006714 sesquiterpenoid metabolic process; GO:0006720 isoprenoid metabolic process; GO:0006721 terpenoid metabolic process; GO:0006790 sulfur compound metabolic process; GO:0006807 nitrogen compound metabolic process; GO:0008152 metabolic process; GO:0008299 isoprenoid biosynthe…	GO:0005622 intracellular; GO:0005623 cell; GO:0005737 cytoplasm; GO:0005829 cytosol;	GO:0000166 nucleotide binding; GO:0003824 catalytic activity; GO:0004029 aldehyde dehydrogenase (NAD+) activity; GO:0004031 aldehyde oxidase activity; GO:0005488 binding; GO:0005515 protein binding; GO:0010293 abscisic aldehyde oxidase activity; GO:0016491 oxidoreductase activity; GO:0016620 oxidoreductase activity, acting on the aldehyde or oxo group of donors, NAD or NADP as acceptor; GO:001662…	PF00111; PF01799; PF03450; PF01315	2Fe-2S iron-sulfur cluster binding domain; [2Fe-2S] binding domain; CO dehydrogenase flavoprotein C-terminal domain; Aldehyde oxidase and xanthine dehydrogenase, a/b hammerhead domain	F	KOG0430	Xanthine dehydrogenase
RC5G0463100	Putative PRP1 splicing factor, tetratricopeptide-like helical domain-containing protein	--	1.5611	0.00175316	Up	114.61	13.8	10	9	1.21889	1.23971	1.19864	0.85384	0.696233	0.792699	chloroplast	K12855	PRPF6, PRP6; pre-mRNA-processing factor 6	map03040 Spliceosome	GO:0000244 spliceosomal tri-snRNP complex assembly; GO:0000375 RNA splicing, via transesterification reactions; GO:0000377 RNA splicing, via transesterification reactions with bulged adenosine as nucleophile; GO:0000387 spliceosomal snRNP assembly; GO:0000398 mRNA splicing, via spliceosome; GO:0006139 nucleobase-containing compound metabolic process; GO:0006259 DNA metabolic process; GO:0006304 D…	GO:0005622 intracellular; GO:0005623 cell; GO:0005634 nucleus; GO:0005654 nucleoplasm; GO:0005681 spliceosomal complex; GO:0005682 U5 snRNP; GO:0005684 U2-type spliceosomal complex; GO:0015030 Cajal body; GO:0016604 nuclear body; GO:0016607 nuclear speck; GO:0030532 small nuclear ribonucleoprotein complex; GO:0031974 membrane-enclosed lumen; GO:0031981 nuclear lumen; GO:0032991 protein-containing…	GO:0003676 nucleic acid binding; GO:0003712 transcription coregulator activity; GO:0003713 transcription coactivator activity; GO:0003723 RNA binding; GO:0005102 signaling receptor binding; GO:0005488 binding; GO:0005515 protein binding; GO:0008134 transcription factor binding; GO:0035257 nuclear hormone receptor binding; GO:0035258 steroid hormone receptor binding; GO:0043021 ribonucleoprotein c…	PF00240; PF06424	Ubiquitin family; PRP1 splicing factor, N-terminal	A	KOG0495	HAT repeat protein
RC5G0471900	Putative iron-chelate-transporting ATPase	--	2.6004	4.19445e-06	Up	163.81	37.2	47	9	1.48301	1.41127	1.43925	0.574016	0.562054	0.530391	plasma membrane				GO:0006810 transport; GO:0051179 localization; GO:0051234 establishment of localization; GO:0055085 transmembrane transport;	GO:0005623 cell; GO:0005886 plasma membrane; GO:0016020 membrane; GO:0016021 integral component of membrane; GO:0031224 intrinsic component of membrane; GO:0071944 cell periphery;	GO:0003824 catalytic activity; GO:0005215 transporter activity; GO:0015399 primary active transmembrane transporter activity; GO:0016462 pyrophosphatase activity; GO:0016787 hydrolase activity; GO:0016817 hydrolase activity, acting on acid anhydrides; GO:0016818 hydrolase activity, acting on acid anhydrides, in phosphorus-containing anhydrides; GO:0016887 ATPase activity; GO:0017111 nucleoside-tr…	PF00005	ABC transporter	Q	KOG0065	Pleiotropic drug resistance proteins (PDR1-15), ABC superfamily
RC5G0472200	Putative Caspase-like domain-containing protein	--	0.4028	0.00720588	Down	35.34	40.6	7	7	0.563849	0.758603	0.400277	1.48143	1.35933	1.43651	cytoplasm	K22684	MCA1; metacaspase-1 [EC:3.4.22.-]		GO:0006508 proteolysis; GO:0006807 nitrogen compound metabolic process; GO:0008152 metabolic process; GO:0019538 protein metabolic process; GO:0043170 macromolecule metabolic process; GO:0044238 primary metabolic process; GO:0071704 organic substance metabolic process; GO:1901564 organonitrogen compound metabolic process;	GO:0005576 extracellular region; GO:0048046 apoplast;	GO:0003824 catalytic activity; GO:0008233 peptidase activity; GO:0008234 cysteine-type peptidase activity; GO:0016787 hydrolase activity; GO:0070011 peptidase activity, acting on L-amino acid peptides; GO:0140096 catalytic activity, acting on a protein;	PF00656	Caspase domain	DO	KOG1546	Metacaspase involved in regulation of apoptosis
RC5G0497500	Carboxypeptidase	--	0.4489	7.11553e-07	Down	57.049	49.1	18	16	0.620951	0.629693	0.608322	1.35375	1.40621	1.38107	chloroplast	K16298	SCPL-IV; serine carboxypeptidase-like clade IV [EC:3.4.16.-]		GO:0006508 proteolysis; GO:0006807 nitrogen compound metabolic process; GO:0008152 metabolic process; GO:0009056 catabolic process; GO:0009057 macromolecule catabolic process; GO:0009987 cellular process; GO:0019538 protein metabolic process; GO:0030163 protein catabolic process; GO:0043170 macromolecule metabolic process; GO:0044237 cellular metabolic process; GO:0044238 primary metabolic proces…	GO:0005576 extracellular region; GO:0005622 intracellular; GO:0005623 cell; GO:0005737 cytoplasm; GO:0005773 vacuole; GO:0005777 peroxisome; GO:0005783 endoplasmic reticulum; GO:0005789 endoplasmic reticulum membrane; GO:0012505 endomembrane system; GO:0016020 membrane; GO:0031984 organelle subcompartment; GO:0042175 nuclear outer membrane-endoplasmic reticulum membrane network; GO:0042579 microb…	GO:0003824 catalytic activity; GO:0004180 carboxypeptidase activity; GO:0004185 serine-type carboxypeptidase activity; GO:0008233 peptidase activity; GO:0008236 serine-type peptidase activity; GO:0008238 exopeptidase activity; GO:0016787 hydrolase activity; GO:0017171 serine hydrolase activity; GO:0070008 serine-type exopeptidase activity; GO:0070011 peptidase activity, acting on L-amino acid pep…	PF00450	Serine carboxypeptidase	O	KOG1282	Serine carboxypeptidases (lysosomal cathepsin A)
RC5G0509000	Putative major intrinsic protein	--	0.5945	0.0106745	Down	30.195	22.1	4	4	0.735051	0.706531	0.795488	1.35608	1.40518	1.00167	plasma membrane	K09872	PIP; aquaporin PIP							G	KOG0223	Aquaporin (major intrinsic protein family)
RC5G0512200	Protein disulfide-isomerase	--	0.5723	4.77757e-06	Down	63.626	38.2	19	19	0.73056	0.73169	0.721706	1.31135	1.26293	1.24177	chloroplast	K09580	PDIA1, P4HB; protein disulfide-isomerase A1 [EC:5.3.4.1]	map04141 Protein processing in endoplasmic reticulum	GO:0006457 protein folding; GO:0006950 response to stress; GO:0006979 response to oxidative stress; GO:0009987 cellular process; GO:0033554 cellular response to stress; GO:0034976 response to endoplasmic reticulum stress; GO:0050896 response to stimulus; GO:0051716 cellular response to stimulus;	GO:0005622 intracellular; GO:0005623 cell; GO:0005737 cytoplasm; GO:0005739 mitochondrion; GO:0005773 vacuole; GO:0005774 vacuolar membrane; GO:0005783 endoplasmic reticulum; GO:0009507 chloroplast; GO:0009536 plastid; GO:0012505 endomembrane system; GO:0016020 membrane; GO:0031090 organelle membrane; GO:0043226 organelle; GO:0043227 membrane-bounded organelle; GO:0043229 intracellular organelle;…	GO:0003756 protein disulfide isomerase activity; GO:0003824 catalytic activity; GO:0016853 isomerase activity; GO:0016860 intramolecular oxidoreductase activity; GO:0016864 intramolecular oxidoreductase activity, transposing S-S bonds; GO:0140096 catalytic activity, acting on a protein;	PF00085; PF13848	Thioredoxin; Thioredoxin-like domain	O	KOG0190	Protein disulfide isomerase (prolyl 4-hydroxylase beta subunit)
RC5G0516200	Protein transport protein Sec61 subunit beta	--	2.1311	0.0366338	Up	10.942	53.6	4	4	1.37782	1.13172	1.57421	0.428865	0.964764	0.522626	chloroplast	K09481	SEC61B, SBH2; protein transport protein SEC61 subunit beta	map03060 Protein export; map04141 Protein processing in endoplasmic reticulum; map04145 Phagosome						U	KOG3457	Sec61 protein translocation complex, beta subunit
RC5G0525200	Thiamine thiazole synthase, chloroplastic	--	0.6116	2.44846e-05	Down	37.724	31.7	7	7	0.742946	0.75742	0.776719	1.27418	1.25006	1.19867	chloroplast	K03146	THI4, THI1; cysteine-dependent adenosine diphosphate thiazole synthase [EC:2.4.2.60]	map00730 Thiamine metabolism; map01100 Metabolic pathways	GO:0006725 cellular aromatic compound metabolic process; GO:0006766 vitamin metabolic process; GO:0006767 water-soluble vitamin metabolic process; GO:0006772 thiamine metabolic process; GO:0006790 sulfur compound metabolic process; GO:0006807 nitrogen compound metabolic process; GO:0008152 metabolic process; GO:0009058 biosynthetic process; GO:0009110 vitamin biosynthetic process; GO:0009228 thia…	GO:0005622 intracellular; GO:0005623 cell; GO:0005737 cytoplasm; GO:0005829 cytosol;	GO:0005488 binding; GO:0005506 iron ion binding; GO:0043167 ion binding; GO:0043169 cation binding; GO:0046872 metal ion binding; GO:0046914 transition metal ion binding;			H	KOG2960	Protein involved in thiamine biosynthesis and DNA damage tolerance
RC5G0530400	Mitogen-activated protein kinase	--	2.5488	9.29056e-06	Up	29.227	48.2	8	7	1.47941	1.4486	1.38127	0.57413	0.534826	0.581764	cytoplasm	K20536	MPK3; mitogen-activated protein kinase 3 [EC:2.7.11.24]	map04016 MAPK signaling pathway - plant; map04626 Plant-pathogen interaction	GO:0000003 reproduction; GO:0000165 MAPK cascade; GO:0001101 response to acid chemical; GO:0003006 developmental process involved in reproduction; GO:0006464 cellular protein modification process; GO:0006468 protein phosphorylation; GO:0006725 cellular aromatic compound metabolic process; GO:0006790 sulfur compound metabolic process; GO:0006793 phosphorus metabolic process; GO:0006796 phosphate-c…	GO:0005622 intracellular; GO:0005623 cell; GO:0005634 nucleus; GO:0005737 cytoplasm; GO:0043226 organelle; GO:0043227 membrane-bounded organelle; GO:0043229 intracellular organelle; GO:0043231 intracellular membrane-bounded organelle;	GO:0003824 catalytic activity; GO:0004672 protein kinase activity; GO:0004674 protein serine/threonine kinase activity; GO:0004707 MAP kinase activity; GO:0016301 kinase activity; GO:0016740 transferase activity; GO:0016772 transferase activity, transferring phosphorus-containing groups; GO:0016773 phosphotransferase activity, alcohol group as acceptor; GO:0140096 catalytic activity, acting on a …	PF00069	Protein kinase domain	T	KOG0660	Mitogen-activated protein kinase
RC5G0535400	Putative chitinase	--	0.5233	0.000368342	Down	33.52	25.1	5	5	0.655842	0.699352	0.705889	1.40355	1.35564	1.17973	nucleus							PF00704	Glycosyl hydrolases family 18
RC5G0626300	Expansin	--	0.6507	0.0213851	Down	27.145	27.3	4	4	0.644911	0.751982	0.968304	1.22718	1.15684	1.25078	extracellular	K20628	exlX; expansin		GO:0006949 syncytium formation; GO:0009653 anatomical structure morphogenesis; GO:0009987 cellular process; GO:0032502 developmental process; GO:0048646 anatomical structure formation involved in morphogenesis; GO:0048856 anatomical structure development;	GO:0005618 cell wall; GO:0005623 cell; GO:0016020 membrane; GO:0030312 external encapsulating structure; GO:0071944 cell periphery;		PF03330; PF01357	Rare lipoprotein A (RlpA)-like double-psi beta-barrel; Pollen allergen
RC5G0633200	Putative Root phototropism protein	--	0.5897	0.00875298	Down	64.457	26.9	12	12	0.628226	0.694337	0.903072	1.33823	1.21172	1.22442	chloroplast				GO:0009314 response to radiation; GO:0009416 response to light stimulus; GO:0009605 response to external stimulus; GO:0009606 tropism; GO:0009628 response to abiotic stimulus; GO:0009637 response to blue light; GO:0009638 phototropism; GO:0050896 response to stimulus;	GO:0005622 intracellular; GO:0005623 cell; GO:0005634 nucleus; GO:0005737 cytoplasm; GO:0043226 organelle; GO:0043227 membrane-bounded organelle; GO:0043229 intracellular organelle; GO:0043231 intracellular membrane-bounded organelle;		PF00651	BTB/POZ domain
RC5G0636800	Putative adenylylsulfatase	--	1.5289	0.0436702	Up	18.1	21.9	3	3	1.19873	1.14211	1.28655	1.03546	0.703976	0.633173	chloroplast	K01522	FHIT; bis(5'-adenosyl)-triphosphatase [EC:3.6.1.29]	map00230 Purine metabolism; map01100 Metabolic pathways		GO:0005622 intracellular; GO:0005623 cell; GO:0005737 cytoplasm; GO:0005829 cytosol;	GO:0003824 catalytic activity; GO:0016787 hydrolase activity; GO:0016810 hydrolase activity, acting on carbon-nitrogen (but not peptide) bonds; GO:0016811 hydrolase activity, acting on carbon-nitrogen (but not peptide) bonds, in linear amides; GO:0016817 hydrolase activity, acting on acid anhydrides; GO:0016819 hydrolase activity, acting on acid anhydrides, in sulfonyl-containing anhydrides; GO:0…	PF01230	HIT domain	F	KOG3379	Diadenosine polyphosphate hydrolase and related proteins of the histidine triad (HIT) family
RC5G0649600	Putative EF-hand domain pair protein	--	0.6446	0.0110669	Down	26.052	47.3	9	9	0.863167	0.768279	0.720334	1.42026	1.13359	1.09437	nucleus	K06268	PPP3R, CNB; serine/threonine-protein phosphatase 2B regulatory subunit		GO:0005513 detection of calcium ion; GO:0009593 detection of chemical stimulus; GO:0010035 response to inorganic substance; GO:0010038 response to metal ion; GO:0042221 response to chemical; GO:0042592 homeostatic process; GO:0048878 chemical homeostasis; GO:0050801 ion homeostasis; GO:0050896 response to stimulus; GO:0051592 response to calcium ion; GO:0051606 detection of stimulus; GO:0055065 m…	GO:0000325 plant-type vacuole; GO:0005622 intracellular; GO:0005623 cell; GO:0005737 cytoplasm; GO:0005773 vacuole; GO:0005774 vacuolar membrane; GO:0005886 plasma membrane; GO:0009705 plant-type vacuole membrane; GO:0016020 membrane; GO:0031090 organelle membrane; GO:0043226 organelle; GO:0043227 membrane-bounded organelle; GO:0043229 intracellular organelle; GO:0043231 intracellular membrane-bo…	GO:0005488 binding; GO:0005509 calcium ion binding; GO:0043167 ion binding; GO:0043169 cation binding; GO:0046872 metal ion binding;	PF13833; PF13499	EF-hand domain pair; EF-hand domain pair	T	KOG0034	Ca2+/calmodulin-dependent protein phosphatase (calcineurin subunit B), EF-Hand superfamily protein
RC5G0655400	GBF-interacting protein 1-like	--	1.7298	0.00379846	Up	78.244	11.4	5	5	1.10851	1.21716	1.47634	0.769129	0.692166	0.7367	nucleus	K23625	ATXN2_2L; ataxin 2/2L		GO:0043388 positive regulation of DNA binding; GO:0044093 positive regulation of molecular function; GO:0051098 regulation of binding; GO:0051099 positive regulation of binding; GO:0051101 regulation of DNA binding; GO:0065007 biological regulation; GO:0065009 regulation of molecular function;	GO:0005622 intracellular; GO:0005623 cell; GO:0005634 nucleus; GO:0043226 organelle; GO:0043227 membrane-bounded organelle; GO:0043229 intracellular organelle; GO:0043231 intracellular membrane-bounded organelle;	GO:0005488 binding; GO:0005515 protein binding; GO:0042802 identical protein binding; GO:0051082 unfolded protein binding;
RC5G0664300	Putative alpha-L-arabinofuranosidase B, arabinose-binding domain, six-hairpin glycosidase	--	0.641	0.000171059	Down	96.637	47.6	32	19	0.826183	0.745834	0.771669	1.22759	1.24099	1.18774	endoplasmic reticulum,plasma membrane	K09955	K09955; uncharacterized protein
RC5G0673600	Lipoxygenase	--	1.5067	0.0484529	Up	110.56	11.4	8	5	1.19873	1.3567	1.05102	0.952484	0.829111	0.611948	cytoplasm	K00454	LOX2S; lipoxygenase [EC:1.13.11.12]	map00591 Linoleic acid metabolism; map00592 alpha-Linolenic acid metabolism; map01100 Metabolic pathways; map01110 Biosynthesis of secondary metabolites	GO:0006082 organic acid metabolic process; GO:0006629 lipid metabolic process; GO:0006631 fatty acid metabolic process; GO:0006690 icosanoid metabolic process; GO:0008152 metabolic process; GO:0009987 cellular process; GO:0010597 green leaf volatile biosynthetic process; GO:0019372 lipoxygenase pathway; GO:0019752 carboxylic acid metabolic process; GO:0032787 monocarboxylic acid metabolic process…	GO:0005622 intracellular; GO:0005623 cell; GO:0005737 cytoplasm; GO:0009507 chloroplast; GO:0009532 plastid stroma; GO:0009534 chloroplast thylakoid; GO:0009536 plastid; GO:0009570 chloroplast stroma; GO:0009579 thylakoid; GO:0031976 plastid thylakoid; GO:0031984 organelle subcompartment; GO:0043226 organelle; GO:0043227 membrane-bounded organelle; GO:0043229 intracellular organelle; GO:0043231 i…	GO:0003824 catalytic activity; GO:0016165 linoleate 13S-lipoxygenase activity; GO:0016491 oxidoreductase activity; GO:0016701 oxidoreductase activity, acting on single donors with incorporation of molecular oxygen; GO:0016702 oxidoreductase activity, acting on single donors with incorporation of molecular oxygen, incorporation of two atoms of oxygen; GO:0051213 dioxygenase activity;	PF01477; PF00305	PLAT/LH2 domain; Lipoxygenase
RC6G0030700	Putative Heat shock protein 70 family	--	2.0099	0.024547	Up	61.653	15.5	7	0	1.51362	1.58633	0.90665	0.742062	0.663095	0.588238	cytoskeleton	K03283	HSPA1s; heat shock 70kDa protein 1/2/6/8	map03040 Spliceosome; map04141 Protein processing in endoplasmic reticulum; map04144 Endocytosis						O	KOG0101	Molecular chaperones HSP70/HSC70, HSP70 superfamily
RC6G0035200	Putative translocon-associated protein (TRAP), alpha subunit	--	0.5916	0.00188446	Down	28.351	10.6	2	2	0.723697	0.676881	0.829693	1.2537	1.16997	1.34607	plasma membrane	K13249	SSR1; translocon-associated protein subunit alpha	map04141 Protein processing in endoplasmic reticulum	GO:0006605 protein targeting; GO:0006612 protein targeting to membrane; GO:0006613 cotranslational protein targeting to membrane; GO:0006810 transport; GO:0006886 intracellular protein transport; GO:0008104 protein localization; GO:0015031 protein transport; GO:0015833 peptide transport; GO:0033036 macromolecule localization; GO:0034613 cellular protein localization; GO:0042886 amide transport; G…	GO:0005622 intracellular; GO:0005623 cell; GO:0005737 cytoplasm; GO:0005773 vacuole; GO:0005774 vacuolar membrane; GO:0005783 endoplasmic reticulum; GO:0005789 endoplasmic reticulum membrane; GO:0005794 Golgi apparatus; GO:0005886 plasma membrane; GO:0009507 chloroplast; GO:0009534 chloroplast thylakoid; GO:0009535 chloroplast thylakoid membrane; GO:0009536 plastid; GO:0009579 thylakoid; GO:00125…				U	KOG1631	Translocon-associated complex TRAP, alpha subunit
RC6G0049300	Putative squalene monooxygenase	--	4.032	0.0080491	Up	54.856	30.2	10	6	0.932248	1.50575	2.36963	0.409242	0.380924	0.402208	chloroplast	K00511	SQLE, ERG1; squalene monooxygenase [EC:1.14.14.17]	map00100 Steroid biosynthesis; map00909 Sesquiterpenoid and triterpenoid biosynthesis; map01100 Metabolic pathways; map01110 Biosynthesis of secondary metabolites				PF01266	FAD dependent oxidoreductase	I	KOG1298	Squalene monooxygenase
RC6G0060700	Glycosyltransferase	--	2.5657	0.00156378	Up	51.52	12.7	4	2	1.24867	1.48583	1.23426	0.492092	0.539142		cytoplasm	K13691	SGT1; pathogen-inducible salicylic acid glucosyltransferase [EC:2.4.1.-]		GO:0000302 response to reactive oxygen species; GO:0001101 response to acid chemical; GO:0006082 organic acid metabolic process; GO:0006520 cellular amino acid metabolic process; GO:0006725 cellular aromatic compound metabolic process; GO:0006807 nitrogen compound metabolic process; GO:0006950 response to stress; GO:0006970 response to osmotic stress; GO:0006972 hyperosmotic response; GO:0006979 …	GO:0005622 intracellular; GO:0005623 cell; GO:0005737 cytoplasm; GO:0005829 cytosol; GO:0043226 organelle; GO:0043227 membrane-bounded organelle; GO:0043229 intracellular organelle; GO:0043231 intracellular membrane-bounded organelle;	GO:0003824 catalytic activity; GO:0008194 UDP-glycosyltransferase activity; GO:0016740 transferase activity; GO:0016757 transferase activity, transferring glycosyl groups; GO:0016758 transferase activity, transferring hexosyl groups; GO:0035251 UDP-glucosyltransferase activity; GO:0046527 glucosyltransferase activity; GO:0052638 indole-3-butyrate beta-glucosyltransferase activity; GO:0052639 sali…			CG	KOG1192	UDP-glucuronosyl and UDP-glucosyl transferase
RC6G0060900	Glycosyltransferase	--	2.8039	0.00322025	Up	53.628	9.7	4	2	1.23623	1.22326	1.96317	0.5341	0.49254	0.550702	cytoplasm	K13691	SGT1; pathogen-inducible salicylic acid glucosyltransferase [EC:2.4.1.-]		GO:0000302 response to reactive oxygen species; GO:0001101 response to acid chemical; GO:0006082 organic acid metabolic process; GO:0006520 cellular amino acid metabolic process; GO:0006725 cellular aromatic compound metabolic process; GO:0006807 nitrogen compound metabolic process; GO:0006950 response to stress; GO:0006970 response to osmotic stress; GO:0006972 hyperosmotic response; GO:0006979 …	GO:0005622 intracellular; GO:0005623 cell; GO:0005737 cytoplasm; GO:0005829 cytosol; GO:0043226 organelle; GO:0043227 membrane-bounded organelle; GO:0043229 intracellular organelle; GO:0043231 intracellular membrane-bounded organelle;	GO:0003824 catalytic activity; GO:0008194 UDP-glycosyltransferase activity; GO:0016740 transferase activity; GO:0016757 transferase activity, transferring glycosyl groups; GO:0016758 transferase activity, transferring hexosyl groups; GO:0035251 UDP-glucosyltransferase activity; GO:0046527 glucosyltransferase activity; GO:0052638 indole-3-butyrate beta-glucosyltransferase activity; GO:0052639 sali…			CG	KOG1192	UDP-glucuronosyl and UDP-glucosyl transferase
RC6G0067200	Putative peptidase S10, serine carboxypeptidase, alpha/Beta hydrolase	--	0.5859	0.00113445	Down	52.094	26.6	8	6	0.799608	0.73098	0.686162	1.37221	1.17132	1.23972	endoplasmic reticulum	K16296	SCPL-I; serine carboxypeptidase-like clade I [EC:3.4.16.-]					PF00450	Serine carboxypeptidase	EO	KOG1282	Serine carboxypeptidases (lysosomal cathepsin A)
RC6G0067400	Putative peptidase S10, serine carboxypeptidase, alpha/Beta hydrolase	--	0.6549	0.0211758	Down	49.998	26.2	11	6	0.645286	0.836621	0.892574	1.36063	1.13617	1.12871	chloroplast	K16296	SCPL-I; serine carboxypeptidase-like clade I [EC:3.4.16.-]					PF00450	Serine carboxypeptidase	EO	KOG1282	Serine carboxypeptidases (lysosomal cathepsin A)
RC6G0078900	Putative xylan 1,4-beta-xylosidase	--	0.3644	1.74536e-05	Down	86.014	28.8	15	15	0.527441	0.542089	0.532791	1.5025	1.54474	1.35044	plasma membrane	K15920	XYL4; xylan 1,4-beta-xylosidase [EC:3.2.1.37]	map00520 Amino sugar and nucleotide sugar metabolism; map01100 Metabolic pathways		GO:0005618 cell wall; GO:0005623 cell; GO:0030312 external encapsulating structure; GO:0071944 cell periphery;		PF00933; PF01915	Glycosyl hydrolase family 3 N terminal domain; Glycosyl hydrolase family 3 C-terminal domain
RC6G0098500	Putative C2 domain-containing protein	--	1.8041	0.016988	Up	32.09	13.1	3	3	1.32597	1.31607	1.00888	0.64367		0.705413	nucleus							PF00168	C2 domain	S	KOG1030	Predicted Ca2+-dependent phospholipid-binding protein
RC6G0123700	Putative carboxylesterase, 2-hydroxyisoflavanone dehydratase	--	1.813	0.0338399	Up	34.434	28.4	6	6	1.33082	1.24643	1.28982	0.461503	0.821562	0.849864	cytoplasm							PF07859	alpha/beta hydrolase fold	V	KOG1515	Arylacetamide deacetylase
RC6G0126200	Putative nucleotide-binding alpha-beta plait domain-containing protein	--	1.646	0.000518102	Up	46.006	33.9	11	11	1.27147	1.26634	1.19462	0.7203	0.824731	0.722534	nucleus							PF00076	RNA recognition motif. (a.k.a. RRM, RBD, or RNP domain)	A	KOG0118	FOG: RRM domain
RC6G0133400	Putative oxoglutarate/iron-dependent dioxygenase, non-heme dioxygenase domain-containing protein	--	2.9477	1.42764e-05	Up	41.191	31.7	9	4	1.51345	1.47339	1.4933	0.488651	0.549715	0.481496	cytoplasm							PF03171	2OG-Fe(II) oxygenase superfamily	Q	KOG0143	Iron/ascorbate family oxidoreductases
RC6G0179700	Putative rossmann-like alpha/beta/alpha sandwich protein	--	1.8643	0.000328784	Up	19.511	49.7	7	7	1.38985	1.30483	1.21059	0.750421	0.670657	0.673651	cytoplasm							PF00582	Universal stress protein family
RC6G0198100	Putative squalene synthase	--	1.7303	0.00140758	Up	52.091	44.3	16	16	1.34376	1.34094	1.11775	0.779602	0.719697	0.698254	cytoskeleton	K00801	FDFT1; farnesyl-diphosphate farnesyltransferase [EC:2.5.1.21]	map00100 Steroid biosynthesis; map00909 Sesquiterpenoid and triterpenoid biosynthesis; map01100 Metabolic pathways; map01110 Biosynthesis of secondary metabolites	GO:0006629 lipid metabolic process; GO:0006644 phospholipid metabolic process; GO:0006694 steroid biosynthetic process; GO:0006720 isoprenoid metabolic process; GO:0006721 terpenoid metabolic process; GO:0006793 phosphorus metabolic process; GO:0006796 phosphate-containing compound metabolic process; GO:0008152 metabolic process; GO:0008202 steroid metabolic process; GO:0008610 lipid biosynthetic…	GO:0005622 intracellular; GO:0005623 cell; GO:0005737 cytoplasm; GO:0005783 endoplasmic reticulum; GO:0005789 endoplasmic reticulum membrane; GO:0005886 plasma membrane; GO:0012505 endomembrane system; GO:0016020 membrane; GO:0031984 organelle subcompartment; GO:0042175 nuclear outer membrane-endoplasmic reticulum membrane network; GO:0043226 organelle; GO:0043227 membrane-bounded organelle; GO:0…	GO:0003824 catalytic activity; GO:0004310 farnesyl-diphosphate farnesyltransferase activity; GO:0004311 farnesyltranstransferase activity; GO:0004659 prenyltransferase activity; GO:0016740 transferase activity; GO:0016765 transferase activity, transferring alkyl or aryl (other than methyl) groups; GO:0051996 squalene synthase activity;	PF00494	Squalene/phytoene synthase	I	KOG1459	Squalene synthetase
RC6G0214700	Putative transcription factor C2H2 family	--	1.5509	0.00359282	Up	43.636	34.3	9	9	1.35591	1.19934	1.09266	0.744161	0.835271	0.772663	nucleus	K23333	RMND5; E3 ubiquitin-protein transferase RMND5 [EC:2.3.2.27]		GO:0006508 proteolysis; GO:0006511 ubiquitin-dependent protein catabolic process; GO:0006807 nitrogen compound metabolic process; GO:0008152 metabolic process; GO:0009056 catabolic process; GO:0009057 macromolecule catabolic process; GO:0009987 cellular process; GO:0010498 proteasomal protein catabolic process; GO:0019538 protein metabolic process; GO:0019941 modification-dependent protein catabo…	GO:0005622 intracellular; GO:0005623 cell; GO:0005634 nucleus; GO:0005737 cytoplasm; GO:0032991 protein-containing complex; GO:0034657 GID complex; GO:0043226 organelle; GO:0043227 membrane-bounded organelle; GO:0043229 intracellular organelle; GO:0043231 intracellular membrane-bounded organelle;		PF10607; PF13445	CTLH/CRA C-terminal to LisH motif domain; RING-type zinc-finger, LisH dimerisation motif	O	KOG2817	Predicted E3 ubiquitin ligase
RC6G0240000	Putative triacylglycerol lipase	--	1.7398	0.000514347	Up	40.638	17.3	4	4	1.17734	1.34552	1.28724	0.707359	0.697584	0.784965	chloroplast
RC6G0249600	Laccase	--	0.6546	7.05624e-05	Down	67.371	11.6	4	2	0.752537	0.81249	0.808784	1.2022	1.21402	1.20996	cytoplasm	K05909	E1.10.3.2; laccase [EC:1.10.3.2]					PF07732; PF00394; PF07731	Multicopper oxidase; Multicopper oxidase; Multicopper oxidase	Q	KOG1263	Multicopper oxidases
RC6G0257700	Putative transcription factor AP2-EREBP family	--	1.6049	0.00119348	Up	45.439	14.4	4	4	1.11605	1.22371	1.19284		0.749302	0.718092	nucleus				GO:0001101 response to acid chemical; GO:0006355 regulation of transcription, DNA-templated; GO:0006950 response to stress; GO:0006952 defense response; GO:0006970 response to osmotic stress; GO:0009605 response to external stimulus; GO:0009607 response to biotic stimulus; GO:0009620 response to fungus; GO:0009628 response to abiotic stimulus; GO:0009719 response to endogenous stimulus; GO:000972…		GO:0003700 DNA-binding transcription factor activity; GO:0140110 transcription regulator activity;	PF00847	AP2 domain
RC6G0292500	Phospholipase-like	--	1.5982	0.00131427	Up	53.801	8.4	3	3	1.33701	1.11692	1.23677	0.793118	0.730343	0.785836	nucleus
RC6G0296300	Putative DnaJ domain, nucleotide-binding alpha-beta plait domain, DNAJC17, RNA recognition	--	1.6675	0.0485413	Up	32.308	20.7	3	3	0.981961	1.12827	1.46169	0.748873	0.679205		nucleus	K09537	DNAJC17; DnaJ homolog subfamily C member 17					PF00226; PF00076	DnaJ domain; RNA recognition motif. (a.k.a. RRM, RBD, or RNP domain)	A	KOG0691	Molecular chaperone (DnaJ superfamily)
RC6G0303900	Putative amino acid transporter, transmembrane domain-containing protein	--	2.4249	0.000207508	Up	58.599	19.4	8	6	1.34254	1.2985	1.60707	0.580592	0.568974	0.602317	plasma membrane									E	KOG1303	Amino acid transporters
RC6G0304900	Putative chitinase	--	5.0401	1.00899e-07	Up	34.948	52.6	11	11	1.72223	1.61672	1.66769	0.332179	0.329503	0.331677	extracellular	K20547	CHIB; basic endochitinase B [EC:3.2.1.14]	map00520 Amino sugar and nucleotide sugar metabolism; map01100 Metabolic pathways; map04016 MAPK signaling pathway - plant				PF00187; PF00182	Chitin recognition protein; Chitinase class I	S	KOG4742	Predicted chitinase
RC6G0315800	Putative chymopapain protein	--	0.6156	0.0123292	Down	40.214	24.3	6	6	0.796209	0.65341	0.83654	1.42812	1.07503	1.21069	vacuolar membrane	K16290	XCP; xylem cysteine proteinase [EC:3.4.22.-]		GO:0006508 proteolysis; GO:0006807 nitrogen compound metabolic process; GO:0006950 response to stress; GO:0006952 defense response; GO:0008152 metabolic process; GO:0008219 cell death; GO:0009056 catabolic process; GO:0009057 macromolecule catabolic process; GO:0009605 response to external stimulus; GO:0009607 response to biotic stimulus; GO:0009617 response to bacterium; GO:0009987 cellular proc…	GO:0000323 lytic vacuole; GO:0005576 extracellular region; GO:0005615 extracellular space; GO:0005618 cell wall; GO:0005622 intracellular; GO:0005623 cell; GO:0005737 cytoplasm; GO:0005764 lysosome; GO:0005773 vacuole; GO:0030312 external encapsulating structure; GO:0043226 organelle; GO:0043227 membrane-bounded organelle; GO:0043229 intracellular organelle; GO:0043231 intracellular membrane-boun…	GO:0003824 catalytic activity; GO:0004175 endopeptidase activity; GO:0004197 cysteine-type endopeptidase activity; GO:0008233 peptidase activity; GO:0008234 cysteine-type peptidase activity; GO:0016787 hydrolase activity; GO:0070011 peptidase activity, acting on L-amino acid peptides; GO:0140096 catalytic activity, acting on a protein;	PF08246; PF00112	Cathepsin propeptide inhibitor domain (I29); Papain family cysteine protease	O	KOG1543	Cysteine proteinase Cathepsin L
RC6G0351000	Putative pantoate--beta-alanine ligase (AMP-forming)	--	1.6122	0.0113042	Up	34.75	19.4	4	4	1.14097	1.36205	1.20003	0.657551	0.730491	0.908905	cytoplasm	K01918	panC; pantoate--beta-alanine ligase [EC:6.3.2.1]	map00410 beta-Alanine metabolism; map00770 Pantothenate and CoA biosynthesis; map01100 Metabolic pathways; map01110 Biosynthesis of secondary metabolites	GO:0000003 reproduction; GO:0003006 developmental process involved in reproduction; GO:0006082 organic acid metabolic process; GO:0006520 cellular amino acid metabolic process; GO:0006573 valine metabolic process; GO:0006575 cellular modified amino acid metabolic process; GO:0006732 coenzyme metabolic process; GO:0006766 vitamin metabolic process; GO:0006767 water-soluble vitamin metabolic proces…	GO:0005622 intracellular; GO:0005623 cell; GO:0005737 cytoplasm; GO:0005829 cytosol;	GO:0003824 catalytic activity; GO:0004592 pantoate-beta-alanine ligase activity; GO:0005488 binding; GO:0005515 protein binding; GO:0016874 ligase activity; GO:0016879 ligase activity, forming carbon-nitrogen bonds; GO:0016881 acid-amino acid ligase activity; GO:0042802 identical protein binding; GO:0042803 protein homodimerization activity; GO:0046983 protein dimerization activity;			H	KOG3042	Panthothenate synthetase
RC6G0356300	Putative glutathione transferase	--	3.5964	0.000447147	Up	25.946	29.8	5	0	1.60663	1.57692	1.51109	0.545143	0.373254	0.386959	chloroplast	K00799	GST, gst; glutathione S-transferase [EC:2.5.1.18]	map00480 Glutathione metabolism; map01100 Metabolic pathways				PF02798; PF00043	Glutathione S-transferase, N-terminal domain; Glutathione S-transferase, C-terminal domain	O	KOG0406	Glutathione S-transferase
RC6G0380900	Putative phosphate-transporting ATPase	--	2.0733	0.00122	Up	59.253	9.5	4	4	1.57493	1.2779	1.19489	0.638754	0.689565	0.62396	plasma membrane	K08176	PHO84; MFS transporter, PHS family, inorganic phosphate transporter		GO:0006810 transport; GO:0006811 ion transport; GO:0006820 anion transport; GO:0034220 ion transmembrane transport; GO:0051179 localization; GO:0051234 establishment of localization; GO:0055085 transmembrane transport; GO:0098656 anion transmembrane transport; GO:1901684 arsenate ion transmembrane transport;	GO:0005623 cell; GO:0005886 plasma membrane; GO:0005887 integral component of plasma membrane; GO:0016020 membrane; GO:0016021 integral component of membrane; GO:0031224 intrinsic component of membrane; GO:0031226 intrinsic component of plasma membrane; GO:0071944 cell periphery;	GO:0005215 transporter activity; GO:0008509 anion transmembrane transporter activity; GO:0015075 ion transmembrane transporter activity; GO:0015318 inorganic molecular entity transmembrane transporter activity; GO:0022857 transmembrane transporter activity; GO:1901683 arsenate ion transmembrane transporter activity;			P	KOG0252	Inorganic phosphate transporter
RC6G0397500	Putative chlorophyllase	--	1.6271	9.48122e-05	Up	33.655	24	7	7	1.25264	1.19959	1.26389	0.771383	0.722914	0.78958	cytoplasm	K08099	E3.1.1.14; chlorophyllase [EC:3.1.1.14]	map00860 Porphyrin and chlorophyll metabolism; map01100 Metabolic pathways; map01110 Biosynthesis of secondary metabolites	GO:0006725 cellular aromatic compound metabolic process; GO:0006778 porphyrin-containing compound metabolic process; GO:0006787 porphyrin-containing compound catabolic process; GO:0006807 nitrogen compound metabolic process; GO:0006950 response to stress; GO:0006952 defense response; GO:0008152 metabolic process; GO:0009056 catabolic process; GO:0009605 response to external stimulus; GO:0009607 r…	GO:0005622 intracellular; GO:0005623 cell; GO:0005737 cytoplasm; GO:0005773 vacuole; GO:0043226 organelle; GO:0043227 membrane-bounded organelle; GO:0043229 intracellular organelle; GO:0043231 intracellular membrane-bounded organelle;	GO:0003824 catalytic activity; GO:0016787 hydrolase activity; GO:0016788 hydrolase activity, acting on ester bonds; GO:0047746 chlorophyllase activity; GO:0052689 carboxylic ester hydrolase activity;
RC6G0409200	Putative nepenthesin	--	3.5748	0.00242708	Up	46.07	23.5	7	7	1.60763	1.56598	1.51486	0.572417	0.296495	0.442613	chloroplast									O	KOG1339	Aspartyl protease
RC6G0409600	Putative trans-2,3-dihydro-3-hydroxyanthranilate isomerase	--	2.0925	0.00361089	Up	33.041	13.4	3	3	1.23659	1.15697	1.39832		0.64599	0.562124	cytoplasm									S	KOG3033	Predicted PhzC/PhzF-type epimerase
RC6G0427600	Putative glutathione transferase	--	1.7576	0.00508433	Up	23.985	53.5	9	7	1.22475	1.50157	1.09784	0.779564	0.680494	0.715774	chloroplast	K00799	GST, gst; glutathione S-transferase [EC:2.5.1.18]	map00480 Glutathione metabolism; map01100 Metabolic pathways	GO:0001101 response to acid chemical; GO:0002239 response to oomycetes; GO:0002376 immune system process; GO:0006518 peptide metabolic process; GO:0006575 cellular modified amino acid metabolic process; GO:0006749 glutathione metabolic process; GO:0006790 sulfur compound metabolic process; GO:0006807 nitrogen compound metabolic process; GO:0006950 response to stress; GO:0006952 defense response; …	GO:0005576 extracellular region; GO:0005618 cell wall; GO:0005622 intracellular; GO:0005623 cell; GO:0005634 nucleus; GO:0005737 cytoplasm; GO:0005739 mitochondrion; GO:0005773 vacuole; GO:0005774 vacuolar membrane; GO:0005829 cytosol; GO:0005886 plasma membrane; GO:0005911 cell-cell junction; GO:0009506 plasmodesma; GO:0009507 chloroplast; GO:0009526 plastid envelope; GO:0009532 plastid stroma; …	GO:0003824 catalytic activity; GO:0004364 glutathione transferase activity; GO:0005488 binding; GO:0005507 copper ion binding; GO:0005515 protein binding; GO:0008144 drug binding; GO:0016740 transferase activity; GO:0016765 transferase activity, transferring alkyl or aryl (other than methyl) groups; GO:0019904 protein domain specific binding; GO:0033218 amide binding; GO:0042277 peptide binding; …	PF02798; PF00043	Glutathione S-transferase, N-terminal domain; Glutathione S-transferase, C-terminal domain	O	KOG0867	Glutathione S-transferase
RC6G0432100	Putative universal stress protein A	--	1.5198	0.00190951	Up	17.144	57.2	8	8	1.21375	1.17002	1.23507	0.708771	0.849134	0.823256	cytoplasm					GO:0005623 cell; GO:0005886 plasma membrane; GO:0016020 membrane; GO:0071944 cell periphery;	GO:0000166 nucleotide binding; GO:0005488 binding; GO:0008144 drug binding; GO:0016208 AMP binding; GO:0017076 purine nucleotide binding; GO:0030554 adenyl nucleotide binding; GO:0032553 ribonucleotide binding; GO:0032555 purine ribonucleotide binding; GO:0032559 adenyl ribonucleotide binding; GO:0036094 small molecule binding; GO:0043167 ion binding; GO:0043168 anion binding; GO:0043169 cation b…	PF00582	Universal stress protein family
RC6G0435300	DUF538 domain-containing protein	--	0.6368	2.80098e-06	Down	17.894	26.1	4	4	0.783349	0.777403	0.773519	1.21034	1.20602	1.24937	vacuolar membrane
RC6G0435700	Putative ribosomal protein L18e	--	0.6182	0.00328772	Down	21.38	33.7	6	6	0.72071	0.738022	0.833536	1.20673	1.11933	1.38168	chloroplast	K02883	RP-L18e, RPL18; large subunit ribosomal protein L18e	map03010 Ribosome	GO:0006412 translation; GO:0006518 peptide metabolic process; GO:0006807 nitrogen compound metabolic process; GO:0008152 metabolic process; GO:0009058 biosynthetic process; GO:0009059 macromolecule biosynthetic process; GO:0009987 cellular process; GO:0010467 gene expression; GO:0019538 protein metabolic process; GO:0034641 cellular nitrogen compound metabolic process; GO:0034645 cellular macromo…	GO:0005622 intracellular; GO:0005623 cell; GO:0005737 cytoplasm; GO:0005773 vacuole; GO:0005774 vacuolar membrane; GO:0005829 cytosol; GO:0005840 ribosome; GO:0005886 plasma membrane; GO:0005911 cell-cell junction; GO:0009506 plasmodesma; GO:0009507 chloroplast; GO:0009536 plastid; GO:0015934 large ribosomal subunit; GO:0016020 membrane; GO:0022625 cytosolic large ribosomal subunit; GO:0022626 cy…	GO:0003676 nucleic acid binding; GO:0003723 RNA binding; GO:0003729 mRNA binding; GO:0003735 structural constituent of ribosome; GO:0005198 structural molecule activity; GO:0005488 binding; GO:0097159 organic cyclic compound binding; GO:1901363 heterocyclic compound binding;			J	KOG1714	60s ribosomal protein L18
RC6G0448000	Putative NAD(P)-binding domain-containing protein	--	0.5072	0.00101705	Down	31.227	59.6	11	11	0.631106	0.607027	0.781078	1.35035	1.34429	1.28615	chloroplast							PF13460	NADH(P)-binding	GM	KOG4288	Predicted oxidoreductase
RC6G0448600	Putative nepenthesin	--	0.5498	0.000109151	Down	50.922	40	14	9	0.678522	0.694037	0.756098	1.28677	1.24416	1.34041	vacuolar membrane									O	KOG1339	Aspartyl protease
RC6G0449800	Putative monogalactosyldiacylglycerol synthase	--	1.5238	0.0177396	Up	40.222	20.8	6	6	1.11301	1.13686	1.22836		0.843271	0.678497	cytoplasm	K03715	MGD; 1,2-diacylglycerol 3-beta-galactosyltransferase [EC:2.4.1.46]	map00561 Glycerolipid metabolism; map01100 Metabolic pathways	GO:0000003 reproduction; GO:0003006 developmental process involved in reproduction; GO:0006629 lipid metabolic process; GO:0006643 membrane lipid metabolic process; GO:0006664 glycolipid metabolic process; GO:0006996 organelle organization; GO:0007275 multicellular organism development; GO:0008152 metabolic process; GO:0008610 lipid biosynthetic process; GO:0009058 biosynthetic process; GO:000924…	GO:0005622 intracellular; GO:0005623 cell; GO:0005737 cytoplasm; GO:0009507 chloroplast; GO:0009526 plastid envelope; GO:0009528 plastid inner membrane; GO:0009536 plastid; GO:0009706 chloroplast inner membrane; GO:0009941 chloroplast envelope; GO:0016020 membrane; GO:0019866 organelle inner membrane; GO:0031090 organelle membrane; GO:0031967 organelle envelope; GO:0031969 chloroplast membrane; G…	GO:0003824 catalytic activity; GO:0008194 UDP-glycosyltransferase activity; GO:0008378 galactosyltransferase activity; GO:0016740 transferase activity; GO:0016757 transferase activity, transferring glycosyl groups; GO:0016758 transferase activity, transferring hexosyl groups; GO:0035250 UDP-galactosyltransferase activity; GO:0046509 1,2-diacylglycerol 3-beta-galactosyltransferase activity;	PF04101	Glycosyltransferase family 28 C-terminal domain
RC6G0459900	Putative carbohydrate-binding-like, carboxypeptidase, regulatory domain-containing protein	--	2.504	0.0116777	Up	22.791	25.1	6	6	1.89356	0.976312	1.41781	0.619801	0.587111	0.50541	plasma membrane	K23568	EMC7; ER membrane protein complex subunit 7			GO:0005622 intracellular; GO:0005623 cell; GO:0005737 cytoplasm; GO:0005783 endoplasmic reticulum; GO:0005789 endoplasmic reticulum membrane; GO:0012505 endomembrane system; GO:0016020 membrane; GO:0016021 integral component of membrane; GO:0030176 integral component of endoplasmic reticulum membrane; GO:0031224 intrinsic component of membrane; GO:0031227 intrinsic component of endoplasmic reticu…				S	KOG3306	Predicted membrane protein
RC6G0486000	Putative hydroperoxide dehydratase	--	1.7702	0.000300006	Up	48.89	36.5	13	13	1.32689	1.16459	1.34264	0.700308	0.724586	0.74099	chloroplast	K01723	AOS; hydroperoxide dehydratase [EC:4.2.1.92]	map00592 alpha-Linolenic acid metabolism; map01100 Metabolic pathways; map01110 Biosynthesis of secondary metabolites	GO:0001101 response to acid chemical; GO:0001676 long-chain fatty acid metabolic process; GO:0006082 organic acid metabolic process; GO:0006629 lipid metabolic process; GO:0006631 fatty acid metabolic process; GO:0006690 icosanoid metabolic process; GO:0006950 response to stress; GO:0006952 defense response; GO:0008152 metabolic process; GO:0008202 steroid metabolic process; GO:0009058 biosynthet…	GO:0005622 intracellular; GO:0005623 cell; GO:0005737 cytoplasm; GO:0005739 mitochondrion; GO:0009507 chloroplast; GO:0009526 plastid envelope; GO:0009532 plastid stroma; GO:0009534 chloroplast thylakoid; GO:0009535 chloroplast thylakoid membrane; GO:0009536 plastid; GO:0009570 chloroplast stroma; GO:0009579 thylakoid; GO:0009941 chloroplast envelope; GO:0010287 plastoglobule; GO:0016020 membrane…	GO:0003824 catalytic activity; GO:0004497 monooxygenase activity; GO:0005488 binding; GO:0008144 drug binding; GO:0009978 allene oxide synthase activity; GO:0016491 oxidoreductase activity; GO:0016829 lyase activity; GO:0016835 carbon-oxygen lyase activity; GO:0016836 hydro-lyase activity; GO:0019825 oxygen binding; GO:0036094 small molecule binding;	PF00067	Cytochrome P450
RC6G0497700	Putative alpha-L-fucosidase	--	1.5216	0.00897688	Up	47.3	11.9	4	4	1.19094	1.15123	1.13453	0.830217		0.693087	cytoplasm
RC6G0508200	Putative cathepsin L	--	0.6586	0.00673574	Down	42.402	24.3	6	5	0.872269	0.812913	0.697206	1.27803	1.24429	1.0953	chloroplast	K01373	CTSF; cathepsin F [EC:3.4.22.41]	map04626 Plant-pathogen interaction				PF08246; PF00112	Cathepsin propeptide inhibitor domain (I29); Papain family cysteine protease	O	KOG1542	Cysteine proteinase Cathepsin F
RC6G0517800	Putative Heat shock protein Hsp90 family	--	0.5688	1.64717e-06	Down	92.712	45	31	29	0.731058	0.721287	0.723143	1.30209	1.27442	1.24801	vacuolar membrane	K09487	HSP90B, TRA1; heat shock protein 90kDa beta	map04141 Protein processing in endoplasmic reticulum; map04626 Plant-pathogen interaction	GO:0001101 response to acid chemical; GO:0002790 peptide secretion; GO:0006810 transport; GO:0006950 response to stress; GO:0006970 response to osmotic stress; GO:0008104 protein localization; GO:0009266 response to temperature stimulus; GO:0009306 protein secretion; GO:0009409 response to cold; GO:0009414 response to water deprivation; GO:0009415 response to water; GO:0009628 response to abiotic…	GO:0005576 extracellular region; GO:0005622 intracellular; GO:0005623 cell; GO:0005634 nucleus; GO:0005737 cytoplasm; GO:0005739 mitochondrion; GO:0005773 vacuole; GO:0005774 vacuolar membrane; GO:0005783 endoplasmic reticulum; GO:0005788 endoplasmic reticulum lumen; GO:0005886 plasma membrane; GO:0005911 cell-cell junction; GO:0009506 plasmodesma; GO:0009507 chloroplast; GO:0009536 plastid; GO:0…	GO:0003824 catalytic activity; GO:0016462 pyrophosphatase activity; GO:0016787 hydrolase activity; GO:0016817 hydrolase activity, acting on acid anhydrides; GO:0016818 hydrolase activity, acting on acid anhydrides, in phosphorus-containing anhydrides; GO:0016887 ATPase activity; GO:0017111 nucleoside-triphosphatase activity;	PF02518	Histidine kinase-, DNA gyrase B-, and HSP90-like ATPase	O	KOG0020	Endoplasmic reticulum glucose-regulated protein (GRP94/endoplasmin), HSP90 family
RC6G0521900	Putative gibberellin regulated protein	--	0.5294	0.010961	Down	11.038	43.3	3	3	0.757421	0.695588	0.623756	1.55647	1.35574	1.01102	extracellular
RC6G0543200	BURP domain protein RD22	--	0.4578	0.000528599	Down	43.116	49.8	14	14	0.712072	0.60621	0.565796	1.31751	1.32488	1.47353	vacuolar membrane				GO:0006950 response to stress; GO:0006970 response to osmotic stress; GO:0009628 response to abiotic stimulus; GO:0009651 response to salt stress; GO:0050896 response to stimulus;	GO:0005622 intracellular; GO:0005623 cell; GO:0005737 cytoplasm; GO:0005768 endosome; GO:0005794 Golgi apparatus; GO:0005802 trans-Golgi network; GO:0012505 endomembrane system; GO:0031410 cytoplasmic vesicle; GO:0031982 vesicle; GO:0031984 organelle subcompartment; GO:0043226 organelle; GO:0043227 membrane-bounded organelle; GO:0043229 intracellular organelle; GO:0043231 intracellular membrane-b…
RC6G0545600	Putative aminodeoxychorismate lyase	--	0.5878	0.000668853	Down	38.06	13.6	4	4	0.753437	0.813088	0.776336		1.36721	1.28993	nucleus	K18482	ADCL; 4-amino-4-deoxychorismate lyase [EC:4.1.3.38]	map00790 Folate biosynthesis	GO:0006082 organic acid metabolic process; GO:0006520 cellular amino acid metabolic process; GO:0006725 cellular aromatic compound metabolic process; GO:0006807 nitrogen compound metabolic process; GO:0008152 metabolic process; GO:0008153 para-aminobenzoic acid biosynthetic process; GO:0008652 cellular amino acid biosynthetic process; GO:0009058 biosynthetic process; GO:0009072 aromatic amino aci…	GO:0005622 intracellular; GO:0005623 cell; GO:0005737 cytoplasm; GO:0009507 chloroplast; GO:0009532 plastid stroma; GO:0009536 plastid; GO:0009570 chloroplast stroma; GO:0043226 organelle; GO:0043227 membrane-bounded organelle; GO:0043229 intracellular organelle; GO:0043231 intracellular membrane-bounded organelle;		PF01063	Aminotransferase class IV	E	KOG0975	Branched chain aminotransferase BCAT1, pyridoxal phosphate enzymes type IV superfamily
RC6G0578100	Putative S-adenosyl-L-methionine-dependent methyltransferase	--	1.9047	0.00435147	Up	29.738	66.5	14	1	1.23279	1.2285	1.24238		0.720095	0.576231	cytoplasm				GO:0008152 metabolic process; GO:0032259 methylation;	GO:0005622 intracellular; GO:0005623 cell; GO:0005737 cytoplasm;	GO:0003824 catalytic activity; GO:0008168 methyltransferase activity; GO:0008757 S-adenosylmethionine-dependent methyltransferase activity; GO:0016740 transferase activity; GO:0016741 transferase activity, transferring one-carbon groups;	PF08241	Methyltransferase domain	Q	KOG3010	Methyltransferase
RC6G0584400	Putative K domain, ribonuclease H-like domain-containing protein	--	1.5688	0.0334575	Up	38.364	30.5	7	7	1.19834	1.28911	1.1768	0.814371	0.578209	0.943168	cytoplasm	K18740	EXD1, EGL; exonuclease 3'-5' domain-containing protein 1		GO:0006139 nucleobase-containing compound metabolic process; GO:0006725 cellular aromatic compound metabolic process; GO:0006807 nitrogen compound metabolic process; GO:0008152 metabolic process; GO:0009892 negative regulation of metabolic process; GO:0009987 cellular process; GO:0010468 regulation of gene expression; GO:0010605 negative regulation of macromolecule metabolic process; GO:0010629 n…	GO:0005622 intracellular; GO:0005623 cell; GO:0005737 cytoplasm; GO:0032991 protein-containing complex; GO:0035770 ribonucleoprotein granule; GO:0036464 cytoplasmic ribonucleoprotein granule; GO:0043186 P granule; GO:0043226 organelle; GO:0043228 non-membrane-bounded organelle; GO:0043229 intracellular organelle; GO:0043232 intracellular non-membrane-bounded organelle; GO:0045495 pole plasm; GO:0…	GO:0003676 nucleic acid binding; GO:0003723 RNA binding; GO:0005488 binding; GO:0005515 protein binding; GO:0042802 identical protein binding; GO:0042803 protein homodimerization activity; GO:0046983 protein dimerization activity; GO:0097159 organic cyclic compound binding; GO:1901363 heterocyclic compound binding;	PF01612; PF00013	3'-5' exonuclease; KH domain	L	KOG2405	Predicted 3'-5' exonuclease
RC7G0001000	UPF0426 protein	--	1.7951	0.0238808	Up	16.076	22.2	2	2	1.3272	1.31825	1.00054		0.618112	0.735902	chloroplast					GO:0005622 intracellular; GO:0005623 cell; GO:0005737 cytoplasm; GO:0009507 chloroplast; GO:0009532 plastid stroma; GO:0009536 plastid; GO:0009570 chloroplast stroma; GO:0010287 plastoglobule; GO:0043226 organelle; GO:0043227 membrane-bounded organelle; GO:0043229 intracellular organelle; GO:0043231 intracellular membrane-bounded organelle;
RC7G0002800	Putative oligopeptide transporter, OPT superfamily	--	0.6451	0.00783162	Down	33.008	19.8	5	5	0.792942	0.881392	0.678468	1.24767	1.29333	1.10619	nucleus				GO:0006810 transport; GO:0051179 localization; GO:0051234 establishment of localization; GO:0055085 transmembrane transport;	GO:0005623 cell; GO:0005886 plasma membrane; GO:0016020 membrane; GO:0071944 cell periphery;	GO:0005215 transporter activity; GO:0022857 transmembrane transporter activity;
RC7G0022900	Putative glutathione transferase	--	2.3609	0.00326102	Up	25.508	50	7	7	1.52991	1.49623	1.1886	0.729144	0.553254	0.502864	chloroplast	K00799	GST, gst; glutathione S-transferase [EC:2.5.1.18]	map00480 Glutathione metabolism; map01100 Metabolic pathways				PF02798; PF00043	Glutathione S-transferase, N-terminal domain; Glutathione S-transferase, C-terminal domain	O	KOG0406	Glutathione S-transferase
RC7G0061700	Putative nitrilase-associated protein	--	3.5713	0.00162808	Up	11.272	68.5	4	4	1.38916	1.37133	1.45297		0.453491	0.333049	cytoplasm	K18635	SPR1; protein SPIRAL1 and related proteins
RC7G0095000	Putative methionine gamma-lyase	--	3.6921	1.15692e-05	Up	50.278	54.7	18	18	1.50504	1.67348	1.54274	0.427636	0.452591	0.398516	chloroplast	K01761	E4.4.1.11; methionine-gamma-lyase [EC:4.4.1.11]	map00270 Cysteine and methionine metabolism; map00450 Selenocompound metabolism; map01100 Metabolic pathways				PF01053	Cys/Met metabolism PLP-dependent enzyme	E	KOG0053	Cystathionine beta-lyases/cystathionine gamma-synthases
RC7G0108900	Putative CRAL-TRIO lipid binding domain, CRAL/TRIO domain-containing protein	--	0.5871	4.58872e-05	Down	24.5	23.8	4	4	0.739562	0.761244	0.718747	1.25922	1.21105	1.31018	cytoplasm							PF00650	CRAL/TRIO domain	I	KOG1470	Phosphatidylinositol transfer protein PDR16 and related proteins
RC7G0112800	Putative mitochondrial carrier domain-containing protein	--	3.0415	0.00352899	Up	39.336	31.6	10	6	1.51502	1.4276	1.15846	0.497683	0.40124		chloroplast	K15102	SLC25A3, PHC, PIC; solute carrier family 25 (mitochondrial phosphate transporter), member 3		GO:0006810 transport; GO:0006811 ion transport; GO:0006817 phosphate ion transport; GO:0006820 anion transport; GO:0006839 mitochondrial transport; GO:0006950 response to stress; GO:0006970 response to osmotic stress; GO:0009628 response to abiotic stimulus; GO:0009651 response to salt stress; GO:0015698 inorganic anion transport; GO:0034220 ion transmembrane transport; GO:0035435 phosphate ion t…	GO:0005622 intracellular; GO:0005623 cell; GO:0005737 cytoplasm; GO:0005739 mitochondrion; GO:0005740 mitochondrial envelope; GO:0005743 mitochondrial inner membrane; GO:0016020 membrane; GO:0016021 integral component of membrane; GO:0019866 organelle inner membrane; GO:0031090 organelle membrane; GO:0031224 intrinsic component of membrane; GO:0031966 mitochondrial membrane; GO:0031967 organelle …	GO:0005215 transporter activity; GO:0008509 anion transmembrane transporter activity; GO:0015075 ion transmembrane transporter activity; GO:0015103 inorganic anion transmembrane transporter activity; GO:0015114 phosphate ion transmembrane transporter activity; GO:0015318 inorganic molecular entity transmembrane transporter activity; GO:0022857 transmembrane transporter activity;			C	KOG0767	Mitochondrial phosphate carrier protein
RC7G0117900	Putative omega-hydroxypalmitate O-feruloyl transferase	--	0.6019	0.000140712	Down	48.619	48.5	18	18	0.793829	0.70628	0.754369	1.27519	1.22656	1.24377	cytoplasm	K15400	HHT1; omega-hydroxypalmitate O-feruloyl transferase [EC:2.3.1.188]	map00073 Cutin, suberine and wax biosynthesis	GO:0000271 polysaccharide biosynthetic process; GO:0005975 carbohydrate metabolic process; GO:0005976 polysaccharide metabolic process; GO:0006082 organic acid metabolic process; GO:0006725 cellular aromatic compound metabolic process; GO:0008152 metabolic process; GO:0009058 biosynthetic process; GO:0009059 macromolecule biosynthetic process; GO:0009664 plant-type cell wall organization; GO:0009…		GO:0003824 catalytic activity; GO:0016740 transferase activity; GO:0016746 transferase activity, transferring acyl groups; GO:0016747 transferase activity, transferring acyl groups other than amino-acyl groups; GO:0050734 hydroxycinnamoyltransferase activity; GO:0090430 caffeoyl-CoA: alcohol caffeoyl transferase activity;
RC7G0138000	Putative chymopapain protein	--	0.5369	2.0315e-06	Down	42.454	27	8	8	0.698042	0.680907	0.717117	1.30411	1.30174	1.29808	mitochondria	K16292	CEP, CYSEP; KDEL-tailed cysteine endopeptidase [EC:3.4.22.-]		GO:0000003 reproduction; GO:0002376 immune system process; GO:0003006 developmental process involved in reproduction; GO:0006508 proteolysis; GO:0006807 nitrogen compound metabolic process; GO:0006950 response to stress; GO:0006952 defense response; GO:0006955 immune response; GO:0007275 multicellular organism development; GO:0008152 metabolic process; GO:0008219 cell death; GO:0009056 catabolic …	GO:0000323 lytic vacuole; GO:0000325 plant-type vacuole; GO:0005576 extracellular region; GO:0005615 extracellular space; GO:0005618 cell wall; GO:0005622 intracellular; GO:0005623 cell; GO:0005737 cytoplasm; GO:0005764 lysosome; GO:0005773 vacuole; GO:0005783 endoplasmic reticulum; GO:0005788 endoplasmic reticulum lumen; GO:0009505 plant-type cell wall; GO:0012505 endomembrane system; GO:0030312…	GO:0003824 catalytic activity; GO:0004175 endopeptidase activity; GO:0004197 cysteine-type endopeptidase activity; GO:0008233 peptidase activity; GO:0008234 cysteine-type peptidase activity; GO:0016787 hydrolase activity; GO:0070011 peptidase activity, acting on L-amino acid peptides; GO:0140096 catalytic activity, acting on a protein;	PF08246; PF00112	Cathepsin propeptide inhibitor domain (I29); Papain family cysteine protease	O	KOG1543	Cysteine proteinase Cathepsin L
RC7G0142200	Putative cytochrome P450	--	0.5692	0.000447103	Down	61.32	18.5	9	9	0.729389	0.691584	0.755392	1.38767	1.2512	1.18476	chloroplast	K00512	CYP17A; steroid 17alpha-monooxygenase / 17alpha-hydroxyprogesterone deacetylase [EC:1.14.14.19 1.14.14.32]	map01100 Metabolic pathways	GO:0006629 lipid metabolic process; GO:0006720 isoprenoid metabolic process; GO:0006721 terpenoid metabolic process; GO:0006722 triterpenoid metabolic process; GO:0008152 metabolic process; GO:0009058 biosynthetic process; GO:0009987 cellular process; GO:0019748 secondary metabolic process; GO:0044237 cellular metabolic process; GO:0044238 primary metabolic process; GO:0044255 cellular lipid meta…	GO:0005622 intracellular; GO:0005623 cell; GO:0005737 cytoplasm; GO:0005783 endoplasmic reticulum; GO:0005794 Golgi apparatus; GO:0005911 cell-cell junction; GO:0009506 plasmodesma; GO:0009507 chloroplast; GO:0009536 plastid; GO:0012505 endomembrane system; GO:0016020 membrane; GO:0030054 cell junction; GO:0043226 organelle; GO:0043227 membrane-bounded organelle; GO:0043229 intracellular organell…	GO:0003824 catalytic activity; GO:0004497 monooxygenase activity; GO:0016491 oxidoreductase activity; GO:0016705 oxidoreductase activity, acting on paired donors, with incorporation or reduction of molecular oxygen; GO:0016709 oxidoreductase activity, acting on paired donors, with incorporation or reduction of molecular oxygen, NAD(P)H as one donor, and incorporation of one atom of oxygen;	PF00067	Cytochrome P450	Q	KOG0156	Cytochrome P450 CYP2 subfamily
RC7G0146700	Putative RNA helicase	--	1.5379	0.0127462	Up	20.787	15.8	2	2	1.19587	1.16009	1.13204	0.835595	0.676406		chloroplast	K12823	DDX5, DBP2; ATP-dependent RNA helicase DDX5/DBP2 [EC:3.6.4.13]	map03040 Spliceosome						A	KOG0331	ATP-dependent RNA helicase
RC7G0159200	Putative ribonuclease III	--	1.6842	0.000643731	Up	19.836	24.9	3	3	1.16044	1.33308	1.27114	0.703996	0.79486	0.736482	plasma membrane				GO:0000741 karyogamy; GO:0006139 nucleobase-containing compound metabolic process; GO:0006396 RNA processing; GO:0006725 cellular aromatic compound metabolic process; GO:0006807 nitrogen compound metabolic process; GO:0006996 organelle organization; GO:0006997 nucleus organization; GO:0007275 multicellular organism development; GO:0008152 metabolic process; GO:0009553 embryo sac development; GO:0…	GO:0005622 intracellular; GO:0005623 cell; GO:0005737 cytoplasm; GO:0005773 vacuole; GO:0043226 organelle; GO:0043227 membrane-bounded organelle; GO:0043229 intracellular organelle; GO:0043231 intracellular membrane-bounded organelle;	GO:0003676 nucleic acid binding; GO:0003723 RNA binding; GO:0003725 double-stranded RNA binding; GO:0003824 catalytic activity; GO:0004518 nuclease activity; GO:0004519 endonuclease activity; GO:0004521 endoribonuclease activity; GO:0004525 ribonuclease III activity; GO:0004540 ribonuclease activity; GO:0005488 binding; GO:0016787 hydrolase activity; GO:0016788 hydrolase activity, acting on ester…
RC7G0181300	Serine/threonine-protein phosphatase	--	1.6248	0.0410129	Up	36.123	31.6	9	6	1.10889	1.10039	1.50482	0.663139	0.652953	0.969808	cytoplasm	K06269	PPP1C; serine/threonine-protein phosphatase PP1 catalytic subunit [EC:3.1.3.16]	map03015 mRNA surveillance pathway	GO:0006464 cellular protein modification process; GO:0006470 protein dephosphorylation; GO:0006793 phosphorus metabolic process; GO:0006796 phosphate-containing compound metabolic process; GO:0006807 nitrogen compound metabolic process; GO:0008152 metabolic process; GO:0009987 cellular process; GO:0016311 dephosphorylation; GO:0019538 protein metabolic process; GO:0036211 protein modification pro…		GO:0003824 catalytic activity; GO:0004721 phosphoprotein phosphatase activity; GO:0004722 protein serine/threonine phosphatase activity; GO:0016787 hydrolase activity; GO:0016788 hydrolase activity, acting on ester bonds; GO:0016791 phosphatase activity; GO:0042578 phosphoric ester hydrolase activity; GO:0140096 catalytic activity, acting on a protein;	PF00149	Calcineurin-like phosphoesterase	T	KOG0374	Serine/threonine specific protein phosphatase PP1, catalytic subunit
RC7G0209800	Phospholipase D	--	1.9465	0.000188301	Up	95.782	22.7	15	10	1.23298	1.35677	1.37396	0.693535	0.630573	0.71219	chloroplast	K01115	PLD1_2; phospholipase D1/2 [EC:3.1.4.4]	map00564 Glycerophospholipid metabolism; map00565 Ether lipid metabolism; map01100 Metabolic pathways; map01110 Biosynthesis of secondary metabolites; map04144 Endocytosis	GO:0000003 reproduction; GO:0002376 immune system process; GO:0003006 developmental process involved in reproduction; GO:0006629 lipid metabolic process; GO:0006643 membrane lipid metabolic process; GO:0006950 response to stress; GO:0006952 defense response; GO:0006955 immune response; GO:0006979 response to oxidative stress; GO:0007275 multicellular organism development; GO:0008152 metabolic pro…	GO:0005622 intracellular; GO:0005623 cell; GO:0005737 cytoplasm; GO:0005829 cytosol; GO:0005840 ribosome; GO:0005886 plasma membrane; GO:0005911 cell-cell junction; GO:0009506 plasmodesma; GO:0009507 chloroplast; GO:0009536 plastid; GO:0016020 membrane; GO:0022626 cytosolic ribosome; GO:0030054 cell junction; GO:0032991 protein-containing complex; GO:0043226 organelle; GO:0043227 membrane-bounded…	GO:0003824 catalytic activity; GO:0004620 phospholipase activity; GO:0004630 phospholipase D activity; GO:0005488 binding; GO:0005543 phospholipid binding; GO:0005546 phosphatidylinositol-4,5-bisphosphate binding; GO:0008081 phosphoric diester hydrolase activity; GO:0008289 lipid binding; GO:0016298 lipase activity; GO:0016787 hydrolase activity; GO:0016788 hydrolase activity, acting on ester bon…	PF00168; PF13091	C2 domain; PLD-like domain	I	KOG1329	Phospholipase D1
RC7G0222100	Putative Heat shock protein 70 family	--	7.3464	2.88269e-05	Up	35.192	12.3	4	2	1.79774	1.83562	1.64777	0.205655	0.278708	0.234514	cytoplasm	K03283	HSPA1s; heat shock 70kDa protein 1/2/6/8	map03040 Spliceosome; map04141 Protein processing in endoplasmic reticulum; map04144 Endocytosis						O	KOG0101	Molecular chaperones HSP70/HSC70, HSP70 superfamily
RC7G0225800	Putative START-like domain, Bet v I type allergen	--	4.5478	1.25856e-07	Up	17.564	82.5	13	5	1.6467	1.59837	1.67342	0.357175	0.369346	0.354994	cytoplasm							PF00407	Pathogenesis-related protein Bet v I family
RC7G0233800	Putative L-ascorbate oxidase	--	0.5857	2.03356e-06	Down	66.073	17.4	8	8	0.747179	0.721888	0.747224	1.25364	1.25387	1.27619	plasma membrane				GO:0000902 cell morphogenesis; GO:0008152 metabolic process; GO:0009653 anatomical structure morphogenesis; GO:0009826 unidimensional cell growth; GO:0009932 cell tip growth; GO:0009987 cellular process; GO:0016043 cellular component organization; GO:0016049 cell growth; GO:0032502 developmental process; GO:0032989 cellular component morphogenesis; GO:0040007 growth; GO:0048589 developmental grow…	GO:0005576 extracellular region; GO:0005618 cell wall; GO:0005622 intracellular; GO:0005623 cell; GO:0005737 cytoplasm; GO:0005773 vacuole; GO:0005774 vacuolar membrane; GO:0005886 plasma membrane; GO:0005911 cell-cell junction; GO:0009505 plant-type cell wall; GO:0009506 plasmodesma; GO:0016020 membrane; GO:0030054 cell junction; GO:0030312 external encapsulating structure; GO:0031090 organelle …	GO:0003824 catalytic activity; GO:0016491 oxidoreductase activity; GO:0016722 oxidoreductase activity, oxidizing metal ions;	PF07732; PF00394; PF07731	Multicopper oxidase; Multicopper oxidase; Multicopper oxidase	Q	KOG1263	Multicopper oxidases
RC7G0248400	Putative inositol 2-dehydrogenase	--	0.6153	0.0012173	Down	49.087	26.4	8	8	0.828584	0.695959	0.76087	1.31273	1.22458	1.17728	cytoplasm							PF02894	Oxidoreductase family, C-terminal alpha/beta domain	GQ	KOG2741	Dimeric dihydrodiol dehydrogenase
RC7G0322700	Secretory carrier-associated membrane protein	--	0.5133	0.0168451	Down	30.147	20	3	3	0.719981	0.813007	0.502091	1.08879	1.44601	1.43013	plasma membrane	K19995	SCAMP; secretory carrier-associated membrane protein			GO:0005622 intracellular; GO:0005623 cell; GO:0005737 cytoplasm; GO:0005739 mitochondrion; GO:0005768 endosome; GO:0005794 Golgi apparatus; GO:0005802 trans-Golgi network; GO:0005886 plasma membrane; GO:0012505 endomembrane system; GO:0016020 membrane; GO:0031410 cytoplasmic vesicle; GO:0031982 vesicle; GO:0031984 organelle subcompartment; GO:0043226 organelle; GO:0043227 membrane-bounded organel…				U	KOG3088	Secretory carrier membrane protein
RC7G0338700	Pectin acetylesterase	--	0.6074	0.000224246	Down	46.57	41.5	12	12	0.792027	0.774036	0.70109	1.27472	1.23626	1.22187	chloroplast	K19882	NOTUM; O-palmitoleoyl-L-serine hydrolase [EC:3.1.1.98]							M	KOG4287	Pectin acetylesterase and similar proteins
RC7G0361600	protein LYK5-like	--	1.8162	0.0206269	Up	72.05	10.1	5	4	1.0167	1.67946	1.17332	0.693869	0.76895	0.667694	plasma membrane				GO:0002376 immune system process; GO:0006464 cellular protein modification process; GO:0006468 protein phosphorylation; GO:0006793 phosphorus metabolic process; GO:0006796 phosphate-containing compound metabolic process; GO:0006807 nitrogen compound metabolic process; GO:0006950 response to stress; GO:0006952 defense response; GO:0006955 immune response; GO:0007154 cell communication; GO:0007165 …	GO:0005623 cell; GO:0005886 plasma membrane; GO:0016020 membrane; GO:0071944 cell periphery;	GO:0003824 catalytic activity; GO:0004672 protein kinase activity; GO:0004674 protein serine/threonine kinase activity; GO:0004675 transmembrane receptor protein serine/threonine kinase activity; GO:0004888 transmembrane signaling receptor activity; GO:0005488 binding; GO:0005515 protein binding; GO:0008061 chitin binding; GO:0008144 drug binding; GO:0016301 kinase activity; GO:0016740 transferas…	PF01476; PF00069	LysM domain; Protein kinase domain
RC7G0365400	Putative geraniol 8-hydroxylase	--	3.1671	2.62882e-05	Up	39.96	14.7	5	3	1.5971	1.54397	1.41909	0.456459	0.518301	0.465082	extracellular				GO:0006629 lipid metabolic process; GO:0006720 isoprenoid metabolic process; GO:0006721 terpenoid metabolic process; GO:0008152 metabolic process; GO:0008299 isoprenoid biosynthetic process; GO:0008610 lipid biosynthetic process; GO:0009058 biosynthetic process; GO:0009403 toxin biosynthetic process; GO:0009404 toxin metabolic process; GO:0009987 cellular process; GO:0016101 diterpenoid metabolic…	GO:0016020 membrane;	GO:0003824 catalytic activity; GO:0004497 monooxygenase activity; GO:0016491 oxidoreductase activity; GO:0016705 oxidoreductase activity, acting on paired donors, with incorporation or reduction of molecular oxygen; GO:0016709 oxidoreductase activity, acting on paired donors, with incorporation or reduction of molecular oxygen, NAD(P)H as one donor, and incorporation of one atom of oxygen; GO:003…	PF00067	Cytochrome P450	Q	KOG0156	Cytochrome P450 CYP2 subfamily
RC7G0374200	Putative NADH dehydrogenase [ubiquinone] 1 beta subcomplex subunit 3	--	1.6308	0.021794	Up	7.9419	34.7	3	3	1.22819	1.22698	1.26419	0.587774	0.741777	0.951081	nucleus				GO:0008152 metabolic process; GO:0009853 photorespiration; GO:0009987 cellular process; GO:0043094 cellular metabolic compound salvage; GO:0044237 cellular metabolic process;	GO:0005622 intracellular; GO:0005623 cell; GO:0005737 cytoplasm; GO:0005739 mitochondrion; GO:0005740 mitochondrial envelope; GO:0005743 mitochondrial inner membrane; GO:0005746 mitochondrial respirasome; GO:0005747 mitochondrial respiratory chain complex I; GO:0016020 membrane; GO:0019866 organelle inner membrane; GO:0030964 NADH dehydrogenase complex; GO:0031090 organelle membrane; GO:0031966 m…
RC7G0401200	Putative 11-S seed storage protein, plant	--	2.0263	8.61114e-05	Up	7.4884	36.5	2	2	1.24909	1.21777	1.29532	0.624172		0.613642	chloroplast							PF00190	Cupin
RC7G0409600	Patatin	--	0.5512	0.0031366	Down	45.889	9.6	3	3		0.681895	0.661784	1.32261	1.22728	1.10643	chloroplast				GO:0006629 lipid metabolic process; GO:0006638 neutral lipid metabolic process; GO:0006639 acylglycerol metabolic process; GO:0006641 triglyceride metabolic process; GO:0006996 organelle organization; GO:0008152 metabolic process; GO:0009056 catabolic process; GO:0009893 positive regulation of metabolic process; GO:0009894 regulation of catabolic process; GO:0009896 positive regulation of catabol…	GO:0005622 intracellular; GO:0005623 cell; GO:0005634 nucleus; GO:0005654 nucleoplasm; GO:0005737 cytoplasm; GO:0005811 lipid droplet; GO:0005829 cytosol; GO:0005886 plasma membrane; GO:0016020 membrane; GO:0031974 membrane-enclosed lumen; GO:0031981 nuclear lumen; GO:0043226 organelle; GO:0043227 membrane-bounded organelle; GO:0043228 non-membrane-bounded organelle; GO:0043229 intracellular orga…	GO:0003824 catalytic activity; GO:0004806 triglyceride lipase activity; GO:0016298 lipase activity; GO:0016787 hydrolase activity; GO:0016788 hydrolase activity, acting on ester bonds; GO:0052689 carboxylic ester hydrolase activity;			I	KOG3773	Adiponutrin and related vesicular transport proteins; predicted alpha/beta hydrolase
RC7G0438700	Chlorophyll a-b binding protein, chloroplastic	--	0.4628	0.0410823	Down	27.38	11.7	2	2	0.601106	0.57781		1.39455	0.892453	1.53408	chloroplast	K08917	LHCB6; light-harvesting complex II chlorophyll a/b binding protein 6	map00196 Photosynthesis - antenna proteins; map01100 Metabolic pathways	GO:0006091 generation of precursor metabolites and energy; GO:0008152 metabolic process; GO:0009314 response to radiation; GO:0009416 response to light stimulus; GO:0009628 response to abiotic stimulus; GO:0009765 photosynthesis, light harvesting; GO:0009768 photosynthesis, light harvesting in photosystem I; GO:0009987 cellular process; GO:0015979 photosynthesis; GO:0019684 photosynthesis, light …	GO:0005622 intracellular; GO:0005623 cell; GO:0005737 cytoplasm; GO:0009507 chloroplast; GO:0009526 plastid envelope; GO:0009532 plastid stroma; GO:0009534 chloroplast thylakoid; GO:0009535 chloroplast thylakoid membrane; GO:0009536 plastid; GO:0009570 chloroplast stroma; GO:0009579 thylakoid; GO:0009941 chloroplast envelope; GO:0010287 plastoglobule; GO:0016020 membrane; GO:0031967 organelle env…	GO:0005488 binding; GO:0016168 chlorophyll binding; GO:0031409 pigment binding; GO:0043167 ion binding; GO:0043168 anion binding; GO:0046906 tetrapyrrole binding; GO:0048037 cofactor binding; GO:0097159 organic cyclic compound binding; GO:1901363 heterocyclic compound binding;
RC7G0526600	Expressed protein	--	0.6391	0.000662016	Down	26.281	38.8	7	7	0.788001	0.770043	0.781477	1.29362	1.25433	1.11253	mitochondria
RC7G0529200	Eukaryotic translation initiation factor 3 subunit C	--	0.4988	0.00388448	Down	105.48	6	5	5	0.747366	0.712716	0.536773	1.48234	1.23693	1.28388	cytoplasm	K03252	EIF3C; translation initiation factor 3 subunit C	map03013 RNA transport	GO:0006412 translation; GO:0006413 translational initiation; GO:0006518 peptide metabolic process; GO:0006807 nitrogen compound metabolic process; GO:0008152 metabolic process; GO:0009058 biosynthetic process; GO:0009059 macromolecule biosynthetic process; GO:0009987 cellular process; GO:0010467 gene expression; GO:0019538 protein metabolic process; GO:0034641 cellular nitrogen compound metabolic…	GO:0005622 intracellular; GO:0005623 cell; GO:0005634 nucleus; GO:0005737 cytoplasm; GO:0005829 cytosol; GO:0005852 eukaryotic translation initiation factor 3 complex; GO:0032991 protein-containing complex; GO:0043226 organelle; GO:0043227 membrane-bounded organelle; GO:0043229 intracellular organelle; GO:0043231 intracellular membrane-bounded organelle;	GO:0003676 nucleic acid binding; GO:0003723 RNA binding; GO:0003729 mRNA binding; GO:0005488 binding; GO:0005515 protein binding; GO:0031369 translation initiation factor binding; GO:0097159 organic cyclic compound binding; GO:1901363 heterocyclic compound binding;	PF01399	PCI domain	J	KOG1076	Translation initiation factor 3, subunit c (eIF-3c)
RC7G0551300	Glycosyltransferase	--	1.5791	0.000628712	Up	54.454	32.9	15	9	1.20292	1.22143	1.24922	0.848239	0.741261	0.736931	chloroplast					GO:0005622 intracellular; GO:0005623 cell; GO:0043226 organelle; GO:0043227 membrane-bounded organelle; GO:0043229 intracellular organelle; GO:0043231 intracellular membrane-bounded organelle;	GO:0003824 catalytic activity; GO:0008194 UDP-glycosyltransferase activity; GO:0015020 glucuronosyltransferase activity; GO:0016740 transferase activity; GO:0016757 transferase activity, transferring glycosyl groups; GO:0016758 transferase activity, transferring hexosyl groups; GO:0035251 UDP-glucosyltransferase activity; GO:0046527 glucosyltransferase activity; GO:0050403 trans-zeatin O-beta-D-g…			CG	KOG1192	UDP-glucuronosyl and UDP-glucosyl transferase
RC7G0563100	Putative glucan 1,3-beta-glucosidase	--	0.6164	0.00280913	Down	35.644	32.2	9	9	0.83057	0.726394	0.731191	1.3684	1.2291	1.11435	chloroplast				GO:0000272 polysaccharide catabolic process; GO:0005975 carbohydrate metabolic process; GO:0005976 polysaccharide metabolic process; GO:0006073 cellular glucan metabolic process; GO:0008152 metabolic process; GO:0009056 catabolic process; GO:0009057 macromolecule catabolic process; GO:0009251 glucan catabolic process; GO:0009987 cellular process; GO:0016052 carbohydrate catabolic process; GO:0043…	GO:0005576 extracellular region; GO:0005623 cell; GO:0009986 cell surface;	GO:0003824 catalytic activity; GO:0004338 glucan exo-1,3-beta-glucosidase activity; GO:0004553 hydrolase activity, hydrolyzing O-glycosyl compounds; GO:0008422 beta-glucosidase activity; GO:0015926 glucosidase activity; GO:0016787 hydrolase activity; GO:0016798 hydrolase activity, acting on glycosyl bonds;
RC7G0563900	Putative flavanone 3-dioxygenase	--	95.7539	0.000354985	Up	39.365	53	14	9	1.94128	1.78944	2.20727	0.027222	0.026949	0.007842	cytoplasm							PF03171	2OG-Fe(II) oxygenase superfamily	Q	KOG0143	Iron/ascorbate family oxidoreductases
