# Supplementary material for: Integrated proteomic analysis reveals interactions between phosphorylation and ubiquitination in rose response to Botrytis infection
Source: Hortic Res. 2023 Nov 14;11(1):uhad238. doi: 10.1093/hr/uhad238 (PMC10782497; doi:10.1093/hr/uhad238)
Supplement: Web_Material_uhad238 [file web_material_uhad238.zip › Supplemental Table S3.xlsx]

## Sheet: Table S3
Supplemental Table S3 A cross-comparison of proteomic data in this study and published transcriptome data.
Protein accession	Published transcriptome data1			Proteomics data in this study
	Gene ID	log2Ratio (30 hpi/30h PDB)	log2Ratio (48 hpi/48h PDB)	Whether it is a differentially expressed protein?	FC(IP/CK) ratio	Protein description
RC5G0039900	CL12155.Contig1	-	1.32498	No		Stress-antifung domain-containing protein/Pkinase_Tyr domain-containing protein
RC3G0402200	CL311.Contig5	-	1.57987	No		Putative glycerophosphodiester phosphodiesterase, protein kinase RLK-Pelle-LRK10L-2 family
RC5G0577800	CL11577.contig3	1.0825	2.73791	No		Putative transferase, protein kinase RLK-Pelle-RLCK-XII-1 family
RC5G0113400	CL12978.contig1	1.16769	1.97792	No		probable LRR receptor-like serine/threonine-protein kinase At1g07650 isoform X1
RC3G0402200	CL311.contig5	1.10413	1.57987	No		Putative glycerophosphodiester phosphodiesterase, protein kinase RLK-Pelle-LRK10L-2 family
RC5G0278100	CL4341.contig3	1.10399	2.20872	No		putative serine/threonine-protein kinase isoform X2
RC5G0238600	CL3745.contig1	-	1.67864	No		Putative serine/threonine-protein kinase
RC3G0266200	Unigene10561	-	1.40713	No		L-type lectin-domain containing receptor kinase IV.1-like
RC0G0064600	CL62.contig1	2.37627	5.48278	No		Xyloglucan endotransglucosylase/hydrolase
RC1G0448600	Unigene34541	-	1.10287	Yes	0.6367	Putative glucan endo-1,3-beta-D-glucosidase
RC7G0017900	CL8571.contig2	-	1.26129	No		Serine/threonine-protein kinase EDR1 isoform X1
RC3G0387900	Unigene3145	-	5.45988	No		Putative LSM domain-containing protein
RC4G0231700	CL7223.contig2	1.58937	3.62131	No		Putative carboxylesterase, 2-hydroxyisoflavanone dehydratase
RC1G0308200	Unigene27761	2.592	5.13438	No		Putative carboxylesterase
RC6G0284900	CL11914.contig2	-	1.09312	No		Putative transcription factor GRAS family
RC6G0122700	CL13324.contig1	-	2.08962	No		Putative carboxylesterase
RC6G0123700	Unigene31632	-	2.75775	Yes	1.813	Putative carboxylesterase, 2-hydroxyisoflavanone dehydratase
RC5G0389300	Unigene31752	-	1.16223	No		Putative transcription factor GRAS family
RC1G0100100	CL7443.contig1	-	2.53857	No		Putative transcription factor bZIP family
RC1G0408500	Unigene31531	-	3.14988	No		RING-type E3 ubiquitin transferase
RC6G0257700	CL6811.Contig1	1.12835	2.26769	Yes	1.64	Putative ethylene-responsive transcription factor
RC7G0033500	Unigene10991	1.10697	-	No		Transportin MOS14
RC4G0082800	Unigene3805	1.10263	-	No		Ubiquinol oxidase
RC3G0117400	Unigene16992	-	1.92663	No		Putative transcription factor HSF-type-DNA-binding family
RC5G0023800	CL1037.Contig2	-	2.76267	No		Putative transcription factor WRKY family
RC2G0375800	CL10598.Contig2	-	1.13436	No		Putative transcription factor VOZ family
1Transcriptome data were from the reference (Liu et al., Comparative RNA-Seq analysis reveals a critical role for brassinosteroids in rose (Rosa hybrida) petal defense against Botrytis cinerea infection, BMC Genetics, 2018).
