# Supplementary material for: Integrated proteomic analysis reveals interactions between phosphorylation and ubiquitination in rose response to Botrytis infection
Source: Hortic Res. 2023 Nov 14;11(1):uhad238. doi: 10.1093/hr/uhad238 (PMC10782497; doi:10.1093/hr/uhad238)
Supplement: Web_Material_uhad238 [file web_material_uhad238.zip › Supplemental Table S4.xlsx]

## Sheet: Tabel S4
Supplemental Table S4 A list of identified phosphorylation sites in the phosphoproteome analysis.
Modification sites information																	Protein quantitation						Normalized modification sites quantitation
Protein accession	Position	Amino acid	Protein description	Gene name	Localization probability	PEP	Score	Charge	Modified sequence	Mass error [ppm]	YJ_IP_1	YJ_IP_2	YJ_IP_3	YJ_CK_1	YJ_CK_2	YJ_CK_3	YJ_IP_1	YJ_IP_2	YJ_IP_3	YJ_CK_1	YJ_CK_2	YJ_CK_3	YJ_IP_1	YJ_IP_2	YJ_IP_3	YJ_CK_1	YJ_CK_2	YJ_CK_3	YJ_IP/YJ_CK Ratio	YJ_IP/YJ_CK P value
RC0G0000800	145	S	Putative nucleotide-binding alpha-beta plait domain-containing protein	--	1	0.0103427	60.589	2	GS(1)PLLQR	-0.53748	0.790725		0.505383	1.30502	1.15786	1.17733
RC0G0000800	268	S	Putative nucleotide-binding alpha-beta plait domain-containing protein	--	1	1.14988e-12	162.52	2	NSITDT(1)PS(1)PHLK	1.7985	0.806389	0.632809	0.97965	1.33384	1.16868	1.04359
RC0G0000800	279	S	Putative nucleotide-binding alpha-beta plait domain-containing protein	--	0.995288	0.0045669	95.311	2	SGS(0.995)S(0.005)ENFR	2.8959		0.721356			1.17382	1.05652
RC0G0000900	58	S	Vacuolar cation/proton exchanger	--	0.880053	0.000912669	100.69	2	VLYSS(0.003)GS(0.88)GS(0.117)FNR	-0.47136				1.06786	0.887775	0.966299
RC0G0000900	60	S	Vacuolar cation/proton exchanger	--	0.950032	0.0145753	86.729	2	VLYSS(0.001)GS(0.049)GS(0.95)FNRK	-1.8753	1.04493
RC0G0001100	490	S	Glucose-1-phosphate adenylyltransferase	--	0.963516	0.00692643	42.495	2	IVNS(0.036)DS(0.964)VQEAAR	2.5267		1.0395					0.972321	0.94741	0.990551	1.02026	1.04602	1.02344		1.097
RC0G0004500	495	S	Putative ribonuclease E	--	0.887175	0.0030296	68.127	3	S(0.113)MHS(0.887)DDEEHEIEDAFDLSDVK	2.6177	0.944784					1.05878
RC0G0005000	533	S	Putative GBF-interacting protein	--	1	2.46142e-08	100.21	3	LPS(1)FVVQQPLDPASYYAQFYR	-1.2998	0.977958	0.489166		1.12186	1.03083	1.34406	1.01559	1.0075	1.13641	0.972388	0.934381	0.933736	0.963	0.486		1.154	1.103	1.439	0.588	0.125834
RC0G0005000	561	S	Putative GBF-interacting protein	--	0.999999	2.0128e-35	188.19	3	SGADSDGRLS(1)PFPSPGVSTK	-0.038695	1.12508	0.753933	1.08664	1.03746	1.04255	0.949227	1.01559	1.0075	1.13641	0.972388	0.934381	0.933736	1.108	0.748	0.956	1.067	1.116	1.017	0.879	0.295776
RC0G0005000	565	S	Putative GBF-interacting protein	--	0.998778	1.44991e-08	137.89	2	S(0.003)GADS(0.005)DGRLS(0.992)PFPS(0.999)PGVST(0.001)K	-2.1688	1.22509	0.421074	1.26831	1.04377	1.03198	0.994958	1.01559	1.0075	1.13641	0.972388	0.934381	0.933736	1.206	0.418	1.116	1.073	1.104	1.066	0.845	0.473752
RC0G0005100	316	S	Putative nucleotide-binding alpha-beta plait domain-containing protein	--	0.789158	6.00123e-05	56.365	2	GY(0.001)GS(0.056)Y(0.001)AGS(0.789)GS(0.107)GDGY(0.035)DS(0.01)GPGASYEGPR	-2.9901	1.04493						0.981398	1.08925	0.968177	1.0011	0.974506	0.985572	1.065
RC0G0005100	318	S	Putative nucleotide-binding alpha-beta plait domain-containing protein	--	0.976638	2.12568e-88	191.51	2	GYGSYAGS(0.023)GS(0.977)GDGYDSGPGASYEGPR	-0.99098		1.33601				0.690586	0.981398	1.08925	0.968177	1.0011	0.974506	0.985572		1.227				0.701	1.75
RC0G0005100	324	S	Putative nucleotide-binding alpha-beta plait domain-containing protein	--	1	1.09483e-198	279.99	3	GYGSYAGSGSGDGYDS(1)GPGASYEGPR	3.1138	1.0085	0.973946	1.03442	1.03456	1.03308	0.915256	0.981398	1.08925	0.968177	1.0011	0.974506	0.985572	1.028	0.894	1.068	1.033	1.06	0.929	0.989	0.86842
RC0G0005100	17	S	Putative nucleotide-binding alpha-beta plait domain-containing protein	--	0.98544	0.000692481	50.819	3	KGDYNPHS(0.015)GDGAS(0.985)PGK	2.0473				0.874359	1.04122	1.00273	0.981398	1.08925	0.968177	1.0011	0.974506	0.985572				0.873	1.068	1.017
RC0G0006700	14	S	Putative acetyl-CoA C-acetyltransferase	--	0.999776	7.76288e-72	254.16	2	APVAAEACADSIS(1)PR	-0.96349	1.28837	1.34201	1.44403	0.693277	0.655886	0.629442	1.01762	1.01724	0.999109	1.0329	0.95617	0.976957	1.266	1.319	1.445	0.671	0.686	0.644	2.014	8.57382e-05
RC0G0007700	4	S	Putative transcription factor Hap3/NF-YB family	--	1	4.1198e-50	174.61	2	ADS(1)DNDS(1)GGHNGHSQGGELSAR	-4.3613	1.12481	1.09809	1.17899	0.869416	0.879684	0.867549
RC0G0007700	8	S	Putative transcription factor Hap3/NF-YB family	--	1	1.96308e-40	147.56	2	ADS(1)DNDS(1)GGHNGHSQGGELSAR	-4.3613	1.17309	1.11231	1.33523	0.843527	0.703532	0.859899
RC0G0007900	32	S	Putative association with the SNF1 complex (ASC) domain, immunoglobulin E-set	--	0.965922	4.09156e-31	135.23	3	EEGEGSSSGVNNFQENDES(0.034)MAPS(0.966)PPHNR	0.32271	1.32622	1.00982		0.909001	0.979445	0.797941
RC0G0007900	192	S	Putative association with the SNF1 complex (ASC) domain, immunoglobulin E-set	--	0.999958	7.27172e-27	185.57	2	FESPPS(1)PPSSYDNR	-0.31171	1.22902	0.967095	1.15201	1.05549	0.550218	1.06553
RC0G0010000	448	S	Transcriptional adapter	--	1	0.00238677	126.29	2	VLQQIS(1)PR	-0.45137	1.21212	1.16591	1.21069	0.820821	0.811059	0.809245
RC0G0012300	554	S	Vacuolar protein sorting-associated protein 11 homolog	--	0.999993	0.00158584	114.93	2	LCTEDGES(1)AKR	-6.7553	0.611659	1.01725	0.977115		1.19205	1.18603	1.0379	1.01154	1.07654	0.976592	0.924535	0.972893	0.589	1.006	0.908		1.289	1.219	0.665	0.134988
RC0G0012300	816	S	Vacuolar protein sorting-associated protein 11 homolog	--	1	0.00272167	102.03	2	LEQES(1)KLIEEDR	-6.5412	1.14076			0.993859	0.871751		1.0379	1.01154	1.07654	0.976592	0.924535	0.972893	1.099			1.018	0.943		1.121
RC0G0012900	1215	S	Putative transcription factor WD40-like family	--	0.845366	0.00683414	57.042	2	AFDVFAWT(0.042)S(0.033)S(0.079)S(0.845)FRR	1.6066	1.17174		0.878646				1.07023	1.05706	1.09438	1.00969	0.812608	0.956031	1.095		0.803
RC0G0012900	575	S	Putative transcription factor WD40-like family	--	0.911452	0.00196143	98.328	2	RAS(0.911)S(0.089)EAWDAGDR	-0.4313	1.01894	1.07222	1.06205	0.91652	0.994955	0.941271	1.07023	1.05706	1.09438	1.00969	0.812608	0.956031	0.952	1.014	0.97	0.908	1.224	0.985	0.942	0.598016
RC0G0012900	576	S	Putative transcription factor WD40-like family	--	0.983526	0.000780086	117.21	2	AS(0.016)S(0.984)EAWDAGDR	4.0775	0.768915	0.936525	0.870088	1.20598	1.19403	1.00176	1.07023	1.05706	1.09438	1.00969	0.812608	0.956031	0.718	0.886	0.795	1.194	1.469	1.048	0.646	0.0204255
RC0G0012900	947	S	Putative transcription factor WD40-like family	--	1	7.72661e-11	103.55	3	DFVEVGHENLNEGS(1)DELNEEIFGK	3.74		0.891085	0.859847	1.14721	1.12904	0.921122	1.07023	1.05706	1.09438	1.00969	0.812608	0.956031		0.843	0.786	1.136	1.389	0.963	0.701	0.0892342
RC0G0012900	19	S	Putative transcription factor WD40-like family	--	0.999989	0.000218914	102.55	2	DQGS(1)PATPLTEIR	-0.31891	0.869613	0.859097	0.706983	1.61178			1.07023	1.05706	1.09438	1.00969	0.812608	0.956031	0.813	0.813	0.646	1.596			0.475
RC0G0012900	550	S	Putative transcription factor WD40-like family	--	0.988191	0.000932284	100.6	2	KGS(0.988)S(0.012)NEGSAQEER	-3.7229	0.926178		1.15801	0.958331		0.950617	1.07023	1.05706	1.09438	1.00969	0.812608	0.956031	0.865		1.058	0.949		0.994	0.99	0.896946
RC0G0012900	31	S	Putative transcription factor WD40-like family	--	0.962295	1.90649e-12	128.49	3	RS(0.038)S(0.962)PDNSVPNRPTTGTPAPWAPR	0.11943	0.873654	1.17359	0.946803	1.02164	1.10784	0.877081	1.07023	1.05706	1.09438	1.00969	0.812608	0.956031	0.816	1.11	0.865	1.012	1.363	0.917	0.848	0.352739
RC0G0012900	296	S	Putative transcription factor WD40-like family	--	0.95996	0.00164238	57.042	3	VYQHNQT(0.002)S(0.037)S(0.96)PQGGYSGSK	-0.89305	1.15793	0.927089					1.07023	1.05706	1.09438	1.00969	0.812608	0.956031	1.082	0.877
RC0G0014300	43	S	OBERON-like protein	--	1	2.67226e-07	81.642	2	LS(1)PEEPR	1.7239	0.843515	0.971827	0.915698	1.10825	1.04302	1.10237
RC0G0014300	4	S	OBERON-like protein	--	0.954327	1.26739e-11	175.38	2	GT(0.027)S(0.954)S(0.019)GSNINQQPSSR	-3.5867	0.811323	1.18537	1.0864	0.954757	0.911106	1.05077
RC0G0014300	51	S	OBERON-like protein	--	0.976644	0.000114587	76.117	3	S(0.021)NS(0.977)DHIHES(0.003)PTESASSR	2.1299	1.14412	1.09876	1.10619		0.718175
RC0G0014300	57	S	OBERON-like protein	--	0.970563	2.1239e-05	98.942	3	SNSDHIHES(0.971)PT(0.025)ES(0.004)AS(0.001)SR	0.31064	0.813369		1.00171	1.01726		1.14821
RC0G0015100	384	S	Putative transcription factor WRKY family	--	0.998422	9.99501e-121	248.87	3	ASVACT(0.002)S(0.998)PEHEGKPIEQPDFESK	-1.8025	1.17515	1.19314	1.20398	0.971054	0.710566	0.777717
RC0G0015100	30	S	Putative transcription factor WRKY family	--	0.999298	2.01039e-11	96.26	4	KENIDTEIHVS(0.999)PHQTPTNGVCPLK	-0.12562		1.02173	1.12252	0.849413	1.00026
RC0G0015100	3	S	Putative transcription factor WRKY family	--	0.99925	0.000349818	54.747	2	VS(0.999)LGKDVT(0.001)DEVASDNVPK	-0.48911				0.960103		0.991744
RC0G0015200	14	S	Putative nuclear protein DGCR14	--	0.994699	4.7008e-96	259.02	2	HLS(0.005)S(0.995)PSPSAVSDYTLQTPK	0.90301	0.858483	0.777427	1.34468	0.778812	1.43264	0.788635
RC0G0015200	16	S	Putative nuclear protein DGCR14	--	0.985341	1.15836e-05	77.698	2	HLS(0.092)S(0.909)PS(0.985)PS(0.013)AVSDYTLQTPK	0.63959			0.810658		1.15135
RC0G0015200	421	S	Putative nuclear protein DGCR14	--	0.945997	0.000883433	113.86	2	LFPKPPLPS(0.946)PS(0.054)R	-3.6143	1.16057	0.915191	1.12061	0.909649	0.993482	0.907881
RC0G0015200	8	S	Putative nuclear protein DGCR14	--	1	0.0002124	126.48	2	MLGT(1)PGRS(1)PR	-1.212	0.613509	0.596104	1.52168	0.589789	1.29662	1.33361
RC0G0015600	469	S	Putative DAZ-associated protein 1, RNA recognition motif 2	--	0.914533	7.03573e-14	123.39	2	DGPGPFGYGLGS(0.074)AAS(0.915)DVS(0.011)AK	0.80162	0.845164	1.21226	0.972888	0.93684	1.06693		0.692491	1.0267	0.944917	1.05963	0.959226	1.31703	1.22	1.181	1.03	0.884	1.112		1.146	0.287359
RC0G0015600	472	S	Putative DAZ-associated protein 1, RNA recognition motif 2	--	0.999297	1.40883e-13	149.6	2	DGPGPFGYGLGSAAS(0.001)DVS(0.999)AK	1.0757	0.967018	1.16318	1.01871	0.919855	0.971778	0.96647	0.692491	1.0267	0.944917	1.05963	0.959226	1.31703	1.396	1.133	1.078	0.868	1.013	0.734	1.379	0.05694
RC0G0016400	187	S	Putative DAZ-associated protein 1, RNA recognition motif 2	--	1	2.72383e-26	189.3	2	ELS(1)PGPSR	1.7354	0.987709	0.956499	0.893875	1.08728	1.05168	1.01628	1.03689	1.04311	1.05667	0.992209	0.9187	0.952416	0.953	0.917	0.846	1.096	1.145	1.067	0.821	0.0082305
RC0G0016400	193	S	Putative DAZ-associated protein 1, RNA recognition motif 2	--	1	2.72383e-26	205.26	2	S(1)PLGGYNYGLSR	1.3488	0.820603	1.07375	1.1271	0.980549	0.992707	0.999895	1.03689	1.04311	1.05667	0.992209	0.9187	0.952416	0.791	1.029	1.067	0.988	1.081	1.05	0.926	0.433489
RC0G0016400	203	S	Putative DAZ-associated protein 1, RNA recognition motif 2	--	1	6.42788e-06	118.87	2	SPLGGYNYGLS(1)R	0.43709	0.854111	0.889866	0.927559	1.09176	1.08978	1.12678	1.03689	1.04311	1.05667	0.992209	0.9187	0.952416	0.824	0.853	0.878	1.1	1.186	1.183	0.737	0.000576333
RC0G0016400	230	S	Putative DAZ-associated protein 1, RNA recognition motif 2	--	1	0.00659513	76.605	2	FS(1)PVAGGR	-2.2991	1.97086	1.19653			0.441803	0.489312	1.03689	1.04311	1.05667	0.992209	0.9187	0.952416	1.901	1.147			0.481	0.514	3.063	0.0506633
RC0G0015600	452	S	Putative DAZ-associated protein 1, RNA recognition motif 2	--	0.999674	9.71175e-177	316.51	3	SSNS(1)ERDGPGPFGYGLGSAASDVSAK	-0.53506	1.22294	1.14743	1.20456	0.779446	0.83999	0.834009	0.692491	1.0267	0.944917	1.05963	0.959226	1.31703	1.766	1.118	1.275	0.736	0.876	0.633	1.853	0.0213543
RC0G0015600	476	S	Putative DAZ-associated protein 1, RNA recognition motif 2	--	0.978543	9.25679e-05	123.99	2	S(0.021)S(0.979)PGYVGGYSVNK	3.8859	0.605183	2.39032	0.63687	0.671086	0.778317		0.692491	1.0267	0.944917	1.05963	0.959226	1.31703	0.874	2.328	0.674	0.633	0.811		1.789	0.441534
RC0G0015600	484	S	Putative DAZ-associated protein 1, RNA recognition motif 2	--	0.998382	0.00355923	51.577	2	SSPGYVGGY(0.001)S(0.998)VNKR	-2.9385		1.21773		0.873378	0.912816		0.692491	1.0267	0.944917	1.05963	0.959226	1.31703		1.186		0.824	0.952		1.336
RC0G0015600	115	S	Putative DAZ-associated protein 1, RNA recognition motif 2	--	0.847509	0.00380685	84.102	2	S(0.848)S(0.149)VS(0.003)IQGSPGPGR	-1.1455		1.0395					0.692491	1.0267	0.944917	1.05963	0.959226	1.31703		1.012
RC0G0015600	122	S	Putative DAZ-associated protein 1, RNA recognition motif 2	--	1	1.83036e-42	234.93	2	SSVSIQGS(1)PGPGR	0.30458	1.05394	0.977048	1.02535	0.996926	0.975321	0.973646	0.692491	1.0267	0.944917	1.05963	0.959226	1.31703	1.522	0.952	1.085	0.941	1.017	0.739	1.32	0.191648
RC0G0016400	446	S	Putative DAZ-associated protein 1, RNA recognition motif 2	--	0.862928	1.40707e-09	113.73	2	DGSGPFGYGLGS(0.005)AAS(0.863)DVS(0.133)AK	3.1513	1.05357		0.951275		1.05564	0.917862	1.03689	1.04311	1.05667	0.992209	0.9187	0.952416	1.016		0.9		1.149	0.964	0.907	0.463699
RC0G0016400	449	S	Putative DAZ-associated protein 1, RNA recognition motif 2	--	0.961178	7.14219e-07	72.891	2	DGSGPFGYGLGS(0.005)AAS(0.034)DVS(0.961)AK	2.82				0.918861	0.985485	1.01475	1.03689	1.04311	1.05667	0.992209	0.9187	0.952416				0.926	1.073	1.065
RC0G0016400	453	S	Putative DAZ-associated protein 1, RNA recognition motif 2	--	0.978543	1.83411e-09	123.99	2	S(0.021)S(0.979)PGYVGGYSVNK	3.8859	0.539557	2.13111	1.11001	0.598313	0.693916		1.03689	1.04311	1.05667	0.992209	0.9187	0.952416	0.52	2.043	1.05	0.603	0.755		1.774	0.466589
RC0G0016400	461	S	Putative DAZ-associated protein 1, RNA recognition motif 2	--	0.998382	0.00355923	51.577	2	SSPGYVGGY(0.001)S(0.998)VNKR	-2.9385		1.21773		0.873378	0.912816		1.03689	1.04311	1.05667	0.992209	0.9187	0.952416		1.167		0.88	0.994		1.245
RC0G0016400	95	S	Putative DAZ-associated protein 1, RNA recognition motif 2	--	0.999339	1.44786e-15	197.17	2	NS(0.001)GS(0.999)IHGSPGPGR	-3.456	0.998737		1.06424	0.983752	0.951056		1.03689	1.04311	1.05667	0.992209	0.9187	0.952416	0.963		1.007	0.991	1.035		0.972	0.463089
RC0G0016400	99	S	Putative DAZ-associated protein 1, RNA recognition motif 2	--	0.999985	5.18032e-14	179.9	2	NSGSIHGS(1)PGPGR	-1.6347	0.776055	0.980856	0.935553	1.1253	1.13221	1.03145	1.03689	1.04311	1.05667	0.992209	0.9187	0.952416	0.748	0.94	0.885	1.134	1.232	1.083	0.746	0.0192129
RC0G0016400	353	S	Putative DAZ-associated protein 1, RNA recognition motif 2	--	0.999527	0	298.01	3	SSAIS(1)PQGGGNNVSNNSGTLGYGAGDNSYGLGTGGYGR	0.37511	1.33333	2.07253	0.683159	0.774686		0.252697	1.03689	1.04311	1.05667	0.992209	0.9187	0.952416	1.286	1.987	0.647	0.781		0.265	2.498	0.199943
RC0G0016400	429	S	Putative DAZ-associated protein 1, RNA recognition motif 2	--	0.991646	2.57764e-118	265.56	2	SS(0.002)NS(0.992)ERDGS(0.006)GPFGYGLGSAASDVSAK	-1.1967		1.2824	1.24927	0.831762	0.85703	0.761687	1.03689	1.04311	1.05667	0.992209	0.9187	0.952416		1.229	1.182	0.838	0.933	0.8	1.407	0.0108937
RC0G0019100	30	S	Putative Rho protein GDP-dissociation inhibitor	--	0.999972	3.2999e-36	202.82	2	QMS(1)ETSVSAAEDDDDEENSNK	-2.4403	1.14711	1.19111	0.620569	0.815368	1.43992	0.793799
RC0G0019100	33	S	Putative Rho protein GDP-dissociation inhibitor	--	0.969062	1.33405e-07	93.812	2	QMS(0.993)ET(0.037)S(0.969)VS(0.001)AAEDDDDEENSNK	-2.6302	0.852125	0.867075		1.12367	1.04429	1.09395
RC0G0019100	35	S	Putative Rho protein GDP-dissociation inhibitor	--	0.909294	0.00165865	70.249	2	QMS(0.048)ET(0.021)S(0.021)VS(0.909)AAEDDDDEENSNK	-3.0124				0.986193
RC0G0019500	11	S	Putative Rab-GTPase-TBC domain-containing protein	--	0.999962	0.00186116	67.661	3	ELS(1)FESLAQIPILRPSIHAR	-0.69546	1.04493
RC0G0019500	190	S	Putative Rab-GTPase-TBC domain-containing protein	--	0.994086	0.0216605	49.96	2	VLVVY(0.006)S(0.994)FR	-6.6854	0.785383			1.07732	1.05408	1.03103
RC0G0020700	520	S	Putative transcription factor Hap3/NF-YB family	--	0.972624	9.32749e-05	98.328	2	S(0.027)LS(0.973)NESISNSIGGK	0.38421			0.939415			1.02472
RC0G0020900	60	S	Putative IQ motif, EF-hand binding protein	--	0.979928	0.00679742	56.473	2	SVVADKDS(0.02)AS(0.98)VR	-3.295					1.01508	0.919254
RC0G0021100	185	S	Putative transcription factor bZIP family	--	0.850548	2.59175e-05	93.576	3	ALT(0.002)S(0.095)S(0.851)T(0.052)ENISMGTHERPR	-0.34526	1.10367	1.10681	1.12581	0.850526		0.860664	0.977303	0.980304	0.978343	1.06941	1.03607	0.95857	1.129	1.129	1.151	0.795		0.898	1.342	0.00766321
RC0G0021100	204	S	Putative transcription factor bZIP family	--	0.999826	1.17025e-07	146.75	3	HQHS(1)QSMDGSTTIK	-2.2448				1.06052	0.877398	0.983848	0.977303	0.980304	0.978343	1.06941	1.03607	0.95857				0.992	0.847	1.026
RC0G0021100	206	S	Putative transcription factor bZIP family	--	0.999998	1.60243e-76	280.87	2	HQHSQS(1)MDGSTTIK	-0.74535	1.15079	1.20391	1.21631	0.850153	0.829585	0.777969	0.977303	0.980304	0.978343	1.06941	1.03607	0.95857	1.178	1.228	1.243	0.795	0.801	0.812	1.515	1.82554e-05
RC0G0021100	220	S	Putative transcription factor bZIP family	--	0.952866	0.000599613	65.467	2	T(0.001)EMLVS(0.953)S(0.817)S(0.224)EEMS(0.005)AADSK	-1.4868		0.970845		0.968852	1.04901		0.977303	0.980304	0.978343	1.06941	1.03607	0.95857		0.99		0.906	1.012		1.032
RC0G0021100	221	S	Putative transcription factor bZIP family	--	0.817004	4.03865e-11	95.001	2	T(0.001)EMLVS(0.953)S(0.817)S(0.224)EEMS(0.005)AADSK	-1.4868	0.283905	1.40765	0.316454	1.44077	1.54574		0.977303	0.980304	0.978343	1.06941	1.03607	0.95857	0.29	1.436	0.323	1.347	1.492		0.481	0.224764
RC0G0022800	128	S	Protein-tyrosine-phosphatase IBR5	--	1	0.00352452	101.48	2	VLVHCMS(1)GK	0.081064	1.091	1.07		0.980965	0.947617	0.920758	0.962992	0.980235	0.891256	0.982162	1.14203	1.04132	1.133	1.092		0.999	0.83	0.884	1.23	0.0607984
RC0G0025700	424	S	Putative transcription factor C3H family	--	0.924345	0.0103894	50.621	2	AT(0.005)GT(0.017)LPPS(0.924)PS(0.555)S(0.321)S(0.123)ET(0.053)VQDQS(0.001)G	2.1502			1.14843	0.839815			0.961811	0.976931	1.02134	1.02477	1.09198	0.923165			1.124	0.82			1.371
RC0G0025700	399	S	Putative transcription factor C3H family	--	1	4.62813e-09	100.21	2	FPDVVQKPES(1)EK	0.055019				0.75952	1.05757	1.09891	0.961811	0.976931	1.02134	1.02477	1.09198	0.923165				0.741	0.968	1.19
RC0G0025700	405	S	Putative transcription factor C3H family	--	0.999641	0.00011017	132.08	2	YQNS(1)ETKVPEES(1)PER	-3.043		0.865105	0.940409	1.04949	0.962728	1.12916	0.961811	0.976931	1.02134	1.02477	1.09198	0.923165		0.886	0.921	1.024	0.882	1.223	0.866	0.352545
RC0G0025700	385	S	Putative transcription factor C3H family	--	0.790077	4.43044e-27	195.49	2	NWIAPQGFET(0.001)S(0.002)PS(0.79)IS(0.104)S(0.104)K	0.56446			1.01904	0.959975		0.973478	0.961811	0.976931	1.02134	1.02477	1.09198	0.923165			0.998	0.937		1.055	1.002
RC0G0025700	413	S	Putative transcription factor C3H family	--	1	1.49622e-52	245.78	2	VPEES(1)PER	0.17304	0.606575	0.744143	0.704777	1.29591	1.32912	1.26747	0.961811	0.976931	1.02134	1.02477	1.09198	0.923165	0.631	0.762	0.69	1.265	1.217	1.373	0.54	0.000688552
RC0G0026100	150	S	Putative post-transcriptional gene silencing PAZ-Argonaute family	--	0.997487	5.41659e-05	144.2	2	SES(0.001)GS(0.997)PS(0.001)EVAEK	-0.12096	0.835926	0.831094	0.810476	1.32698	1.20472
RC0G0026300	153	S	1-aminocyclopropane-1-carboxylate oxidase	--	0.949889	1.26126e-06	139.94	2	VFYGSQGS(0.95)PT(0.044)FGT(0.006)K	1.7516	1.37649	1.41013	1.27793	0.648044	0.662824	0.682527	1.07914	1.11001	1.12922	0.921292	0.900322	0.860012	1.276	1.27	1.132	0.703	0.736	0.794	1.647	0.000702671
RC0G0027600	2	S	Small ubiquitin-related modifier	--	0.999996	4.61016e-67	166.19	3	S(1)GVASQPQEEDKKPNDQGAHINLK	0.91446	1.14383	1.06396		0.923548	0.915142		1.00011	1.0507	0.952954	1.03641	1.018	0.94183	1.144	1.013		0.891	0.899		1.205	0.0939099
RC0G0027600	6	S	Small ubiquitin-related modifier	--	0.999792	1.16947e-35	173.54	2	SGVAS(1)QPQEEDKKPNDQGAHINLK	-1.1202	0.731961	0.553387	0.962066	1.20388	1.26062	1.23877	1.00011	1.0507	0.952954	1.03641	1.018	0.94183	0.732	0.527	1.01	1.162	1.238	1.315	0.611	0.0510953
RC0G0029600	202	S	Serine/threonine-protein phosphatase 2A 55 kDa regulatory subunit B	--	0.981363	9.61461e-96	258.07	2	TVANGSVASSS(0.001)S(0.005)LS(0.013)S(0.981)PK	-1.5997	1.11682	1.25052		0.868872	0.895877	0.890554
RC0G0029700	171	S	Serine/threonine-protein phosphatase 2A 55 kDa regulatory subunit B	--	1	1.34008e-25	157.58	2	GAES(1)PGVDANGNCFDFTTK	-2.002	1.03465	1.12426	1.01658	0.952537	0.880063	1.00168	1.02236	1.2327	1.22203	0.823875	0.79907	0.899965	1.012	0.912	0.832	1.156	1.101	1.113	0.818	0.0251036
RC0G0029700	158	S	Serine/threonine-protein phosphatase 2A 55 kDa regulatory subunit B	--	0.973127	0.00394877	107.08	2	S(0.023)LS(0.973)S(0.004)SITR	-2.5137	0.717169	0.907553	0.882983	1.15181	1.146	1.16509	1.02236	1.2327	1.22203	0.823875	0.79907	0.899965	0.701	0.736	0.723	1.398	1.434	1.295	0.523	4.38851e-05
RC0G0029700	116	S	Serine/threonine-protein phosphatase 2A 55 kDa regulatory subunit B	--	0.997199	5.94725e-09	147.72	2	VAT(0.003)GS(0.997)YSNLFR	-0.72492	0.884398	0.815989	0.956982	0.939967	1.20933	1.16841	1.02236	1.2327	1.22203	0.823875	0.79907	0.899965	0.865	0.662	0.783	1.141	1.513	1.298	0.585	0.00896435
RC0G0030100	408	S	Putative ubiquitinyl hydrolase 1	--	0.998598	1.45088e-51	142.02	2	MSDAEGASNGSGEPS(0.001)NAMS(0.999)DEGVQPEK	3.2475			0.784002	0.97209	1.09151	1.06547	1.05144	1.0146	1.00093	1.0032	0.990904	0.93892			0.783	0.969	1.102	1.135	0.733
RC0G0030100	257	S	Putative ubiquitinyl hydrolase 1	--	0.973003	7.02507e-10	145.34	3	VHCAESGEES(0.025)S(0.973)ET(0.002)ESVHSLK	-1.4749	1.03986	1.11197		0.928449	0.961944		1.05144	1.0146	1.00093	1.0032	0.990904	0.93892	0.989	1.096		0.925	0.971		1.1	0.239819
RC0G0030100	261	S	Putative ubiquitinyl hydrolase 1	--	0.905759	7.99904e-08	75.686	2	VHCAESGEES(0.005)S(0.01)ET(0.027)ES(0.906)VHS(0.053)LK	4.3939		1.07851	1.07954	0.950099	0.890157		1.05144	1.0146	1.00093	1.0032	0.990904	0.93892		1.063	1.079	0.947	0.898		1.161	0.0323868
RC0G0030200	908	S	Putative occludin domain-containing protein	--	1	5.33253e-05	136.06	2	EVS(1)ELELGELR	-1.4725	0.741212	0.923019	0.868911	1.12966	1.13747	1.17229
RC0G0030200	635	S	Putative occludin domain-containing protein	--	0.890749	0.000289748	49.485	3	KPS(0.109)S(0.891)PEHVEHHDR	3.4874	1.04493
RC0G0030200	963	S	Putative occludin domain-containing protein	--	0.999572	5.72567e-12	171.26	3	SKPAGKPSS(1)PDLNLK	-0.80783	0.907853	1.03921	1.00022	0.969468	1.02022	1.05731
RC0G0030200	881	S	Putative occludin domain-containing protein	--	0.801345	0.00381323	93.649	2	QVSS(0.003)MFVS(0.054)S(0.801)S(0.142)PK	1.1532				0.986193
RC0G0030200	882	S	Putative occludin domain-containing protein	--	0.985699	2.97033e-10	181.08	2	QVSSMFVS(0.001)S(0.014)S(0.986)PK	1.4146		0.984216	0.971127		1.04749
RC0G0030200	283	S	Putative occludin domain-containing protein	--	0.998929	0.00118882	87.727	2	S(0.001)AS(0.999)PFGMLNISK	-0.29372	1.03417	0.921238	0.891244	1.0464	1.08631	1.01412
RC0G0032100	73	S	Charged multivesicular body 1	--	1	0.00104216	106.97	2	LAS(1)RLDAVVAR	0.41473	1.10699	0.999609		0.901922	0.988752	1.00778	0.993892	0.939707	0.967023	1.07558	1.03563	0.98817	1.114	1.064		0.839	0.955	1.02	1.161	0.138974
RC0G0032100	120	S	Charged multivesicular body 1	--	0.999913	0.000286019	97.594	2	MSETMDS(1)FEK	1.4875						0.966184	0.993892	0.939707	0.967023	1.07558	1.03563	0.98817						0.978
RC0G0032400	62	S	ESCRT-related protein CHMP1B	--	1	0.00549659	61.067	3	EADKVDEDDLS(1)RR	1.1239	1.1181	1.22582	1.13646	0.605803			1.54733	1.03518	1.54418	0.582138	0.65814	0.633028	0.723	1.184	0.736	1.041			0.846
RC0G0041400	582	S	Polyadenylate-binding protein 4-like isoform X1	--	0.837559	2.43195e-30	71.471	3	FILGGEGS(0.048)T(0.114)DS(0.838)PPKDQFDHDSDSAEK	2.5136		0.968243	1.01996	1.12012		0.881924
RC0G0041400	414	S	Polyadenylate-binding protein 4-like isoform X1	--	0.971341	0.010299	60	2	S(0.028)LS(0.971)HKS(0.001)EEK	1.9164	1.04493
RC0G0041400	561	S	Polyadenylate-binding protein 4-like isoform X1	--	0.99152	0.00231399	44.667	3	S(0.008)VQRHS(0.992)DVGVFPGYK	-1.9564			1.14637		0.826358
RC0G0042000	214	S	Putative quinol--cytochrome-c reductase, Mitochondrial processing peptidase	--	1	0.00011407	121.71	2	IHS(1)AGFSGALR	-1.6549	0.999617			1.02896			0.945157	0.934621	0.956234	1.03994	1.04656	1.07749	1.058			0.989			1.07
RC0G0042000	218	S	Putative quinol--cytochrome-c reductase, Mitochondrial processing peptidase	--	0.999999	5.40491e-07	152.23	2	IHSAGFS(1)GALR	-1.6906	0.998416	0.871451	0.916198	0.973637	1.11217	1.11482	0.945157	0.934621	0.956234	1.03994	1.04656	1.07749	1.056	0.932	0.958	0.936	1.063	1.035	0.971	0.616261
RC0G0042000	237	S	Putative quinol--cytochrome-c reductase, Mitochondrial processing peptidase	--	1	0.000136303	75.312	2	LDS(1)NILEEFVAENYTAPR	1.3945	0.999468				1.00583	0.970522	0.945157	0.934621	0.956234	1.03994	1.04656	1.07749	1.057				0.961	0.901	1.135
RC0G0042000	228	S	Putative quinol--cytochrome-c reductase, Mitochondrial processing peptidase	--	1	2.35518e-18	193.62	2	NPLLAS(1)EDALNR	0.42435	0.938197	0.905215	0.898627	1.13693	1.01187	1.09622	0.945157	0.934621	0.956234	1.03994	1.04656	1.07749	0.993	0.969	0.94	1.093	0.967	1.017	0.943	0.213395
RC0G0042300	138	S	Putative ribosomal protein S9	--	1	3.37038e-119	303.02	2	TSVES(1)DQEDEGKR	-1.6965	0.704205	0.93204	0.852337	1.13714	1.12064	1.22361	1.14477	0.919178	1.00125	1.05507	0.958198	0.921532	0.615	1.014	0.851	1.078	1.17	1.328	0.694	0.0730478
RC0G0043500	108	S	Oxidative stress 3, putative isoform 2	--	0.995579	0.00624142	69.641	2	SQS(0.996)FT(0.004)FLSK	-0.98232	0.94119	0.844969	0.916369		1.32628
RC0G0044800	546	S	Putative polynucleotide adenylyltransferase	--	0.999089	2.04315e-61	193.26	2	AVALQHNNEVS(0.999)PT(0.001)GSGER	-4.6658	1.15051	1.1957	1.48382	0.672311	1.0011	0.530455
RC0G0044800	550	S	Putative polynucleotide adenylyltransferase	--	0.910097	6.85835e-05	94.905	2	AVALQHNNEVS(0.001)PT(0.089)GS(0.91)GER	-4.2658	0.470509	0.674363	0.87375	1.21239	1.31446	1.39133
RC0G0044800	565	S	Putative polynucleotide adenylyltransferase	--	1	0.0162057	52.201	2	NDLGGGS(1)PPKR	-2.5097			0.932912			1.031
RC0G0044800	573	S	Putative polynucleotide adenylyltransferase	--	0.990913	7.52491e-09	105.6	3	LS(0.009)NS(0.991)PQPQDSISPEIMTHR	0.20019	1.0105	1.00876	1.07515	1.00723	0.974268	0.927165
RC0G0046300	285	S	LysM domain receptor-like kinase 3	--	0.983302	0.0214322	51.454	2	S(0.983)PS(0.017)FFCGSGR	-0.57651	0.978235		0.884303		1.02757	1.08023	0.985188	1.29787	1.0297	1.00718	1.03961	0.640452	0.993		0.859		0.988	1.687	0.692	0.35035
RC0G0046300	287	S	LysM domain receptor-like kinase 3	--	0.989555	0.00371515	84.309	2	S(0.01)PS(0.99)FFCGSGR	-1.5626		0.814967	0.965053	1.04891	1.04897	1.06644	0.985188	1.29787	1.0297	1.00718	1.03961	0.640452		0.628	0.937	1.041	1.009	1.665	0.632	0.177063
RC0G0046500	50	S	Putative TauD/TfdA-like domain-containing protein	--	0.974398	3.91282e-15	178.51	2	VLGEGDDPS(0.026)S(0.974)PIGR	-0.42818	1.19575	1.10877	1.10429	0.837053	0.952543	0.823186
RC0G0046800	702	S	Putative RNA polymerase II associated factor Paf1	--	0.999985	3.05387e-10	136.7	2	HQDVDEYS(1)GGDDDLS(1)D	-0.14202		1.1999		1.19581	0.612924
RC0G0046800	709	S	Putative RNA polymerase II associated factor Paf1	--	1	1.10699e-34	199.04	2	HQDVDEYSGGDDDLS(1)D	1.2754	0.454775	1.49221	0.62218	1.73318	1.04421	0.648299
RC0G0047300	93	S	Putative transcription factor MYB-HB-like family	--	1	2.63802e-45	211.47	2	DGYLS(1)DDPAHASSSSNR	-2.1071	1.30001	1.2301	1.25482	0.556843	0.834486	0.860918
RC0G0051600	575	S	Putative thioredoxin-like, sieve element occlusion	--	0.997364	0.000258082	69.223	3	LLS(0.997)Y(0.001)KNES(0.002)GWAVLSK	-1.392	1.27763	1.36418	1.3227		0.137722		1.2777	1.28882	1.26662	0.736616	0.722722	0.707524	1	1.058	1.044		0.191		5.414
RC0G0051600	104	S	Putative thioredoxin-like, sieve element occlusion	--	1	0.00643226	83.438	2	S(1)IGCELCCK	-1.7108	1.33941	1.31775	1.32767	0.682557	0.678785	0.704868	1.2777	1.28882	1.26662	0.736616	0.722722	0.707524	1.048	1.022	1.048	0.927	0.939	0.996	1.089	0.021914
RC0G0051600	125	S	Putative thioredoxin-like, sieve element occlusion	--	0.999851	0.00438722	97.277	2	STLS(1)ILNK	-2.292	1.20927	1.15421	1.21496		0.784685	0.682934	1.2777	1.28882	1.26662	0.736616	0.722722	0.707524	0.946	0.896	0.959		1.086	0.965	0.91	0.170549
RC3G0392300	36	S	Putative ribosomal protein S19/S15	--	0.760852	0.000982906	50.819	2	GVDLDALLDMS(0.761)T(0.239)DELVK	3.1003			0.856824		1.10666		1.13878	1.14104	0.943262	0.999039	0.923883	0.853988			0.908		1.198		0.758
RC3G0392300	145	S	Putative ribosomal protein S19/S15	--	0.931544	0.000285896	133.07	2	PGIGATHS(0.932)S(0.068)R	-0.98875	0.590758	0.763619	0.726019	1.45439	1.45137		1.13878	1.14104	0.943262	0.999039	0.923883	0.853988	0.519	0.669	0.77	1.456	1.571		0.431	0.0111055
RC3G0392300	146	S	Putative ribosomal protein S19/S15	--	0.851433	0.0059405	78.864	2	PGIGAT(0.002)HS(0.146)S(0.851)R	-3.248						0.966184	1.13878	1.14104	0.943262	0.999039	0.923883	0.853988						1.131
RC0G0056300	190	S	Putative Zeta toxin domain, P-loop containing nucleoside triphosphate hydrolase	--	0.930821	0.00466204	65.408	2	VFS(0.931)T(0.069)LVEEMK	-0.24282	1.05217	0.959818	1.06973
RC0G0057000	12	S	protein WVD2-like 3	--	0.914583	4.90487e-08	57.464	2	ES(0.001)DGAIIY(0.1)S(0.915)DAS(0.985)HDS(0.999)NRER	-0.077032	0.717993		0.835045	1.45743
RC0G0057000	15	S	protein WVD2-like 3	--	0.98703	4.90487e-08	57.464	3	ESDGAIIY(0.124)S(0.902)DAS(0.987)HDS(0.987)NRER	3.456	0.717993		0.835045	1.45743
RC0G0057000	18	S	protein WVD2-like 3	--	0.998941	4.90487e-08	57.464	2	ES(0.001)DGAIIY(0.1)S(0.915)DAS(0.985)HDS(0.999)NRER	-0.077032	0.717993		0.835045	1.45743
RC0G0057000	198	S	protein WVD2-like 3	--	0.998535	2.73877e-26	129.64	3	KHPDEEDT(0.001)CS(0.999)VAS(0.891)S(0.106)T(0.003)VASVR	-0.37547	0.67745	0.31792	1.00614	1.19718	1.38691	1.34597
RC0G0057000	201	S	protein WVD2-like 3	--	0.965884	2.73877e-26	129.64	2	KHPDEEDT(0.245)CS(0.774)VAS(0.966)S(0.803)T(0.211)VAS(0.001)VR	-3.5132	0.681518	0.212551	1.04951	1.25128	1.38053	1.35161
RC0G0057000	202	S	protein WVD2-like 3	--	0.914931	2.59178e-10	97.945	2	KHPDEEDT(0.213)CS(0.79)VAS(0.959)S(0.915)T(0.117)VAS(0.004)VR	-2.7659	0.394694		0.799981	1.08423	1.33934	1.29406
RC0G0057000	182	S	protein WVD2-like 3	--	1	0.0126078	115.41	2	KS(1)FQLDGK	1.3322	1.29976	1.28548	1.16037	0.656942		0.669553
RC0G0061500	743	S	MATH domain-containing protein At5g43560-like	--	0.973332	0.00614334	71.219	2	AT(0.027)S(0.973)ISIQQTDR	-0.9048	0.97443	0.944962	0.906084			1.20998
RC0G0061500	712	S	MATH domain-containing protein At5g43560-like	--	0.938115	6.90283e-18	136.7	3	TPAVTS(0.001)S(0.026)PES(0.938)PS(0.034)KNVSLTGRPK	2.3951	0.949458		1.35686	0.769305	0.93842	0.95173
RC0G0061500	688	S	MATH domain-containing protein At5g43560-like	--	1	0.000995787	63.947	3	KLS(1)IKDQVDVER	-3.5862	0.797692	0.746744	0.840263	1.22266		1.38957
RC0G0061500	1021	S	MATH domain-containing protein At5g43560-like	--	0.999996	8.07451e-18	110.95	2	QFS(1)YPGDLGTSSDMESATSSCR	1.8773	1.0949			0.998331	0.909852
RC0G0061500	53	S	MATH domain-containing protein At5g43560-like	--	0.959542	7.7513e-39	91.399	3	SSEQVENGTPS(0.001)T(0.001)S(0.006)PPY(0.026)WDS(0.96)DDDDDGGPKPS(0.006)ELY(0.001)GK	1.4639		1.02682	1.0122
RC0G0061500	1046	S	MATH domain-containing protein At5g43560-like	--	0.999971	2.35743e-10	166.48	2	S(1)YQDDGFQR	1.654	0.792556	0.848797	1.02565	1.01168	1.13098	1.16443
RC0G0062800	10	S	Putative ribulokinase	--	0.99892	6.92455e-27	202.15	4	SDS(0.999)T(0.001)PLLRPQHHPSQR	2.5041	0.833316	0.925887	0.885145	1.11296	1.0805	1.142	0.944767	0.904391	0.931901	1.16775	1.02902	1.02216	0.882	1.024	0.95	0.953	1.05	1.117	0.915	0.235477
RC0G0067200	41	S	Cotton fiber protein	--	0.927478	0.00141282	90.142	2	SS(0.002)S(0.927)T(0.07)VHCIR	-1.6743	0.989948	1.07238	1.02099
RC0G0067800	206	S	Putative Porin domain-containing protein	--	1	0.00124706	104.49	3	IACS(1)FKIPDHK	-0.6295	1.06912	0.878038	1.11795	0.997279	0.92823	1.00882	0.98393	0.957441	0.979529	1.03438	1.00211	1.04261	1.087	0.917	1.141	0.964	0.926	0.968	1.1	0.247882
RC0G0068400	160	S	Syntaxin 6, N-terminal	--	0.865387	0.0304753	58.916	2	S(0.865)S(0.135)EEKPMR	-5.8161		0.71753				1.26545
RC0G0070300	417	S	NADPH--cytochrome P450 reductase	--	0.9864	4.22978e-05	140.57	2	YADLLS(0.014)S(0.986)PKK	1.8913	1.10511	1.02401	0.957304				1.36082	1.41193	1.34612	0.625523	0.645169	0.610437	0.812	0.725	0.711
RC0G0070500	279	S	Putative afadin/alpha-actinin-binding protein	--	0.999989	9.16683e-07	155.28	2	VETDHTQS(1)PLGGR	-1.5751	0.779763	0.823326	1.04659	1.13431	1.08508	1.10538
RC0G0076000	132	S	Putative transcription factor interactor and regulator LIM family	--	0.999908	3.68039e-120	199.86	3	EAGFFSPEVQNPLAGPQPTESNIPGNVAHS(1)PPCPK	0.97481	1.07575	0.653415	0.928645	1.19361	1.17761	0.953124		1.37938	1.08881	0.73589	0.795925			0.474	0.853	1.622	1.48		0.428	0.0957164
RC0G0076000	153	S	Putative transcription factor interactor and regulator LIM family	--	0.965684	4.42532e-61	133.64	3	NSESCSSGVGES(0.035)PS(0.966)LVNS(0.996)PEMLDHEANS(0.002)S(0.001)SVSISSK	1.8869				1.05312	0.902356			1.37938	1.08881	0.73589	0.795925					1.431	1.134
RC0G0076000	157	S	Putative transcription factor interactor and regulator LIM family	--	0.995533	4.42532e-61	133.64	3	NSESCSSGVGES(0.035)PS(0.966)LVNS(0.996)PEMLDHEANS(0.002)S(0.001)SVSISSK	1.8869	0.948171	0.936288	1.02237	0.691956	1.49197	0.895333		1.37938	1.08881	0.73589	0.795925			0.679	0.939	0.94	1.875		0.575	0.3141
RC0G0076100	233	S	Putative ribosomal protein L22/L17	--	0.999967	0.000665735	96.27	2	GKFS(1)DGEPSGMAS	2.0683	1.56536	1.44907	1.10979	0.766303	0.61514	0.565869
RC0G0077700	128	S	Glutathione reductase	--	1	0.0328795	56.202	2	LLS(1)NAGVK	-3.1727		1.0395					0.994535	1.02713	1.01566	0.998336	0.967868	0.996468		1.012
RC0G0077900	931	S	Non-lysosomal glucosylceramidase	--	0.996506	0.00101184	153.33	2	IHISS(0.002)VS(0.997)S(0.002)R	-2.4502	1.41652	1.43007	1.71991	0.496136	0.494261	0.516998	1.16105	1.15508	1.35363			0.330249	1.22	1.238	1.271			1.565	0.794
RC0G0077900	932	S	Non-lysosomal glucosylceramidase	--	0.764048	0.00470286	66.664	2	IHIS(0.002)S(0.047)VS(0.187)S(0.764)R	-1.4974			1				1.16105	1.15508	1.35363			0.330249			0.739
RC0G0077900	13	S	Non-lysosomal glucosylceramidase	--	1	1.52702e-06	140.3	2	KNS(1)WPPQEYIPR	-3.3206	1.44736	1.2712	0.80557	0.760613	0.893719	0.861773	1.16105	1.15508	1.35363			0.330249	1.247	1.101	0.595			2.609	0.376
RC0G0077900	532	S	Non-lysosomal glucosylceramidase	--	0.999997	0.019817	65.933	2	SAIS(1)DLQK	-3.0833	1.36177	1.12372	1.29037	0.699757	0.835085	0.727723	1.16105	1.15508	1.35363			0.330249	1.173	0.973	0.953			2.204	0.469
RC0G0081000	485	S	Putative ribonuclease P	--	0.996889	6.60022e-12	63.96	3	AEPNS(0.997)PDET(0.003)DGIATDIHGVQSQK	2.0863	1.0796		0.927773			1.00392
RC0G0082700	436	S	60S ribosomal export protein NMD3	--	0.99994	2.56941e-06	89.459	2	VDS(1)EYEQFLDDLEENPEMR	2.4001	1.04493						1.12737	0.896676	0.998373	0.961307	0.984252	1.03202	0.927
RC0G0084200	137	S	Putative acetyl-CoA C-acyltransferase	--	0.821022	0.000244774	89.359	2	QCS(0.179)S(0.821)GLQAVADVAASIR	2.5354				0.995826	0.947976	0.976786	0.956458	0.990246	0.959072	1.05936	1.01847	1.01639				0.94	0.931	0.961
RC0G0084400	609	S	Putative ankyrin repeat domain-containing protein	--	0.891698	9.93429e-05	110.09	3	APYHRPGS(0.005)S(0.005)T(0.005)T(0.013)GS(0.892)S(0.077)S(0.003)R	0.83263						0.966184
RC0G0084400	434	S	Putative ankyrin repeat domain-containing protein	--	0.989605	1.96997e-06	156.02	2	VSDLLGDS(0.99)PS(0.01)R	-0.92525	0.983613	0.927211	0.937546	1.04819	1.03753	1.05751
RC0G0085200	326	S	Putative K domain-containing protein	--	0.811256	2.10293e-82	189.73	4	HTTLTQSMDHLGLSHNLDHPS(0.811)S(0.188)PRPWAS(0.001)QMVAPR	-6.7769			0.604414			1.34839
RC0G0085200	327	S	Putative K domain-containing protein	--	0.85202	1.85142e-123	211.87	4	HTTLTQSMDHLGLSHNLDHPS(0.145)S(0.852)PRPWAS(0.003)QMVAPR	-4.7659			1.01335	0.901012	1.03875
RC0G0085700	542	S	Putative SH3 domain-containing protein	--	0.986709	5.21919e-06	127.07	2	EIDS(0.987)S(0.013)EASHPESIR	3.0736	0.443947	0.782038	1.00153	1.0632	1.24911	1.40375	1.00055	1.01016	1.01315	0.97253	1.01315	0.990457	0.444	0.774	0.989	1.093	1.233	1.417	0.59	0.0815578
RC0G0085700	550	S	Putative SH3 domain-containing protein	--	0.999208	5.11265e-07	128.28	3	EIDSSEAS(0.001)HPES(0.999)IRR	0.98029	1.0336	1.0652	0.97365	1.01409	0.9533	0.965636	1.00055	1.01016	1.01315	0.97253	1.01315	0.990457	1.033	1.054	0.961	1.043	0.941	0.975	1.03	0.509941
RC0G0085700	1135	S	Putative SH3 domain-containing protein	--	0.999823	1.06998e-137	258.71	3	FESFENPLAGHGSQS(1)FGS(1)QDDER	0.3248	0.876737	0.795472	1.7739	0.823724	0.884846	0.843012	1.00055	1.01016	1.01315	0.97253	1.01315	0.990457	0.876	0.787	1.751	0.847	0.873	0.851	1.328	0.435413
RC0G0085700	1138	S	Putative SH3 domain-containing protein	--	0.999999	1.06998e-137	289.04	2	FESFENPLAGHGS(0.019)QS(0.981)FGS(1)QDDER	2.4075	1.04597	1.06212	0.967914	1.01892	0.978052	0.933158	1.00055	1.01016	1.01315	0.97253	1.01315	0.990457	1.045	1.051	0.955	1.048	0.965	0.942	1.032	0.513396
RC0G0085700	54	S	Putative SH3 domain-containing protein	--	0.973922	0.000183719	104.15	2	GT(0.026)S(0.974)PGSALGKPAVEK	-5.6895	1.73991		1.25297	0.411352		0.642347	1.00055	1.01016	1.01315	0.97253	1.01315	0.990457	1.739		1.237	0.423		0.649	2.776	0.0639139
RC0G0085700	556	S	Putative SH3 domain-containing protein	--	0.999935	1.10347e-05	141.44	2	TSS(1)LPTGVGGK	-2.4579	1.20768	1.09355	0.938411	0.923886	0.968136	0.885929	1.00055	1.01016	1.01315	0.97253	1.01315	0.990457	1.207	1.083	0.926	0.95	0.956	0.894	1.149	0.170801
RC0G0085700	1038	S	Putative SH3 domain-containing protein	--	0.834512	2.37364e-05	74.62	2	TLLET(0.165)S(0.835)ELEEEDAR	3.0713		0.787959				1.19998	1.00055	1.01016	1.01315	0.97253	1.01315	0.990457		0.78				1.212	0.644
RC0G0085700	1097	S	Putative SH3 domain-containing protein	--	0.999191	4.82495e-26	89.42	3	YSNPSMGGPS(0.999)FNEGLGS(0.991)PIREEPPPY(0.003)S(0.004)S(0.002)PATQR	-0.074849	1.10351	0.912962		1.05095			1.00055	1.01016	1.01315	0.97253	1.01315	0.990457	1.103	0.904		1.081			0.928
RC0G0085700	1104	S	Putative SH3 domain-containing protein	--	1	9.90408e-298	251.36	2	YSNPSMGGPSFNEGLGS(1)PIR	-0.58455	1.00827	0.967331	0.92052	1.04941	1.01149	1.03867	1.00055	1.01016	1.01315	0.97253	1.01315	0.990457	1.008	0.958	0.909	1.079	0.998	1.049	0.92	0.0888134
RC0G0085700	1115	S	Putative SH3 domain-containing protein	--	0.887451	5.11784e-57	153.18	3	YSNPSMGGPS(0.001)FNEGLGS(0.999)PIREEPPPY(0.019)S(0.067)S(0.887)PAT(0.026)QR	0.019281	1.18749	1.11146	1.0325	0.901763	0.82039		1.00055	1.01016	1.01315	0.97253	1.01315	0.990457	1.187	1.1	1.019	0.927	0.81		1.269	0.0516209
RC0G0086600	442	S	Putative SH3 domain-containing protein	--	1	0.000350296	108.91	2	FES(1)FENPLAPR	2.404	0.80298			1.03915	1.02164	1.08453
RC0G0086600	453	S	Putative SH3 domain-containing protein	--	1	1.57388e-16	224.75	2	SQS(1)FGSQDDER	-1.8396	0.44424	1.0467	0.711802	1.30286	1.216	1.23566
RC0G0086600	456	S	Putative SH3 domain-containing protein	--	1	9.59045e-09	175.62	2	SQS(1)FGS(1)QDDER	-1.3689	1.04833	1.17861	1.67973	0.886416	0.565226	0.676815
RC0G0086900	307	S	Putative YTH domain-containing protein	--	0.937256	2.15996e-06	47.491	3	DREWDS(0.062)IS(0.937)VFS(0.868)NS(0.125)HDIS(0.008)NDR	2.6953			0.793206	1.19013			1.3311	1.17423	1.11018	0.818377	0.73105	0.835054			0.714	1.454			0.491
RC0G0086900	310	S	Putative YTH domain-containing protein	--	0.961409	3.14473e-08	80.893	3	DREWDS(0.001)IS(0.001)VFS(0.961)NS(0.036)HDIS(0.001)NDR	-0.43357		0.803357	0.982269	1.42429	0.868042	0.87341	1.3311	1.17423	1.11018	0.818377	0.73105	0.835054		0.684	0.885	1.74	1.187	1.046	0.592	0.103827
RC0G0086900	629	S	Putative YTH domain-containing protein	--	0.751937	6.62997e-11	81.449	2	GGT(0.022)HDS(0.226)ES(0.752)VDKEVTVVST	-5.1455		1.0395					1.3311	1.17423	1.11018	0.818377	0.73105	0.835054		0.885
RC0G0086900	569	S	Putative YTH domain-containing protein	--	0.84966	4.81456e-05	92.15	2	GS(0.85)S(0.075)S(0.075)KEFAGTEHDSSSK	-2.8324		1.0395					1.3311	1.17423	1.11018	0.818377	0.73105	0.835054		0.885
RC0G0086900	571	S	Putative YTH domain-containing protein	--	0.989088	1.05498e-26	176.01	2	GS(0.003)S(0.008)S(0.989)KEFAGTEHDSSSK	-4.7744	0.677732		0.855294			1.44552	1.3311	1.17423	1.11018	0.818377	0.73105	0.835054	0.509		0.77			1.731	0.369
RC0G0087300	95	S	Putative dual-specificity kinase TKL-Pl-4 family	--	1	1.98532e-25	191.18	2	TNDNYSVAQS(1)VNR	0.95468	0.669266	0.842985	0.780305	1.18122	1.21361	1.2723	1.15149	0.725272	1.12324				0.581	1.162	0.695
RC0G0087900	224	S	Putative nucleotide-binding alpha-beta plait domain-containing protein	--	0.824421	8.40429e-08	79.895	3	ELEHVSDDADHNT(0.028)T(0.148)AS(0.824)PLPR	-1.1639	0.772938			1.14754	1.06166
RC0G0090500	800	S	Putative hydrolase	--	0.997417	2.87902e-07	148.82	2	SGTECLPS(0.997)PS(0.002)NSGMAR	2.466	1.1309	1.07954	1.24067	0.888136	0.836868	0.843947
RC0G0090800	80	S	Putative transcription factor C2H2 family	--	1	1.90442e-05	92.369	2	NQPGNPDPDAEVIALS(1)PK	-2.2962		0.964299	1.03149	0.908502		1.08177
RC0G0091500	42	S	Putative nucleosome assembly protein (NAP)	--	0.998125	1.98428e-07	80.335	3	LQS(0.998)LAGQHS(0.002)DILETLSPTVR	-4.0201	0.75305			0.996446	1.07579	1.1185
RC0G0091500	48	S	Putative nucleosome assembly protein (NAP)	--	0.999959	4.8203e-19	136.39	3	LQSLAGQHS(1)DILETLSPTVR	-1.3045	0.954407	0.786852	0.868991	1.28015	1.11405	0.97759
RC0G0092000	46	S	Putative nucleotide-binding alpha-beta plait domain-containing protein	--	1	2.10083e-35	227.34	2	EFEANHNVDS(1)EGNEFR	-1.8891	1.03276	1.07738	1.01948	0.982106	0.948409	0.947023	0.909484	1.23227	0.957147			0.901095	1.136	0.874	1.065			1.051	0.975
RC0G0097000	259	S	Casein kinase I	--	0.92697	7.40531e-10	111.27	2	APGGAGPS(0.073)S(0.927)GLPPVVANVER	-2.9671	1.13408	1.07774	1.20128		0.798959	0.822505
RC0G0097000	272	S	Casein kinase I	--	0.999174	2.49899e-18	49.231	3	QS(0.999)GGEEVRPT(0.001)GWSLADPSR	-3.3026			1.05687		0.913005
RC0G0097000	283	S	Casein kinase I	--	0.830523	0.00964816	40.53	2	QS(0.001)GGEEVRPT(0.163)GWS(0.831)LADPS(0.006)R	0.064165						0.966184
RC0G0097000	325	S	Casein kinase I	--	0.985366	1.30755e-07	140.01	2	DAMLSSS(0.015)S(0.985)FLR	0.16477	0.826463	0.769272	0.843326	1.12431	1.23031	1.17367
RC0G0097000	410	S	Casein kinase I	--	1	6.63609e-13	142.03	2	GIETLHFNS(1)DER	-2.7576	1.26087	0.760628	1.06749	0.86325	0.979254	1.06978
RC0G0097000	307	S	Casein kinase I	--	1	2.50818e-10	162.16	2	QKS(1)PVANDPSVSK	-2.9795	0.596208	0.832126	0.90264	1.15792	1.18468	1.28346
RC0G0097000	314	S	Casein kinase I	--	0.998875	6.49969e-18	122.97	2	SPVANDPS(0.999)VS(0.001)KDAMLSSSSFLR	-2.2954	1.33421	1.33551	1.1719	0.619306	0.828681	0.756033
RC0G0097000	374	S	Casein kinase I	--	0.868431	0.00174892	94.791	2	S(0.132)S(0.868)PVVSSEQNR	-4.0392	0.892184	1.00855		0.984858	1.01802	1.08763
RC0G0097000	379	S	Casein kinase I	--	0.882198	0.000516166	84.999	2	SSPVVS(0.118)S(0.882)EQNR	-2.1605					0.968054
RC0G0095000	27	S	Phospholipid-transporting ATPase	--	1	2.08888e-11	136.7	3	GNES(1)GAPHPIQGPGYSR	0.11085	1.43363	1.49361	1.29334	0.622457	0.627588	0.597446	0.975509	1.00904	1.20066	1.06175	0.88459	0.868449	1.47	1.48	1.077	0.586	0.709	0.688	2.031	0.00432427
RC0G0095000	1220	S	Phospholipid-transporting ATPase	--	1	0.0444619	67.887	2	KQPQS(1)NAMS(1)PL	2.9572		1.0395					0.975509	1.00904	1.20066	1.06175	0.88459	0.868449		1.03
RC0G0095000	1224	S	Phospholipid-transporting ATPase	--	1	0.00168532	117.21	2	KQPQS(1)NAMS(1)PL	2.9572	0.742	1.95667	0.854556	0.545394			0.975509	1.00904	1.20066	1.06175	0.88459	0.868449	0.761	1.939	0.712	0.514			2.213
RC0G0095300	13	S	Myb-like protein	--	0.973059	0.0238704	41.499	3	QELKDS(0.027)LS(0.973)GHHAEK	0.61449			1
RC0G0095300	20	S	Myb-like protein	--	0.999963	0.000278733	72.311	3	DSLSGHHAEKS(1)PHHDK	0.32509			1.07235	0.914846
RC0G0097300	383	S	Casein kinase I	--	0.834262	8.52561e-16	97.396	3	DAVIVGS(0.834)ES(0.128)EPS(0.014)RPQT(0.007)T(0.007)EAS(0.007)PGT(0.003)LGK	2.3827			1.12498		0.84707
RC0G0097300	385	S	Casein kinase I	--	0.898796	9.7182e-23	95.147	3	DAVIVGS(0.099)ES(0.899)EPS(0.002)RPQTTEASPGTLGK	0.81252	0.928644			1.09594
RC0G0097300	306	S	Casein kinase I	--	0.999174	0.000121639	47.844	3	QS(0.999)GGEEVRPT(0.001)GWSLADPSR	-3.3026			1.05687		0.913005
RC0G0097300	317	S	Casein kinase I	--	0.830523	0.00964816	40.53	2	QS(0.001)GGEEVRPT(0.163)GWS(0.831)LADPS(0.006)R	0.064165						0.966184
RC0G0098000	228	S	Putative transcription regulator mTERF family	--	1	0.0306129	65.404	2	ENIDKVIS(1)MGLR	2.655			1
RC2G0086700	128	S	Putative RNA helicase	--	0.919376	6.3179e-08	183.08	2	VHACVGGT(0.081)S(0.919)VR	-1.874	0.0271138	0.0298653		2.38361	2.39136	0.0561027	0.995209	0.970753	0.964151	1.07918	1.0717	0.919007	0.027	0.031		2.209	2.231	0.061	0.019	0.135301
RC0G0098500	43	S	Glycylpeptide N-tetradecanoyltransferase	--	0.999021	4.18328e-05	130.78	2	KVQES(0.001)LS(0.999)LGKK	-1.5245	0.978505	0.984183	1.11679				0.955766	0.951241	0.95545	1.03472	1.05979	1.04303	1.024	1.035	1.169
RC0G0098700	273	S	Acetyltransferase component of pyruvate dehydrogenase complex	--	0.949481	0.000405094	54.813	3	SLAEEHKVPLS(0.949)S(0.051)IK	-1.5854			1				0.977115	0.971817	0.992422	1.01335	1.04166	1.00364			1.008
RC0G0098700	251	S	Acetyltransferase component of pyruvate dehydrogenase complex	--	0.99866	0.0320585	44.16	2	TSKPS(0.001)AAPPS(0.999)GDR	-3.9667					0.968054		0.977115	0.971817	0.992422	1.01335	1.04166	1.00364					0.929
RC0G0099300	3	S	Putative RNA polymerase I associated factor, A49	--	0.958254	0.0143758	51.531	2	MDS(0.958)DT(0.04)EET(0.002)R	-2.6248		1.04551	0.994215
RC0G0099500	200	S	DUF761 domain-containing protein	--	0.999607	0.00766454	47.267	3	RAS(1)WHEAYDASSTK	-0.41825	1.49092	1.03963			0.554765
RC0G0100100	187	S	Putative threonine synthase	--	0.997639	3.59825e-06	133.49	2	HCGISHT(0.002)GS(0.998)FK	-1.3059				0.965837	1.00871	0.945551	0.955565	0.980044	1.03276	0.99809	0.976309	1.05723				0.968	1.033	0.894
RC0G0101400	491	S	Putative LsmAD domain, ataxin-2, ataxin 2, SM domain-containing protein	--	0.967218	8.67416e-70	214.01	2	PGS(0.967)S(0.033)ASSNSECAGAVSASGGR	-4.5239			0.724738	1.16069	1.06324		1.02614	0.989985	1.04839	0.972714	0.963141	0.999623			0.691	1.193	1.104		0.602
RC0G0101400	497	S	Putative LsmAD domain, ataxin-2, ataxin 2, SM domain-containing protein	--	0.856094	1.39389e-07	43.422	4	AHAQT(0.143)HT(0.074)VNT(0.102)HGRPGS(0.431)S(0.469)AS(0.546)S(0.378)NS(0.856)ECAGAVS(0.001)AS(0.001)GGR	-1.0649	1.04493						1.02614	0.989985	1.04839	0.972714	0.963141	0.999623	1.018
RC0G0101400	291	S	Putative LsmAD domain, ataxin-2, ataxin 2, SM domain-containing protein	--	1	9.78614e-46	182.47	2	GEVVDDS(1)GYDEDEDILLDSR	3.0541	0.984874	0.89482	0.933484	1.06141	1.05639	1.0586	1.02614	0.989985	1.04839	0.972714	0.963141	0.999623	0.96	0.904	0.89	1.091	1.097	1.059	0.848	0.00295289
RC0G0101400	512	S	Putative LsmAD domain, ataxin-2, ataxin 2, SM domain-containing protein	--	1	5.15436e-40	230.5	2	GLS(1)PSS(0.028)S(0.972)LGSLSSEK	0.34549	0.778762	0.682762	0.877216	1.1738	1.21096	1.23626	1.02614	0.989985	1.04839	0.972714	0.963141	0.999623	0.759	0.69	0.837	1.207	1.257	1.237	0.618	0.00104764
RC0G0101400	515	S	Putative LsmAD domain, ataxin-2, ataxin 2, SM domain-containing protein	--	0.830304	2.18243e-16	175.62	2	GLSPS(0.002)S(0.83)S(0.168)LGSLSSEK	0.82082		1.26765		0.218077	1.50957		1.02614	0.989985	1.04839	0.972714	0.963141	0.999623		1.28		0.224	1.567		1.429
RC0G0101400	516	S	Putative LsmAD domain, ataxin-2, ataxin 2, SM domain-containing protein	--	0.997637	5.11754e-31	171.03	2	GLS(1)PSS(0.002)S(0.998)LGS(0.907)LS(0.072)S(0.021)EK	-0.25089	1.14919	0.260483	1.43833	0.999101	0.581152	1.54386	1.02614	0.989985	1.04839	0.972714	0.963141	0.999623	1.12	0.263	1.372	1.027	0.603	1.544	0.868	0.650443
RC0G0101400	519	S	Putative LsmAD domain, ataxin-2, ataxin 2, SM domain-containing protein	--	0.907472	9.0668e-05	96.453	2	GLS(1)PSS(0.002)S(0.998)LGS(0.907)LS(0.072)S(0.021)EK	-0.25089		0.918139	0.96291		1.0616	1.02145	1.02614	0.989985	1.04839	0.972714	0.963141	0.999623		0.927	0.918		1.102	1.022	0.869	0.0663024
RC0G0101400	169	S	Putative LsmAD domain, ataxin-2, ataxin 2, SM domain-containing protein	--	0.927028	0.000355797	93.576	2	HQELMLDS(0.005)S(0.012)IS(0.056)QS(0.927)R	1.4129			1				1.02614	0.989985	1.04839	0.972714	0.963141	0.999623			0.954
RC0G0101400	312	S	Putative LsmAD domain, ataxin-2, ataxin 2, SM domain-containing protein	--	1	1.21652e-90	294.71	2	NTETFGGS(1)PGS(1)EQK	1.9396	1.09975	1.2142	1.05196	1.0669	0.857066	0.734624	1.02614	0.989985	1.04839	0.972714	0.963141	0.999623	1.072	1.226	1.003	1.097	0.89	0.735	1.213	0.193508
RC0G0101400	315	S	Putative LsmAD domain, ataxin-2, ataxin 2, SM domain-containing protein	--	1	1.12001e-21	167.19	2	NTETFGGS(1)PGS(1)EQK	1.9396	0.775172	1.22855	0.869614	1.37532	1.19426	0.55888	1.02614	0.989985	1.04839	0.972714	0.963141	0.999623	0.755	1.241	0.829	1.414	1.24	0.559	0.879	0.824547
RC0G0101400	320	S	Putative LsmAD domain, ataxin-2, ataxin 2, SM domain-containing protein	--	0.972267	0.0246152	60.547	2	S(0.028)S(0.972)IDWTSGK	-3.5736		0.907521		1.11141			1.02614	0.989985	1.04839	0.972714	0.963141	0.999623		0.917		1.143			0.802
RC0G0101400	378	S	Putative LsmAD domain, ataxin-2, ataxin 2, SM domain-containing protein	--	0.999932	0.00400171	117.3	2	SGS(1)YDHAR	3.5618	0.565282	1.13099	0.994267	0.714405	1.48796	1.07756	1.02614	0.989985	1.04839	0.972714	0.963141	0.999623	0.551	1.142	0.948	0.734	1.545	1.078	0.787	0.478846
RC0G0102200	216	S	Putative GBF-interacting protein	--	0.999922	4.82406e-166	275.65	3	ANQNMDGEIKPAS(1)PQCTTSTNEQVISNVSEK	0.23069	1.2375	1.21743	1.29744	0.819327	0.771899	0.694626	1.06485	1.04024	1.0604	1.00582	0.947374	0.881323	1.162	1.17	1.224	0.815	0.815	0.788	1.471	4.09891e-05
RC0G0102200	588	S	Putative GBF-interacting protein	--	0.970679	3.38159e-17	173.19	2	ETS(0.029)S(0.971)PQSLDNYADIGLVR	7.3448	1.1716	1.20137	1.20756	0.854043	0.759222	0.835966	1.06485	1.04024	1.0604	1.00582	0.947374	0.881323	1.1	1.155	1.139	0.849	0.801	0.949	1.306	0.00653843
RC0G0102200	591	S	Putative GBF-interacting protein	--	1	2.10466e-16	165.7	2	ET(0.018)S(0.048)S(0.935)PQS(1)LDNYADIGLVR	1.636	1.06031	1.06945	0.746809	1.29656	0.88433	0.948249	1.06485	1.04024	1.0604	1.00582	0.947374	0.881323	0.996	1.028	0.704	1.289	0.933	1.076	0.827	0.271773
RC0G0102200	568	S	Putative GBF-interacting protein	--	0.994221	2.15627e-12	121.54	3	NS(0.004)GS(0.994)DFS(0.002)APSAVPEHLPEKK	-0.031474	1.18867	1.13192	1.16373			0.589178	1.06485	1.04024	1.0604	1.00582	0.947374	0.881323	1.116	1.088	1.097			0.669	1.645
RC0G0102200	547	S	Putative GBF-interacting protein	--	0.999821	0.000116947	83.077	2	S(1)DEASGTKPVDLLDDQVR	-11.415				0.96492	0.953247	1.0018	1.06485	1.04024	1.0604	1.00582	0.947374	0.881323				0.959	1.006	1.137
RC0G0102200	391	S	Putative GBF-interacting protein	--	0.920619	7.40931e-11	92.497	3	SFTGIS(0.071)KPDQLS(0.921)QT(0.008)SESVMPVSR	-1.821		1.22307		0.81204			1.06485	1.04024	1.0604	1.00582	0.947374	0.881323		1.176		0.807			1.457
RC0G0102200	441	S	Putative GBF-interacting protein	--	0.866844	0.044157	58.691	2	S(0.05)S(0.05)QKPS(0.867)PNS(0.034)PGVIGTPTK	-2.6727		1.0395					1.06485	1.04024	1.0604	1.00582	0.947374	0.881323		0.999
RC0G0102200	444	S	Putative GBF-interacting protein	--	0.999993	8.68098e-95	255.55	2	SSQKPSPNS(1)PGVIGTPTK	-3.0804	1.15003	1.21459	1.34477	0.838076	0.835096	0.650964	1.06485	1.04024	1.0604	1.00582	0.947374	0.881323	1.08	1.168	1.268	0.833	0.881	0.739	1.433	0.00658093
RC0G0104500	840	S	Mitogen-activated protein kinase kinase kinase	--	1	1.19978e-05	86.135	2	ASCFAGRPS(1)ER	-3.0895	1.04493
RC0G0104500	240	S	Mitogen-activated protein kinase kinase kinase	--	0.997421	0.000638351	88.252	2	FNDMEAPWS(0.997)PAY(0.015)Y(0.033)S(0.955)PR	3.4753	0.943573	1.00736	0.958024	1.06941	1.05083
RC0G0104500	245	S	Mitogen-activated protein kinase kinase kinase	--	1	7.14475e-20	191	2	FNDMEAPWSPAYYS(1)PR	0.62956	1.13587	1.13268	1.09265	1.16302	1.10861	0.392449
RC0G0104500	221	S	Mitogen-activated protein kinase kinase kinase	--	1	5.56059e-05	122.13	4	IPHIGS(1)GQHHQPISQR	-1.7303	0.790467	0.799352	0.828924	1.13279	1.20939	1.20549
RC0G0104500	229	S	Mitogen-activated protein kinase kinase kinase	--	0.999625	0.000183397	70.831	3	IPHIGSGQHHQPIS(1)QR	-0.11095	0.976814		1.09693	0.986462	0.937065
RC0G0104500	391	S	Mitogen-activated protein kinase kinase kinase	--	0.985583	1.21361e-177	247.73	4	LHHGYTTEQNNDS(0.014)S(0.986)PLYNENQNQWAPHR	-0.38875	1.01264	1.11965	1.1085	1.00401	0.894168	0.873003
RC0G0104500	408	S	Mitogen-activated protein kinase kinase kinase	--	1	0.00960793	66.953	2	LNS(1)RAEEAR	-2.9294				0.986193
RC0G0104500	698	S	Mitogen-activated protein kinase kinase kinase	--	0.999773	0.00181665	81.897	3	LS(1)ANNLSFVPELIAS(1)VKK	-0.47184				0.986193
RC0G0104500	703	S	Mitogen-activated protein kinase kinase kinase	--	0.998287	4.56562e-05	94.738	3	LS(0.002)ANNLS(0.998)FVPELIAS(1)VKK	-0.76201	1.17067	0.934057		1.11773		0.819058
RC0G0104500	711	S	Mitogen-activated protein kinase kinase kinase	--	1	2.69457e-24	154.78	3	LSANNLSFVPELIAS(1)VKK	2.5437	1.15077	0.868491	0.818411	1.24655	0.857325	1.05816
RC0G0104500	207	S	Mitogen-activated protein kinase kinase kinase	--	0.986186	0.000797625	69.327	3	NEIS(0.013)MS(0.986)HYNLHR	-1.9513		1.13401	0.98825			0.889693
RC0G0104500	263	S	Mitogen-activated protein kinase kinase kinase	--	0.998018	3.86643e-52	262.3	2	PMAEFPT(0.002)S(0.998)PTSAR	-0.15084	0.945934	0.885017	0.99649	1.03233	1.04656	1.08115
RC0G0104500	266	S	Mitogen-activated protein kinase kinase kinase	--	0.829838	0.000116222	135.24	2	PMAEFPT(0.085)S(0.908)PT(0.177)S(0.83)AR	0.65168	0.434449		0.643146	1.42482		1.44572
RC0G0104500	747	S	Mitogen-activated protein kinase kinase kinase	--	0.934935	6.31828e-17	74.683	3	SNPIANEAAT(0.064)NS(0.935)LEPVNT(0.001)PGDGEVDSDSENLNNSK	-0.075015	0.78408	1.299
RC0G0104500	761	S	Mitogen-activated protein kinase kinase kinase	--	0.836433	9.42041e-18	107.03	3	SNPIANEAATNSLEPVNT(0.023)PGDGEVDS(0.836)DS(0.137)ENLNNS(0.004)K	-5.1215	0.925948	0.952942			1.15889
RC0G0104600	124	S	Phox/Bem1p	--	1	0.0165586	93.772	2	QQT(1)LVS(1)GGVR	-2.2379	0.717129		0.889758	1.30442		1.06403
RC0G0107300	405	S	Non-specific serine/threonine protein kinase	--	1	2.51701e-14	186.39	2	S(1)AGELGPYNEFCK	2.6349	1.0178	0.908767	1.00616	1.05116	0.976235	1.03502	0.857296	0.868741	1.18557	1.06663	0.945916	1.07585	1.187	1.046	0.849	0.986	1.032	0.962	1.034	0.816927
RC0G0107300	445	S	Non-specific serine/threonine protein kinase	--	0.999997	0.00193588	67.881	2	S(1)IQESEGSEK	-1.7573	0.696581	0.962418	0.858267	1.32247	1.01031	1.12524	0.857296	0.868741	1.18557	1.06663	0.945916	1.07585	0.813	1.108	0.724	1.24	1.068	1.046	0.789	0.142611
RC0G0107300	418	S	Non-specific serine/threonine protein kinase	--	0.997885	1.66561e-177	265.48	3	S(0.998)LT(0.002)SQLTEELGDSSQMQESEVHHIESK	3.0574	0.910011	1.03613	1.00218	1.04545	1.13224	0.870037	0.857296	0.868741	1.18557	1.06663	0.945916	1.07585	1.061	1.193	0.845	0.98	1.197	0.809	1.038	0.805803
RC0G0107300	382	S	Non-specific serine/threonine protein kinase	--	1	2.06453e-183	307.25	2	S(1)YIDMSAEVIEVAPAHCVVEISR	1.4544	0.666108	0.585955	0.670143	1.52109	1.28942	1.21193	0.857296	0.868741	1.18557	1.06663	0.945916	1.07585	0.777	0.674	0.565	1.426	1.363	1.126	0.515	0.00470596
RC0G0110600	115	S	Protein GLUTAMINE DUMPER 2	--	0.935076	2.83944e-13	132.4	2	S(0.004)S(0.061)S(0.935)FGDSSSTNSTTCSCDK	-7.4437	0.495891			1.19248	1.08338	1.15664
RC0G0113900	523	S	Phosphorylase kinase, gamma catalytic subunit	--	0.968174	8.97021e-05	64.21	2	KDS(0.968)NPNDS(0.028)S(0.003)YVDFEYF	2.4132	1.00827	1.07597
RC0G0113900	351	S	Phosphorylase kinase, gamma catalytic subunit	--	0.957448	4.44926e-44	200.1	2	KS(0.042)KS(0.957)DFGLS(0.001)ANNSLPELMAEPTNVR	1.3871	0.985605	0.96395	0.960102			1.12981
RC0G0113900	104	S	Phosphorylase kinase, gamma catalytic subunit	--	0.909172	4.0954e-19	156.75	3	NNS(0.909)RS(0.127)DS(0.853)LDS(0.088)IT(0.021)APIRPHT(0.002)GGDIR	0.71738	1.22783		1.24965	0.852422	0.854492	0.800259
RC0G0113900	108	S	Phosphorylase kinase, gamma catalytic subunit	--	0.999996	3.12464e-57	204.37	3	SDS(1)LDSITAPIRPHTGGDIR	-0.4531	1.18536	1.09869	1.15114	1.21297	1.23095	0.150731
RC0G0113900	111	S	Phosphorylase kinase, gamma catalytic subunit	--	0.986422	5.37704e-07	78.779	3	S(0.1)DS(0.9)LDS(0.986)IT(0.014)APIRPHTGGDIR	-5.4002	0.955826	0.93067	1.15403			1.00091
RC0G0113900	92	S	Phosphorylase kinase, gamma catalytic subunit	--	0.916057	4.08519e-22	190.87	2	SEFLTNS(0.916)IPS(0.084)PGQR	-1.7046			1
RC0G0113900	95	S	Phosphorylase kinase, gamma catalytic subunit	--	0.999995	1.05578e-52	238.01	2	SEFLTNSIPS(1)PGQR	-1.4679	1.31534	1.29831		0.82165	0.766249	0.838216
RC0G0113900	375	S	Phosphorylase kinase, gamma catalytic subunit	--	0.999989	1.33066e-72	258.61	3	SMS(1)FVGTHEYLAPEIIR	-2.3096	0.985034	1.01476	0.928197	1.10401	0.976859	0.989723
RC0G0113900	7	S	Phosphorylase kinase, gamma catalytic subunit	--	0.986022	0.000246467	93.576	2	S(0.436)S(0.564)NPGS(0.986)DS(0.013)EEIPSGR	0.030671	0.913995	2.48602	0.424125	0.305351
RC0G0114600	1546	S	Putative nucleoprotein TPR/MLP1	--	0.82781	3.73671e-109	170.73	3	AS(0.828)PS(0.172)RVDDEDLAGASVVDVS(0.024)EVNS(0.976)PEVLNEEK	1.3482	0.497246	0.935729	0.932849		1.87934	0.7244	1.06194	1.02275	1.08543	1.08356	0.907273	0.839042	0.468	0.915	0.859		2.071	0.863	0.509	0.240475
RC0G0114600	1568	S	Putative nucleoprotein TPR/MLP1	--	0.999998	3.73671e-109	170.73	3	AS(0.648)PS(0.352)RVDDEDLAGASVVDVSEVNS(1)PEVLNEEK	1.9586	0.736679	0.718596		1.10025	1.33328	1.07321	1.06194	1.02275	1.08543	1.08356	0.907273	0.839042	0.694	0.703		1.015	1.47	1.279	0.557	0.0259866
RC0G0114600	167	S	Putative nucleoprotein TPR/MLP1	--	0.862149	2.18108e-14	93.517	3	GASSGHDSYDNAVVVHS(0.862)ES(0.138)DAEK	0.65981	0.326686	0.5562	0.607882	0.800618	0.88233	2.72574	1.06194	1.02275	1.08543	1.08356	0.907273	0.839042	0.308	0.544	0.56	0.739	0.973	3.249	0.285	0.0961949
RC0G0114600	169	S	Putative nucleoprotein TPR/MLP1	--	0.982887	1.96879e-30	110.09	2	GASSGHDSYDNAVVVHS(0.017)ES(0.983)DAEK	2.1543		0.497527	0.747489	0.914839	1.43505	1.31771	1.06194	1.02275	1.08543	1.08356	0.907273	0.839042		0.486	0.689	0.844	1.582	1.57	0.441	0.0764387
RC0G0114600	1325	S	Putative nucleoprotein TPR/MLP1	--	0.999566	1.13229e-147	259.11	3	LVRPEEPQGDVEMS(1)ETEGAQTLNK	4.6222	0.963614	1.03674	0.988552	1.03849	1.06573	0.90628	1.06194	1.02275	1.08543	1.08356	0.907273	0.839042	0.907	1.014	0.911	0.958	1.175	1.08	0.881	0.149019
RC0G0114600	1653	S	Putative nucleoprotein TPR/MLP1	--	0.999999	3.66297e-26	184.37	2	QVS(1)PSSTTINITEQAR	-1.0711	1.04916	0.975089	1.02147	0.988714	0.995571	0.971467	1.06194	1.02275	1.08543	1.08356	0.907273	0.839042	0.988	0.953	0.941	0.912	1.097	1.158	0.91	0.292172
RC0G0115500	79	S	Putative DNA-3-methyladenine glycosylase I	--	0.999995	5.94069e-06	147.02	2	ASLT(0.02)T(0.98)PPIS(1)PK	0.81887	0.535724	1.02792	0.535777	1.02973	1.06873	1.75317
RC0G0115500	64	S	Putative DNA-3-methyladenine glycosylase I	--	0.913514	2.08241e-46	161.58	3	KLSTAPPPLPLSTSSST(0.009)S(0.022)T(0.055)S(0.914)PR	0.25311	0.764947		0.810836	1.12056	1.17572	1.06893
RC0G0115500	192	S	Putative DNA-3-methyladenine glycosylase I	--	1	0.00461798	162.21	2	SKS(1)ANFER	-0.58929	0.66699	0.778337	0.736217	1.23418	1.26058	1.27834
RC0G0115500	84	S	Putative DNA-3-methyladenine glycosylase I	--	0.997856	0.0162006	75.5	2	S(0.002)KS(0.998)PRPPAIK	-0.97759	0.82208	0.858664	0.910268	1.05976	1.18066	1.14275
RC0G0115700	133	S	Putative small heat shock protein HSP20	--	1	0.000154646	126.32	2	EVEIS(1)GDEEHVSK	-4.579	0.561501		0.600111	1.26533	1.30129	1.19348	0.787558	0.882578	0.896893	1.19513	1.02419	1.21364	0.713		0.669	1.059	1.271	0.983	0.626	0.0196287
RC0G0115700	89	S	Putative small heat shock protein HSP20	--	0.999213	0.0060421	121.8	2	SSGS(0.001)FS(0.999)KR	1.0024	0.729184	0.856387	0.878474	1.12956	1.13237	1.24129	0.787558	0.882578	0.896893	1.19513	1.02419	1.21364	0.926	0.97	0.979	0.945	1.106	1.023	0.935	0.250833
RC0G0116100	619	S	Putative chromatin regulator PHD family	--	0.999626	4.78609e-05	162.21	2	HSAS(1)PGVSMK	-2.7485	0.892259	1.02774	1.00013	1.01884	1.05749	0.99691
RC0G0116200	28	S	Putative transcription factor C2H2 family	--	0.890778	0.00127735	86.729	2	STTSDT(0.014)GGS(0.891)VT(0.095)R	-0.31228	0.680654	0.761215			1.29259	1.23776
RC0G0122300	272	S	Putative SIT4 phosphatase-associated protein family	--	0.929703	0.00030895	135.21	2	SAAS(0.93)S(0.07)PLFHSFR	-2.1251	0.42617			1.57017			0.989905	0.963764	0.995886	1.00286	1.04846	0.999127	0.431			1.566			0.275
RC0G0122300	273	S	Putative SIT4 phosphatase-associated protein family	--	0.998179	3.87705e-09	176.97	2	SAAS(0.002)S(0.998)PLFHSFR	-2.1162	0.927471		1.02915	1.06831			0.989905	0.963764	0.995886	1.00286	1.04846	0.999127	0.937		1.033	1.065			0.925
RC0G0122300	507	S	Putative SIT4 phosphatase-associated protein family	--	0.999882	1.9928e-219	285.42	2	TRDS(1)DDEEMTDR	-2.602	0.483789	0.741403	0.638082	1.33498	1.27795	1.46078	0.989905	0.963764	0.995886	1.00286	1.04846	0.999127	0.489	0.769	0.641	1.331	1.219	1.462	0.473	0.00575961
RC0G0124100	70	S	Putative potassium channel, voltage-dependent, EAG/ELK/ERG	--	0.999866	0.0142015	61.577	2	VFS(1)EDYESEK	0.36243		1.11263			0.965989	0.900273
RC0G0125500	663	S	Putative chromatin regulator PHD family	--	0.855086	2.9235e-10	110.14	2	AYVLS(0.006)GLS(0.115)S(0.855)HS(0.024)WQR	-0.6077	1.06438	0.96528	1.05279				0.971844	0.740663	1.28749				1.095	1.303	0.818
RC0G0125500	665	S	Putative chromatin regulator PHD family	--	0.992325	3.11819e-10	168.78	2	AYVLSGLS(0.002)S(0.006)HS(0.992)WQR	-1.5846	1.0288	0.89909	1.15052				0.971844	0.740663	1.28749				1.059	1.214	0.894
RC0G0125500	145	S	Putative chromatin regulator PHD family	--	0.960926	0.000688506	55.094	2	EVPFQNPAS(0.039)DLS(0.961)QGIPR	0.95351		1.06857	0.972034				0.971844	0.740663	1.28749					1.443	0.755
RC0G0125500	41	S	Putative chromatin regulator PHD family	--	0.999971	4.49046e-57	200.48	2	HS(1)DAVSSSS(0.001)LLS(0.996)PT(0.003)GIGSDR	-0.23441	1.4134	1.4963	1.41732	0.368846	0.403301		0.971844	0.740663	1.28749				1.454	2.02	1.101
RC0G0125500	51	S	Putative chromatin regulator PHD family	--	0.999075	2.95109e-136	288.58	3	HSDAVSSSSLLS(0.999)PT(0.001)GIGSDR	-2.972	1.64206	1.62084	1.69012	0.324054	0.535204	0.287658	0.971844	0.740663	1.28749				1.69	2.188	1.313
RC0G0125500	389	S	Putative chromatin regulator PHD family	--	0.874816	1.68731e-185	241.85	3	SKNPVCSIILLSDGQDTYT(0.003)VT(0.122)S(0.875)PCGIHPR	0.68907	1.58185	1.63276	1.55577	0.17405		0.176999	0.971844	0.740663	1.28749				1.628	2.204	1.208
RC0G0125500	706	S	Putative chromatin regulator PHD family	--	1	3.36246e-09	137.89	2	SQTMLLGNPS(1)PR	-0.41383	1.54161	1.31104	1.69552		0.227374	0.321798	0.971844	0.740663	1.28749				1.586	1.77	1.317
RC0G0125500	240	S	Putative chromatin regulator PHD family	--	0.835698	0.00110059	70.598	3	S(0.081)S(0.081)S(0.836)HDNFS(0.003)VLIHLK	-2.8115				1.10114	0.98394	0.837716	0.971844	0.740663	1.28749
RC0G0125900	1314	S	Putative DNA helicase chromatin regulator PHD family	--	0.999094	0.0210991	57.003	2	S(0.001)DKS(0.999)PICDR	-2.4978		0.972691			1.03027
RC0G0133400	92	S	Protein ELF4-LIKE 4	--	0.978613	3.80856e-07	127.62	2	SMEAS(0.021)S(0.979)EAESAGTLK	3.4462	0.891177	0.70714	1.05063	1.10557		1.2514
RC0G0134200	69	S	Putative transcription factor MYB-HB-like family	--	0.871143	0.032747	66.619	2	ES(0.129)S(0.871)EGLSPSEGK	-1.0629				0.986193
RC0G0134200	278	S	Putative transcription factor MYB-HB-like family	--	0.974	0.0011199	76.255	2	TAGHEET(0.017)S(0.974)PT(0.006)CS(0.002)AR	-5.1374		0.971774	0.774303	1.15204	1.08681
RC0G0134300	48	S	Putative GTP binding protein, second	--	0.869215	0.000791709	51.577	3	TQLLEPPKGS(0.869)S(0.101)GGGEGFEVT(0.03)K	-2.3703		1.0395					0.990002	0.9444	0.966452	1.07109	1.06964	0.958421		1.101
RC0G0135100	51	S	Armadillo-type fold containing protein	--	0.954803	2.13429e-74	220.14	2	EEESQISDVCENQS(0.045)GS(0.955)FK	-2.225		0.785673	0.875085	1.12002	1.11462	1.0454	1.11134	1.14311	1.07543	1.47528	0.437507	0.757339		0.687	0.814	0.759	2.548	1.38	0.48	0.268251
RC0G0135100	439	S	Armadillo-type fold containing protein	--	1	0.0039533	112.93	2	EYGQHS(1)FK	-1.8532	0.896621	0.831191	0.815553		1.478		1.11134	1.14311	1.07543	1.47528	0.437507	0.757339	0.807	0.727	0.758		3.378		0.226
RC0G0135100	379	S	Armadillo-type fold containing protein	--	1	1.07422e-06	116.13	2	MAVLHS(1)FK	-1.7219	0.863789		0.974494	1.00868	1.02387	1.08057	1.11134	1.14311	1.07543	1.47528	0.437507	0.757339	0.777		0.906	0.684	2.34	1.427	0.567	0.403651
RC0G0135100	8	S	Armadillo-type fold containing protein	--	0.987964	1.26304e-08	136.39	2	MNSVQT(0.007)VS(0.988)GFS(0.003)S(0.001)VSR	-0.85956	0.87648	1.03686		1.14825	1.03373	0.900076	1.11134	1.14311	1.07543	1.47528	0.437507	0.757339	0.789	0.907		0.778	2.363	1.188	0.588	0.384614
RC0G0135100	399	S	Armadillo-type fold containing protein	--	0.754127	8.89813e-06	103.63	3	S(0.754)HAS(0.246)PPMGLESSEGYPK	-1.3038	0.912648	1.01002	1.02587	1.09273		0.986532	1.11134	1.14311	1.07543	1.47528	0.437507	0.757339	0.821	0.884	0.954	0.741		1.303	0.867	0.66254
RC0G0135100	402	S	Armadillo-type fold containing protein	--	0.999886	3.5201e-35	171.26	2	SHAS(1)PPMGLESSEGYPK	-1.1076	0.957096	0.742147	0.934206	1.03071	1.11218	1.19989	1.11134	1.14311	1.07543	1.47528	0.437507	0.757339	0.861	0.649	0.869	0.699	2.542	1.584	0.493	0.206675
RC0G0135300	251	S	Armadillo-type fold containing protein	--	0.992683	2.41396e-36	204.33	2	AEVHDS(0.007)S(0.993)FPDVSQK	4.0883	0.754731	0.728288	0.972353	1.13847	1.1872	1.18258
RC0G0135300	256	S	Armadillo-type fold containing protein	--	0.999667	0.00183509	52.662	2	AEVHDSSFPDVS(1)QK	-1.2076				0.987049		0.965345
RC0G0135300	234	S	Armadillo-type fold containing protein	--	0.995495	6.22744e-17	122.61	2	EDGQFS(0.005)ES(0.995)QHQWVQEALK	-0.18071	1.09935	0.975519	1.00241	1.00766	0.99022	0.929857
RC0G0135400	285	S	Putative PI31 proteasome regulator	--	0.981459	2.51615e-06	90.828	3	RPGGGTHPDLEHFGS(0.981)GS(0.018)DFI	-4.7279	1.23509	0.684329	1.10558	1.09811	0.977379	0.899524	0.946624	0.970865	0.942523	1.08641	1.05856	0.99502	1.305	0.705	1.173	1.011	0.923	0.904	1.122	0.692521
RC0G0136600	558	S	Serine/threonine-protein kinase-like protein ACR4	--	0.999454	4.97765e-06	71.114	3	NS(0.999)KEFHT(0.001)ELDLLSR	-2.8306			0.663224	1.09254	1.08623	1.06943
RC0G0136600	903	S	Serine/threonine-protein kinase-like protein ACR4	--	1	2.73384e-18	165.02	2	SLEEEIGPAS(1)PR	2.3796	0.952311	1.01401	1.01363	1.13113	0.988961	0.899479
RC0G0137300	278	S	Putative fructokinase	--	1	0.0388119	54.912	2	IVDDQS(1)ILEDEPR	1.6814					0.968054		0.971867	0.949881	0.929947	1.06164	1.05363	1.03303					0.919
RC0G0137900	16	S	Putative transcription factor FAR family	--	0.870007	0.000332751	42.072	2	AGDENET(0.005)GAS(0.125)S(0.87)VEGAFQLGQEEK	2.721				0.986193
RC0G0142000	121	S	Atrial natriuretic peptide receptor 3 like	--	0.992699	0.000158532	91.939	2	GS(0.003)NS(0.993)T(0.005)PNS(0.999)PMR	-1.8145	1.18186	0.293714	1.1258	1.44043
RC0G0142000	125	S	Atrial natriuretic peptide receptor 3 like	--	0.999843	0.000795181	108.24	2	GSNSTPNS(1)PMR	-1.8654	1.12481	0.709526	0.573949	1.81216	0.915313	0.854101
RC0G0142100	397	S	Putative lipoprotein lipase	--	1	0.00115276	103.69	2	RAQS(1)MAAWAR	5.3808	0.842701	0.881932	0.810849	1.09963	1.18837	1.15136
RC0G0142200	243	S	Proteasome subunit alpha type	--	0.999938	3.55003e-24	141.09	2	VLPTEEIDEHLTAIS(1)ERD	2.8342	1.03573	0.964083	0.907122	1.11615	1.00652	0.968819	0.98481	0.979187	0.885072	1.03683	1.08719	1.02691	1.052	0.985	1.025	1.076	0.926	0.943	1.04	0.468107
RC0G0142400	149	S	Nucleoside diphosphate kinase	--	0.975235	0.000462032	78.673	2	NCVHGS(0.975)DS(0.025)LQSAR	-1.1897	0.86456	0.779221	1.08406			1.29367	0.889193	0.984371	0.925421	1.05357	0.973982	1.17347	0.972	0.792	1.171			1.102	0.888
RC0G0143000	4	S	Exocyst subunit Exo70 family protein	--	0.999996	5.97639e-05	89.529	2	MEAS(1)PPS(0.066)S(0.934)PPELDAAER	1.3932	1.23482	0.948702	0.423782	1.46138			0.886315	1.10585	1.15083	1.02045	0.964281	0.872273	1.393	0.858	0.368	1.432			0.61
RC0G0143000	8	S	Exocyst subunit Exo70 family protein	--	0.938435	8.05811e-05	89.529	2	MEAS(1)PPS(0.062)S(0.938)PPELDAAER	2.6329	1.29207	0.817538	0.24022	1.71282			0.886315	1.10585	1.15083	1.02045	0.964281	0.872273	1.458	0.739	0.209	1.679			0.478
RC0G0143000	162	S	Exocyst subunit Exo70 family protein	--	0.988512	0.00155573	113.86	2	RGDS(0.989)S(0.011)NTSSYR	-1.9993	0.550444	0.822266	0.830773	1.24947	1.20848	1.29092	0.886315	1.10585	1.15083	1.02045	0.964281	0.872273	0.621	0.744	0.722	1.224	1.253	1.48	0.527	0.00145133
RC0G0143000	56	S	Exocyst subunit Exo70 family protein	--	0.962267	1.50979e-11	130.12	2	S(0.962)MS(0.038)AASLAAASEDEQAK	-1.3647				1.02737	0.927639		0.886315	1.10585	1.15083	1.02045	0.964281	0.872273				1.007	0.962
RC0G0143000	58	S	Exocyst subunit Exo70 family protein	--	0.998803	1.8199e-28	184.59	2	S(0.001)MS(0.999)AASLAAASEDEQAK	1.5097	0.883313	0.817911	1.05237		1.03162	1.20754	0.886315	1.10585	1.15083	1.02045	0.964281	0.872273	0.997	0.74	0.914		1.07	1.384	0.72	0.11555
RC0G0143000	24	S	Exocyst subunit Exo70 family protein	--	0.998337	0.000353542	131.54	2	WDS(0.998)T(0.002)ASEEAR	-0.70706	0.836496	0.880596	0.893937	1.13934	1.1081	1.11927	0.886315	1.10585	1.15083	1.02045	0.964281	0.872273	0.944	0.796	0.777	1.117	1.149	1.283	0.709	0.00971082
RC0G0143000	27	S	Exocyst subunit Exo70 family protein	--	0.999671	0.000285979	108.24	2	WDSTAS(1)EEAR	-0.17501	1.02799	1.05135	1.04684		0.912988	0.980534	0.886315	1.10585	1.15083	1.02045	0.964281	0.872273	1.16	0.951	0.91		0.947	1.124	0.972	0.812484
RC0G0143800	232	S	Putative nucleotide-binding alpha-beta plait domain-containing protein	--	0.995685	0.000307545	84.551	2	QS(0.002)S(0.002)DAKS(0.996)VVELTNGSSEDGK	-2.1249					0.968054
RC0G0144000	32	S	Nuclear pore complex protein	--	0.935367	0.000358876	78.864	2	HPNS(0.004)S(0.06)IS(0.935)PHR	-3.4931	0.738652	0.779651		1.52178			1.21515	0.783615	1.00123				0.608	0.995
RC0G0144000	83	S	Nuclear pore complex protein	--	1	1.16649e-19	153.08	2	S(1)LFDVTEVDDSAEAVR	2.2644	1.01542	1.02846	1.00249	0.86115	1.13593	0.956285	1.21515	0.783615	1.00123				0.836	1.312	1.001
RC0G0144000	93	S	Nuclear pore complex protein	--	1	0.000188642	104.76	2	SLFDVTEVDDS(1)AEAVR	3.3045	1.143	1.07587	1.0808	0.967931	0.858975	0.890403	1.21515	0.783615	1.00123				0.941	1.373	1.079
RC0G0144200	379	S	Putative serine/threonine-protein kinase yakA isoform X1	--	0.999968	1.82614e-07	155.38	3	EHQDGPMS(1)PLSFNK	-3.4753	1.26207	1.24997	1.28924	0.764088	0.755693	0.719874
RC0G0144200	561	S	Putative serine/threonine-protein kinase yakA isoform X1	--	0.999425	9.95755e-53	245.26	2	LSAGATVQS(0.999)PLSSK	0.6513	1.10681	0.909606	1.05621	0.912206	0.999321	1.01667
RC0G0145200	137	S	Putative Longin-like domain-containing protein	--	0.999995	0.000218339	68.199	3	NIS(1)KLNDELYEVHQIMTR	1.6798					0.968054		1.03758	1.0278	1.03514	0.97582	0.965232	0.958433					1.003
RC0G0145800	386	S	ABC transporter B family member 19	--	0.777334	0.0123343	43.764	2	DTESPLCT(0.002)PS(0.003)S(0.002)IS(0.035)S(0.035)VS(0.146)LS(0.777)R	4.5373	1.11032	0.974452
RC0G0145800	390	S	ABC transporter B family member 19	--	1	0.000466634	118.26	2	GNS(1)IVSGVAEGK	-0.56971	0.919967	0.819999	0.863698	1.16871	1.15417	1.05287
RC0G0145800	869	S	ABC transporter B family member 19	--	1	0.0116659	104.39	2	LRS(1)FNFR	-1.569	1.12364	1.00074	1.06603	0.894723	0.936237	0.987014
RC0G0145800	340	S	ABC transporter B family member 19	--	0.999632	2.00662e-08	165.02	2	LSS(1)DVSSAPAAVLR	-1.4653	0.804028	0.897696	1.03624	1.01329	0.982582	1.24468
RC0G0145800	15	S	ABC transporter B family member 19	--	1	6.0233e-31	182.1	3	SDTPLDYAVFQLS(1)PK	-2.5196	1.10186	1.18125	1.03328	0.973117	0.87001	0.860303
RC0G0145800	317	S	ABC transporter B family member 19	--	0.999226	0.000466538	72.327	2	QDS(0.999)PT(0.001)GSSGGGKPVVAK	-0.75974					0.893326	1.04077
RC0G0145800	795	S	ABC transporter B family member 19	--	0.996481	3.15503e-14	168.78	2	QNFSEVGFS(0.996)LDS(0.004)K	-1.868	1.35149	1.128	1.36113	0.647358	0.78526	0.765949
RC0G0145800	1339	S	ABC transporter B family member 19	--	0.997513	0.000699914	172.1	2	SFFSLS(0.002)S(0.998)FR	-2.215	1.13234	1.23089	1.19791	0.826402	0.822626	0.817955
RC0G0145800	595	S	ABC transporter B family member 19	--	0.999998	1.49136e-55	249.45	2	SFS(1)GELEEEVGR	-2.0797	0.936649	0.911643	1.09131	0.919275	1.05908	1.07163
RC0G0145800	556	S	ABC transporter B family member 19	--	0.999897	3.10971e-06	154.94	2	S(1)FSGQSEGGFGR	2.6252	1.355	1.16659	0.956799	1.10082	0.799848	0.658671
RC0G0145800	558	S	ABC transporter B family member 19	--	1	3.98937e-28	212.78	2	SFS(1)GQSEGGFGR	-0.59287	1.32218	1.29983	1.38098	0.68353	0.6821	0.681691
RC0G0145800	561	S	ABC transporter B family member 19	--	1	9.68138e-07	164.56	2	SFS(1)GQS(1)EGGFGR	-0.85137	0.956323	1.00684	1.11622
RC0G0145800	959	S	ABC transporter B family member 19	--	0.999536	1.2932e-129	320.94	2	SKS(1)SSEDTVMFKEEK	-2.0609	1.08548	1.37167	1.61624	0.571786	0.630233	0.767715
RC0G0145800	716	S	ABC transporter B family member 19	--	0.755771	0.000373285	124.46	2	VPVDQS(0.756)S(0.244)FAR	1.7658				0.986193
RC0G0145800	717	S	ABC transporter B family member 19	--	0.985353	0.000230559	136.06	2	VPVDQS(0.015)S(0.985)FAR	1.8779	1.02117	0.851079	0.949584		1.08245	1.09783
RC0G0145800	1311	S	ABC transporter B family member 19	--	0.999999	5.19389e-31	175.62	2	VQALSSIPS(1)PPVNFK	-0.92072	1.0822	1.13124	1.07855	0.915273	0.875954	0.93196
RC0G0146600	194	S	Putative transcription factor C2H2 family	--	0.999582	0.000260792	68.127	3	ILGLKS(1)PNNNSISEGR	-3.5437	1.23173	0.978509	0.889298	1.13677	0.811154
RC0G0146600	34	S	Putative transcription factor C2H2 family	--	0.893738	0.0158678	69.327	2	NALY(0.007)S(0.041)PS(0.058)WS(0.894)FR	-0.73263	0.972107	1.09841	1.01303
RC0G0146600	175	S	Putative transcription factor C2H2 family	--	1	0.00425552	83.358	2	S(1)PGHQLLR	0.34399	1.16509	1.11138	1.19865	0.787175	0.884173	0.875043
RC0G0148100	8	S	Uncharacterized protein	--	1	0.00589211	48.701	2	FLELS(1)NEK	8.556						0.966184
RC0G0150700	9	S	Putative NADH:ubiquinone reductase (H(+)-translocating)	--	1	0.000609723	70.831	2	ILS(1)EEEKAAENVYIK	-0.048157	0.935299	1.14856					1.19113	1.12335	1.13231	0.857106	0.827296	0.868804	0.785	1.022
RC0G0152200	16	S	Putative tetratricopeptide-like helical domain-containing protein	--	0.999911	0.000240719	55.094	2	ANS(1)LDFNAWTALIEETEK	0.22253	1.04493
RC0G0152600	13	S	Putative dynamin central domain, dynamin, GTPase domain, GTPase effector domain, Dynamin superfamily	--	0.808359	3.93761e-06	50.609	3	QT(0.003)DLACIS(0.808)EGEGS(0.094)S(0.094)CVEQHAIIEAAPIVSSYNDK	4.5818			0.992665	0.993427
RC0G0153900	49	S	Mechanosensitive ion channel protein	--	0.999989	0.0493355	53.517	2	SLIS(1)KPK	-0.33013	1.04493
RC0G0157000	480	S	F-box protein	--	0.95155	0.000509749	62.804	2	S(0.048)NAS(0.952)PDGPQGLEPSCR	-0.34083				0.986193
RC0G0159800	719	S	Receptor-like serine/threonine-protein kinase ALE2 isoform X1	--	0.975511	0.000836897	86.838	2	GS(0.976)MS(0.024)EHGSSLK	-1.89	0.699524	0.810536	0.811905	1.34043	1.33565
RC0G0159800	721	S	Receptor-like serine/threonine-protein kinase ALE2 isoform X1	--	0.999807	3.12073e-09	183.08	2	GSMS(1)EHGSSLK	-2.9609	0.836382	0.906631	0.891274	1.12567	1.05753	1.16161
RC0G0159800	725	S	Receptor-like serine/threonine-protein kinase ALE2 isoform X1	--	0.866916	0.00193472	95.656	2	GS(0.002)MS(0.008)EHGS(0.867)S(0.123)LK	-3.6632	0.817451	0.896672	0.860765		1.19877	1.21353
RC0G0159800	726	S	Receptor-like serine/threonine-protein kinase ALE2 isoform X1	--	0.895665	0.0195841	66.619	2	GSMSEHGS(0.104)S(0.896)LK	-1.6484				0.986193
RC0G0159800	289	S	Receptor-like serine/threonine-protein kinase ALE2 isoform X1	--	0.777815	4.45313e-06	111.27	4	SHSHKPEHFPQALT(0.052)S(0.127)S(0.778)PT(0.043)K	-4.9833	0.643247	1.4391
RC0G0159800	310	S	Receptor-like serine/threonine-protein kinase ALE2 isoform X1	--	0.962752	0.00118236	64.56	2	S(0.963)MS(0.848)FS(0.18)S(0.006)GT(0.002)LT(0.001)YT(0.001)GSAK	2.9312		0.604633			1.37303
RC0G0159800	312	S	Receptor-like serine/threonine-protein kinase ALE2 isoform X1	--	0.999938	1.05851e-71	243.8	2	SMS(1)FSSGTLTYTGSAK	0.35214	1.01339	0.998433	0.819589	1.15932	1.16417	0.842485
RC0G0159800	315	S	Receptor-like serine/threonine-protein kinase ALE2 isoform X1	--	0.956258	6.77085e-05	93.777	2	S(0.031)MS(0.968)FS(0.004)S(0.956)GT(0.041)LTYTGSAK	1.0723	0.955579	0.979238		1.00776	1.08578
RC0G0159800	304	S	Receptor-like serine/threonine-protein kinase ALE2 isoform X1	--	0.950421	0.00859469	94.63	2	SVMFGS(0.95)T(0.059)HGS(0.99)R	6.0592	1.33662	1.10658	0.98661		0.806842	0.807968
RC0G0159800	308	S	Receptor-like serine/threonine-protein kinase ALE2 isoform X1	--	0.999968	2.38502e-06	151.52	2	SVMFGSTHGS(1)R	2.05	1.23552	1.16065	1.37079	0.372153	0.96774	0.920999
RC0G0159800	696	S	Receptor-like serine/threonine-protein kinase ALE2 isoform X1	--	0.870253	0.00891316	65.404	2	Y(0.001)S(0.002)S(0.87)S(0.127)GPLR	-8.9364			1
RC0G0161700	207	S	Uridine kinase	--	0.979263	0.0292032	51.531	2	DIDS(0.979)VLEQY(0.021)AK	6.4392		0.8831	0.967223	1.06925	1.0639		0.946925	0.938445	0.954713	1.06914	1.0556	1.03518		0.941	1.013	1	1.008		0.973	0.529865
RC0G0161700	33	S	Uridine kinase	--	0.78716	4.65519e-16	143.56	3	LDGLLS(0.001)S(0.198)S(0.787)PS(0.013)S(0.001)PSPAADSSNLADSNAAK	-2.2762		1.0395					0.946925	0.938445	0.954713	1.06914	1.0556	1.03518		1.108
RC0G0161700	36	S	Uridine kinase	--	0.981036	1.46499e-75	213.01	3	LDGLLSSSPS(0.016)S(0.981)PS(0.003)PAADSSNLADSNAAK	-1.28	1.19379	1.26269	1.07681		0.547942		0.946925	0.938445	0.954713	1.06914	1.0556	1.03518	1.261	1.346	1.128		0.519		2.399
RC0G0161700	38	S	Uridine kinase	--	0.982843	3.67399e-52	156.7	3	LDGLLSSSPS(0.005)S(0.012)PS(0.983)PAADSSNLADSNAAK	1.9655	1.04493						0.946925	0.938445	0.954713	1.06914	1.0556	1.03518	1.104
RC0G0163200	47	S	Putative RNA helicase	--	1	5.34167e-34	261.13	2	KDYEGAES(1)PR	-7.3158	0.816144	0.983337	0.944452	1.09954	1.05914	1.08165	0.983667	0.905538	1.15328	1.15612	0.944656	0.856745	0.83	1.086	0.819	0.951	1.121	1.263	0.82	0.179677
RC0G0164200	12	S	PRA1 family protein	--	0.964286	7.6678e-29	109.71	2	TTYGTIPT(0.001)S(0.001)S(0.009)S(0.964)PGGS(0.015)S(0.006)S(0.003)VSGEYISR	-2.4535		1.01968	1.07414	1.03393	0.923074	0.911098	0.988876	1.11036	1.11255		0.847443	0.940773		0.918	0.965		1.089	0.968	0.915	0.306973
RC0G0164400	725	S	Inactive protein kinase	--	0.995722	0.000930745	94.507	2	LSLENS(0.996)RS(0.594)S(0.41)FWER	-2.8811	0.614369	0.552127	0.644787	1.32779	1.40328	1.39145
RC0G0164600	856	S	Putative xenobiotic-transporting ATPase	--	0.99573	0.000551952	114.93	2	HEES(0.996)VT(0.004)NLTR	-0.89689	0.754745	0.792359	0.918436	1.11776	1.27689	1.10588
RC0G0164600	865	S	Putative xenobiotic-transporting ATPase	--	0.999949	0.000517055	110.52	2	YSS(1)EGDTSVK	-1.0445	0.914248	1.0062	0.946003		1.17241
RC0G0165200	87	S	Putative stizolobate synthase	--	1	0.000471127	126.21	2	LKYPAPGS(1)PR	-1.1873	1.37577	1.40225	1.57796	0.551062	0.574737	0.583557	0.890453	0.795206	0.976767	1.10633	1.08165	1.14959	1.545	1.763	1.615	0.498	0.531	0.508	3.203	1.12903e-05
RC0G0165800	4	S	Putative cinnamyl-alcohol dehydrogenase	--	1	1.02364e-11	208.23	2	S(1)PKEEHPQK	-2.6892	0.957929	1.22914	1.05491	0.692166	1.0832	0.990449	0.995299	1.0482	1.04509	0.989012	0.987937	0.934467	0.962	1.173	1.009	0.7	1.096	1.06	1.101	0.512113
RC0G0165800	21	S	Putative cinnamyl-alcohol dehydrogenase	--	0.905734	1.06343e-29	172.92	2	DS(0.906)S(0.094)GSLSPFHFSR	0.42974	0.98973	0.902608	1.01815	0.956248	1.04579	1.07868	0.995299	1.0482	1.04509	0.989012	0.987937	0.934467	0.994	0.861	0.974	0.967	1.059	1.154	0.89	0.162105
RC0G0165800	26	S	Putative cinnamyl-alcohol dehydrogenase	--	0.999935	9.25744e-52	241.15	2	DSSGSLS(1)PFHFSR	-2.2572	0.994372	0.965546	0.992074	1.00726	1.02538	1.01148	0.995299	1.0482	1.04509	0.989012	0.987937	0.934467	0.999	0.921	0.949	1.018	1.038	1.082	0.914	0.0392515
RC0G0166300	358	S	Putative cinnamyl-alcohol dehydrogenase	--	0.996531	0.0311326	61.042	2	FVIDVGNS(0.003)LS(0.997)Q	0.12682					0.977728	0.956529	0.937658	0.937265	0.91437	1.08241	1.06814	1.06016					0.915	0.902
RC0G0166300	4	S	Putative cinnamyl-alcohol dehydrogenase	--	1	8.73887e-17	183.7	2	AKS(1)PEEEHPQK	-6.2472	0.711778	0.854711	0.82633	1.19084	1.18543	1.19634	0.937658	0.937265	0.91437	1.08241	1.06814	1.06016	0.759	0.912	0.904	1.1	1.11	1.128	0.771	0.0120172
RC0G0166300	21	S	Putative cinnamyl-alcohol dehydrogenase	--	0.943137	2.12015e-06	119.79	2	DS(0.943)S(0.057)GSLSLFHFSR	-0.40587	1.00284	1.0132	0.901773	0.998122	1.02135	1.05957	0.937658	0.937265	0.91437	1.08241	1.06814	1.06016	1.07	1.081	0.986	0.922	0.956	0.999	1.09	0.081433
RC0G0166300	22	S	Putative cinnamyl-alcohol dehydrogenase	--	0.99963	3.93228e-07	165.02	2	DSS(1)GSLSLFHFSR	-0.31337	0.866222	0.930251	0.650147	1.26203	1.18209	1.08713	0.937658	0.937265	0.91437	1.08241	1.06814	1.06016	0.924	0.993	0.711	1.166	1.107	1.025	0.797	0.0948957
RC0G0166300	216	S	Putative cinnamyl-alcohol dehydrogenase	--	0.972804	0.000366818	86.798	2	VTVIS(0.015)T(0.012)S(0.973)PAKEDEAINR	-1.0822		0.882787			1.114		0.937658	0.937265	0.91437	1.08241	1.06814	1.06016		0.942			1.043		0.903
RC6G0350300	268	S	Lipoxygenase	--	0.999985	8.81369e-07	53.013	2	AIS(1)DGQDDLLLFETPEILDRDK	5.9661	1.27946		0.775559
RC0G0172600	1460	S	Putative exodeoxyribonuclease I	--	0.999992	0.00167163	116.36	2	KQESAGKLS(1)PK	-2.0608	0.757274			1.0784	1.11903	0.991142
RC0G0172600	910	S	Putative exodeoxyribonuclease I	--	0.999996	0.00180004	82.185	3	SHDSFSQEINHNLEKS(1)PAK	0.9678	0.97512		1.06681
RC0G0173000	348	S	WAT1-related protein	--	0.917037	0.0189248	54.436	2	LES(0.917)S(0.083)IQR	0.18829		0.956926	0.891283	1.05422	0.9435	1.10584
RC0G0174200	65	S	Putative peptidase Do	--	0.999958	8.50104e-22	207	3	KAESANITAS(1)PERR	1.5644	0.97979	1.17182	1.12508	0.828268	1.10739	0.798229
RC0G0174600	884	S	Putative transcription regulator IWS1 family	--	0.999911	4.98019e-63	244.86	2	ANS(1)GSTAELGNAGDSLR	4.1633	1.00198	0.960952	0.930264	0.95701	1.05919	1.08392	1.33783			1.02261	0.639565		0.749			0.936	1.656		0.578
RC0G0174600	886	S	Putative transcription regulator IWS1 family	--	0.897554	0.000169419	94.838	2	ANS(0.023)GS(0.898)T(0.079)AELGNAGDSLR	0.75689	1.04493						1.33783			1.02261	0.639565		0.781
RC0G0174600	817	S	Putative transcription regulator IWS1 family	--	0.998891	2.5014e-128	281.03	3	FSEGSDT(0.001)AS(0.999)PGDDVGMNLLASVAAGELSK	-0.87656	1.17143	0.72565	0.728613	1.08769	1.16238	1.10974	1.33783			1.02261	0.639565		0.876			1.064	1.817		0.608
RC0G0174600	693	S	Putative transcription regulator IWS1 family	--	0.999993	1.22381e-31	153.08	2	GAS(1)GGSFEDPVTSGR	-0.91475	0.940577	0.8765	0.908229	1.02855	1.12755	1.10216	1.33783			1.02261	0.639565		0.703			1.006	1.763		0.508
RC0G0174600	696	S	Putative transcription regulator IWS1 family	--	0.999901	3.30917e-05	116.06	2	GASGGS(1)FEDPVTSGR	0.28437	0.853564	0.83574	1.09145	0.962862	1.14318	1.09223	1.33783			1.02261	0.639565		0.638			0.942	1.787		0.468
RC0G0174600	707	S	Putative transcription regulator IWS1 family	--	0.951636	3.02802e-11	76.084	2	GASGGSFEDPVT(0.001)S(0.013)GRAS(0.952)PS(0.035)AEK	-2.2158	1.20309	1.09982	1.29881			0.475172	1.33783			1.02261	0.639565		0.899
RC0G0174600	393	S	Putative transcription regulator IWS1 family	--	0.879642	0.0015185	98.865	2	IGDGS(0.118)S(0.88)PKES(0.002)DK	-2.6195	0.915391	1.16837					1.33783			1.02261	0.639565		0.684
RC0G0174600	1148	S	Putative transcription regulator IWS1 family	--	0.998744	0.000177676	63.421	3	KDALEHS(0.999)NEFS(0.001)QEIK	-0.69057	0.914888	0.810867		1.16179		1.1269	1.33783			1.02261	0.639565		0.684			1.136			0.602
RC0G0174600	1152	S	Putative transcription regulator IWS1 family	--	0.999543	0.000103558	99.127	3	KDALEHSNEFS(1)QEIK	-1.1054					0.971363	0.962881	1.33783			1.02261	0.639565						1.519
RC0G0174600	1162	S	Putative transcription regulator IWS1 family	--	0.867364	8.72943e-06	100.56	3	KET(0.131)S(0.867)GHCS(0.002)GIPIPR	-4.2235	1.05968			0.972279			1.33783			1.02261	0.639565		0.792			0.951			0.833
RC0G0174600	687	S	Putative transcription regulator IWS1 family	--	0.999995	0.000247852	130.71	2	LPNTGRS(1)PAR	-2.7863	0.877337	1.00889	0.996396	1.01949	1.03152	1.05712	1.33783			1.02261	0.639565		0.656			0.997	1.613		0.503
RC0G0174600	851	S	Putative transcription regulator IWS1 family	--	0.999805	0.0184994	41.499	2	NS(1)PVPDGSFSDK	2.8214				1.0228		0.930319	1.33783			1.02261	0.639565					1
RC0G0174600	859	S	Putative transcription regulator IWS1 family	--	0.997284	0.00074575	93.777	2	NSPVPDGS(0.003)FS(0.997)DKDAK	-0.55615			0.920256	0.946608	1.04134	1.00887	1.33783			1.02261	0.639565					0.926	1.628
RC0G0174600	1037	S	Putative transcription regulator IWS1 family	--	0.997879	0.000116175	93.812	2	TVGSSKPIVS(0.998)EAT(0.179)S(0.766)GS(0.057)EK	-3.0182	0.921387		1.08109	0.925628	0.77695	1.25214	1.33783			1.02261	0.639565		0.689			0.905	1.215		0.65
RC0G0174600	1041	S	Putative transcription regulator IWS1 family	--	0.997145	2.43571e-61	222.32	2	TVGSSKPIVSEAT(0.001)S(0.997)GS(0.001)EK	-2.8867	0.745981	0.733575	0.56134	1.25122	1.24189	1.41782	1.33783			1.02261	0.639565		0.558			1.224	1.942		0.352
RC0G0174600	1043	S	Putative transcription regulator IWS1 family	--	0.999942	4.18118e-36	188.96	2	TVGSSKPIVSEAT(0.041)S(0.959)GS(1)EKVEK	-3.2583	0.970545	0.871833	0.800214	1.0765	1.07794	1.18569	1.33783			1.02261	0.639565		0.725			1.053	1.685		0.53
RC0G0174600	965	S	Putative transcription regulator IWS1 family	--	0.847468	2.70232e-05	66.553	2	PVEPYYAS(0.847)GS(0.152)ELPSCATK	1.7232	0.624002	0.600049			1.36529	1.36738	1.33783			1.02261	0.639565		0.466				2.135		0.218
RC0G0174600	1204	S	Putative transcription regulator IWS1 family	--	1	0.000789228	88.203	2	QFS(1)GVNASGSDTAVK	-3.1217	1.03119	1.0444	0.948566	0.999577	1.03453	0.944571	1.33783			1.02261	0.639565		0.771			0.977	1.618		0.594
RC0G0174600	1209	S	Putative transcription regulator IWS1 family	--	0.833144	9.0568e-05	114.35	2	QFSGVNAS(0.833)GS(0.146)DT(0.021)AVK	-7.161				0.986193			1.33783			1.02261	0.639565					0.964
RC0G0174600	842	S	Putative transcription regulator IWS1 family	--	0.999905	0.00118525	111.75	2	SENVS(1)PS(0.001)CS(0.999)PQR	-3.657	0.550396			1.11159	1.09693	1.17197	1.33783			1.02261	0.639565		0.411			1.087	1.715		0.293
RC0G0174600	846	S	Putative transcription regulator IWS1 family	--	0.999404	0.00118525	111.75	2	SENVS(1)PS(0.001)CS(0.999)PQR	-3.657	0.550396			1.11159	1.09693	1.17197	1.33783			1.02261	0.639565		0.411			1.087	1.715		0.293
RC0G0174600	265	S	Putative transcription regulator IWS1 family	--	0.966083	9.84261e-05	104.76	2	SGSDSLQNS(0.025)AS(0.966)PFS(0.009)LQGK	4.2239	0.953051			0.926296	1.05755	1.0205	1.33783			1.02261	0.639565		0.712			0.906	1.654		0.556
RC0G0174600	240	S	Putative transcription regulator IWS1 family	--	1	2.55571e-11	149.57	2	S(1)PKPLNGPSSTPQFK	-3.341	0.991461	0.869118	0.934397	1.05559	1.0736	1.06404	1.33783			1.02261	0.639565		0.741			1.032	1.679		0.547
RC0G0174600	513	S	Putative transcription regulator IWS1 family	--	0.998595	5.06474e-09	145.73	2	SSTVQNSVS(0.001)KS(0.999)PQVK	-5.5951	0.962754	0.958205	0.96299	1.0398	1.03902	1.03013	1.33783			1.02261	0.639565		0.72			1.017	1.625		0.545
RC0G0174600	1175	S	Putative transcription regulator IWS1 family	--	0.999816	8.73946e-16	153.97	3	VQS(1)PSVPVQENHKPGCK	1.0358	0.570218	0.779738	1.17168	0.843048	1.23275	1.35675	1.33783			1.02261	0.639565		0.426			0.824	1.927		0.31
RC0G0174700	574	S	Putative glycosyltransferase	--	0.999981	9.33672e-35	245.26	2	RNS(1)ESGLELLSK	-0.28354	0.991729	1.10358	1.02626	0.990446	0.959384	0.934938
RC0G0174700	551	S	Putative glycosyltransferase	--	0.965156	3.10395e-34	194.83	2	S(0.035)S(0.965)ESDLFALAESK	-0.18589	0.87054	0.913573	0.909157	1.15002	1.17402
RC0G0174800	116	S	Putative ribonuclease H	--	0.998378	0.000115191	104.47	3	RFPDMALSSASS(0.001)FS(0.998)PHK	0.82757				0.952623	0.972334	0.994801	0.851106	1.15913	0.722052	1.16185		1.10586				0.82		0.9
RC0G0175000	587	S	Putative carboxylesterase	--	1	0.0188004	51.829	2	LQQES(1)IHT(1)LMT(1)K	9.0636						0.966184
RC0G0177000	535	S	RING-type E3 ubiquitin transferase	--	0.82228	0.00533942	50.621	4	EKEEEEEVDWEELLDS(0.178)GLGS(0.822)R	1.1687	2.19359		0.0893618	1.72079		0.0642492
RC0G0177000	50	S	RING-type E3 ubiquitin transferase	--	0.97289	1.7028e-05	105.79	3	S(0.002)S(0.025)S(0.973)AIPSKPSKPQIPR	-1.1193	0.631159	0.656916	0.834117	1.56682		1.29581
RC0G0177200	169	S	Putative sterile alpha motif/pointed domain-containing protein	--	1	2.20548e-26	204.94	2	S(1)PNNFVNTSYGPSPQR	-2.3099	1.1966	1.20499	1.18142	0.842058	0.803635	0.802157
RC0G0177200	181	S	Putative sterile alpha motif/pointed domain-containing protein	--	0.996335	2.20543e-05	83.061	3	ARS(1)PNNFVNTSY(0.003)GPS(0.996)PQR	1.252	1.04131	1.14502	1.06564	0.93863	0.898631	0.923925
RC0G0177200	194	S	Putative sterile alpha motif/pointed domain-containing protein	--	0.987874	2.14467e-28	231.22	2	NFGELQSAS(0.012)S(0.988)FR	3.6708				0.964596	0.880564	1.07466
RC0G0178800	416	S	Putative Root phototropism protein	--	0.959443	2.94027e-36	168.17	3	LLEHFLVQEQTEIS(0.02)S(0.959)PS(0.02)QQSFIEK	-1.3322	1.00811	0.964936	0.813558	1.09088	1.09204	1.02336
RC0G0178800	208	S	Putative Root phototropism protein	--	0.998732	0.000593982	90.306	2	VS(0.001)S(0.999)PT(0.001)WNEMK	1.2396	1.01978	0.949033	1.0249	0.959681	1.01605	1.02754
RC0G0182000	4	S	Putative oligomeric Golgi complex subunit 5 protein	--	0.984395	1.065e-05	135.21	2	AS(0.016)S(0.984)PASTASPLQR	0.010354	1.38305	1.73243	1.24242	0.751457	0.51619	0.456237	1.0419	0.980923	1.02906	0.938807	0.96911	1.04021	1.327	1.766	1.207	0.8	0.533	0.439	2.427	0.0126627
RC0G0182000	129	S	Putative oligomeric Golgi complex subunit 5 protein	--	0.93497	0.00369737	72.846	3	HT(0.064)RS(0.935)ELS(0.001)DPLR	-5.0286				0.986193			1.0419	0.980923	1.02906	0.938807	0.96911	1.04021				1.05
RC0G0182800	42	S	Chlorophyll a-b binding protein, chloroplastic	--	0.995108	0.00253243	50.819	2	S(0.995)KNVS(0.004)SGSPWYGPDR	-3.8631				1.02186	0.933039
RC0G0183000	130	S	Kinase superfamily protein	--	0.996408	3.33479e-05	124.77	2	AFS(0.996)S(0.004)QS(1)GDEGSSGTVR	-0.72287	0.692978	1.00022	1.23333	1.35863	0.739235
RC0G0183000	133	S	Kinase superfamily protein	--	0.999995	5.24595e-62	204.61	2	AFSSQS(1)GDEGSSGTVR	-0.89612	0.791335	0.857017	1.08201	1.21182	1.07207
RC0G0183000	98	S	Kinase superfamily protein	--	0.996718	0.000245181	70.249	3	AT(0.003)DKNS(0.997)ENMLAHLGMSK	-0.17001						0.966184
RC0G0183000	465	S	Kinase superfamily protein	--	0.99823	3.89914e-05	52.201	3	MLEADEY(0.002)PS(0.998)REDRR	2.9767		1.07825	0.962725
RC0G0183000	478	S	Kinase superfamily protein	--	0.999682	0.00123976	76.255	2	TTS(1)MEIESLK	0.10083	0.849018	0.834505	0.873765			1.45984
RC0G0183300	35	S	Putative Two pore domain potassium channel, EF-hand domain pair	--	0.962907	3.00104e-05	111.98	2	DLFHS(0.963)S(0.037)FLDLGPAR	-0.70513	0.324191	3.06815			0.433348	0.280713	1.12052	0.310168	1.31881	1.40751	0.842989		0.289	9.892			0.514		9.904
RC0G0183300	36	S	Putative Two pore domain potassium channel, EF-hand domain pair	--	0.995076	1.52073e-63	275.23	3	DLFHS(0.005)S(0.995)FLDLGPAR	-1.7939	0.924917	0.916441	0.884339	1.21931	0.881584	1.16121	1.12052	0.310168	1.31881	1.40751	0.842989		0.825	2.955	0.671	0.866	1.046		1.552	0.746561
RC0G0183300	28	S	Putative Two pore domain potassium channel, EF-hand domain pair	--	0.999898	6.74527e-17	162.41	3	KS(1)S(0.999)RDLFHS(0.36)S(0.64)FLDLGPAR	-1.9024	0.710681		0.432414	1.41313	0.713712	1.65922	1.12052	0.310168	1.31881	1.40751	0.842989		0.634		0.328	1.004	0.847		0.52	0.174395
RC0G0183300	29	S	Putative Two pore domain potassium channel, EF-hand domain pair	--	0.999822	6.067e-24	162.41	3	KS(1)S(1)RDLFHSSFLDLGPAR	-1.1698	1.0576	0.342726	0.472998	1.57093	0.793415	1.7127	1.12052	0.310168	1.31881	1.40751	0.842989		0.944	1.105	0.359	1.116	0.941		0.78	0.498403
RC0G0183300	384	S	Putative Two pore domain potassium channel, EF-hand domain pair	--	0.998605	0.0488536	42.941	2	QFDS(0.999)LGHS(0.001)NDGK	-0.42047						0.966184	1.12052	0.310168	1.31881	1.40751	0.842989
RC0G0183300	90	S	Putative Two pore domain potassium channel, EF-hand domain pair	--	1	4.60111e-112	305.74	2	SHS(1)APSVFTDFK	1.6058	1.09938	1.01842	1.08351	0.91899	0.956152	0.932471	1.12052	0.310168	1.31881	1.40751	0.842989		0.981	3.283	0.822	0.653	1.134		1.897	0.485413
RC0G0183600	713	S	Putative GBF-interacting protein	--	0.999982	0.00036291	94.119	3	DGNHLS(1)PLHQSSR	-1.3044	1.18749	1.22543	1.27798	0.638805		0.73331
RC0G0183600	263	S	Putative GBF-interacting protein	--	0.999806	2.01467e-06	146.34	2	SNS(1)YNNESNMPR	-0.1685	0.79289	0.874049	0.949767	1.19192	0.759953	1.40769
RC0G0183600	323	S	Putative GBF-interacting protein	--	0.880029	5.65248e-05	95.263	2	VDNLSSNS(0.002)S(0.067)S(0.88)YGS(0.05)HR	-4.2994			0.737377		1.02595	1.16214
RC0G0184400	609	S	Putative RNA recognition motif 2, nucleotide-binding alpha-beta plait domain-containing protein	--	0.999424	6.17978e-13	127.52	2	ATMNAGVGLPGNIS(0.999)ENGS(0.8)PS(0.201)FR	0.10875	1.27037	0.957753	0.970402	0.88017			0.88553	0.959859	0.912786	1.1525	1.12265	0.96667	1.435	0.998	1.063	0.764			1.525
RC0G0184400	613	S	Putative RNA recognition motif 2, nucleotide-binding alpha-beta plait domain-containing protein	--	0.947658	2.76288e-49	215.4	2	ATMNAGVGLPGNIS(0.999)ENGS(0.948)PS(0.053)FR	3.5732	1.34865	1.21461	1.10834	1.24035	0.586597	0.549637	0.88553	0.959859	0.912786	1.1525	1.12265	0.96667	1.523	1.265	1.214	1.076	0.523	0.569	1.846	0.0496668
RC0G0184400	376	S	Putative RNA recognition motif 2, nucleotide-binding alpha-beta plait domain-containing protein	--	0.9944	2.66123e-51	124.34	4	HQVGS(0.994)PMT(0.009)NS(0.997)PPGT(0.002)WAQIGS(0.937)PIEHNQLGFS(0.062)K	-0.78431	0.714795	1.44091	1.47224	0.73252	0.691938		0.88553	0.959859	0.912786	1.1525	1.12265	0.96667	0.807	1.501	1.613	0.636	0.616		2.088	0.0928756
RC0G0184400	381	S	Putative RNA recognition motif 2, nucleotide-binding alpha-beta plait domain-containing protein	--	0.999884	4.22415e-85	179.92	4	HQVGSPMTNS(1)PPGTWAQIGSPIEHNQLGFSK	1.7048	1.36887	0.375618	1.46469	0.390165	1.17862	1.20852	0.88553	0.959859	0.912786	1.1525	1.12265	0.96667	1.546	0.391	1.605	0.339	1.05	1.25	1.342	0.696197
RC0G0184400	391	S	Putative RNA recognition motif 2, nucleotide-binding alpha-beta plait domain-containing protein	--	1	4.22415e-85	172.28	3	HQVGSPMT(0.044)NS(0.925)PPGT(0.031)WAQIGS(1)PIEHNQLGFSK	2.3715	1.0695	1.17167	1.15518	0.725007	0.926276	0.968275	0.88553	0.959859	0.912786	1.1525	1.12265	0.96667	1.208	1.221	1.266	0.629	0.825	1.002	1.504	0.0348826
RC0G0184400	625	S	Putative RNA recognition motif 2, nucleotide-binding alpha-beta plait domain-containing protein	--	0.935137	1.78429e-11	91.929	3	HS(0.935)PVY(0.066)LGNGS(0.476)Y(0.354)T(0.169)GPAATISELFADR	-2.1678	1.29361	0.940178	0.857567				0.88553	0.959859	0.912786	1.1525	1.12265	0.96667	1.461	0.979	0.94
RC0G0184400	633	S	Putative RNA recognition motif 2, nucleotide-binding alpha-beta plait domain-containing protein	--	0.999717	3.1132e-112	263.93	3	HSPVYLGNGS(1)YTGPAATISELFADR	3.8905	1.17813	1.05074	1.25378	0.852112	0.89158	0.795069	0.88553	0.959859	0.912786	1.1525	1.12265	0.96667	1.33	1.095	1.374	0.739	0.794	0.822	1.613	0.00360802
RC0G0184400	65	S	Putative RNA recognition motif 2, nucleotide-binding alpha-beta plait domain-containing protein	--	1	1.61493e-151	300.04	2	QS(1)VDDSLPNLVK	-1.9743	0.985524	1.08431	0.96956	0.992223	0.965906	1.00511	0.88553	0.959859	0.912786	1.1525	1.12265	0.96667	1.113	1.13	1.062	0.861	0.86	1.04	1.197	0.0494538
RC0G0184400	453	S	Putative RNA recognition motif 2, nucleotide-binding alpha-beta plait domain-containing protein	--	0.783262	4.78069e-23	149.14	2	LNNTSQIFS(0.052)S(0.783)S(0.065)VS(0.316)T(0.678)PGAAY(0.093)S(0.012)FPEQK	1.1634			1				0.88553	0.959859	0.912786	1.1525	1.12265	0.96667			1.096
RC0G0184400	454	S	Putative RNA recognition motif 2, nucleotide-binding alpha-beta plait domain-containing protein	--	0.916309	9.39065e-25	149.14	2	LNNTSQIFS(0.003)S(0.049)S(0.916)VS(0.021)T(0.008)PGAAYS(0.003)FPEQK	0.59126		0.593236	1.42406	1.51421	0.409259	1.01167	0.88553	0.959859	0.912786	1.1525	1.12265	0.96667		0.618	1.56	1.314	0.365	1.047	1.198	0.753921
RC0G0184400	463	S	Putative RNA recognition motif 2, nucleotide-binding alpha-beta plait domain-containing protein	--	0.996874	4.80974e-23	146.4	2	LNNT(0.002)S(0.003)QIFS(0.461)S(0.069)S(0.461)VS(0.004)T(0.002)PGAAYS(0.997)FPEQK	3.1776	1.09703	1.06436	1.03376	1.37517	0.786412	0.662504	0.88553	0.959859	0.912786	1.1525	1.12265	0.96667	1.239	1.109	1.133	1.193	0.7	0.685	1.35	0.144884
RC0G0184400	359	S	Putative RNA recognition motif 2, nucleotide-binding alpha-beta plait domain-containing protein	--	0.999971	1.3292e-10	92.178	2	NLMQQLS(1)QELDQDETR	-0.12145	0.597728	0.689269	0.883012	1.07714	1.31075	1.38711	0.88553	0.959859	0.912786	1.1525	1.12265	0.96667	0.675	0.718	0.967	0.935	1.168	1.435	0.667	0.0726571
RC0G0184400	91	S	Putative RNA recognition motif 2, nucleotide-binding alpha-beta plait domain-containing protein	--	0.832712	7.30327e-27	167.56	2	VDQDIEIKNPLENAES(0.833)NS(0.167)FR	-3.7062	1.11803	0.966787					0.88553	0.959859	0.912786	1.1525	1.12265	0.96667	1.263	1.007
RC0G0184400	93	S	Putative RNA recognition motif 2, nucleotide-binding alpha-beta plait domain-containing protein	--	0.999271	2.00542e-150	264.85	2	NPLENAES(0.001)NS(0.999)FR	-3.6068	1.12476	0.900148	0.965864	0.850259	0.993098	1.16306	0.88553	0.959859	0.912786	1.1525	1.12265	0.96667	1.27	0.938	1.058	0.738	0.885	1.203	1.156	0.400532
RC0G0184400	538	S	Putative RNA recognition motif 2, nucleotide-binding alpha-beta plait domain-containing protein	--	0.85155	1.29613e-07	96.264	3	QS(0.148)S(0.852)FLS(0.003)S(0.012)HNHHVGS(0.983)APS(0.002)GVPLDR	2.3832	1.0386		0.954387		1.01808		0.88553	0.959859	0.912786	1.1525	1.12265	0.96667	1.173		1.046		0.907		1.223
RC0G0184400	549	S	Putative RNA recognition motif 2, nucleotide-binding alpha-beta plait domain-containing protein	--	1	1.73403e-220	375.39	4	QSSFLSSHNHHVGS(1)APSGVPLDR	-1.1825	1.11629	1.099	1.09417	0.930688	0.900706	0.875524	0.88553	0.959859	0.912786	1.1525	1.12265	0.96667	1.261	1.145	1.199	0.808	0.802	0.906	1.433	0.00172402
RC0G0184400	403	S	Putative RNA recognition motif 2, nucleotide-binding alpha-beta plait domain-containing protein	--	1	4.51235e-186	358.71	3	S(1)PGLGSLS(1)PVDSNNLPGLAS(0.059)ILPT(0.102)HVPNS(0.839)PK	0.53397	1.34248	0.881787	0.987656	1.02466	0.845259	0.934453	0.88553	0.959859	0.912786	1.1525	1.12265	0.96667	1.516	0.919	1.082	0.889	0.753	0.967	1.348	0.162246
RC0G0184400	410	S	Putative RNA recognition motif 2, nucleotide-binding alpha-beta plait domain-containing protein	--	0.999996	3.54612e-186	315.26	3	S(1)PGLGSLS(1)PVDSNNLPGLAS(0.059)ILPT(0.102)HVPNS(0.839)PK	0.53397	2.3373	0.322775		0.162341	1.24693		0.88553	0.959859	0.912786	1.1525	1.12265	0.96667	2.639	0.336		0.141	1.111		2.376	0.612603
RC0G0184400	422	S	Putative RNA recognition motif 2, nucleotide-binding alpha-beta plait domain-containing protein	--	0.933944	2.70211e-34	192.56	3	S(1)PGLGSLSPVDS(0.003)NNLPGLAS(0.934)ILPT(0.022)HVPNS(0.041)PK	-2.2454						0.966184	0.88553	0.959859	0.912786	1.1525	1.12265	0.96667						0.999
RC0G0184400	431	S	Putative RNA recognition motif 2, nucleotide-binding alpha-beta plait domain-containing protein	--	0.93848	3.54612e-186	324.58	3	S(1)PGLGSLSPVDS(0.001)NNLPGLAS(0.001)ILPT(0.059)HVPNS(0.938)PK	1.3782	2.10872	1.15224	0.93974	0.10155	0.804252		0.88553	0.959859	0.912786	1.1525	1.12265	0.96667	2.381	1.2	1.03	0.088	0.716		3.823	0.132564
RC0G0184400	516	S	Putative RNA recognition motif 2, nucleotide-binding alpha-beta plait domain-containing protein	--	0.896493	8.19028e-16	89.847	2	SSAWPT(0.003)S(0.1)S(0.896)VGHPFSSGGQGQGFPFTSR	1.9761	1.032	1.05237					0.88553	0.959859	0.912786	1.1525	1.12265	0.96667	1.165	1.096
RC0G0184400	45	S	Putative RNA recognition motif 2, nucleotide-binding alpha-beta plait domain-containing protein	--	0.977956	1.2049e-67	187.47	3	TTEAYHASSDTSLFSS(0.022)S(0.978)LPVLPHEK	-1.0261	0.936548	1.24478	1.12709	0.826858	0.910671		0.88553	0.959859	0.912786	1.1525	1.12265	0.96667	1.058	1.297	1.235	0.717	0.811		1.566	0.0164486
RC5G0256400	411	S	Mitogen-activated protein kinase	--	1	0.0225379	83.438	2	KHVS(1)LPR	-0.70329	0.82533				1.04537	1.09207
RC0G0184600	30	S	Peroxisomal and mitochondrial division factor 2	--	0.785648	5.36532e-12	69.053	2	IVNDGGDGGDDFYDADQT(0.051)AS(0.163)LS(0.786)R	1.043			1				1.01758	1.00143	1.1391	0.952774		0.889122			0.878
RC0G0184600	34	S	Peroxisomal and mitochondrial division factor 2	--	0.999884	1.13219e-09	184.43	2	KVS(1)SLEWEK	1.0793	0.940004	0.849238	0.926552	1.10961	1.06601	1.09234	1.01758	1.00143	1.1391	0.952774		0.889122	0.924	0.848	0.813	1.165		1.229	0.72	0.00816508
RC0G0184700	121	S	Uncharacterized protein	--	0.980763	4.41914e-14	158.02	2	DIAIDDS(0.019)S(0.981)VEHAK	-1.9572	0.934191	0.834552	0.949827	1.08349	1.06315	1.11731	0.76106	0.762019	0.839369	1.19829	1.16259	1.27667	1.227	1.095	1.132	0.904	0.914	0.875	1.283	0.00238939
RC0G0184700	111	S	Uncharacterized protein	--	1	1.32868e-28	116.88	4	KVQEGEVVES(1)VRDIAIDDSSVEHAK	1.8243	1.05553	0.826962	1.09921	0.999617		1.04493	0.76106	0.762019	0.839369	1.19829	1.16259	1.27667	1.387	1.085	1.31	0.834		0.818	1.526	0.0224904
RC0G0184700	304	S	Uncharacterized protein	--	0.999996	1.27358e-61	195.51	3	QSPEVPVS(1)PPVESIDAGEEYGK	-0.98688	0.861317	0.86774	0.708705	1.28442	1.20133	1.05205	0.76106	0.762019	0.839369	1.19829	1.16259	1.27667	1.132	1.139	0.844	1.072	1.033	0.824	1.064	0.671757
RC0G0190700	256	S	Putative major facilitator, sugar transporter, major facilitator superfamily	--	0.999982	1.12907e-20	171.14	2	STPSEDTSLIS(1)PK	1.864	0.973125	0.882409	0.855517	1.0025	1.13907	1.13154
RC0G0190800	13	S	Putative YTH domain-containing protein	--	0.872633	2.60911e-50	213.01	3	AANQPQGPDRT(0.127)S(0.873)EEKPAEPDSMK	-0.10215	0.635524	0.700395	0.881383	1.35063		1.41749	0.941009	0.923152	0.936153	1.03388	1.10263	1.06317	0.675	0.759	0.941	1.306		1.333	0.6	0.025649
RC0G0190800	35	S	Putative YTH domain-containing protein	--	0.999999	4.53293e-07	125.82	2	NERS(1)IS(1)PNPS(0.999)QDGGS(0.001)IGHPR	-1.3781		1.706	0.188272	1.18085		0.940269	0.941009	0.923152	0.936153	1.03388	1.10263	1.06317		1.848	0.201	1.142		0.884	1.011	0.698194
RC0G0190800	37	S	Putative YTH domain-containing protein	--	0.99999	1.75909e-63	238.78	2	NERS(1)IS(1)PNPS(0.999)QDGGS(0.001)IGHPR	-1.3781	0.882261	0.82517	0.924707	1.20004	1.06581	1.08148	0.941009	0.923152	0.936153	1.03388	1.10263	1.06317	0.938	0.894	0.988	1.161	0.967	1.017	0.897	0.158159
RC0G0190800	41	S	Putative YTH domain-containing protein	--	1	3.59422e-27	209.03	3	S(0.001)IS(0.999)PNPS(1)QDGGS(1)IGHPR	2.6661	0.888035	0.895872	0.809855	1.14721	1.04306	1.19587	0.941009	0.923152	0.936153	1.03388	1.10263	1.06317	0.944	0.97	0.865	1.11	0.946	1.125	0.874	0.111743
RC0G0190800	46	S	Putative YTH domain-containing protein	--	1	7.65679e-22	167.66	2	S(0.007)IS(0.993)PNPS(1)QDGGS(1)IGHPR	0.055229	1.13066	0.909984	0.88673	1.03259	0.890266	1.14892	0.941009	0.923152	0.936153	1.03388	1.10263	1.06317	1.202	0.986	0.947	0.999	0.807	1.081	1.086	0.501418
RC0G0190800	593	S	Putative YTH domain-containing protein	--	1	7.78478e-12	117.41	2	S(1)PVQIPTDFIK	0.86522	1.06512	1.16345	1.08411	0.903383	0.900679	0.899426	0.941009	0.923152	0.936153	1.03388	1.10263	1.06317	1.132	1.26	1.158	0.874	0.817	0.846	1.399	0.000907432
RC0G0190800	608	S	Putative YTH domain-containing protein	--	1	0.00705303	79.809	2	S(1)FAQVVR	-1.8239	1.06206		1.03098	1.03598	0.965839	0.873856	0.941009	0.923152	0.936153	1.03388	1.10263	1.06317	1.129		1.101	1.002	0.876	0.822	1.239	0.0642833
RC0G0190800	264	S	Putative YTH domain-containing protein	--	0.999996	1.1431e-81	173.68	3	SYTPLS(1)PAVS(1)PQPIGPLGSFGQNVGMGSQHQR	1.0678	0.945521	1.07145	1.09473	0.926838	0.960207	1.00287	0.941009	0.923152	0.936153	1.03388	1.10263	1.06317	1.005	1.161	1.169	0.896	0.871	0.943	1.231	0.0195239
RC0G0190800	268	S	Putative YTH domain-containing protein	--	1	1.1431e-81	173.68	3	SYTPLS(1)PAVS(1)PQPIGPLGSFGQNVGMGSQHQR	0.98703	0.945521	1.07145	1.09473	0.926838	0.960207	1.00287	0.941009	0.923152	0.936153	1.03388	1.10263	1.06317	1.005	1.161	1.169	0.896	0.871	0.943	1.231	0.0195239
RC0G0193800	228	S	Putative glyoxylate reductase	--	0.987719	7.14901e-08	101.8	2	GPTMIQGS(0.012)HS(0.988)PAFPLK	-1.3097	0.813819	0.776723	0.620063		1.36602	1.39401	1.00926	0.997141	0.998935	1.07946	0.948576	0.966625	0.806	0.779	0.621		1.44	1.442	0.51	0.00762596
RC0G0197600	624	S	Putative transcription factor C3H family	--	1	4.5252e-113	253.97	4	EVNNAS(1)DEGKEQGS(1)DVEAHDLHER	-0.29114	0.730224	0.991983	0.762951	1.3477	1.0845	1.05998
RC0G0197600	616	S	Putative transcription factor C3H family	--	1	1.23312e-16	111.12	4	EVNNAS(1)DEGKEQGS(1)DVEAHDLHER	-0.29114	0.834758	1.49484	0.786156	1.3022	0.635543
RC0G0197600	478	S	Putative transcription factor C3H family	--	1	2.6296e-31	197.79	2	GEFS(1)PCLS(1)PAGLDSR	-0.29781	1.06203	1.14806	1.22251	0.851908	0.85273	0.881142
RC0G0197600	482	S	Putative transcription factor C3H family	--	1	3.17032e-39	212.5	2	GEFSPCLS(1)PAGLDSR	-2.136	1.06193	1.10689	1.19505	0.873885	0.880759	0.896531
RC0G0197600	329	S	Putative transcription factor C3H family	--	0.985611	4.60072e-97	261.16	2	LAAAASQFMAGGGPS(0.014)S(0.986)PYNK	-1.2843	1.22004	1.22479	1.28822	0.790852	0.731554	0.781001
RC0G0197600	131	S	Putative transcription factor C3H family	--	0.967244	2.85383e-10	105.06	2	NPS(0.316)S(0.406)PS(0.121)S(0.155)NS(0.002)WPLSAFPNNS(0.033)IS(0.967)PK	4.7995		1.11388	0.928448
RC0G0197600	98	S	Putative transcription factor C3H family	--	0.88705	1.73507e-44	243.95	2	PTSASNPFS(0.013)QS(0.1)S(0.887)PR	0.24337	1.15021	1.12217	1.21911	0.709695	0.932436	0.886744
RC0G0197600	564	S	Putative transcription factor C3H family	--	0.971718	2.51404e-33	123.72	3	SLSVGAPVPLS(0.972)PQS(0.028)HAQINQNVIPFDSIK	-1.0332	1.40363	0.668319	1.27353	0.857284	1.01132	0.798353
RC0G0197600	646	S	Putative transcription factor C3H family	--	0.999973	4.48289e-38	231.21	2	VEQVLPDSLFAS(1)PK	0.13943	1.15156	1.21526	1.07571	0.842884	0.826936	0.912321
RC0G0198200	571	S	nestin-like	--	1	0.0241337	64.906	3	ARS(1)PQADEPLYR	2.8347	1.02529		1.0188
RC0G0198200	668	S	nestin-like	--	1	0.000996357	99.174	2	LSET(1)PEHS(1)K	1.0214	0.599096	0.82475	0.692286	0.937425	1.35287	1.53904
RC0G0199600	206	S	Putative post-transcriptional gene silencing PAZ-Argonaute family	--	0.999897	1.78795e-50	219.99	2	NNGNCNADGDGS(1)PNESDR	-1.9206	0.87753	1.22624	1.05513	1.01355	0.90456	0.93071	1.14885	1.0213	1.09387	0.873643	0.956742	0.905594	0.764	1.201	0.965	1.16	0.945	1.028	0.935	0.605325
RC2G0378300	222	S	T-complex protein 1 subunit eta	--	0.999956	7.53635e-06	117.41	2	TFS(1)YAGFEQQPK	2.2675		0.859819	0.910006	0.94925	1.12456	1.10013	0.997123	0.974601	1.02085	1.02175	0.966823	1.01885		0.882	0.891	0.929	1.163	1.08	0.838	0.137594
RC0G0200000	78	S	NADH-cytochrome b5 reductase	--	1	0.0239106	63.947	2	GKDS(1)LNEEVIK	1.6115	1.0003		1.04271				0.935651	0.939748	0.792016	1.25669	0.978267	1.09762	1.069		1.317
RC0G0200500	609	S	Putative transcription factor C2H2 family	--	0.764012	6.91806e-05	68.127	3	LRS(0.764)Y(0.236)QDLDAPEDEVTVIDYR	0.82704	1.06619	1.03704	1.00923	0.95936			1.02519	1.02043	1.11147	0.994901	0.980902	0.867104	1.04	1.016	0.908	0.964			1.025
RC0G0200500	597	S	Putative transcription factor C2H2 family	--	1	1.00892e-61	186.38	3	NMWPGPQMSGPAPILALS(1)PAFR	-3.095	1.51262	0.975966	1.04148	0.772156	0.900933	0.829401	1.02519	1.02043	1.11147	0.994901	0.980902	0.867104	1.475	0.956	0.937	0.776	0.918	0.957	1.27	0.243261
RC0G0200500	187	S	Putative transcription factor C2H2 family	--	0.965095	2.65404e-49	202.82	3	SGHT(0.035)S(0.965)EPNS(1)DDEADADGKR	0.64228	0.643483	0.803301	0.485301	1.32078	1.33144	1.36372	1.02519	1.02043	1.11147	0.994901	0.980902	0.867104	0.628	0.787	0.437	1.328	1.357	1.573	0.435	0.0087566
RC0G0200500	191	S	Putative transcription factor C2H2 family	--	1	1.19364e-96	295.68	2	S(0.001)GHT(0.085)S(0.914)EPNS(1)DDEADADGKR	-7.1273	0.732422	0.814111	0.55781	1.24249	1.33271	1.27683	1.02519	1.02043	1.11147	0.994901	0.980902	0.867104	0.714	0.798	0.502	1.249	1.359	1.473	0.494	0.00806541
RC2G0096600	4	S	Putative isopenicillin-N epimerase	--	0.999343	4.92267e-69	269.04	3	AS(0.001)S(0.999)PDHNHTLNGDSNTHASK	-1.4119	0.871087	1.00411	0.97546	1.05297	1.02925	1.05703
RC0G0202800	66	S	Putative P-loop containing nucleoside triphosphate hydrolase, leucine-rich repeat domain, L	--	0.990209	4.79504e-05	115.79	3	YIEHTPT(0.003)S(0.99)T(0.006)SSSHR	2.0453		0.981214		0.978132	1.01969	0.976723	1.15596	1.00664				0.837399		0.975				1.166	0.836
RC0G0204400	378	S	Putative transcription factor C2H2 family	--	0.991657	4.3785e-13	68.826	2	EDEET(0.004)QADT(0.992)ES(0.992)DDDEQQIY(0.012)NPLK	-1.4661		1.0395					0.925853	0.95508	0.999609	1.05525	1.02835	1.03586		1.088
RC0G0205400	178	S	Exocyst subunit Exo70 family protein	--	0.768798	7.23142e-07	70.337	3	LFDCLPNS(0.007)LRPS(0.769)S(0.451)GS(0.772)PGNQGDLNGK	-0.1772	0.686936	0.858205		1.16424		1.29128	0.962996	1.00164	0.967858	1.11453	1.02597	0.927001	0.713	0.857		1.045		1.393	0.644	0.125999
RC0G0205400	179	S	Exocyst subunit Exo70 family protein	--	0.807475	2.69306e-05	86.766	3	LFDCLPNS(0.018)LRPS(0.546)S(0.807)GS(0.628)PGNQGDLNGK	-0.23671		0.770243		1.04491		1.15893	0.962996	1.00164	0.967858	1.11453	1.02597	0.927001		0.769		0.938		1.25	0.703
RC0G0205400	181	S	Exocyst subunit Exo70 family protein	--	0.97118	1.38132e-10	88.192	2	LFDCLPNS(0.054)LRPS(0.444)S(0.53)GS(0.971)PGNQGDLNGK	1.6501	4.19566	0.199099	0.209289	0.270097		0.29957	0.962996	1.00164	0.967858	1.11453	1.02597	0.927001	4.357	0.199	0.216	0.242		0.323	5.631	0.623992
RC0G0206700	77	S	Putative 14-3-3 protein	--	0.999992	0.00987547	51.577	3	EES(1)RGNDDHVSMIR	0.94785				0.986193			0.9392	0.911213	0.906117	1.1266	1.07663	1.04024				0.875
RC0G0206700	36	S	Putative 14-3-3 protein	--	0.998561	2.95003e-05	104.47	2	VS(0.001)AS(0.999)ADKEELTVEER	-4.3074	0.789178	0.646866	0.843201	1.25425	1.22512	1.19992	0.9392	0.911213	0.906117	1.1266	1.07663	1.04024	0.84	0.71	0.931	1.113	1.138	1.154	0.729	0.0154877
RC0G0207000	153	S	Sucrose nonfermenting 1-related protein kinase 2.9	--	0.999995	0.03281	59.645	2	SLLQS(1)QPK	-4.3902					0.968054
RC0G0210600	14	S	Membrane-anchored ubiquitin-fold protein	--	0.996645	0.00142771	90.376	3	FRLS(0.997)DGT(0.003)DIGPHK	-2.5879		1.16517		0.923198	0.959644	0.919487
RC0G0210600	25	S	Membrane-anchored ubiquitin-fold protein	--	0.924234	1.89097e-10	76.23	3	LSDGTDIGPHKY(0.074)S(0.924)PAAT(0.001)VASLK	-1.8819		1.02078				0.983589
RC0G0210800	256	S	Putative EEIG1/EHBP1 domain-containing protein	--	0.997849	0.000252297	86.997	2	STTSGDLGGLS(0.002)LGQS(0.998)PR	-1.2447	0.847371	0.812884		1.08938	1.12577	1.10098
RC0G0211200	74	S	Methyltransferase type	--	0.999262	3.94029e-07	137.89	2	CS(0.001)S(0.999)PNVQSTPEIEK	-0.70457			1
RC0G0211400	16	S	Putative winged helix-turn-helix DNA-binding domain, thioredoxin-like protein	--	0.977148	0.000118865	103.27	2	EGLTEENIT(0.001)SS(0.022)LS(0.977)AEK	-2.6827	0.794078		0.515361	1.59164		1.07322	0.755976	1.01164	0.872736	1.18473	1.02257	1.15234	1.05		0.591	1.343		0.931	0.722	0.412086
RC0G0211400	215	S	Putative winged helix-turn-helix DNA-binding domain, thioredoxin-like protein	--	1	3.43492e-13	195.98	2	VKS(1)VVAVSSFLR	-0.97434	0.715537	0.665276	0.68432	1.30977	1.22984	1.3453	0.755976	1.01164	0.872736	1.18473	1.02257	1.15234	0.947	0.658	0.784	1.106	1.203	1.167	0.687	0.0233719
RC1G0226200	35	S	Putative phosphopantothenate--cysteine ligase	--	1	0.00647768	43.904	3	NRDDVS(1)EKLEAFVK	-2.2902						0.966184
RC1G0226200	77	S	Putative phosphopantothenate--cysteine ligase	--	0.832706	0.0104322	63.908	2	YIDNFS(0.833)S(0.167)GHR	3.7125						0.966184
RC0G0213000	16	S	Putative CASTOR/POLLUX/SYM8 ion channel	--	0.998502	0.00100298	46.768	3	NEES(0.001)S(0.001)KPDKPES(0.999)PPQLK	0.1319						0.966184
RC0G0213000	27	S	Putative CASTOR/POLLUX/SYM8 ion channel	--	0.850721	1.37161e-06	89.923	3	S(0.065)RT(0.065)IS(0.851)GDDAT(0.019)PIFPGPLFPAVR	-0.97193	1.45394	0.632624
RC0G0215600	16	S	Putative HAT dimerization domain, ribonuclease H-like domain-containing protein	--	1	0.037104	56.378	2	LIDS(1)WFK	-6.7354			1
RC0G0220700	189	S	Putative transcription factor Homobox-WOX family	--	1	0.000129278	113.13	2	DQDLS(1)DNGDNAGLDLYK	5.1459	1.5081	1.10233	1.29377	0.604033	0.77668	0.761097
RC0G0226700	72	S	Putative transcription factor MYB-HB-like family	--	0.91494	0.000111877	99.589	2	TESFS(0.005)S(0.915)PT(0.08)NVR	0.79795	1.02469	1.09452	0.989891	0.947805	0.895516	1.05353
RC0G0227800	852	S	Putative histone acetyltransferase chromatin regulator PHD family	--	0.912513	8.07483e-05	128.11	2	IEASLS(0.913)S(0.087)GHGNLDEMK	2.4607	0.726214		0.769508	1.06661	1.13871	1.23447
RC0G0227800	782	S	Putative histone acetyltransferase chromatin regulator PHD family	--	0.804649	0.0484943	49.485	2	IPPVAET(0.151)S(0.805)EEPQPS(0.044)MK	-2.5576			1
RC0G0227800	495	S	Putative histone acetyltransferase chromatin regulator PHD family	--	0.985884	4.11512e-32	112.49	3	QQNQQAQHLSTNDVFVQS(0.986)PMT(0.01)S(0.004)DLSSQAK	0.97541	1.13547	1.02124	1.06902	0.932659	0.925062	0.928107
RC0G0227900	360	S	Enhancer of polycomb-like protein	--	1	2.38221e-09	103.09	2	FVS(1)S(1)EEENVDS(0.999)DDFENS(0.001)RPR	-0.43135		0.854738	0.948058	1.06186	0.931201	1.15076
RC0G0227900	361	S	Enhancer of polycomb-like protein	--	1	2.38221e-09	103.09	2	FVS(1)S(1)EEENVDS(0.999)DDFENS(0.001)RPR	-0.43135	0.298504	1.09456	1.25717	0.987936	1.25296	1.07065
RC0G0227900	368	S	Enhancer of polycomb-like protein	--	0.999986	2.59816e-35	158.27	2	FVS(1)S(1)EEENVDS(1)DDFENSRPR	1.423	0.36811	1.09281	1.23326	0.994886	1.21758	1.05952
RC0G0229200	366	S	Putative UDP-glucose 4,6-dehydratase	--	0.839797	6.17558e-05	77.229	3	NFDGPDT(0.003)S(0.008)NS(0.149)DS(0.84)PVPATDSSQSQVVVPAPR	-1.7196		1.0395					1.03845	1.08182	1.01494	0.996501	0.974553	0.893734		0.961
RC2G0489800	542	S	Putative acetyltransferase A, auxiliary subunit	--	1	9.43994e-07	61.503	2	AMAAGADWQS(1)DDS(1)DEDPPEEIHK	-0.040368	0.97062	0.776791	1.1179			1.16516
RC2G0489800	545	S	Putative acetyltransferase A, auxiliary subunit	--	1	9.43994e-07	61.503	2	AMAAGADWQS(1)DDS(1)DEDPPEEIHK	-0.040368	0.97062	0.776791	1.1179			1.16516
RC0G0229900	575	S	Putative transcription factor WD40-like family	--	0.99999	1.92761e-14	100.62	3	FVEDGS(1)LDDNVESFLSHDDADPR	1.778	0.992853			1.02596	1.0166	0.926921
RC0G0229900	585	S	Putative transcription factor WD40-like family	--	0.993106	1.20492e-52	177.88	3	FVEDGSLDDNVES(0.007)FLS(0.993)HDDADPR	2.3333	0.984257	0.970209	0.744232	1.10695	1.13703	1.04685
RC0G0229900	559	S	Putative transcription factor WD40-like family	--	0.978911	1.51077e-67	192.49	2	PLMMFGADGTGTLT(0.02)S(0.979)PS(0.001)NPLADMDR	2.5085		1.15877		1.24414	0.797882	0.772457
RC0G0230500	161	S	Calcium-dependent protein kinase SK5	--	0.999999	5.13276e-76	194.44	2	DLKPENFLFDS(1)DEEDSALK	2.4324	1.02722	1.07471	0.993092	0.955576	0.976228	0.978348	1.13837	1.11942	1.10305	0.889816	0.878752	0.870594	0.902	0.96	0.9	1.074	1.111	1.124	0.835	0.00198426
RC0G0230500	410	S	Calcium-dependent protein kinase SK5	--	0.995509	0.000471087	57.053	3	LEREENLLS(0.004)AFS(0.996)FFDK	-1.3884				1.12895	0.827928		1.13837	1.11942	1.10305	0.889816	0.878752	0.870594				1.269	0.942
RC0G0230800	29	S	Putative dormancy/auxin associated protein	--	0.999561	0.00183526	177.47	2	KYDS(1)LSAPR	-0.08969	0.571885	0.524739	0.240343	1.55009	1.50072	1.53191
RC0G0230800	99	S	Putative dormancy/auxin associated protein	--	0.999518	0.00497031	150.44	2	RKS(1)STDALR	-1.2107	0.563651	0.880636	0.801928	1.06763	1.39257	1.24675
RC0G0230800	83	S	Putative dormancy/auxin associated protein	--	0.940628	5.59028e-14	66.66	3	THSSNLGNFPADSGSPSESPTT(0.001)PGT(0.028)PVS(0.941)PGT(0.02)PT(0.01)K	1.0443	0.953496			1.07249
RC0G0287000	5	S	Putative ATP synthase, F0 complex, subunit B/MI25	--	0.991261	0.00546526	79.311	2	FT(0.002)S(0.991)T(0.006)NTHAR	-1.9786				0.986193
RC6G0114100	188	S	Putative oxidoreductase	--	1	1.9421e-06	146.48	2	YFDFASPWEQRS(1)DG	1.4335	0.936722	0.960149	1.05585	1.01885		1.05404	0.898023	0.886391	0.85115	1.11829	1.16841	1.07774	1.043	1.083	1.24	0.911		0.978	1.188	0.101596
RC0G0261300	1640	S	Putative helicase senataxin, P-loop containing nucleoside triphosphate hydrolase	--	0.774535	0.0099156	43.613	2	NDLS(0.003)LES(0.448)S(0.775)IT(0.774)LRANLEK	5.0078		1.0395
RC0G0262900	124	S	ATP synthase subunit alpha	--	1	0.00489066	92.428	2	GALS(1)DHER	-2.7668	0.837629	0.975214	0.9205	1.13236	1.05151	1.06793	0.905134	0.943103	0.993656	1.02776	1.03952	1.09082	0.925	1.034	0.926	1.102	1.012	0.979	0.933	0.243777
RC0G0273700	163	S	Putative pistil-specific extensin-like protein	--	0.999668	0.000697742	97.949	2	ASGSGSAIS(1)PIK	-1.3577		0.982951	1.03786		0.984065
RC0G0276100	46	S	Putative transferase, protein kinase RLK-Pelle-RLCK-VIIa-2 family	--	0.928614	0.0161484	58.508	2	AS(0.072)KS(0.929)LPS(1)PR	-0.34207	1.02225		1.02171
RC0G0276100	49	S	Putative transferase, protein kinase RLK-Pelle-RLCK-VIIa-2 family	--	0.999911	0.0161484	58.508	2	AS(0.416)KS(0.584)LPS(1)PR	0.13068	1.02225		1.02171
RC0G0276100	25	S	Putative transferase, protein kinase RLK-Pelle-RLCK-VIIa-2 family	--	0.953682	0.00244111	78.043	2	ES(0.046)KS(0.954)APDLR	-3.3195	1.01472		1.02892
RC0G0276100	33	S	Putative transferase, protein kinase RLK-Pelle-RLCK-VIIa-2 family	--	1	2.3399e-67	281.56	2	NKS(1)DSLTPVLDR	1.5487	1.1441	1.2933	1.23306	0.840661	0.77475	0.748924
RC0G0276100	35	S	Putative transferase, protein kinase RLK-Pelle-RLCK-VIIa-2 family	--	0.998052	0.000285784	117.8	2	S(0.002)DS(0.998)LTPVLDR	-0.39107	1.2991	1.06531	1.18606			0.527406
RC0G0283700	100	S	Putative P-loop containing nucleoside triphosphate hydrolase, leucine-rich repeat domain, L	--	0.999955	3.01428e-16	138.44	2	EAEKQETQGS(1)DVEVR	-0.83865			1.01415		0.826038	1.09425
RC0G0291900	209	S	Putative ribosomal protein S4/S9	--	0.985139	0.025473	58.889	2	S(0.985)FY(0.014)IEIS(0.001)VEK	7.5219			0.81601		1.03966	1.07249
RC1G0001000	114	S	Putative nuclease HARBI1 (Fragment)	--	0.996755	0.00970312	68.108	2	QPCHS(0.002)LS(0.997)PS(0.002)K	-4.2638			1.05577	0.922563		0.974635
RC1G0002700	68	S	Putative aminoacyltransferase, E1 ubiquitin-activating enzyme	--	1	0.00393615	121.8	2	LNS(1)PVLQR	0.036063	1.06701	1.11219	1.30598	0.753882	0.916069	0.86205
RC1G0002800	70	S	Transcription termination factor like	--	0.917564	5.0908e-26	165.13	2	MFATLADLPAGGELS(0.918)PS(0.06)S(0.023)R	3.7378	1.4499	1.46752			0.194282
RC1G0002800	73	S	Transcription termination factor like	--	0.813463	4.24493e-06	100.23	2	MFATLADLPAGGELS(0.093)PS(0.093)S(0.813)R	-1.2683		1.0395
RC1G0002800	44	S	Transcription termination factor like	--	0.999998	0.00327969	152.17	2	SHS(1)FKPAR	0.28321	1.69835	1.80503		0.523669	0.534399	0.536431
RC1G0004500	418	S	Putative ENT domain, protein EMSY-LIKE, plant	--	0.999999	8.02909e-136	288.22	3	LTDIS(1)DGES(1)AEGGHQFLR	-1.66	1.04327	0.935879	1.03302	0.975549	0.969973	1.04065
RC1G0004500	422	S	Putative ENT domain, protein EMSY-LIKE, plant	--	1	3.80506e-61	222.86	2	LTDIS(1)DGES(1)AEGGHQFLR	0.73943	0.82437	1.08056	0.967615	1.35211	0.854987	0.917609
RC1G0004500	8	S	Putative ENT domain, protein EMSY-LIKE, plant	--	0.986926	1.67505e-07	83.474	2	MEHEPY(0.039)DS(0.987)S(0.987)GT(0.987)DDDLPPSHQNR	-1.6856			0.702088		0.863325	1.35855
RC1G0004500	9	S	Putative ENT domain, protein EMSY-LIKE, plant	--	0.991475	1.67505e-07	83.474	3	MEHEPY(0.032)DS(0.978)S(0.991)GT(0.999)DDDLPPSHQNR	1.2994			0.702088		0.863325	1.35855
RC1G0004500	39	S	Putative ENT domain, protein EMSY-LIKE, plant	--	0.999178	0.0281053	63.908	2	SAVGS(0.999)APYS(0.001)R	0.42957		1.0395
RC1G0005700	80	S	AP2-associated protein kinase 1	--	1	0.00315529	86.838	2	FDDS(1)NHPLPK	6.5577	1.06836	1.12869	0.918276	0.538569		1.37912	1.13395	1.11552			0.859308	0.89122	0.942	1.012				1.547	0.632
RC1G0005700	17	S	AP2-associated protein kinase 1	--	1	0.00212354	96.313	2	PANKS(1)PEMPR	-3.949		0.768909		1.04775	1.0429	1.08268	1.13395	1.11552			0.859308	0.89122		0.689			1.214	1.215	0.567
RC1G0005700	348	S	AP2-associated protein kinase 1	--	1	5.50311e-09	213.77	2	PMGEGNIS(1)QR	-3.4834	1.08829	1.07864	1.08241	0.922151	0.89273	0.948019	1.13395	1.11552			0.859308	0.89122	0.96	0.967			1.039	1.064	0.916	0.0196634
RC1G0005700	24	S	AP2-associated protein kinase 1	--	1	4.89289e-06	128.28	2	RS(1)PPPPPSVGESAR	-3.0284	1.74386	1.53892	1.3506	0.363965		0.126591	1.13395	1.11552			0.859308	0.89122	1.538	1.38				0.142	10.275
RC1G0005700	109	S	AP2-associated protein kinase 1	--	1	0.00654796	65.173	3	S(1)HKHEDGFPK	-1.9004		0.994106	1.11948	0.936502	0.943447		1.13395	1.11552			0.859308	0.89122		0.891			1.098		0.811
RC1G0005700	231	S	AP2-associated protein kinase 1	--	0.999557	0.000471401	151.52	2	TPS(1)PNKDALR	-1.8905	1.03024	1.08973	1.10612	0.954927	0.918871	0.910268	1.13395	1.11552			0.859308	0.89122	0.909	0.977			1.069	1.021	0.902	0.137462
RC1G0010900	101	S	Putative translation elongation factor EF1B/ribosomal protein S6	--	1	1.0056e-45	155.75	2	AS(1)AAEDDDDDS(1)DVDLFGEETEEEK	-1.0424	0.995146	1.22259	0.759083	1.69331	0.687166	0.662392	0.970861	0.974848	0.996505	1.0423	1.04984	0.965647	1.025	1.254	0.762	1.625	0.655	0.686	1.025	0.78083
RC1G0010900	110	S	Putative translation elongation factor EF1B/ribosomal protein S6	--	1	0	374.38	3	ASAAEDDDDDS(1)DVDLFGEETEEEKK	-2.7531	1.06166	1.26191	0.792272	1.39088	0.768699	0.747192	0.970861	0.974848	0.996505	1.0423	1.04984	0.965647	1.094	1.294	0.795	1.334	0.732	0.774	1.121	0.608099
RC1G0011200	7	S	Putative small GTPase superfamily, P-loop containing nucleoside triphosphate hydrolase	--	0.997676	0.0001435	103.69	2	SNLQS(0.002)S(0.998)FNQK	3.0408	0.929479	0.887902	0.843911	1.10701	1.11541	1.09921	1.01134	0.91168	0.775397	1.18712		1.11446	0.919	0.974	1.088	0.933		0.986	1.036	0.657782
RC1G0012100	73	S	Putative transcription regulator A20-like family	--	0.999678	3.41635e-27	240.82	3	SSS(1)FRFDGPSETIR	-1.8965	1.19474	1.23104	1.21994	0.814348	0.802528	0.770701
RC1G0012300	178	S	Putative PWI domain, nucleotide-binding alpha-beta plait domain-containing protein	--	1	1.19903e-27	224.52	2	AKS(1)PS(1)LQPAAQR	-3.4014	0.974847	1.02675	1.06727	0.987155	0.96936	0.975594	1.10082	1.03326	1.01918	1.0159	0.938305	0.892528	0.886	0.994	1.047	0.972	1.033	1.093	0.945	0.387037
RC1G0012300	180	S	Putative PWI domain, nucleotide-binding alpha-beta plait domain-containing protein	--	1	0.00629217	89.636	2	AKS(1)PS(1)LQPAAQR	-3.4014	0.468818	1.56497	1.3108		0.149758	1.5269	1.10082	1.03326	1.01918	1.0159	0.938305	0.892528	0.426	1.515	1.286		0.16	1.711	1.15	0.606757
RC1G0012300	674	S	Putative PWI domain, nucleotide-binding alpha-beta plait domain-containing protein	--	0.875073	1.36247e-95	202.16	3	RDSQTTPGESGTPVSGMAAPS(0.875)PT(0.125)GR	0.10556	1.19089	1.03852	1.16401	0.880145	0.891234	0.854239	1.10082	1.03326	1.01918	1.0159	0.938305	0.892528	1.082	1.005	1.142	0.866	0.95	0.957	1.164	0.036328
RC1G0012300	3	S	Putative PWI domain, nucleotide-binding alpha-beta plait domain-containing protein	--	1	0.000697272	89.382	2	GS(1)VDRVDDR	-0.31293	1.22924	1.22397	1.2423	0.760902	0.789329	0.789305	1.10082	1.03326	1.01918	1.0159	0.938305	0.892528	1.117	1.185	1.219	0.749	0.841	0.884	1.423	0.00306422
RC1G0012300	231	S	Putative PWI domain, nucleotide-binding alpha-beta plait domain-containing protein	--	0.925003	0.0034784	59.997	2	HS(0.011)NS(0.925)AT(0.064)EPTLK	-3.054		0.811804	0.798994	0.922009		1.43491	1.10082	1.03326	1.01918	1.0159	0.938305	0.892528		0.786	0.784	0.908		1.608	0.624	0.270262
RC1G0012300	107	S	Putative PWI domain, nucleotide-binding alpha-beta plait domain-containing protein	--	0.97569	8.65388e-15	78.779	2	S(0.976)LS(0.825)GDET(0.197)GKNDS(0.002)HHLGSAPDK	0.18287	1.35597	0.476916	0.50041	2.45514		0.245043	1.10082	1.03326	1.01918	1.0159	0.938305	0.892528	1.232	0.462	0.491	2.417		0.275	0.541	0.823552
RC1G0012300	109	S	Putative PWI domain, nucleotide-binding alpha-beta plait domain-containing protein	--	0.999999	1.88187e-122	306.83	3	SLS(1)GDETGKNDSHHLGSAPDK	2.2814	0.758344	0.74121	1.06953	1.266	1.09603	1.0394	1.10082	1.03326	1.01918	1.0159	0.938305	0.892528	0.689	0.717	1.049	1.246	1.168	1.165	0.686	0.0436696
RC1G0012300	242	S	Putative PWI domain, nucleotide-binding alpha-beta plait domain-containing protein	--	0.968789	3.53147e-06	80.128	2	LRS(0.969)VVS(0.023)T(0.004)S(0.002)T(0.002)GDSSLVDPPR	-0.18456	0.848743			1.11247	1.0279	0.964137	1.10082	1.03326	1.01918	1.0159	0.938305	0.892528	0.771			1.095	1.095	1.08	0.707
RC1G0018300	250	S	Putative transcription factor C3H family	--	0.991568	1.02249e-08	150.81	2	S(0.001)S(0.005)S(0.992)PT(0.003)SGMDVNSALR	-2.6051	0.890145	0.825511	1.01585	1.15067	1.13393
RC1G0018900	112	S	Putative mitochondrial carrier protein	--	1	5.1756e-08	126.46	3	LLIQNQDEMIKS(1)GR	0.013399	1.14653	1.16637	1.24794	0.846999	0.828245	0.790671	0.938607	0.927737	0.901349	1.03445	1.09349	1.10436	1.222	1.257	1.385	0.819	0.757	0.716	1.686	0.00065689
RC1G0021200	503	S	Putative transcription factor C3H family	--	0.999499	3.63098e-52	240.82	3	FSDHTAASVFS(0.999)PT(0.001)HK	-0.22433	1.17342	1.25869	1.12244	0.870213	0.801367	0.805341
RC1G0021200	349	S	Putative transcription factor C3H family	--	0.999913	2.1136e-06	111.75	2	PLYVSTGSAVPS(1)PR	-4.4255			0.43132	1.13583	1.15528	1.18217
RC3G0129300	643	S	Putative transcription factor C3H family	--	0.875024	6.86457e-50	183.15	2	S(0.062)S(0.062)S(0.875)FELGNNGEEPDLSWVQSLVK	4.1417					1.03239	0.901972	1.13382	1.00876	1.13838	0.849236	1.01632	0.853486					1.016	1.057
RC1G0021200	555	S	Putative transcription factor C3H family	--	1	1.50873e-05	103.23	2	S(1)VEPIS(0.999)PMGS(0.001)R	-0.27948	1.13596	1.01715	1.0568	0.891342	0.911532	0.997248
RC1G0021200	560	S	Putative transcription factor C3H family	--	0.999242	1.50873e-05	103.23	2	S(1)VEPIS(0.999)PMGS(0.001)R	-0.27948	1.20369	0.919142	1.10915	0.896662	0.912781	0.968678
RC1G0021200	490	S	Putative transcription factor C3H family	--	0.832786	4.13448e-10	136.27	3	TLTPSNLEELFSAEFS(0.046)S(0.121)S(0.833)PR	-0.63253	1.20853				0.559208	1.22297
RC1G0021500	243	S	Cellulose synthase	--	0.758451	0.00052278	60.324	2	GGGDIDAS(0.758)T(0.242)DVIVDDSLLNDEAR	3.929					0.968054
RC1G0021500	164	S	Cellulose synthase	--	0.997653	0.00217287	84.58	2	LS(0.001)MAS(0.998)PGAS(0.001)IGGK	-3.766	1.07037	0.928368	0.94919	1.11773
RC1G0021500	3	S	Cellulose synthase	--	1	2.24545e-35	217.2	2	MES(1)EGETEAKPMK	-3.8736	0.990448	0.83214	1.09651	0.999605	1.05125	1.01987
RC1G0021500	114	S	Cellulose synthase	--	1	0.000247541	132.44	2	MLS(1)WHMTYGR	-3.6792	0.943191	0.770741	0.886049	1.03574	1.20093	1.13918
RC1G0021500	186	S	Cellulose synthase	--	1	9.59928e-21	190.68	3	VHPLPYASDVNQS(1)PNLR	-0.58645	1.25983	1.21221	1.18917	0.826665	0.78982	0.758365
RC1G0023800	38	S	Uncharacterized protein	--	0.997835	7.53821e-12	86.714	4	GPAPCHYHS(0.998)PPT(0.001)T(0.001)SIAPLQLTHNQNFGFIR	3.6074	0.87044	1.21309
RC1G0023800	23	S	Uncharacterized protein	--	0.994666	5.04259e-23	131.15	3	LATGYGDSSDVGAIFVHS(0.995)PPT(0.005)K	0.22339	1.05047	1.05716	0.901872	1.07066	0.988371	0.936423
RC1G0025000	153	S	Putative naringenin-chalcone synthase	--	1	0.00173035	119.94	2	LLGLRPS(1)VK	-1.4908	1.07652	0.870758	0.8912	1.22376			1.05327	1.09815	1.1061	0.921654	0.877311	0.943505	1.022	0.793	0.806	1.328			0.658
RC1G0026500	137	S	Putative histone-lysine N-methyltransferase chromatin regulator PHD family	--	0.931164	5.59509e-30	85.389	3	FES(0.005)GDLS(0.931)DT(0.532)S(0.532)RGVVGEEQGQSNVMCR	1.2348		0.89107		0.907384	1.10821	1.04147
RC1G0026500	499	S	Putative histone-lysine N-methyltransferase chromatin regulator PHD family	--	1	0.0112435	83.438	2	GLVDKS(1)PKK	-1.5168	0.960291	1.11066	1.11018	0.94336	0.953351	0.928494
RC1G0026500	648	S	Putative histone-lysine N-methyltransferase chromatin regulator PHD family	--	0.993069	0.000784303	99.589	2	S(0.993)PS(0.007)SDASTYQR	-1.5757	0.828117	0.864841	0.930842	1.12789	1.09692	1.12838
RC1G0030200	540	S	Putative chromatin regulator PHD family	--	1	0.000267318	111.38	2	ADS(1)GVNMKDEK	-4.6845	0.863765	1.17496	1.14363	0.97645	0.857507	0.988897
RC1G0030200	742	S	Putative chromatin regulator PHD family	--	0.999242	0.00159951	128.57	2	ERS(0.999)S(0.001)GSLYR	-1.9591	0.9863	1.04724	0.854115	1.06383	1.05186	0.994447
RC1G0030200	234	S	Putative chromatin regulator PHD family	--	0.998672	0.0104733	76.85	2	S(0.001)KS(0.999)PTWSK	-3.4079					0.968054
RC1G0032100	61	S	Putative pentatricopeptide	--	0.996833	0.00581224	48.822	3	ANS(0.997)NKY(0.003)NNLWPK	6.6447	1.18965					0.832372
RC1G0042600	526	S	Putative transcription factor WD40-like family	--	0.974991	4.59336e-14	126.17	2	ADT(1)PHS(0.975)T(0.021)S(0.004)GDK	-0.35537	0.352705	0.194666	0.251759	0.546993	0.789219	3.72321	0.948169	0.981531	1.00033	1.03822	1.00735	1.0244	0.372	0.198	0.252	0.527	0.783	3.635	0.166	0.0765589
RC1G0042600	506	S	Putative transcription factor WD40-like family	--	0.998796	3.2517e-08	65.747	2	ETT(0.001)IFPS(0.999)DNGEDFFNNLPS(1)PK	2.6508	1.22785			0.813554			0.948169	0.981531	1.00033	1.03822	1.00735	1.0244	1.295			0.784			1.652
RC1G0042600	518	S	Putative transcription factor WD40-like family	--	1	1.66601e-83	289.22	3	ETTIFPSDNGEDFFNNLPS(1)PK	-0.024053	0.912895	0.834713	0.990141	1.11058	1.12664	1.008	0.948169	0.981531	1.00033	1.03822	1.00735	1.0244	0.963	0.85	0.99	1.07	1.118	0.984	0.884	0.106801
RC1G0042600	960	S	Putative transcription factor WD40-like family	--	0.99028	2.29448e-81	236.04	2	GFMPVTNSGVVQGTLQPS(0.01)S(0.99)PPAPPR	-1.6109	0.730312	0.79089	0.766099	1.19108	1.21156	1.2704	0.948169	0.981531	1.00033	1.03822	1.00735	1.0244	0.77	0.806	0.766	1.147	1.203	1.24	0.652	0.000105857
RC1G0042600	1010	S	Putative transcription factor WD40-like family	--	0.990999	2.24602e-06	106.58	2	LFNETS(0.009)EALGGS(0.991)R	-0.29093				0.986193			0.948169	0.981531	1.00033	1.03822	1.00735	1.0244				0.95
RC1G0042800	375	S	Putative vacuolar protein sorting-associated protein	--	1	0.000623987	66.619	2	VEFFNVS(1)LGK	0.11685					1.03829	0.896086	0.713567	0.625007	0.804344	1.23525	1.3273	1.29453					0.782	0.692
RC4G0133400	417	S	Serine/threonine protein kinase	--	0.999951	6.98658e-11	159.82	2	VVGTYGYMS(1)PEYAR	0.28105	0.830445		0.780203	1.13295	1.10263	1.09878
RC1G0047100	469	S	Putative transcription factor C3H family	--	0.999984	2.05366e-05	88.421	2	GDLS(1)PCGTPTGLDGR	-1.8777	1.04493
RC1G0047300	110	S	Anion exchange protein 3 isoform X1	--	0.999572	0.00515456	69.327	2	ESNSFAS(1)PIPR	1.4791	1.01927			0.980083	0.911916	1.05193
RC1G0047600	11	S	Glycerol-3-phosphate dehydrogenase [NAD(+)]	--	1	2.59358e-20	170.08	2	SATADGVKYS(1)PEWLVK	1.7128	1.07275	1.16335	1.06687	0.905969	0.86557	0.941618	0.947282	0.987278	0.952824	1.13485	1.0242	0.953571	1.132	1.178	1.12	0.798	0.845	0.987	1.304	0.0145672
RC1G0051100	163	S	Putative ubiquitinyl hydrolase 1	--	1	4.40591e-17	195.66	2	EQNGS(1)VGDLSVSDSK	0.232	0.747197	0.668683	0.807715	1.18893	1.23699	1.30489	0.999843	0.89807	0.873995	1.15101	1.08896	0.98812	0.747	0.745	0.924	1.033	1.136	1.321	0.692	0.021977
RC1G0051100	354	S	Putative ubiquitinyl hydrolase 1	--	0.999458	7.19856e-17	167.64	2	T(0.001)QS(0.999)FVPSELSDIFGGQLR	0.11456	1.22572	0.843883	0.73115	0.945122	1.11388	1.13529	0.999843	0.89807	0.873995	1.15101	1.08896	0.98812	1.226	0.94	0.837	0.821	1.023	1.149	1.003	0.999251
RC1G0053800	844	S	Putative intron-binding protein aquarius	--	0.952345	1.34211e-24	171.28	2	INSMSDAPIEDS(0.952)DS(0.048)EKEK	-2.2527	0.985938	0.808667	1.0403	1.05121	1.04254	1.05831	1.08506	1.05756	0.946136	0.680479	1.38022	0.850541	0.909	0.765	1.1	1.545	0.755	1.244	0.783	0.417908
RC1G0061100	984	S	Putative P-loop containing nucleoside triphosphate hydrolase, leucine-rich repeat domain, L	--	0.801554	5.20735e-58	159.98	2	ISNIIGGNIS(0.802)DS(0.185)PS(0.014)HFIQELR	-0.45614		1.0395
RC1G0061100	986	S	Putative P-loop containing nucleoside triphosphate hydrolase, leucine-rich repeat domain, L	--	0.990501	1.62246e-122	244.64	3	ISNIIGGNIS(0.003)DS(0.991)PS(0.007)HFIQELR	-0.15153	1.07734	0.465216	0.998827	1.22332	1.09148	1.11563
RC1G0063200	3	S	Putative ATP phosphoribosyltransferase	--	0.999838	0.000112358	77.347	3	MKS(1)ALETTHEILER	-1.3413	1.04614		0.922355	1.06162
RC1G0067700	211	S	Protein LNK2-like	--	0.890544	6.71092e-05	86.766	2	AFPVT(0.003)S(0.019)DS(0.891)PS(0.067)S(0.017)GS(0.003)GALR	1.3662	1.22821	1.59872	0.572714	0.844674	0.841046	0.955191
RC1G0067700	241	S	Protein LNK2-like	--	0.999999	0.00661062	76.572	2	AIS(1)PGYGK	-2.4373	0.790447	0.906091		1.19358	1.12449
RC1G0067700	584	S	Protein LNK2-like	--	0.999903	0.000987531	105.78	2	HSGAPES(1)PASTK	-8.7081	0.820024		0.888365			1.282
RC1G0067700	223	S	Protein LNK2-like	--	1	0.0453823	64.266	2	NVS(1)EHAEIK	2.5402				0.986193
RC1G0069500	361	S	IF-2B domain-containing protein	--	0.998935	2.28799e-58	177.04	3	SGT(0.001)GS(0.999)PLLHVVNPTFDFVPPK	-2.9854	0.934157	1.02208	0.9804	0.977531	1.05399	1.02646	1.11031	1.14965	1.01998	0.935696	0.874441	0.909914	0.841	0.889	0.961	1.045	1.205	1.128	0.797	0.0158403
RC1G0069500	160	S	IF-2B domain-containing protein	--	0.784403	3.21264e-19	78.714	3	STLRPPSLQTLLEDMPDAAAIPHT(0.197)S(0.385)S(0.385)S(0.248)GGDS(0.784)EGK	2.9994						0.966184	1.11031	1.14965	1.01998	0.935696	0.874441	0.909914						1.062
RC1G0071000	168	S	F-actin-capping protein subunit alpha	--	0.879365	1.26304e-08	124.69	2	TLFPWQNTLQFS(0.879)LT(0.121)R	2.0428	1.22023	0.36043		1.1178	1.21112	1.06375
RC1G0073000	53	S	Putative toll-like receptor, P-loop containing nucleoside triphosphate hydrolase	--	0.999996	0.00328846	65.408	2	LPS(1)GIGLLSK	-2.892			0.686946	1.07268	1.0721	1.08007
RC1G0086200	1118	S	Putative chromatin remodeling SNF2 family	--	0.988418	0.0022783	68.42	2	VECPSNDENS(0.988)PMDT(0.011)K	1.2758				0.835365		1.11395
RC5G0464900	824	S	Putative chromatin regulator PHD family	--	1	0.00111085	91.457	2	S(1)FNPVFGS(0.587)S(0.413)KK	1.6586					0.971662	0.962583
RC1G0087800	16	S	Putative proton-dependent oligopeptide transporter family, major facilitator superfamily	--	0.947485	0.0312116	63.397	2	MLS(0.947)S(0.053)DHQK	0.77444		1.0532		0.973192
RC1G0088000	1631	S	DNA-directed RNA polymerase subunit	--	1	0.00653509	110.88	2	QKS(1)PEISK	0.66757	0.86607		0.99822	1.04489		1.07578
RC1G0096500	119	S	Uricase	--	0.999998	0.000400107	80.815	3	VS(1)VDGETHEHGFK	-1.1374	0.760175	0.716656	0.640128	1.3766	1.23632	1.22702
RC1G0096800	25	S	Putative proteasome ATPase	--	0.938679	3.2547e-88	227.42	2	PAAEPPASFPS(0.018)T(0.044)RS(0.939)DLK	-0.021345		1.0395					0.927637	0.985314	1.049	1.02997	1.01448	0.9936		1.055
RC1G0096800	130	S	Putative proteasome ATPase	--	0.996001	0.00488677	97.268	3	EHLKPS(0.004)AS(0.996)VALHR	-1.1344	0.940553	0.961232	0.992565			1.14263	0.927637	0.985314	1.049	1.02997	1.01448	0.9936	1.014	0.976	0.946			1.15	0.851
RC1G0096800	118	S	Putative proteasome ATPase	--	0.971201	0.00774453	69.716	2	ILS(0.971)T(0.029)INR	-2.4787	0.914423	0.743313	0.883721	1.27587	1.19301		0.927637	0.985314	1.049	1.02997	1.01448	0.9936	0.986	0.754	0.842	1.239	1.176		0.713	0.0435997
RC1G0096800	35	S	Putative proteasome ATPase	--	0.820177	1.59127e-07	129.82	3	LSDQHQS(0.82)S(0.18)DEDDLYSR	-0.69684	0.932192	0.908607			1.1944		0.927637	0.985314	1.049	1.02997	1.01448	0.9936	1.005	0.922			1.177		0.819
RC1G0096800	36	S	Putative proteasome ATPase	--	0.910869	7.48804e-12	133.29	3	LSDQHQS(0.089)S(0.911)DEDDLYSR	-3.3518	1.11044	0.995529	0.911943	1.04556	0.975282		0.927637	0.985314	1.049	1.02997	1.01448	0.9936	1.197	1.01	0.869	1.015	0.961		1.038	0.826822
RC1G0098700	170	S	protein ENHANCED DISEASE RESISTANCE 2-like	--	1	5.37403e-72	287.12	2	LNS(1)EDEIDLDGHRPR	-2.7406	1.07048	0.966039	1.04051	1.01877	0.950296	0.957508	0.989283	0.967657	1.00602	1.00879	1.00763	1.02063	1.082	0.998	1.034	1.01	0.943	0.938	1.077	0.0899259
RC1G0098700	208	S	protein ENHANCED DISEASE RESISTANCE 2-like	--	0.999795	1.24253e-55	245.78	2	QSS(1)NLAADIGADEYFEK	-0.31491	1.00671	1.08397	0.920639	0.932733	1.04103	1.01641	0.989283	0.967657	1.00602	1.00879	1.00763	1.02063	1.018	1.12	0.915	0.925	1.033	0.996	1.034	0.670616
RC1G0098700	509	S	protein ENHANCED DISEASE RESISTANCE 2-like	--	0.99988	2.58313e-12	185.57	2	SLS(1)DANKELDPK	2.1118	1.17964	1.24628	1.1573	0.763941	0.759763	0.923083	0.989283	0.967657	1.00602	1.00879	1.00763	1.02063	1.192	1.288	1.15	0.757	0.754	0.904	1.503	0.0039238
RC1G0098700	439	S	protein ENHANCED DISEASE RESISTANCE 2-like	--	0.999352	0.0039456	92.445	2	SAAS(0.999)VIQS(0.001)K	-2.846	1.01279			1.01039	0.989107	0.951189	0.989283	0.967657	1.00602	1.00879	1.00763	1.02063	1.024			1.002	0.982	0.932	1.053
RC1G0098700	166	S	protein ENHANCED DISEASE RESISTANCE 2-like	--	0.846362	0.00795637	58.539	4	S(0.846)KLNS(0.154)EDEIDLDGHRPR	-0.85203		0.283512			1.67208		0.989283	0.967657	1.00602	1.00879	1.00763	1.02063		0.293			1.659		0.177
RC1G0099300	38	S	Putative transcription factor Trihelix family	--	1	1.0821e-83	234.3	2	DEWS(1)EGAVSSLLEAYEAK	-0.33208	1.14557	0.811451	0.734879	1.00031	1.15632	1.13952
RC1G0099300	20	S	Putative transcription factor Trihelix family	--	1	1.41833e-63	246.95	3	EGNQDQNPSLLSNNLES(1)PR	0.36024	1.06574	1.07651	1.10197	0.953049	0.98429	0.83029
RC1G0099900	465	S	E3 ubiquitin-protein ligase KEG	--	0.995857	0.00124216	85.562	2	SLGSNVKEPS(0.996)PVS(0.004)YSK	-4.8654			1				1.06381	1.01537	1.0744	0.986148	1.0126	0.847675			0.931
RC1G0099900	470	S	E3 ubiquitin-protein ligase KEG	--	0.984697	0.0355522	48.701	2	EPS(0.001)PVS(0.014)YS(0.985)K	-0.7836	1.04493						1.06381	1.01537	1.0744	0.986148	1.0126	0.847675	0.982
RC1G0099900	985	S	E3 ubiquitin-protein ligase KEG	--	1	0.00485478	99.34	2	VGFPGAS(1)R	-4.2523	0.923383		0.556496	1.14175	1.23006	1.09318	1.06381	1.01537	1.0744	0.986148	1.0126	0.847675	0.868		0.518	1.158	1.215	1.29	0.568	0.0556831
RC1G0100000	37	S	VQ motif containing protein	--	0.923139	0.0102123	50.09	2	VVYIS(0.077)S(0.923)PMK	-0.18032		1.0395
RC1G0100100	70	S	Putative transcription factor bZIP family	--	0.995129	1.31478e-23	153.14	2	YDRDQYAITAAVS(0.995)DS(0.005)SDK	-1.5839	1.30561	0.970322	1.16863	0.903904	0.857085	0.817897	1.24363	1.24223	0.893469	0.817369	1.01642	0.786883	1.05	0.781	1.308	1.106	0.843	1.039	1.051	0.851807
RC1G0100100	46	S	Putative transcription factor bZIP family	--	1	2.51408e-31	199.04	2	TDIS(1)T(1)DVDTDDKNQR	-1.5436	0.905237	1.2487	1.5714	0.74459	0.380339	1.17211	1.24363	1.24223	0.893469	0.817369	1.01642	0.786883	0.728	1.005	1.759	0.911	0.374	1.49	1.258	0.553196
RC1G0104900	103	S	DUF810 domain-containing protein	--	0.939804	1.24851e-89	167.36	4	DYHDHTGLPQMNNSGSTGEYFLVTNPES(0.027)Y(0.033)GS(0.94)PPKR	-0.1615	1.1479	1.007	1.04794		0.939127	0.883734	1.02713	1.01635	1.11438	0.920217	0.936802	0.985123	1.118	0.991	0.94		1.002	0.897	1.07	0.454409
RC1G0104900	871	S	DUF810 domain-containing protein	--	0.995093	0.0256701	74.524	2	RS(0.995)T(0.005)EINVR	-1.0312		1.0395					1.02713	1.01635	1.11438	0.920217	0.936802	0.985123		1.023
RC1G0104900	247	S	DUF810 domain-containing protein	--	1	1.80118e-44	272.81	2	S(1)ENVVSQSQR	-4.8384	0.586941	0.776655	0.859793	1.23409	1.18254	1.31249	1.02713	1.01635	1.11438	0.920217	0.936802	0.985123	0.571	0.764	0.772	1.341	1.262	1.332	0.535	0.00325686
RC1G0104900	927	S	DUF810 domain-containing protein	--	0.999999	0.0116656	129.28	2	SKS(1)FMQK	-1.2136	0.812586	0.959339	0.910308	1.08864	1.07309	1.13698	1.02713	1.01635	1.11438	0.920217	0.936802	0.985123	0.791	0.944	0.817	1.183	1.145	1.154	0.733	0.00475032
RC1G0106700	899	S	Putative transcription repressor RB family	--	1	7.13618e-07	116.4	2	ANVVPEANNNNDAQCPGS(1)PK	-3.714	0.940248	1.02593	1.07334	0.987757	1.00514
RC1G0106700	385	S	Putative transcription repressor RB family	--	0.999854	1.37835e-05	146.37	2	KFDSMAS(1)PTK	-1.7829	1.16108	1.15897	1.1858	0.828609	0.843565	0.846859
RC1G0106700	695	S	Putative transcription repressor RB family	--	0.99438	0.000659801	96.313	2	NSFT(0.005)S(0.994)PVKDR	3.382	1.01272	1.01719	1.00627		1.01582	0.962975
RC1G0106700	395	S	Putative transcription repressor RB family	--	0.928115	0.00582563	64.266	2	TIT(0.002)S(0.07)PLS(0.928)PHR	4.0623				0.986193
RC1G0106700	912	S	Putative transcription repressor RB family	--	0.999835	0.000264522	105.79	2	VSTFPSLPDMS(1)PK	0.81856	1.2149		0.957653	0.90252	1.06899	0.831172
RC1G0108400	53	S	Protein LNK3	--	0.999996	2.43553e-26	193.42	2	GHTTTSQFS(1)PCNSEQK	-2.2573	2.07457			0.807704	0.679562	0.476942
RC1G0108400	37	S	Protein LNK3	--	0.988534	0.018702	41.499	2	THAFS(0.989)PELGS(0.011)EK	-3.3287						0.966184
RC1G0110000	369	S	Putative 3-hydroxybenzoate 6-monooxygenase	--	0.828363	0.0146289	45.183	3	LTIES(0.07)T(0.456)LLGKMEET(0.83)S(0.828)S(0.815)KLIK	6.5055	1.46626					0.576605
RC1G0110000	370	S	Putative 3-hydroxybenzoate 6-monooxygenase	--	0.814735	0.0146289	45.183	3	LTIES(0.07)T(0.456)LLGKMEET(0.83)S(0.828)S(0.815)KLIK	6.5055	1.46626					0.576605
RC1G0111800	233	S	Putative phosphotransferase with an alcohol group as acceptor	--	0.994485	5.20378e-76	222.5	2	ALLLGSVGS(0.005)S(0.994)PDTGTDGNR	-0.60874	0.939472	0.862323	0.91841	1.09955	1.09003	1.07442	0.950226	0.969528	1.06219	1.08545	0.992837	0.939769	0.989	0.889	0.865	1.013	1.098	1.143	0.843	0.0340531
RC1G0112800	168	S	Putative phosphoribosylaminoimidazolesuccinocarboxamide synthase	--	1	1.32213e-08	123.24	2	KCS(1)VFPVEFVVR	0.62565	0.92452	1.12998	0.909222	1.03955	1.02283	0.974188	0.936118	0.934976	0.937661	1.09235	1.09292	1.00598	0.988	1.209	0.97	0.952	0.936	0.968	1.109	0.239337
RC1G0117400	137	S	Cysteine proteinase inhibitor	--	0.862039	2.23561e-09	88.714	2	HAEDLEAASET(0.016)PS(0.862)FT(0.119)AS(0.003)DLGVK	0.88409	1.04493						1.05267	1.10077	1.13637	0.920986	0.87207	0.917131	0.993
RC1G0117400	181	S	Cysteine proteinase inhibitor	--	0.999902	1.04282e-34	220.43	3	SNS(1)LFPYELQEVVHAK	0.30183	1.04375	1.0827	1.06242	0.971227	0.953722	0.895775	1.05267	1.10077	1.13637	0.920986	0.87207	0.917131	0.992	0.984	0.935	1.055	1.094	0.977	0.931	0.138282
RC1G0119900	11	S	Cysteine proteinase inhibitor	--	0.916454	2.19675e-07	66.509	2	AAIVGGIHES(0.916)QGS(0.083)ENS(0.001)LEIEDLAR	1.1788						0.966184	0.918531	0.951407	0.918808	1.06473	1.0495	1.09703						0.881
RC1G0119900	14	S	Cysteine proteinase inhibitor	--	0.90497	1.2127e-08	68.199	2	AAIVGGIHES(0.019)QGS(0.905)ENS(0.076)LEIEDLAR	1.6319					0.968054		0.918531	0.951407	0.918808	1.06473	1.0495	1.09703					0.922
RC1G0121800	118	S	Putative transcription factor Hap3/NF-YB family	--	1	9.83775e-20	169.6	2	KPPGDECIDS(1)DEELKR	-5.6984	0.921186	0.943988	0.897652	1.10812	1.07159	1.04548
RC1G0121800	95	S	Putative transcription factor Hap3/NF-YB family	--	1	3.06643e-05	100.36	3	VPDYGHGHS(1)DAAADDR	0.51277	0.640338	0.620384	1.01552	1.24474	1.31191	1.11835
RC1G0127100	74	S	aladin isoform X1	--	0.997752	1.01823e-23	147.14	3	ILGMT(0.002)FS(0.998)PVPFQSEVGPPPSPDR	-4.3101	1.3076	1.17683	1.21728	0.517826	1.19108	0.622006	1.02061	0.942038	0.831719		1.32305	0.882582	1.281	1.249	1.464		0.9	0.705	1.659	0.0192689
RC1G0127100	87	S	aladin isoform X1	--	0.99421	1.51956e-60	140.32	3	ILGMTFSPVPFQS(0.001)EVGPPPS(0.994)PDRET(0.004)APT(0.001)K	-1.4398	1.40947	1.52906	1.65605	0.491933	0.487543	0.504035	1.02061	0.942038	0.831719		1.32305	0.882582	1.381	1.623	1.991		0.368	0.571	3.546	0.00929165
RC1G0129800	24	S	Putative histone-lysine N-methyltransferase	--	1	1.88902e-20	155.96	2	IPLYDS(1)AEDEPSSMLFK	4.6941	0.856905	1.01219	0.968837	1.03747	1.04781	1.0657
RC1G0133000	84	S	Putative carboxylesterase	--	1	2.24244e-86	253.8	2	VILVGHS(1)LGGMNLAVAMEK	2.9833	0.918444	0.792291	0.724845	1.22909	1.16149	1.14773	1.09329	1.08598	1.02096	0.905551	0.873729	1.02049	0.84	0.73	0.71	1.357	1.329	1.125	0.598	0.00288882
RC1G0134900	164	S	Putative ubiquitinyl hydrolase 1	--	0.921097	7.41433e-11	72.891	2	DQETAFLEQELQS(0.921)QS(0.048)S(0.021)DVDS(0.01)VK	3.7176		0.558823	0.681113		1.42816	1.26185		0.933708		0.953452		1.11284		0.598				1.134	0.527
RC1G0134900	166	S	Putative ubiquitinyl hydrolase 1	--	0.84801	3.51907e-39	187.47	3	VLKDQETAFLEQELQS(0.001)QS(0.848)S(0.147)DVDS(0.003)VK	-3.4872		1.05811	0.982103					0.933708		0.953452		1.11284		1.133
RC1G0134900	167	S	Putative ubiquitinyl hydrolase 1	--	0.866328	2.25955e-90	269.28	2	DQETAFLEQELQSQS(0.117)S(0.866)DVDS(0.016)VK	0.1191		0.690506	0.489846	1.38365	1.25476	1.10792		0.933708		0.953452		1.11284		0.74		1.451		0.996	0.605
RC1G0134900	171	S	Putative ubiquitinyl hydrolase 1	--	0.841255	0.00136439	42.536	2	DQETAFLEQELQS(0.004)QS(0.052)S(0.103)DVDS(0.841)VK	5.529	1.04493							0.933708		0.953452		1.11284
RC1G0135400	11	S	Putative ubiquitinyl hydrolase 1	--	1	0.0323113	42.061	2	KEEDDLVS(1)GT(1)FT(1)WKIK	4.2747		1.0395
RC1G0135700	105	S	Putative histone-lysine N-methyltransferase chromatin remodeling SET family	--	0.75831	2.49263e-23	65.553	4	APNPSGALPHDFPEDS(0.758)NGDGES(0.164)S(0.077)MGGTANEDGYFDGHK	1.2536	1.50648	0.796508		0.865111		0.883896
RC1G0135800	251	S	Putative major facilitator superfamily	--	1	1.36255e-11	103.29	2	LHDDS(1)FEALET(0.635)AS(0.367)CGS(0.908)DS(0.09)NEIK	4.6036						0.966184
RC1G0135800	259	S	Putative major facilitator superfamily	--	0.999992	1.02042e-89	242.81	3	LHDDSFEALETAS(1)CGS(0.997)DS(0.003)NEIK	0.38964	1.34913	1.31086	1.16751	0.685271	0.761496	0.771818
RC1G0135800	262	S	Putative major facilitator superfamily	--	0.99957	1.02042e-89	242.81	3	LHDDSFEALETAS(1)CGS(1)DSNEIK	-0.89325	1.26956	1.28412	1.05209	0.81418	0.717404	0.899478
RC1G0137100	8	S	Putative transcription factor bZIP family	--	1	7.44665e-15	165.2	2	GIQTMGS(1)QGGADGNCK	2.2188	0.736447		1.14261	0.655407	1.06708	1.33887
RC1G0137100	90	S	Putative transcription factor bZIP family	--	1	7.59558e-13	191.95	2	QAS(1)LSLTSALSK	-0.80436	0.938769	0.824058	0.994904	0.967826	1.11407	1.14178
RC1G0138500	53	S	Putative SUN domain-containing protein	--	1	3.13741e-16	204.86	2	DLS(1)HQS(1)IRS(1)ET(1)AVDR	-3.2063	0.855628	0.933634	0.901711	1.18425	0.887336	1.22111	0.922474	0.891346	0.963198	1.08754	1.08729	1.04815	0.928	1.047	0.936	1.089	0.816	1.165	0.948	0.728317
RC1G0138500	56	S	Putative SUN domain-containing protein	--	1	1.97299e-23	211.47	2	DLS(1)HQS(1)IRS(1)ET(1)AVDR	-3.2063	0.925913	0.995156	0.970598	1.03883	0.988709	1.07368	0.922474	0.891346	0.963198	1.08754	1.08729	1.04815	1.004	1.116	1.008	0.955	0.909	1.024	1.083	0.17802
RC1G0138500	59	S	Putative SUN domain-containing protein	--	1	1.75192e-52	288.22	2	DLS(1)HQS(1)IRS(1)ET(1)AVDR	-3.2063	0.886875	0.945376	0.976831	1.05206	1.03227	1.09358	0.922474	0.891346	0.963198	1.08754	1.08729	1.04815	0.961	1.061	1.014	0.967	0.949	1.043	1.026	0.561326
RC1G0138500	66	S	Putative SUN domain-containing protein	--	0.994785	3.14502e-05	84.547	2	SET(0.003)AVDRS(0.995)AQT(0.002)R	-3.2537	0.304256				1.30879	1.31096	0.922474	0.891346	0.963198	1.08754	1.08729	1.04815	0.33				1.204	1.251	0.269
RC1G0138500	33	S	Putative SUN domain-containing protein	--	1	5.03481e-31	177.62	2	STHIELVS(1)AEPQSQR	-0.86056	0.966849	1.06091	1.01393	1.09236	0.976297	0.892781	0.922474	0.891346	0.963198	1.08754	1.08729	1.04815	1.048	1.19	1.053	1.004	0.898	0.852	1.195	0.0487511
RC1G0138500	38	S	Putative SUN domain-containing protein	--	1	2.37811e-114	314.35	3	STHIELVSAEPQS(1)QR	-2.5739	0.952594	1.02404	0.98361	1.16945	0.985111	0.885206	0.922474	0.891346	0.963198	1.08754	1.08729	1.04815	1.033	1.149	1.021	1.075	0.906	0.845	1.133	0.185593
RC1G0138500	76	S	Putative SUN domain-containing protein	--	0.966336	0.000121133	145.18	2	T(0.001)GAT(0.019)S(0.966)T(0.014)VS(0.998)PPS(0.002)AHR	3.1859	0.594682	0.662581	1.53128		1.05539	1.13235	0.922474	0.891346	0.963198	1.08754	1.08729	1.04815	0.645	0.743	1.59		0.971	1.08	0.968	0.773852
RC1G0138500	79	S	Putative SUN domain-containing protein	--	0.999873	1.34079e-26	213.29	2	TGATS(0.029)T(0.97)VS(1)PPSAHR	-3.5513	1.73425	0.223572	0.817811	1.35412	0.924913	0.945816	0.922474	0.891346	0.963198	1.08754	1.08729	1.04815	1.88	0.251	0.849	1.245	0.851	0.902	0.994	0.65297
RC1G0138500	82	S	Putative SUN domain-containing protein	--	1	5.47399e-36	225.94	2	TGATS(0.127)T(0.643)VS(0.229)PPS(1)AHR	-1.705	0.641449	0.716875	0.874027	1.171	1.29402	1.25445	0.922474	0.891346	0.963198	1.08754	1.08729	1.04815	0.695	0.804	0.907	1.077	1.19	1.197	0.695	0.0118588
RC1G0138500	2	S	Putative SUN domain-containing protein	--	0.993036	1.70093e-15	185.9	2	S(0.993)AS(0.006)T(0.001)VSITANPTTR	1.4626	1.2115	1.29559	0.758742	1.51974	0.777068	0.475132	0.922474	0.891346	0.963198	1.08754	1.08729	1.04815	1.313	1.454	0.788	1.397	0.715	0.453	1.386	0.349112
RC1G0138500	7	S	Putative SUN domain-containing protein	--	0.999682	2.67347e-22	192.68	2	SASTVS(1)ITANPTTR	-1.7705	0.57142		0.981658	1.53394	1.06272	0.790617	0.922474	0.891346	0.963198	1.08754	1.08729	1.04815	0.619		1.019	1.41	0.977	0.754	0.782	0.475926
RC1G0140900	378	S	Putative nucleotide-binding alpha-beta plait domain-containing protein	--	1	0.00870145	91.245	2	LS(1)PPGVR	0.18545		0.885918			0.922691	1.15421	0.943257	1.05674						0.838
RC1G0141300	146	S	Putative phosphoric monoester hydrolase	--	0.999274	0.0417836	44.045	3	LT(0.001)AS(0.001)LGGS(0.999)LFFS(0.999)K	11.954		0.787228	1.24269
RC1G0141300	150	S	Putative phosphoric monoester hydrolase	--	0.999169	0.0417836	44.045	3	LT(0.002)AS(0.003)LGGS(0.996)LFFS(0.999)K	14.213		0.787228	1.24269
RC1G0142000	142	S	Putative transcription factor FAR family	--	0.999961	1.76219e-06	143.86	2	FIEDHNHSMES(1)PNK	-3.8632	1.06817	0.906725	1.00124	1.0589	1.02263	0.941203
RC1G0142000	191	S	Putative transcription factor FAR family	--	1	0.00175071	97.084	2	S(1)VS(1)PVEQNRPAR	-2.0785		0.821507	1.05915	0.0460071	1.34578	1.65576
RC1G0142000	193	S	Putative transcription factor FAR family	--	1	2.25812e-06	132.9	2	S(1)VS(1)PVEQNRPAR	-2.0785	0.480544	0.970165	1.1655	0.597061	1.34921	1.3934
RC1G0143000	51	S	Serine-rich adhesin for platelets-like protein	--	0.987107	0.00675094	89.382	2	S(0.987)VS(0.013)AFSR	-4.0497	1.15436	1.20019	1.15858	0.770862	0.774894
RC1G0143000	165	S	Serine-rich adhesin for platelets-like protein	--	0.999572	2.27842e-31	160.09	2	SVISKS(1)EDEQECTSTLNK	-3.0665	0.988169	1.03022	0.894583	1.05595		1.0608
RC1G0143000	60	S	Serine-rich adhesin for platelets-like protein	--	0.982319	1.51198e-16	181.08	2	S(0.002)VS(0.982)T(0.016)LDSQDNIFLNK	2.1716	0.807491	0.880755	0.800267	1.26187		1.25617
RC1G0143000	191	S	Serine-rich adhesin for platelets-like protein	--	0.841219	0.00609326	71.896	2	T(0.024)S(0.134)S(0.841)DELDQLK	0.73061	0.792238		0.858801		1.33884
RC1G0144400	272	S	Putative homogentisate solanesyltransferase	--	0.928975	0.0114026	41.261	2	LVS(0.014)CPFY(0.057)AVGCQS(0.929)PVPHCK	1.9186			1
RC1G0144500	182	S	Putative vacuolar protein sorting protein 36, GLUE	--	1	0.00119638	96.957	2	MVGVS(1)GILR	-3.3818	0.915727	1.11033	0.969914	0.964604	1.00048	1.03767	0.906058	0.912766	0.934368	1.14283	1.07443	1.02955	1.011	1.216	1.038	0.844	0.931	1.008	1.173	0.108569
RC1G0144700	72	S	Phospholipid-transporting ATPase	--	1	7.50475e-07	83.701	2	GADS(1)EGAAS(1)QKEMNDEDVR	-3.5994	1.50062	1.59777	1.59857	0.469847	0.46864	0.451934	0.646757	0.540181	0.865325	2.48579		0.461948	2.32	2.958	1.847	0.189		0.978	4.07	0.0767912
RC1G0144700	77	S	Phospholipid-transporting ATPase	--	1	1.13678e-51	183.74	2	GADS(1)EGAAS(1)QKEMNDEDVR	-3.5994	1.51153	1.53548	1.52945	0.53686	0.498696	0.470876	0.646757	0.540181	0.865325	2.48579		0.461948	2.337	2.843	1.767	0.216		1.019	3.75	0.0798116
RC1G0144700	821	S	Phospholipid-transporting ATPase	--	0.978012	2.33124e-25	174.02	2	LTTVS(0.002)GNEHS(0.978)T(0.02)R	-4.6784	0.877595	1.19576	1.05439	0.957367	0.922515	0.996812	0.646757	0.540181	0.865325	2.48579		0.461948	1.357	2.214	1.218	0.385		2.158	1.255	0.499044
RC1G0144700	55	S	Phospholipid-transporting ATPase	--	0.983401	0.000758745	115.24	2	S(0.004)IS(0.983)S(0.012)VQS(0.002)KPS(0.998)MR	1.0759	0.740188	0.84268	1.1084	1.05463	1.10847	1.11898	0.646757	0.540181	0.865325	2.48579		0.461948	1.144	1.56	1.281	0.424		2.422	0.933	0.717564
RC1G0144700	59	S	Phospholipid-transporting ATPase	--	0.964514	3.05474e-12	139.7	2	SISS(0.001)VQS(0.965)KPS(0.034)MR	0.25112	1.04493						0.646757	0.540181	0.865325	2.48579		0.461948	1.616
RC1G0144700	62	S	Phospholipid-transporting ATPase	--	0.999935	1.18585e-27	205.37	2	SISSVQSKPS(1)MR	-1.2505	1.02759	1.1697	1.3556	1.07008	0.176333	1.22564	0.646757	0.540181	0.865325	2.48579		0.461948	1.589	2.165	1.567	0.43		2.653	1.151	0.525342
RC1G0144700	11	S	Phospholipid-transporting ATPase	--	1	0.000233189	111.98	2	TSNRPLLIPS(1)PR	-0.60556	1.51149	1.57195	1.554	0.445125	0.499926	0.501938	0.646757	0.540181	0.865325	2.48579		0.461948	2.337	2.91	1.796	0.179		1.087	3.709	0.098084
RC1G0144700	1178	S	Phospholipid-transporting ATPase	--	0.983597	8.74801e-96	225.34	2	VS(0.016)S(0.984)PVQIEMNPIMELPR	-0.34026	1.15247	1.20784	1.17647	0.816658	0.809728	0.863897	0.646757	0.540181	0.865325	2.48579		0.461948	1.782	2.236	1.36	0.329		1.87	1.63	0.317348
RC6G0282500	230	S	Putative alcohol dehydrogenase	--	1	6.18938e-23	206.14	3	IIGVDLNS(1)NRFEEAKK	-3.2183	0.878568	0.895221	0.786686	1.14252	1.13077	1.14466	0.866898	0.940212	0.984928	1.06171	1.0876	1.05864	1.013	0.952	0.799	1.076	1.04	1.081	0.865	0.105367
RC1G0147600	194	S	Putative Longin-like domain-containing protein	--	1	1.62986e-35	234.93	2	SENLQFQADS(1)FQR	-0.2714	1.1857	1.11936	1.12187	0.999515	0.859026	0.739816	0.907185	1.01411	0.967324	1.10553	1.01915	0.986694	1.307	1.104	1.16	0.904	0.843	0.75	1.43	0.00840436
RC1G0147800	40	S	Putative NADH:ubiquinone reductase (H(+)-translocating)	--	1	0.00719111	86.205	2	ILS(1)EEER	-1.8018	0.882112		0.976224	1.01233	0.955482	1.12665
RC1G0147800	20	S	Putative NADH:ubiquinone reductase (H(+)-translocating)	--	0.79246	0.00552925	47.844	3	VVLT(0.006)RALLT(0.671)RS(0.792)MES(0.792)S(0.739)R	-6.4038			1
RC1G0147800	23	S	Putative NADH:ubiquinone reductase (H(+)-translocating)	--	0.791969	0.00552925	47.844	3	VVLT(0.006)RALLT(0.671)RS(0.792)MES(0.792)S(0.739)R	-6.4038			1
RC1G0148200	31	S	Exocyst complex component SEC5	--	0.820458	0.0038515	70.552	2	DVNYQKPPS(0.82)S(0.128)NS(0.051)R	-5.9456				0.986193			0.870933	0.895702	0.961652	0.932855	1.12295	1.21591				1.057
RC1G0148200	175	S	Exocyst complex component SEC5	--	1	3.31566e-12	196.42	2	KGLTNLQS(1)FPR	1.971	0.591766	0.528369	0.63352	1.23497	1.47739	1.46229	0.870933	0.895702	0.961652	0.932855	1.12295	1.21591	0.679	0.59	0.659	1.324	1.316	1.203	0.502	0.000196982
RC1G0148200	1093	S	Exocyst complex component SEC5	--	0.987623	0.0045351	74.424	2	GSLDS(0.012)PS(0.988)R	-1.3285	0.820301	0.951167	0.934286	1.1472	1.16399		0.870933	0.895702	0.961652	0.932855	1.12295	1.21591	0.942	1.062	0.972	1.23	1.037		0.875	0.1946
RC1G0148200	1104	S	Exocyst complex component SEC5	--	0.987912	2.53613e-16	206.7	2	GTQGTAS(0.988)PS(0.012)YSR	0.11716	1.12085		1.09882	0.942359		0.843458	0.870933	0.895702	0.961652	0.932855	1.12295	1.21591	1.287		1.143	1.01		0.694	1.426	0.200302
RC1G0148200	161	S	Exocyst complex component SEC5	--	0.999992	0.003327	148.76	2	KAS(1)TAGLPR	-0.95956	0.83998	0.893959	0.891679	1.11553	1.11053	1.12671	0.870933	0.895702	0.961652	0.932855	1.12295	1.21591	0.964	0.998	0.927	1.196	0.989	0.927	0.928	0.434574
RC1G0148200	202	S	Exocyst complex component SEC5	--	0.918377	0.000645427	106.47	2	LITES(0.918)S(0.081)DYSPTK	2.2264				0.98078	0.983798	0.955773	0.870933	0.895702	0.961652	0.932855	1.12295	1.21591				1.051	0.876	0.786
RC1G0148200	206	S	Exocyst complex component SEC5	--	0.999204	7.53811e-39	233.92	2	LITESSDYS(0.999)PT(0.001)KDDK	-5.1582	0.82856	0.830692	0.862708	1.12988	1.14677	1.17384	0.870933	0.895702	0.961652	0.932855	1.12295	1.21591	0.951	0.927	0.897	1.211	1.021	0.965	0.868	0.123
RC1G0148700	25	S	Putative chaperone DnaJ	--	1	0.00596407	105.94	2	NAS(1)QDDLKK	-3.1435		0.801494	0.811317	1.07835	1.12389	1.12388	0.90257	0.931069	0.888144	1.20384	0.999228	1.07515		0.861	0.913	0.896	1.125	1.045	0.868	0.220701
RC1G0149900	64	S	Putative mitochondrial glycoprotein	--	0.958988	0.0212689	51.829	2	VNPPS(0.959)PFT(0.041)VVK	-0.43271	1.02153			1.00828			0.585662	0.730291	1.02926	1.24038	1.30639	1.10802	1.744			0.813			2.145
RC1G0150100	452	S	nuclear pore complex protein NUP1 isoform X1	--	0.954772	9.05579e-05	130.65	3	IFEHLDKIT(0.045)S(0.955)PK	-2.0869	1.02332	0.969178	1.08834				1.16299	1.01197	1.06677	0.958306	0.838613	0.96135	0.88	0.958	1.02
RC1G0150100	356	S	nuclear pore complex protein NUP1 isoform X1	--	1	0.000103319	102.1	3	RFS(1)VLDNDIGSIGPIR	-4.9177	0.830436	0.922159	0.953539	1.12804	1.14912	0.998792	1.16299	1.01197	1.06677	0.958306	0.838613	0.96135	0.714	0.911	0.894	1.177	1.37	1.039	0.702	0.0344365
RC1G0150100	225	S	nuclear pore complex protein NUP1 isoform X1	--	0.999919	3.29586e-08	70.249	3	SANSHLVSTPVVSTTVLDEDVAS(1)PVELAK	1.5476			1.42685		0.833461	0.688101	1.16299	1.01197	1.06677	0.958306	0.838613	0.96135			1.338		0.994	0.716	1.565
RC1G0150100	133	S	nuclear pore complex protein NUP1 isoform X1	--	0.894527	1.73175e-05	99.442	2	S(0.03)T(0.075)S(0.895)AGDGFTSVEQILMQK	0.37274		0.974263		0.969294	1.03173	0.979824	1.16299	1.01197	1.06677	0.958306	0.838613	0.96135		0.963		1.011	1.23	1.019	0.886
RC1G0150100	242	S	nuclear pore complex protein NUP1 isoform X1	--	0.99673	0.0137445	66.664	2	VS(0.997)PS(0.003)MLGLR	-1.852	0.995615		1.0472				1.16299	1.01197	1.06677	0.958306	0.838613	0.96135	0.856		0.982
RC1G0150200	620	S	Putative membralin	--	1	3.85784e-39	236.75	2	DQGQAYAES(1)PR	-2.9415	1.67442	1.51002	1.35086	0.318118	0.262835
RC1G0150900	51	S	Calcium-dependent calmodulin-independent protein kinase	--	1	7.0175e-157	319.95	3	EPES(1)PLPVQDKPPQQVMTIPKPETEPK	-1.9225	1.10744	1.2443	1.05067	0.884683	0.84265	0.893688	0.942955	0.926817	1.06625	0.910274	1.09191	1.0618	1.174	1.343	0.985	0.972	0.772	0.842	1.354	0.0555704
RC1G0150900	564	S	Calcium-dependent calmodulin-independent protein kinase	--	0.999721	5.82747e-09	168.05	2	GLQSSFS(1)INFR	1.2748	1.01514	0.794631	0.674428	1.32502	1.20628		0.942955	0.926817	1.06625	0.910274	1.09191	1.0618	1.077	0.857	0.633	1.456	1.105		0.668	0.159283
RC1G0150900	111	S	Calcium-dependent calmodulin-independent protein kinase	--	0.999758	0.00561822	64.266	2	IKEFYS(1)FGR	0.51643				0.986193			0.942955	0.926817	1.06625	0.910274	1.09191	1.0618				1.083
RC1G0150900	32	S	Calcium-dependent calmodulin-independent protein kinase	--	0.999992	4.82962e-62	165.13	2	TPLPDDS(1)LHTSGGETANEQQPR	-3.0097	0.891172	0.64456	0.897777	1.09169	1.27222	1.16728	0.942955	0.926817	1.06625	0.910274	1.09191	1.0618	0.945	0.695	0.842	1.199	1.165	1.099	0.717	0.021742
RC1G0156300	647	S	Enhancer of polycomb-like protein	--	0.998455	0.00453249	50.819	2	TANY(0.001)DMDS(0.998)EDEEWLKK	-0.58704	1.19986	0.885378
RC1G0156400	373	S	Putative XS domain-containing protein	--	0.989427	3.89276e-63	165.88	2	DS(0.989)PT(0.011)RVEYDDDYYFYPNSR	0.23733	1.16542	1.10492	1.1728	0.897932	0.873908	0.807452
RC1G0156400	607	S	Putative XS domain-containing protein	--	0.966392	7.6133e-11	68.42	2	EFQDLY(0.033)DS(0.966)GEEWNGEDVGSMYTSR	0.029979				0.828025	1.12331
RC1G0156400	686	S	Putative XS domain-containing protein	--	0.866133	0.0121174	54.199	2	GHQNY(0.001)GS(0.866)LS(0.133)R	4.2383					0.968054
RC1G0156400	692	S	Putative XS domain-containing protein	--	1	0.0107373	78.157	2	HRS(1)QQVDIK	-4.3427	0.886661	1.07232	1.05346	1.05846	0.897086	1.03041
RC1G0156400	656	S	Putative XS domain-containing protein	--	0.993488	1.26789e-88	128.74	3	YAGIDQYDEFAS(0.009)DDRLPS(0.993)QDS(0.998)LADAQR	3.9208	0.722535	0.683638	0.715822	1.26795	1.30597	1.25632
RC1G0156400	659	S	Putative XS domain-containing protein	--	0.997787	6.85253e-16	87.331	3	YAGIDQYDEFAS(0.009)DDRLPS(0.993)QDS(0.998)LADAQR	3.9208				0.954844	1.00424	0.960779
RC1G0156400	8	S	Putative XS domain-containing protein	--	1	0.0291841	65.404	2	RHES(1)FNR	5.3292			0.886736		1.0777
RC1G0156400	52	S	Putative XS domain-containing protein	--	1	3.29383e-12	187.63	2	S(1)LS(1)PQQDHLGVSQR	-3.4374	0.683157	0.881509	1.08026	1.09308	1.08507	1.14849
RC1G0156400	54	S	Putative XS domain-containing protein	--	1	3.29383e-12	187.63	2	S(1)LS(1)PQQDHLGVSQR	-3.4374	0.708571	0.889445	0.962632	1.11753	1.11059	1.18184
RC1G0156400	126	S	Putative XS domain-containing protein	--	0.874991	0.000737484	44.019	3	S(0.379)Y(0.746)S(0.875)PPPQPPVPVPASVPLELK	-2.6884			0.58629			1.3659
RC1G0157400	358	S	Tip elongation aberrant protein 1	--	0.999733	1.48148e-67	233.35	2	ATS(1)PTNITENK	-1.0861	0.720252	0.70821	0.697544	1.25395	1.27615	1.29672	0.854203	0.950722	0.892032	1.21441	1.05554	1.03309	0.843	0.745	0.782	1.033	1.209	1.255	0.678	0.00514267
RC1G0157400	480	S	Tip elongation aberrant protein 1	--	0.999999	9.50139e-06	98.889	2	HLENGGS(1)DPELVESGSPGK	-3.6951	0.854824	0.645564		1.10687	1.24111	1.11736	0.854203	0.950722	0.892032	1.21441	1.05554	1.03309	1.001	0.679		0.911	1.176	1.082	0.795	0.258429
RC1G0157400	489	S	Tip elongation aberrant protein 1	--	0.999999	1.56934e-122	296.44	2	HLENGGSDPELVESGS(1)PGK	-2.8899	0.925562	0.849569	0.919701	1.06415	1.09459	1.12801	0.854203	0.950722	0.892032	1.21441	1.05554	1.03309	1.084	0.894	1.031	0.876	1.037	1.092	1.001	0.979616
RC1G0157500	733	S	Transcriptional regulator ATRX	--	0.994794	2.65065e-16	167.01	2	FLGGNYAES(0.995)WS(0.005)R	-1.6951	1.16866	1.08945	1.13574	0.796603	0.890705	0.937147
RC1G0157500	498	S	Transcriptional regulator ATRX	--	0.907961	3.82461e-19	121.65	2	LPLLDGT(0.09)S(0.908)VQES(0.002)IEPSIPAITSGSR	3.4249	1.38642	0.984759	0.725862
RC1G0157500	612	S	Transcriptional regulator ATRX	--	0.999989	0.00988484	78.864	2	VVAS(1)PYVETR	2.2837			1
RC1G0164700	137	S	Putative pre-rRNA-processing protein TSR2	--	1	3.93437e-39	173.26	2	QVVNDEEDS(1)DEDDDDTDPSMNK	-0.42066	0.53822	0.661207	0.680892	1.40677	1.3615	1.28991
RC1G0165700	237	S	Pyrroline-5-carboxylate reductase	--	0.99289	2.15801e-19	148.53	4	HPGQLKDDVT(0.007)S(0.993)PGGTTIAGIHELEK	-3.0366	0.873497	0.728011	0.737476	1.02419	1.26092	1.33834	1.05286	0.965526	0.973372	0.935082	0.893635	1.17952	0.83	0.754	0.758	1.095	1.411	1.135	0.643	0.00688765
RC1G0168100	584	S	Phosphatase 2C 66 isoform 1	--	1	3.49661e-05	72.627	2	ALLDCDS(1)NR	-0.64747		0.55133	0.576437	0.745977	0.704022	2.32803
RC1G0168100	318	S	Phosphatase 2C 66 isoform 1	--	1	0.000268962	130.71	2	DVNFFS(1)GPLGK	1.584	1.21927	1.19265	1.13132	0.890341	0.811923	0.785498
RC1G0168100	270	S	Phosphatase 2C 66 isoform 1	--	1	0.00407517	98.009	2	FAS(1)GPLGR	-3.1717	1.1369	1.00739	1.07183	0.896407	0.962766	0.934839
RC1G0168100	171	S	Phosphatase 2C 66 isoform 1	--	1	8.81216e-63	214.01	2	MKGS(1)GDLDGVNLPEFQK	-3.6327	0.956937	0.981061	0.984377	1.03101	1.01996	1.02125
RC1G0168100	413	S	Phosphatase 2C 66 isoform 1	--	0.881604	0.00145434	71.219	2	LHPS(0.882)PS(0.117)IFS(0.001)S(0.001)K	-3.0067		0.977138			1.02613
RC1G0168100	415	S	Phosphatase 2C 66 isoform 1	--	0.983982	0.00542648	73.891	2	LHPS(0.008)PS(0.984)IFS(0.004)S(0.004)K	-2.4084	0.898		0.941251			1.1588
RC1G0168100	327	S	Phosphatase 2C 66 isoform 1	--	0.999993	0.0209221	54.584	2	S(1)GPIAATNR	-2.3931		1.0395
RC1G0168100	251	S	Phosphatase 2C 66 isoform 1	--	0.944809	1.21897e-14	131.63	2	S(0.015)HS(0.039)VS(0.945)AIIQPS(0.001)VQPSENGLPR	-6.3401	0.819312		1.27637	0.754689		1.13458
RC1G0168100	294	S	Phosphatase 2C 66 isoform 1	--	0.999933	4.94632e-05	116.28	2	TNNFFS(1)GPLGGSSTK	-0.27853	1.79179	0.943941	1.03379	0.338661
RC1G0168100	280	S	Phosphatase 2C 66 isoform 1	--	0.929034	0.00332736	81.799	2	VAAT(0.019)S(0.929)GPIS(0.052)K	-1.5984			1.06363	0.923444
RC1G0168500	851	S	Putative phosphoric monoester hydrolase	--	0.967418	9.14927e-06	70.793	2	ANFEAFDQLS(0.014)IY(0.01)DS(0.967)Y(0.008)FQPK	2.6447					0.973591	0.960658
RC1G0168900	6	S	Putative ribosomal protein L6	--	0.940711	0.000520427	77.431	2	T(0.003)ILS(0.941)S(0.056)ETMDIPDGVK	-3.3366		1.03627	1.16724	0.748356		1.04062	0.94669	0.958698	1.19341	0.928651	0.985054	0.987498		1.081	0.978	0.806		1.054	1.107	0.524771
RC1G0170600	261	S	Putative trans-aconitate 3-methyltransferase	--	1	0.0141958	64.906	2	ELS(1)FQGVER	0.38464		0.787869	1.24207				0.914243	1.29924	1.3365			0.450013		0.606	0.929
RC1G0170700	88	S	E24 ASN	--	0.999997	0.000326699	100.6	2	DKKEES(1)S(1)DDEQSSADE	-6.0099				0.322627		1.61629
RC1G0170700	89	S	E24 ASN	--	0.999995	0.000153902	116.95	2	DKKEES(1)S(1)DDEQSSADE	-6.0099				0.363379	0.233136	2.30986
RC1G0172600	80	S	Putative transcription factor NAM family	--	0.806244	1.39237e-10	69.613	3	LDDY(0.194)PS(0.806)PLGDDPQPLLSLFNQQPGILR	-0.83998	1.04493
RC1G0174000	13	S	Putative exocyst complex component EXOC3/Sec6	--	0.968032	9.78889e-06	193.34	2	KTTTAIAS(0.968)S(0.032)R	-2.3879	0.707998	0.970786	0.930418	1.13513	1.07826	1.15292
RC1G0175300	83	S	Putative dynamin central domain, dynamin, GTPase domain, GTPase effector domain, Dynamin superfamily	--	1	0.00399601	117.99	2	HLS(1)MQNVR	0.083892	1.01378	1.02459	1.07871	0.934948	0.970424	0.980644
RC1G0175900	400	S	Putative galactose oxidase/kelch, beta-propeller, kelch-type beta propeller	--	0.99997	5.32708e-07	61.529	2	IFQS(1)PAAAAAAASVTAAYALTK	2.6178					0.968054		0.963581	1.01181	0.901564	1.10235	1.02993	0.990767					0.94
RC1G0175900	511	S	Putative galactose oxidase/kelch, beta-propeller, kelch-type beta propeller	--	1	0.000381313	140.01	2	LEAQIS(1)ELQK	-0.4659	1.04989	0.979505	1.05297				0.963581	1.01181	0.901564	1.10235	1.02993	0.990767	1.09	0.968	1.168
RC1G0175900	429	S	Putative galactose oxidase/kelch, beta-propeller, kelch-type beta propeller	--	0.969102	1.35649e-16	191.95	2	LNFTTVQS(0.969)NS(0.031)K	2.6714	0.841784	0.724188		1.16793	1.2715		0.963581	1.01181	0.901564	1.10235	1.02993	0.990767	0.874	0.716		1.059	1.235		0.693	0.0995542
RC1G0175900	552	S	Putative galactose oxidase/kelch, beta-propeller, kelch-type beta propeller	--	1	0.0435881	43.272	2	QGS(1)GGVWR	-2.7849			1				0.963581	1.01181	0.901564	1.10235	1.02993	0.990767			1.109
RC1G0175900	472	S	Putative galactose oxidase/kelch, beta-propeller, kelch-type beta propeller	--	0.999999	0.000240912	73.805	2	VS(1)QEIDEVNNTHSELSK	3.3995	0.425216			1.25847	1.2749		0.963581	1.01181	0.901564	1.10235	1.02993	0.990767	0.441			1.142	1.238		0.371
RC1G0176000	286	S	Putative K domain-containing protein	--	0.953041	0.0368946	80.623	2	KVTIT(0.047)GS(0.953)QR	-4.9863		1.11223	0.963601			0.93375	0.987779	0.991566	1.00715	1.02078	1.00497	0.987762		1.122	0.957			0.945	1.1
RC1G0176000	81	S	Putative K domain-containing protein	--	0.89572	0.000820836	75.312	2	LLNELY(0.147)S(0.896)EES(0.957)DDVEPR	1.4885				1.01475	0.940019		0.987779	0.991566	1.00715	1.02078	1.00497	0.987762				0.994	0.935
RC1G0176000	84	S	Putative K domain-containing protein	--	1	1.83462e-109	304.74	2	LLNELYSEES(1)DDVEPR	0.2219	1.07004	0.943353	1.01572	0.946003	1.01096	1.0137	0.987779	0.991566	1.00715	1.02078	1.00497	0.987762	1.083	0.951	1.009	0.927	1.006	1.026	1.028	0.602373
RC1G0176700	123	S	Putative transcription factor FAR family	--	0.998743	0.00052947	47.491	4	EHS(0.001)HALVS(0.999)PGPVHYLRPR	-0.11923		1.02129	1.01751
RC1G0184400	681	S	Putative aminoacyltransferase, E1 ubiquitin-activating enzyme	--	0.999353	6.65574e-06	81.449	2	NLPTPT(0.001)PAS(0.999)PVQDQDR	-1.9195	1.16979	0.820204	0.96875	1.00465	0.892681	1.1419
RC1G0189500	100	S	Putative transcription factor Hap3/NF-YB family	--	0.999933	5.89112e-06	122.16	2	KVAADDEDT(1)ES(1)DDETKR	-5.7259	0.348609	0.730849	0.590963	1.27415	1.46358	1.51544
RC1G0190000	369	S	Putative nuclear protein	--	0.9958	1.03545e-08	97.733	2	HGS(0.996)FDS(0.004)NSPGAILMAQENK	-6.3325	0.894162	0.816135	0.861842		1.23877	1.17649	0.947841	1.02822	1.02962	1.06879	0.937609	0.987924	0.943	0.794	0.837		1.321	1.191	0.683	0.0152323
RC1G0190000	374	S	Putative nuclear protein	--	0.878358	1.3327e-05	81.031	2	HGS(0.002)FDS(0.12)NS(0.878)PGAILMAQENK	2.6673				0.986193			0.947841	1.02822	1.02962	1.06879	0.937609	0.987924				0.923
RC1G0190000	571	S	Putative nuclear protein	--	1	0.000345246	60.14	2	MES(1)FGADDEVEMVQDEK	6.2057				0.950185	1.0034		0.947841	1.02822	1.02962	1.06879	0.937609	0.987924				0.889	1.07
RC1G0190000	311	S	Putative nuclear protein	--	1	7.73036e-12	148.62	2	MLMFS(1)DLDEEAEDMK	-0.026121	0.792465	0.713348	0.679699	1.17372	1.3081	1.28913	0.947841	1.02822	1.02962	1.06879	0.937609	0.987924	0.836	0.694	0.66	1.098	1.395	1.305	0.577	0.0055482
RC1G0190000	995	S	Putative nuclear protein	--	0.994855	9.07364e-09	98.993	2	SSLQGADDAMS(0.995)ELGS(0.005)VESK	1.3829	0.74308	0.802362	0.895569		1.2864	1.24887	0.947841	1.02822	1.02962	1.06879	0.937609	0.987924	0.784	0.78	0.87		1.372	1.264	0.616	0.00308847
RC1G0191800	487	S	Putative phospholipase C	--	0.886025	1.12531e-06	76.117	2	ES(0.03)GT(0.084)DES(0.886)QIIVCATSPTPQSSK	-4.2965			1
RC1G0191800	495	S	Putative phospholipase C	--	0.877376	8.49876e-13	120.49	2	ESGTDESQIIVCAT(0.06)S(0.877)PT(0.06)PQS(0.002)S(0.001)K	-5.5674	1.25159	1.02532	1.33382			0.465756
RC1G0195400	70	S	Putative phosphoric monoester hydrolase	--	0.99358	3.56867e-09	122.21	2	VYAGGGGAS(0.005)AS(0.994)EDDGS(0.002)GGK	-2.6562	1.00374		1.03942				0.959889	1.03777	0.853027	1.06379	1.01599	1.06954	1.046		1.219
RC1G0201500	1009	S	probable LRR receptor-like serine/threonine-protein kinase At3g47570	--	1	0.0334126	63.212	2	IALACS(1)EELPR	-0.19921					0.968054
RC1G0201700	11	S	Putative glutathione transferase	--	0.98575	0.0170833	70.389	2	TWS(0.986)S(0.014)PFALR	2.0786	0.883139		1.15484
RC1G0202800	18	S	Putative glutathione transferase	--	0.998491	0.00103137	133.76	2	TWS(0.998)S(0.001)VFALR	-2.5135	1.05046	1.06642	1.02223	0.958614	0.917848	0.9917	0.957507	0.964661	0.897019	1.12878	1.04542	1.00661	1.097	1.105	1.14	0.849	0.878	0.985	1.232	0.0105577
RC1G0203700	451	S	Putative Heat shock protein 70 family	--	0.99999	3.91925e-06	53.073	3	DAKLS(1)FKDLDEVILVGGSTR	-2.9894						0.966184	0.970329	0.951032	0.976364	1.03987	1.03369	1.02871						0.939
RC1G0205400	184	S	Putative UDP-glucuronosyl/UDP-glucosyltransferase	--	1	0.0183547	44.16	2	GGPGGPS(1)PGGPNGPPGGPPGGGGK	-7.2852			1				0.928306	0.91563	0.974547	1.06348	1.02559	1.09245			1.026
RC1G0205700	434	S	Putative Heat shock chaperonin-binding protein	--	0.969117	0.000706951	124.46	2	ISELFPGVS(0.031)GS(0.969)P	1.7347	0.50153	1.00378	1.11603	1.05908	1.12316	1.16352	1.0356	1.0227	1.0577	0.952012	0.982322	0.94967	0.484	0.981	1.055	1.112	1.143	1.225	0.724	0.205295
RC1G0205800	23	S	Putative ribonuclease PH, bacterial-type, PNPase/RNase PH domain-containing protein	--	0.99963	0.0380187	72.042	2	TKS(1)LIFR	-3.6322				0.959091		0.992736	1.01257	1.09758	1.00467		0.962284	0.922888						1.076
RC1G0209300	436	S	Nicotinate phosphoribosyltransferase	--	1	0.0285613	66.664	2	HPFNES(1)KR	-2.3079	1.04493
RC1G0212100	71	S	Putative non-specific serine/threonine protein kinase	--	1	0.0449096	64.266	2	VRS(1)EEVEK	-3.2851				0.986193
RC1G0214400	1867	S	Putative Galactose-binding domain-containing protein	--	0.953848	3.93435e-21	175.01	3	DKDQIPSLS(0.046)S(0.954)PLKDNAR	-2.2683	1.10769	1.03367	1.07549	0.85805			0.821259	0.8592	1.19695		1.12259		1.349	1.203	0.899
RC1G0214400	2059	S	Putative Galactose-binding domain-containing protein	--	1	4.98629e-121	273.5	2	DRLDDAGS(1)GYEENLDGSK	-2.8074	1.3508	1.70594	1.3141	0.779137	0.649846	0.280908	0.821259	0.8592	1.19695		1.12259		1.645	1.985	1.098		0.579		2.722
RC1G0214400	2076	S	Putative Galactose-binding domain-containing protein	--	0.981895	1.16607e-42	152.43	3	DS(0.002)GDT(0.016)GS(0.982)VGDPDSLSAFDGQPGGFGSGQR	-3.3326	1.91872	0.983067	1.12707	0.948289	0.426193	0.665875	0.821259	0.8592	1.19695		1.12259		2.336	1.144	0.942		0.38		3.879
RC1G0214400	1852	S	Putative Galactose-binding domain-containing protein	--	0.999996	2.67405e-18	173.54	2	EDALQES(1)PKDTK	-4.2593	0.656072					1.32574	0.821259	0.8592	1.19695		1.12259		0.799
RC1G0214400	290	S	Putative Galactose-binding domain-containing protein	--	1	1.46371e-10	96.26	2	EGS(1)AS(1)PDEVTSGDEASK	0.94195	0.955827	0.993776	1.24441		0.856587		0.821259	0.8592	1.19695		1.12259		1.164	1.157	1.04		0.763		1.468
RC1G0214400	292	S	Putative Galactose-binding domain-containing protein	--	1	8.19615e-12	156.48	2	EGS(1)AS(1)PDEVTSGDEASK	0.94195	0.604521	0.628523	1.93034	0.786073	0.922387	1.09815	0.821259	0.8592	1.19695		1.12259		0.736	0.732	1.613		0.822		1.249
RC1G0214400	298	S	Putative Galactose-binding domain-containing protein	--	0.966402	8.19615e-12	156.48	2	EGSAS(1)PDEVT(0.033)S(0.966)GDEASK	-2.6579	0.967588	0.30085	1.04532	1.38464	1.39635	0.862635	0.821259	0.8592	1.19695		1.12259		1.178	0.35	0.873		1.244		0.643
RC1G0214400	629	S	Putative Galactose-binding domain-containing protein	--	0.998322	8.7259e-17	97.945	4	PLELEPSSGLS(0.998)PPAVS(0.002)HHGIASSK	-0.18518	1.23695	1.10259	1.14115	0.793424	0.89202	0.858373	0.821259	0.8592	1.19695		1.12259		1.506	1.283	0.953		0.795		1.569
RC1G0214400	2041	S	Putative Galactose-binding domain-containing protein	--	0.809543	0.00332028	46.823	2	T(0.19)FS(0.81)GQLPTILQSR	-2.9004				0.986193			0.821259	0.8592	1.19695		1.12259
RC1G0222800	34	S	Microtubule-associated protein	--	1	0.000471201	112.95	2	HNFEAHRS(1)PK	-4.4765				0.9855	1.00709	0.927901
RC1G0222800	37	S	Microtubule-associated protein	--	0.999304	2.62476e-09	110.99	2	S(0.999)LRDDS(0.001)DVHHK	-3.342	0.683342			0.94403	1.34443
RC1G0224800	308	S	UDP-glucose 6-dehydrogenase	--	0.849368	0.0311326	47.915	2	VVAS(0.006)MFNT(0.145)VS(0.849)K	-1.1645					0.968054		0.970053	1.02864	0.961114	1.04562	0.978735	1.01584					0.989
RC1G0228100	182	S	Putative P-loop containing nucleoside triphosphate hydrolase, leucine-rich repeat domain, L	--	1	0.0445343	61.577	2	LLLS(1)DDAT(1)GNK	3.3565		0.899155				1.09663
RC1G0231100	75	S	Putative leucine-rich repeat domain, L domain-containing protein	--	0.769542	0.0260019	58.916	2	ILDLS(0.77)Y(0.23)NK	-3.7867			1.04388		0.92558
RC1G0233400	901	S	Putative xenobiotic-transporting ATPase	--	1	2.35037e-10	149.14	2	QES(1)EHNLSLEITEK	1.2624	1.15468	1.28084	1.23033	0.7962	0.605158
RC1G0233800	867	S	Putative xenobiotic-transporting ATPase	--	0.908461	5.44177e-06	64.967	2	TTQT(0.001)PT(0.053)S(0.908)DNES(0.036)S(0.001)T(0.001)DSTSNAK	-5.0886		1.23172	0.815085
RC1G0385100	118	S	Putative acyl-CoA desaturase	--	1	0.00194662	86.838	2	LRDPHS(1)PNK	-0.82139					0.968054		1.82695	1.07153	0.268501	0.506497		1.32653
RC1G0237800	118	S	Putative acyl-CoA desaturase	--	0.974871	0.00156787	128.97	2	LRDPHS(0.975)PT(0.025)K	-3.6563	0.202061				1.31711	1.39716
RC1G0238200	271	S	Putative reduced growth phenotype protein	--	0.978065	7.90158e-35	204.33	3	S(0.978)S(0.022)NKDTYHEGER	3.9005	0.383937	0.909471	0.95852	1.21059	1.24427	1.24278	0.96024	0.990976	1.10152	0.875846	1.12661	0.944812	0.4	0.918	0.87	1.382	1.104	1.315	0.576	0.0914455
RC1G0238200	272	S	Putative reduced growth phenotype protein	--	0.973088	7.90158e-35	149.95	3	TFGSSLS(0.001)LQS(0.028)ARS(0.969)S(0.973)NKDT(0.017)Y(0.012)HEGER	-0.47687		1.16937	0.623628	0.793162	0.7502	1.61567	0.96024	0.990976	1.10152	0.875846	1.12661	0.944812		1.18	0.566	0.906	0.666	1.71	0.798	0.670017
RC1G0238200	262	S	Putative reduced growth phenotype protein	--	0.999816	2.87219e-22	215.93	2	TFGS(1)SLSLQSAR	-0.19516	0.974895	0.914851	1.01912	1.05143	1.00666	1.02589	0.96024	0.990976	1.10152	0.875846	1.12661	0.944812	1.015	0.923	0.925	1.2	0.894	1.086	0.9	0.343623
RC1G0238200	263	S	Putative reduced growth phenotype protein	--	0.974833	1.17926e-18	208.35	2	TFGS(0.003)S(0.975)LS(0.022)LQSAR	-1.8677	0.0632209				1.36514	1.4776	0.96024	0.990976	1.10152	0.875846	1.12661	0.944812	0.066				1.212	1.564	0.048
RC1G0238200	265	S	Putative reduced growth phenotype protein	--	0.999676	3.0984e-22	209.7	2	T(0.003)FGS(0.993)S(0.004)LS(1)LQSAR	-0.46897	1.55653	1.49743	1.42534	1.37136	0.118391	0.127222	0.96024	0.990976	1.10152	0.875846	1.12661	0.944812	1.621	1.511	1.294	1.566	0.105	0.135	2.451	0.128309
RC1G0238200	268	S	Putative reduced growth phenotype protein	--	0.999998	6.99353e-05	121.39	2	TFGS(0.008)S(0.022)LS(0.97)LQS(1)AR	1.5636	0.49363		0.506438	1.82365	0.898739	1.20153	0.96024	0.990976	1.10152	0.875846	1.12661	0.944812	0.514		0.46	2.082	0.798	1.272	0.352	0.0739704
RC1G0238200	309	S	Putative reduced growth phenotype protein	--	0.965831	3.77274e-07	79.508	3	TSLSSNLALPLLSVAEVMY(0.004)DT(0.03)GADLQS(0.966)PK	1.7276	1.04493						0.96024	0.990976	1.10152	0.875846	1.12661	0.944812	1.088
RC1G0238900	386	S	Putative dynamin central domain, dynamin, GTPase domain, GTPase effector domain, Dynamin superfamily	--	1	0.00398965	106	2	HLS(1)MQNVK	0.084198	1.07831		1.05221	0.903373	0.960878	0.973176	1.00505	0.997389	1.01756	1.01235	0.998451	0.969194	1.073		1.034	0.892	0.962	1.004	1.106	0.11791
RC1G0238900	539	S	Putative dynamin central domain, dynamin, GTPase domain, GTPase effector domain, Dynamin superfamily	--	1	5.32302e-72	244.86	2	IGS(1)NVSSYVGMVSETLR	-0.35195	0.973909	1.28614	0.816446	0.886344	1.07479	0.971255	1.00505	0.997389	1.01756	1.01235	0.998451	0.969194	0.969	1.29	0.802	0.876	1.076	1.002	1.036	0.901432
RC1G0238900	308	S	Putative dynamin central domain, dynamin, GTPase domain, GTPase effector domain, Dynamin superfamily	--	0.969255	0.00330351	91.245	2	IPSIT(0.031)S(0.969)LINK	-4.2928		1.01935	1.05261			0.934078	1.00505	0.997389	1.01756	1.01235	0.998451	0.969194		1.022	1.034			0.964	1.066
RC1G0244900	449	S	Alpha-1,3-glucosyltransferase	--	0.999851	0.0382281	40.861	2	TLEMAPS(1)GK	-0.7892				0.986193
RC1G0245600	27	S	Putative serine/threonine-protein kinase PBL19	--	0.981933	0.004113	83.061	2	DQS(0.012)S(0.982)S(0.006)DYSGADR	-3.4838			0.688196	1.05315	1.00741	1.16257
RC1G0245600	395	S	Putative serine/threonine-protein kinase PBL19	--	0.99997	0.000756206	138	2	QLGASES(1)WKR	1.274	0.855218	0.766017	0.862019	1.19551	1.19114	1.10139
RC1G0245600	372	S	Putative serine/threonine-protein kinase PBL19	--	1	3.13444e-95	276.14	2	S(1)PESLESDQVDSGTK	-2.4888	1.01256	1.12752	1.211	0.624261	0.975358	1.05773
RC1G0245600	375	S	Putative serine/threonine-protein kinase PBL19	--	0.999724	1.44114e-23	97.733	2	S(0.031)ERS(0.969)PES(1)LESDQVDSGTK	-0.91902	0.796697	0.815663	0.991467		1.18614	1.19434
RC1G0246000	1003	S	Eukaryotic translation initiation factor 4G	--	0.971314	0.000347327	112.73	2	LET(0.027)S(0.971)DS(0.002)GEQAR	-3.6233		0.799849		1.05351	0.999937	1.09116	0.986156	0.934712	1.01618	0.99005	1.03677	1.03612		0.856		1.064	0.964	1.053	0.833
RC1G0246000	1005	S	Eukaryotic translation initiation factor 4G	--	0.991521	0.000111463	126.21	2	LET(0.002)S(0.007)DS(0.992)GEQAR	-1.4021	0.702826	1.02534	0.962652	1.12271	1.05594	1.1103	0.986156	0.934712	1.01618	0.99005	1.03677	1.03612	0.713	1.097	0.947	1.134	1.018	1.072	0.855	0.259217
RC1G0246000	1466	S	Eukaryotic translation initiation factor 4G	--	1	0.0041725	99.276	2	RAPPMEFS(1)PR	0.78602	1.00414	1.03816	1.06123	0.947208	0.975978	0.976276	0.986156	0.934712	1.01618	0.99005	1.03677	1.03612	1.018	1.111	1.044	0.957	0.941	0.942	1.117	0.0142308
RC1G0246000	949	S	Eukaryotic translation initiation factor 4G	--	0.904251	0.000190155	73.805	2	DVAS(0.092)S(0.904)ES(0.004)AESTSTSILSK	-0.72745	1.00067	0.81772	1.00361	1.13816	0.997784	1.03121	0.986156	0.934712	1.01618	0.99005	1.03677	1.03612	1.015	0.875	0.988	1.15	0.962	0.995	0.926	0.348837
RC1G0246000	1165	S	Eukaryotic translation initiation factor 4G	--	0.998698	0.00048548	64.906	3	GLMPS(0.999)PQT(0.001)PLQVMHK	-2.0319		0.408907	1.60663				0.986156	0.934712	1.01618	0.99005	1.03677	1.03612		0.437	1.581
RC1G0246000	1556	S	Eukaryotic translation initiation factor 4G	--	0.992593	4.41421e-06	76.117	2	GPPSMSAALPEIS(0.993)PNPGDS(0.007)R	-2.3474	1.08144	0.944424			0.923077	1.06569	0.986156	0.934712	1.01618	0.99005	1.03677	1.03612	1.097	1.01			0.89	1.029	1.098	0.372212
RC1G0246000	1088	S	Eukaryotic translation initiation factor 4G	--	1	7.61973e-21	216.98	3	RGS(1)GLNEDDRWNK	-1.2225	0.555399	0.652036	0.636972	1.39995	1.357	1.33616	0.986156	0.934712	1.01618	0.99005	1.03677	1.03612	0.563	0.698	0.627	1.414	1.309	1.29	0.47	0.000376131
RC1G0246000	1474	S	Eukaryotic translation initiation factor 4G	--	0.999895	8.78158e-15	150.93	2	GSTMLS(1)PSNAQMGGFR	-1.3951	1.1823	1.10934	1.16069	0.869879	0.862014	0.83879	0.986156	0.934712	1.01618	0.99005	1.03677	1.03612	1.199	1.187	1.142	0.879	0.831	0.81	1.4	0.000287055
RC1G0246000	204	S	Eukaryotic translation initiation factor 4G	--	0.886799	0.00542309	44.584	3	HES(0.013)FRPAPS(0.887)LPT(0.089)PS(0.011)VPK	0.18288	1.04493						0.986156	0.934712	1.01618	0.99005	1.03677	1.03612	1.06
RC1G0246000	766	S	Eukaryotic translation initiation factor 4G	--	0.998871	4.01332e-05	90.89	2	QDANS(0.999)PS(0.001)ISSESTSVK	-0.082777	1.0695	1.07783		0.924334	0.970321		0.986156	0.934712	1.01618	0.99005	1.03677	1.03612	1.085	1.153		0.934	0.936		1.197	0.0276198
RC1G0246000	832	S	Eukaryotic translation initiation factor 4G	--	0.996226	2.16571e-09	168.78	2	S(0.004)DS(0.996)MGNNEVASSK	-1.7812				0.933378	1.05814	0.928013	0.986156	0.934712	1.01618	0.99005	1.03677	1.03612				0.943	1.021	0.896
RC1G0246000	816	S	Eukaryotic translation initiation factor 4G	--	0.99886	6.42546e-31	193.96	2	S(0.999)NS(0.001)ELDGMDASSSR	1.9204	0.838023	0.902928	0.912799	1.14765	1.0663	1.11246	0.986156	0.934712	1.01618	0.99005	1.03677	1.03612	0.85	0.966	0.898	1.159	1.028	1.074	0.832	0.0226953
RC1G0246000	818	S	Eukaryotic translation initiation factor 4G	--	0.99969	5.26161e-27	216.98	2	SNS(1)ELDGMDASSSR	2.775	0.949006	0.731027	1.22742	1.14379	0.964645	0.970869	0.986156	0.934712	1.01618	0.99005	1.03677	1.03612	0.962	0.782	1.208	1.155	0.93	0.937	0.977	0.825037
RC1G0246000	614	S	Eukaryotic translation initiation factor 4G	--	0.999945	0.00125471	183.08	2	SNS(1)IKDQQK	1.4861	0.883717	0.79866	0.873873	1.13836	1.17286	1.10747	0.986156	0.934712	1.01618	0.99005	1.03677	1.03612	0.896	0.854	0.86	1.15	1.131	1.069	0.779	0.000731298
RC1G0246000	907	S	Eukaryotic translation initiation factor 4G	--	0.977697	0.0162756	101.82	2	T(0.006)KS(0.978)T(0.016)IAK	-2.8658		0.380729			1.87804	0.670264	0.986156	0.934712	1.01618	0.99005	1.03677	1.03612		0.407			1.811	0.647	0.331
RC1G0246000	181	S	Eukaryotic translation initiation factor 4G	--	0.99959	1.4694e-12	169.52	2	TSS(1)APPNLDEQK	-1.1683	0.915441	0.914246	0.953712	1.14375	1.10767	0.953352	0.986156	0.934712	1.01618	0.99005	1.03677	1.03612	0.928	0.978	0.939	1.155	1.068	0.92	0.905	0.236344
RC1G0262200	181	S	Autophagy-related protein 3	--	0.999998	9.40284e-06	78.71	3	DKS(1)S(1)EEENFPSIESLEISK	-1.1685	0.504519	1.12883		0.767539	1.93259	0.63439	0.910845	0.901245	0.887816	1.09924	1.15805	1.04281	0.554	1.253		0.698	1.669	0.608	0.911	0.902803
RC1G0262200	182	S	Autophagy-related protein 3	--	0.999998	9.40284e-06	78.71	3	DKS(1)S(1)EEENFPSIESLEISK	-1.1685	0.504519	1.12883		0.767539	1.93259	0.63439	0.910845	0.901245	0.887816	1.09924	1.15805	1.04281	0.554	1.253		0.698	1.669	0.608	0.911	0.902803
RC1G0262200	189	S	Autophagy-related protein 3	--	0.851317	0.00213272	80.049	2	SSEEENFPS(0.851)IES(0.136)LEIS(0.013)K	9.6377						0.966184	0.910845	0.901245	0.887816	1.09924	1.15805	1.04281						0.927
RC1G0263800	354	S	Putative P-loop containing nucleoside triphosphate hydrolase, leucine-rich repeat domain, L	--	0.999977	0.00706197	91.783	2	TFLS(1)LPR	-3.4737		0.965718		1.05619
RC1G0264400	42	S	Putative histidine phosphatase superfamily	--	0.998012	1.69252e-11	171.26	3	NDS(0.998)DHS(0.001)S(0.001)AHHHQNVVVMR	-1.8735	1.15841	1.21375		0.872951	0.868485	0.909619	1.17406	1.04826	1.20882	0.81442	0.863463	0.890986	0.987	1.158		1.072	1.006	1.021	1.038	0.627852
RC1G0271700	39	S	Putative amino acid/polyamine transporter I, cationic amino acid transporter	--	0.978118	0.00562169	70.195	2	TKPLS(0.022)DS(0.978)GIR	-0.8067	0.973804	1.01668	1.00109		0.970846	1.04932
RC1G0273900	244	S	Putative proteasome component (PCI) domain-containing protein	--	0.972816	0.000182081	60.708	2	GHEEIY(0.027)S(0.973)EPGGVMDYEEDR	0.0093809			0.726261			1.23067	0.858259	0.834239	0.764712	1.7549	0.925434	0.862458			0.95			1.427	0.666
RC1G0275600	218	S	Leucine carboxyl methyltransferase 1 homolog	--	0.999985	3.45108e-90	298.61	2	HEPIPSSSAS(1)P	-0.2942	1.33883	1.55602	1.70098	0.460827	0.513388	0.505573	0.556407	0.749277	0.836723	1.89846	0.959128		2.406	2.077	2.033	0.243	0.535		5.584	0.00954956
RC1G0275700	776	S	BZIP domain class transcription factor	--	0.868541	0.00471606	104.04	2	KSELAT(0.131)S(0.869)QR	-0.82184	0.699476	0.909868	0.814314	1.32028		1.25819
RC1G0275700	128	S	BZIP domain class transcription factor	--	0.994449	0.000246938	100.69	3	LPHILS(0.994)DS(0.006)SLSSSR	-2.7631	0.801765		0.840548	1.29369	0.962561	1.04931
RC1G0275700	135	S	BZIP domain class transcription factor	--	0.962481	1.37483e-16	210.62	3	LPHILSDSSLS(0.001)S(0.037)S(0.962)RR	-1.3497	1.01562	0.987925	1.00465	1.0582
RC1G0275700	158	S	BZIP domain class transcription factor	--	0.977544	3.02875e-16	170.95	2	LPHILSDT(0.021)S(0.978)PS(0.047)S(0.021)T(0.934)PR	1.0675	1.20649	1.17978	1.18296	1.42155	0.542387	0.507965
RC1G0275700	297	S	BZIP domain class transcription factor	--	0.973437	0.042366	44.16	2	T(0.026)QS(0.973)EKYAQSER	-4.4148			1
RC1G0275700	445	S	BZIP domain class transcription factor	--	0.952855	7.68041e-45	187.22	3	VYHS(0.01)S(0.037)S(0.953)VLSTLSSTWSSKPPLAVK	0.001698	0.634456	0.656471	0.603531	1.39321	1.36036	1.29449
RC1G0275800	91	S	serine/threonine-protein kinase D6PK-like	--	0.982927	6.09666e-06	127.07	2	ESQDS(0.017)DS(0.983)PIPLR	-1.224	1.00843	0.899734	0.992416	1.16072
RC1G0275800	732	S	serine/threonine-protein kinase D6PK-like	--	0.903816	7.56555e-08	132.01	2	FGAVDPIGVGS(0.096)NS(0.904)KR	1.1363		0.8343	0.918411	1.12507	1.09912	0.968864
RC1G0275800	169	S	serine/threonine-protein kinase D6PK-like	--	0.931685	4.94927e-09	86.76	3	S(0.068)LS(0.932)IKGPFLEDLSLHVPAK	-1.6821	1.60809	1.08477	0.892305	0.910138	0.810696	0.73901
RC2G0659600	526	S	Protein kinase PVPK-1	--	0.999998	4.76277e-73	252.87	3	SMS(1)FVGTHEYLAPEIIK	-2.9258	0.946769	0.96416	0.911191	1.09793	1.05794	1.01359	1.31889	1.13692	0.533594	0.960795	1.1519	0.897891	0.718	0.848	1.708	1.143	0.918	1.129	1.026	0.882132
RC1G0276000	7	S	Putative GRAM domain-containing protein	--	0.976841	4.60595e-43	115.15	4	AVAS(0.023)AS(0.977)PDRIPVTPQQQQQQHPVIEPSPSR	1.997		1.16402	1.09536	1.06589		0.680231	1.08821	1.01633	1.15008	0.851068	0.923028	0.971287		1.145	0.952	1.252		0.7	1.074	0.754849
RC1G0276000	42	S	Putative GRAM domain-containing protein	--	0.975253	8.62379e-19	116.4	2	FSTDSDAASS(0.024)S(0.975)PLVSCSADTPDR	-1.6228	1.2122	1.04068	1.19243		0.805869	0.786382	1.08821	1.01633	1.15008	0.851068	0.923028	0.971287	1.114	1.024	1.037		0.873	0.81	1.258	0.0136426
RC1G0276000	211	S	Putative GRAM domain-containing protein	--	0.999749	1.45751e-44	211.47	2	VES(1)SNCLVNELDSTER	2.2193	0.809291	0.771051	0.815837	1.10241	1.22773	1.23849	1.08821	1.01633	1.15008	0.851068	0.923028	0.971287	0.744	0.759	0.709	1.295	1.33	1.275	0.567	1.80288e-05
RC1G0276000	61	S	Putative GRAM domain-containing protein	--	0.999989	1.4468e-10	123.83	2	TDPSFAS(1)PNADQSAAR	-2.2685	1.17622		1.0942			0.753782	1.08821	1.01633	1.15008	0.851068	0.923028	0.971287	1.081		0.951			0.776	1.309
RC1G0277000	125	S	Putative hyaluronan/mRNA-binding protein	--	1	1.57199e-05	138.33	3	RFS(1)GGDGDGRPSER	2.2949	1.02661	1.05773					0.965059	0.919825	0.96783	1.068	1.0444	1.03489	1.064	1.15
RC1G0277000	207	S	Putative hyaluronan/mRNA-binding protein	--	0.998006	3.6913e-50	184.96	2	GNWGS(0.998)QT(0.002)DEFPEGTEDGVNATEK	-2.6497	1.08294	0.98736	1.11266	0.897542	0.963344	0.96221	0.965059	0.919825	0.96783	1.068	1.0444	1.03489	1.122	1.073	1.15	0.84	0.922	0.93	1.243	0.00475586
RC1G0277800	54	S	Putative ELMO domain-containing protein	--	0.987581	5.24225e-08	120.35	3	RES(0.988)DARPS(0.007)FDLT(0.005)PAQEECLLK	-1.5504			1.03221			0.935059	0.974519	0.864424	0.670678	1.65447	1.02912	0.806798			1.539			1.159	1.328
RC1G0277800	59	S	Putative ELMO domain-containing protein	--	0.999882	7.03441e-69	235.54	3	ESDARPS(1)FDLTPAQEECLLK	-1.1322	1.03021	1.03175	0.955123	0.977281	1.01081	0.996423	0.974519	0.864424	0.670678	1.65447	1.02912	0.806798	1.057	1.194	1.424	0.591	0.982	1.235	1.309	0.26107
RC1G0277800	45	S	Putative ELMO domain-containing protein	--	1	0.0012861	103.87	2	GLS(1)CVCAQR	-2.2729	0.699666	0.666027	0.715618	1.2898	1.28571	1.29284	0.974519	0.864424	0.670678	1.65447	1.02912	0.806798	0.718	0.77	1.067	0.78	1.249	1.602	0.704	0.254205
RC1G0277900	117	S	Nucleoside diphosphate kinase	--	1	4.16089e-35	231.21	3	NIIHGS(1)DAVESAR	-3.3764	1.05033	1.20657	1.1102	0.897753	0.849001	0.904902	0.980929	0.960016	0.912503	1.08576	1.04126	1.01954	1.071	1.257	1.217	0.827	0.815	0.888	1.401	0.00379715
RC1G0277900	122	S	Nucleoside diphosphate kinase	--	1	6.86636e-31	225.94	3	NIIHGSDAVES(1)ARK	-1.263	0.671411	0.876129	0.821111	1.17893	1.19099	1.22492	0.980929	0.960016	0.912503	1.08576	1.04126	1.01954	0.684	0.913	0.9	1.086	1.144	1.201	0.728	0.0296801
RC4G0131400	682	S	Putative winged helix-turn-helix DNA-binding domain, toll-like receptor	--	0.879124	0.0499681	70.195	2	GTKS(0.121)LPS(0.879)LK	-0.36455			1
RC5G0527700	18	S	Putative nucleotide-binding alpha-beta plait domain-containing protein	--	1	4.22689e-35	213.56	2	IAPGVGANLLGQHS(1)AER	0.86221	1.17286	1.16735	1.15978	0.784978	0.867222	0.872453
RC1G0283100	113	S	Putative chromatin regulator PHD family	--	0.815018	0.0360878	50.116	2	NS(0.001)S(0.815)S(0.182)PGPS(0.002)PR	-2.2161						0.966184
RC1G0283100	114	S	Putative chromatin regulator PHD family	--	0.873529	0.0124101	64.266	2	NS(0.014)S(0.131)S(0.874)PGPS(0.982)PR	-0.60976		1.62425		0.431427
RC1G0283700	1816	S	Putative CCR4-Not complex component, Not1, CCR4-NOT transcription complex subunit 1, HEAT	--	0.999996	2.18177e-65	262.28	3	AAAKPGS(1)PESLQQVVEIVK	-0.79902	0.998941	1.01358	1.01044	0.999585	0.993543	0.984156	1.02688	1.0158	1.02	1.00488	0.993146	0.939288	0.973	0.998	0.991	0.995	1	1.048	0.973	0.214873
RC1G0283700	196	S	Putative CCR4-Not complex component, Not1, CCR4-NOT transcription complex subunit 1, HEAT	--	0.997573	3.26523e-11	123.83	2	DDENSFVLS(0.998)PLLS(0.002)DELR	1.7317	0.725329			0.839118	1.24198	1.13239	1.02688	1.0158	1.02	1.00488	0.993146	0.939288	0.706			0.835	1.251	1.206	0.643
RC1G0283700	1623	S	Putative CCR4-Not complex component, Not1, CCR4-NOT transcription complex subunit 1, HEAT	--	0.957022	3.32967e-27	158.38	2	ESGVSS(0.001)QPPPS(0.957)PAVT(0.042)ER	-1.6774	1.28786	1.37708	1.37513	0.541514	0.717511	0.751065	1.02688	1.0158	1.02	1.00488	0.993146	0.939288	1.254	1.356	1.348	0.539	0.722	0.8	1.92	0.00531982
RC1G0283700	958	S	Putative CCR4-Not complex component, Not1, CCR4-NOT transcription complex subunit 1, HEAT	--	0.999985	4.54367e-15	170.95	2	FGS(1)ALSIETLVAAAEK	-3.3668	1.45267	0.886743	0.649803	0.826195	1.12666	1.06797	1.02688	1.0158	1.02	1.00488	0.993146	0.939288	1.415	0.873	0.637	0.822	1.134	1.137	0.946	0.717792
RC1G0283700	888	S	Putative CCR4-Not complex component, Not1, CCR4-NOT transcription complex subunit 1, HEAT	--	0.997165	0.00409846	104.39	2	HES(0.997)S(0.003)FDDR	1.2223	1.08538	1.22618	1.13249		0.628478		1.02688	1.0158	1.02	1.00488	0.993146	0.939288	1.057	1.207	1.11		0.633		1.777
RC1G0283700	889	S	Putative CCR4-Not complex component, Not1, CCR4-NOT transcription complex subunit 1, HEAT	--	0.922284	0.0289536	70.389	2	HES(0.078)S(0.922)FDDR	-0.79081					0.968054		1.02688	1.0158	1.02	1.00488	0.993146	0.939288					0.975
RC1G0283700	1632	S	Putative CCR4-Not complex component, Not1, CCR4-NOT transcription complex subunit 1, HEAT	--	0.995441	0.000253524	99.442	2	LGS(0.995)LS(0.005)EPSLTTGAALEK	-0.9577	0.926314	0.785451	0.920701		1.17851	1.17856	1.02688	1.0158	1.02	1.00488	0.993146	0.939288	0.902	0.773	0.903		1.187	1.255	0.704	0.0148686
RC1G0283700	932	S	Putative CCR4-Not complex component, Not1, CCR4-NOT transcription complex subunit 1, HEAT	--	0.999371	3.19313e-06	62.95	2	LQNAVS(0.999)APS(0.001)MLSSASPGFVR	0.69829	0.667876				1.11448	1.16868	1.02688	1.0158	1.02	1.00488	0.993146	0.939288	0.65				1.122	1.244	0.549
RC1G0284100	21	S	Putative F-box domain, leucine-rich repeat domain, L domain-containing protein	--	0.992263	0.000577131	93.772	2	T(0.008)HS(0.992)LPDQVLK	-0.33452	1.29173	0.986248	1.22391		0.710071	0.82863
RC1G0286100	997	S	Protein transport protein sec16	--	0.999223	0.00110381	108.4	2	S(0.001)IS(0.999)EPDFGK	0.016915	1.02619	1.03822	1.00977	0.981136	0.945487	1.00273	1.04787	1.02233	1.1025	0.868353	1.00843	0.950522	0.979	1.016	0.916	1.13	0.938	1.055	0.932	0.334287
RC1G0286100	1004	S	Protein transport protein sec16	--	0.98331	2.27883e-20	157.7	2	SISEPDFGKS(0.983)PS(0.017)K	2.7586	0.876406	1.03357	0.959969	0.878501	1.09723	1.14279	1.04787	1.02233	1.1025	0.868353	1.00843	0.950522	0.836	1.011	0.871	1.012	1.088	1.202	0.823	0.0624811
RC1G0286200	144	S	Protein transport protein sec16	--	1	6.33067e-06	176.97	2	FPS(1)MDNIVQK	1.0676	0.95997	0.684127	1.08722	1.03545	1.14435	1.06656	1.05048	0.924293	1.02523				0.914	0.74	1.06
RC1G0286200	172	S	Protein transport protein sec16	--	0.999971	4.09062e-73	257.34	2	VAS(1)WSGSLSEASNPSVR	3.5108	0.879455	1.06013	0.949756	1.04625	1.0896	0.968407	1.05048	0.924293	1.02523				0.837	1.147	0.926
RC1G0286200	215	S	Protein transport protein sec16	--	0.825697	8.58457e-31	202.72	2	S(0.173)S(0.826)GS(0.001)LGDDLHEVEL	1.4791	1.06796	0.878292	1.08813	1.30924	0.829016	0.831864	1.05048	0.924293	1.02523				1.017	0.95	1.061
RC1G0286200	217	S	Protein transport protein sec16	--	0.999942	2.30516e-76	281.24	2	SSGS(1)LGDDLHEVEL	0.010995	0.877919	0.921899	0.950014	1.11407	1.05465	1.0665	1.05048	0.924293	1.02523				0.836	0.997	0.927
RC1G0286200	14	S	Protein transport protein sec16	--	0.980312	1.64012e-06	139.7	2	T(0.002)T(0.017)S(0.98)FHAVGGPEIK	-0.66429	0.983752	0.857106	0.998296	1.00064	1.06817	1.07985	1.05048	0.924293	1.02523				0.936	0.927	0.974
RC1G0286300	226	S	Putative transcription factor C2H2 family	--	0.932466	3.00367e-43	220.96	2	QS(0.932)PS(0.068)ALVPLQAPLPVPTQVSSASFWR	3.4987	0.923932	0.717817	0.770828	1.10166	1.25263	1.20133
RC1G0287000	148	S	Putative vesicle-associated membrane-protein-associated protein	--	1	9.13349e-199	260.21	2	AS(1)VDNGNFNDSEFK	0.16493	0.898641	0.674262	0.819127	1.2385	1.14284	1.19405	1.00183	0.992326	1.06126	1.03145	1.04028	0.872859	0.897	0.679	0.772	1.201	1.099	1.368	0.64	0.0119347
RC1G0287000	139	S	Putative vesicle-associated membrane-protein-associated protein	--	1	2.68118e-66	227.5	2	VNYVDPPRPPS(1)PVREGS(1)EEGS(0.353)S(0.647)PR	0.19554	0.957699	1.51596	0.835184	0.970536	0.877665	0.86879	1.00183	0.992326	1.06126	1.03145	1.04028	0.872859	0.956	1.528	0.787	0.941	0.844	0.995	1.177	0.571063
RC1G0287000	143	S	Putative vesicle-associated membrane-protein-associated protein	--	0.999996	9.58519e-38	142.99	3	VNYVDPPRPPS(1)PVREGS(1)EEGS(1)S(1)PR	-0.91718	1.32215	1.00525	1.14393	1.07388	0.908553	0.576107	1.00183	0.992326	1.06126	1.03145	1.04028	0.872859	1.32	1.013	1.078	1.041	0.873	0.66	1.325	0.132211
RC1G0287000	144	S	Putative vesicle-associated membrane-protein-associated protein	--	0.999996	9.13349e-199	260.21	3	VNYVDPPRPPS(1)PVREGS(1)EEGS(1)S(1)PR	-0.91718	1.0024	0.975103	1.01004	1.0119	1.00017	0.998422	1.00183	0.992326	1.06126	1.03145	1.04028	0.872859	1.001	0.983	0.952	0.981	0.961	1.144	0.951	0.455627
RC1G0287000	133	S	Putative vesicle-associated membrane-protein-associated protein	--	1	1.42252e-80	228.55	2	VNYVDPPRPPS(1)PVR	0.64769	0.949087	0.893358	0.867264	1.05671	1.09308	1.12501	1.00183	0.992326	1.06126	1.03145	1.04028	0.872859	0.947	0.9	0.817	1.024	1.051	1.289	0.792	0.0533594
RC1G0288900	132	S	Putative vesicle-associated membrane-protein-associated protein	--	1	3.81102e-23	172.01	3	VIYFPANPPS(1)PVPEGS(0.108)DEGS(0.51)S(0.382)PR	-1.5894	1.09014	1.18782	1.08326	0.88043	0.906103	0.871523
RC1G0288900	138	S	Putative vesicle-associated membrane-protein-associated protein	--	0.965715	2.2238e-12	136.39	3	VIYFPANPPSPVPEGS(0.966)DEGS(0.292)S(0.742)PR	0.85146	1.02536		0.838669	1.10607	1.02469
RC1G0288900	142	S	Putative vesicle-associated membrane-protein-associated protein	--	0.855271	4.21722e-50	186.81	3	VIYFPANPPSPVPEGS(0.936)DEGS(0.855)S(0.209)PR	-2.3815	2.44964	1.05056	0.0994803	0.791009	0.859495	0.826694
RC1G0288900	143	S	Putative vesicle-associated membrane-protein-associated protein	--	0.958168	2.53664e-39	186.21	2	VIYFPANPPS(1)PVPEGS(0.002)DEGS(0.04)S(0.958)PR	-0.63302	0.174999	1.67007	1.36817	0.188774	1.40526	1.17362
RC1G0289700	86	S	IRK-interacting protein	--	0.999483	5.46143e-11	117.62	3	IIPTKPNLGETQVQS(0.999)PELSTITR	0.73151	1.28673	1.11002	1.16833	0.790152	0.836522	0.837769
RC1G0289700	97	S	IRK-interacting protein	--	0.972216	0.0101998	58.889	2	S(0.026)LS(0.972)KT(0.002)QIR	0.59461				0.940606		1.01085
RC1G0289700	64	S	IRK-interacting protein	--	0.975739	8.75906e-06	93.495	3	VVVIKPDGARS(0.976)PT(0.57)S(0.454)PELR	-1.3601	1.44792	0.990686	1.07511	0.894464	1.22383	0.400957
RC1G0289700	67	S	IRK-interacting protein	--	0.960424	0.00537681	97.277	2	S(0.001)PT(0.039)S(0.96)PELR	-0.49827		0.405903	1.13855		1.42398
RC1G0289900	162	S	Golgi SNAP receptor complex member 1	--	0.995889	8.48398e-48	177.04	3	AAIHGS(0.996)VS(0.004)HIDEVISQAQTTR	1.0978			0.831727	1.04616	1.03155	1.00664	0.997643	0.897538	0.98646	1.10592	1.1086	0.903838			0.843	0.946	0.931	1.114	0.846
RC1G0289900	147	S	Golgi SNAP receptor complex member 1	--	0.999795	0.00411126	108.93	2	ASGSMS(1)PR	1.375	0.817089	0.969144	1.03071	1.08206	1.01856	1.06825	0.997643	0.897538	0.98646	1.10592	1.1086	0.903838	0.819	1.08	1.045	0.978	0.919	1.182	0.956	0.708433
RC1G0289900	182	S	Golgi SNAP receptor complex member 1	--	1	0.0221515	50.834	2	AVLGS(1)QR	4.9878	1.13534					0.882587	0.997643	0.897538	0.98646	1.10592	1.1086	0.903838	1.138					0.976	1.166
RC1G0289900	138	S	Golgi SNAP receptor complex member 1	--	0.989049	0.000149764	77.996	3	EHAELLT(0.005)S(0.005)VRDDIS(0.989)EYK	-1.2304	0.710391		1.03887	1.07671	1.1515		0.997643	0.897538	0.98646	1.10592	1.1086	0.903838	0.712		1.053	0.974	1.039		0.877	0.528431
RC1G0289900	52	S	Golgi SNAP receptor complex member 1	--	0.999995	4.50152e-109	277.96	2	FTQGGGYVESGS(1)PPVGSSR	-0.74207	0.940935	1.12507	1.01606	1.19527	0.828342	0.901907	0.997643	0.897538	0.98646	1.10592	1.1086	0.903838	0.943	1.254	1.03	1.081	0.747	0.998	1.142	0.382217
RC1G0290500	88	S	Coiled-coil domain-containing protein	--	1	0.0104011	72.038	2	DAS(1)PQLR	-2.8784	0.855009	0.836188	0.758389	1.21453	1.19109	1.1179
RC1G0292600	95	S	IRK-interacting protein-like	--	1	5.49577e-07	98.868	2	ENNPS(1)PVCVS(0.992)PQDS(0.008)R	-2.859		1.05724		0.918932	1.00362	0.980094	0.903075	0.929727	1.20082	1.02196	1.06057	0.88384		1.137		0.899	0.946	1.109	1.155
RC1G0292600	100	S	IRK-interacting protein-like	--	0.997728	1.34448e-11	155.96	2	ENNPS(1)PVCVS(0.998)PQDS(0.002)R	-4.3944	0.929211	1.18057		1.12935	0.961429	0.808425	0.903075	0.929727	1.20082	1.02196	1.06057	0.88384	1.029	1.27		1.105	0.907	0.915	1.178	0.249844
RC1G0294400	379	S	Putative transketolase and transaldolase	--	0.872241	7.24218e-18	153.61	4	QNLGWPYEPFHVPEDVKS(0.872)HWS(0.128)R	-1.2626	1.32818	1.19167	1.23707	0.667629		0.645901	0.942104	0.935453	0.911741	1.08242	1.07187	1.05642	1.41	1.274	1.357	0.617		0.611	2.194	0.000255116
RC1G0294400	87	S	Putative transketolase and transaldolase	--	0.981191	0.000985757	90.306	2	TTET(0.019)S(0.981)LVEK	1.0469	0.838369	0.876605	0.879809	1.22092	1.14542	1.01773	0.942104	0.935453	0.911741	1.08242	1.07187	1.05642	0.89	0.937	0.965	1.128	1.069	0.963	0.884	0.0788547
RC1G0297300	55	S	Putative myeloid leukemia factor	--	0.999875	3.64934e-16	64.092	2	DGGIIVEELDS(1)DDDGEEDEVTGDGR	2.6476	0.681543			1.28036	1.07863	0.903627
RC1G0297400	42	S	S-acyltransferase	--	0.950903	8.65558e-06	46.278	3	RIPALQGLEYPS(0.049)KPEFDS(0.951)QDF	5.519	1.04493							1.14812		0.883131		0.968752
RC1G0301000	538	S	ATP-dependent DNA helicase 2 subunit KU80	--	0.906073	4.53272e-32	118.65	4	EKPS(0.906)VS(0.094)DEREDPMDISDQTNSNEHTSGIK	0.53893	1.17816				0.844632
RC1G0301000	540	S	ATP-dependent DNA helicase 2 subunit KU80	--	0.969262	3.39841e-71	179.33	4	EKPS(0.031)VS(0.969)DEREDPMDISDQTNSNEHTSGIK	1.5249		1.2242	1.16163	1.07453	0.756572	0.762886
RC1G0301600	484	S	Putative RNA-directed DNA polymerase	--	0.982029	0.0284938	46.033	2	LSAQS(0.018)LPS(0.982)R	0.69346		1.0395
RC1G0303000	813	S	Putative Sec7 domain, mon2, dimerization and cyclophilin-binding domain-containing protein	--	0.999823	3.38311e-36	211.35	3	DKDASGKIS(1)PT(0.356)S(0.644)PQGWK	-1.332	1.37941	1.3908	1.43475	0.645227	0.580746	0.630955	1.03181	1.0309	1.03102	0.982125	1.02156	0.902585	1.337	1.349	1.392	0.657	0.568	0.699	2.12	0.000273209
RC1G0303000	816	S	Putative Sec7 domain, mon2, dimerization and cyclophilin-binding domain-containing protein	--	0.988982	3.49365e-20	155.56	2	ISPT(0.011)S(0.989)PQGWK	-0.72478	0.318339	1.7651	1.79886	0.754527	0.662837	0.723344	1.03181	1.0309	1.03102	0.982125	1.02156	0.902585	0.309	1.712	1.745	0.768	0.649	0.801	1.698	0.653815
RC1G0303000	1037	S	Putative Sec7 domain, mon2, dimerization and cyclophilin-binding domain-containing protein	--	1	4.35487e-23	162.14	3	EDHGGS(1)GRPDDDSER	0.45608	0.49439	0.947091	0.835214	1.15124	1.14581	1.38123	1.03181	1.0309	1.03102	0.982125	1.02156	0.902585	0.479	0.919	0.81	1.172	1.122	1.53	0.577	0.0600304
RC1G0303000	1044	S	Putative Sec7 domain, mon2, dimerization and cyclophilin-binding domain-containing protein	--	0.999996	3.4186e-11	89.636	4	EDHGGSGRPDDDS(1)ERLR	4.6986	1.23757	1.05261	1.05861	0.866013	1.06445	0.74079	1.03181	1.0309	1.03102	0.982125	1.02156	0.902585	1.199	1.021	1.027	0.882	1.042	0.821	1.183	0.125438
RC1G0303500	20	S	Kinesin-like protein	--	1	0.0082246	77.358	2	LDRPVS(1)FR	0.9311	0.806608		0.897811		1.16617	1.08754
RC1G0304800	141	S	Putative microtubule-severing ATPase	--	0.97424	0.000180733	144.2	2	TLHPST(0.026)S(0.974)MPATR	-0.056324	0.822581	0.819733	0.94087	1.21125		1.21268	1.01176	1.0402	0.847524	0.956777	1.09503	1.04871	0.813	0.788	1.11	1.266		1.156	0.746	0.127296
RC1G0306500	53	S	BEACH domain-containing protein C2 isoform X2	--	0.999995	2.24527e-62	202.82	2	NS(1)VTLQVTDSVPK	0.2656	1.31521	1.65868	1.75224	0.48631	0.457878	0.412904	1.12118	1.13785	1.04283	0.926056	0.898207	0.873884	1.173	1.458	1.68	0.525	0.51	0.472	2.861	0.000675118
RC1G0306500	1794	S	BEACH domain-containing protein C2 isoform X2	--	0.938279	0.0184465	74.524	2	RDS(0.938)S(0.062)LLER	-0.40107					0.968054		1.12118	1.13785	1.04283	0.926056	0.898207	0.873884					1.078
RC1G0306500	1795	S	BEACH domain-containing protein C2 isoform X2	--	0.996894	0.00708526	136.06	2	RDS(0.003)S(0.997)LLER	0.24204	0.877065	0.891557	0.907822	1.07541	1.07865	1.15018	1.12118	1.13785	1.04283	0.926056	0.898207	0.873884	0.782	0.784	0.871	1.161	1.201	1.316	0.663	0.00133954
RC1G0306500	2227	S	BEACH domain-containing protein C2 isoform X2	--	0.999958	7.36527e-06	83.358	2	INFIVDNSDVNGS(1)LDELDCK	2.8622				0.986193			1.12118	1.13785	1.04283	0.926056	0.898207	0.873884				1.065
RC1G0306500	1808	S	BEACH domain-containing protein C2 isoform X2	--	0.810988	1.40885e-06	142.73	2	LHT(0.001)FS(0.811)S(0.188)FQKPLEQPEK	-2.1434	1.04493						1.12118	1.13785	1.04283	0.926056	0.898207	0.873884	0.932
RC1G0306500	1809	S	BEACH domain-containing protein C2 isoform X2	--	0.994269	3.1598e-123	244.64	2	LHTFS(0.006)S(0.994)FQKPLEQPEK	-0.94701	0.957979	0.930684	0.94901	1.05869	1.03675	1.05741	1.12118	1.13785	1.04283	0.926056	0.898207	0.873884	0.854	0.818	0.91	1.143	1.154	1.21	0.736	0.000997546
RC1G0306500	1069	S	BEACH domain-containing protein C2 isoform X2	--	0.999973	1.03532e-12	212.93	2	MTS(1)ASESTFIK	0.73645	0.994982	0.931432	0.962545	1.02999	1.02211	1.05214	1.12118	1.13785	1.04283	0.926056	0.898207	0.873884	0.887	0.819	0.923	1.112	1.138	1.204	0.761	0.00295348
RC1G0306500	96	S	BEACH domain-containing protein C2 isoform X2	--	0.766613	5.65771e-23	181.35	3	NVGASHSSHVES(0.013)NRS(0.767)S(0.767)NS(0.454)DNAR	0.31023	0.563564		0.985		1.42853		1.12118	1.13785	1.04283	0.926056	0.898207	0.873884	0.503		0.945		1.59		0.455
RC1G0306500	97	S	BEACH domain-containing protein C2 isoform X2	--	0.766613	6.50799e-23	148.35	3	NVGASHSSHVES(0.013)NRS(0.767)S(0.767)NS(0.454)DNAR	0.31023	1.41769		0.941234	0.593811	1.36505	0.666484	1.12118	1.13785	1.04283	0.926056	0.898207	0.873884	1.264		0.903	0.641	1.52	0.763	1.112	0.680115
RC1G0306500	2962	S	BEACH domain-containing protein C2 isoform X2	--	0.996655	0.000990642	103.69	2	TFS(0.997)GS(0.003)WDSK	-1.5581	0.904469		0.922584	0.909477	1.07696	1.13733	1.12118	1.13785	1.04283	0.926056	0.898207	0.873884	0.807		0.885	0.982	1.199	1.301	0.729	0.071206
RC1G0307600	499	S	Putative C2 domain, calcium-dependent lipid-binding transcriptional regulator, plant	--	0.990583	9.69628e-33	214.01	2	KKS(0.991)GS(0.012)T(0.021)T(0.955)PVNS(0.021)IQENGGAK	-5.3166	0.531	0.575576	0.8087	1.3424	1.30678	1.37037	0.929466	0.877714	0.903882	1.14547	1.00116	1.14231	0.571	0.656	0.895	1.172	1.305	1.2	0.577	0.0143498
RC1G0307600	501	S	Putative C2 domain, calcium-dependent lipid-binding transcriptional regulator, plant	--	0.834402	9.26053e-25	153.97	2	S(0.151)GS(0.834)T(0.051)T(0.964)PVNSIQENGGAKPR	-10.018	0.91833				0.967026	1.08427	0.929466	0.877714	0.903882	1.14547	1.00116	1.14231	0.988				0.966	0.949	1.032
RC1G0311300	384	S	Putative RNA helicase	--	0.993963	0.000514876	117.21	2	MS(0.006)S(0.994)PEKWEAK	0.60172	1.04942	1.05812		0.966247	0.936955	0.995311
RC1G0311300	448	S	Putative RNA helicase	--	0.999998	0.00168109	96.946	2	YSADMS(1)PVK	-2.6026	1.14494	1.08808	1.24782	0.877349	0.781081	0.882367
RC1G0312100	29	S	Putative transcription factor TCP family	--	0.99948	6.07541e-06	128.28	2	AETDS(0.999)PPSQALVLK	-7.092	0.65461	0.393407	0.599008	1.3233	1.40071	1.55296
RC1G0312100	47	S	Putative transcription factor TCP family	--	0.999999	9.79862e-14	104.3	2	S(1)PALTMAVSK	-2.3003	1.01459	1.24364	1.18499	0.919179	0.80975	0.849415
RC1G0315200	126	S	AP2/ERF transcription factor SNZ	--	1	2.18761e-29	226.06	2	QLS(1)PSAAAVAEER	1.7271	1.16844	1.14458	1.04818	0.909807	0.904863	0.845667
RC1G0315600	48	S	Putative chromatin regulator PHD family	--	1	0.00398355	101.82	2	PMFEIES(1)R	-1.0798				1.01023	0.977408	0.933304
RC1G0315900	207	S	Putative nucleotide-binding alpha-beta plait domain-containing protein	--	1	7.06777e-05	162.16	3	DRAS(1)PDYGHGSR	-0.58945	0.655135	0.76748	0.755692	1.24912	1.25211	1.27439
RC1G0315900	235	S	Putative nucleotide-binding alpha-beta plait domain-containing protein	--	0.999999	0.0373619	79.311	2	RS(1)PDYER	0.01556	0.428927				1.27281	1.2316
RC1G0318900	86	S	Putative UBX domain-containing protein 2/7	--	0.999968	0.00599191	72.327	2	S(1)FKPSLLLDR	-3.7609		0.818769			1.0568	1.08277
RC1G0319700	119	S	Putative transcription factor & lipid binding Homobox-WOX family	--	1	1.86652e-67	179.27	2	SGSDNMDGAGS(1)GDEGDAADNSNPR	-0.45969	0.590962	0.977748	1.00826	1.17534	1.09569	1.12266
RC1G0319800	9	S	Shaggy-related protein kinase theta-like	--	1	0.00327595	144.47	2	LKS(1)IASGR	0.57827	1.20567	1.27223	1.29578	0.77774	0.742093	0.745222
RC1G0319800	297	S	Shaggy-related protein kinase theta-like	--	0.867758	7.68337e-17	190.68	2	MLVPGEANIS(0.868)Y(0.132)ICSR	0.1069	1.34731		1.35618	0.663759		0.658356
RC1G0319800	55	S	Shaggy-related protein kinase theta-like	--	0.90057	1.54842e-31	182.09	2	S(0.05)T(0.05)S(0.901)MESAASTSSASSVAK	-3.1072	1.04884	1.18331	1.29656	0.824096	0.820332	0.848618
RC1G0323100	454	S	Putative C2 domain-containing protein	--	1	2.7973e-07	136.39	2	FTPEAEPEERS(1)EYR	-0.076555	0.774481	0.70456	0.899416	1.14885	1.19899	1.2349	0.88838	0.851353	0.898233	1.10968	1.12949	1.12286	0.872	0.828	1.001	1.035	1.062	1.1	0.845	0.0444815
RC1G0323100	458	S	Putative C2 domain-containing protein	--	1	8.14086e-09	98.889	2	S(1)GEGAETEESYGGWK	2.5789	0.933059	0.894532	0.948821	1.09857	1.0798	1.03219	0.88838	0.851353	0.898233	1.10968	1.12949	1.12286	1.05	1.051	1.056	0.99	0.956	0.919	1.102	0.0106492
RC1G0323200	168	S	Putative C2 domain-containing protein	--	1	0.0103552	72.365	2	EQPS(1)GEVGLGGR	-1.4269	1.24094	1.01826	0.949202		0.917418	0.904314	0.974397	0.9328	0.944134	1.06027	1.06792	1.02048	1.274	1.092	1.005		0.859	0.886	1.288	0.0710619
RC1G0323200	61	S	Putative C2 domain-containing protein	--	0.887481	4.58001e-06	40.132	2	GSNPEWNES(0.001)FLFT(0.111)IS(0.887)DDEVK	3.3727				0.986193			0.974397	0.9328	0.944134	1.06027	1.06792	1.02048				0.93
RC1G0323200	309	S	Putative C2 domain-containing protein	--	0.983294	0.0185604	53.028	2	HS(0.983)S(0.017)FDEER	-1.6439				0.986193			0.974397	0.9328	0.944134	1.06027	1.06792	1.02048				0.93
RC1G0323200	310	S	Putative C2 domain-containing protein	--	0.996679	0.00429463	138.23	2	HS(0.003)S(0.997)FDEER	-2.0561	1.01617	1.07311			0.963407		0.974397	0.9328	0.944134	1.06027	1.06792	1.02048	1.043	1.15			0.902		1.216
RC1G0323200	26	S	Putative C2 domain-containing protein	--	1	0.000285859	134.2	2	IS(1)PYAVLTVK	-0.22794	1.20165	1.25209	1.20482	0.800437	0.777697	0.797761	0.974397	0.9328	0.944134	1.06027	1.06792	1.02048	1.233	1.342	1.276	0.755	0.728	0.782	1.7	7.86917e-05
RC1G0323200	135	S	Putative C2 domain-containing protein	--	0.829618	2.48879e-13	63.95	3	LGLTFTPES(0.006)GFEPGRS(0.83)DFES(0.158)GEHGEEGS(0.006)GGWK	1.0863	1.00754		0.893451	1.03455	1.05837		0.974397	0.9328	0.944134	1.06027	1.06792	1.02048	1.034		0.946	0.976	0.991		1.007	0.91215
RC1G0323200	139	S	Putative C2 domain-containing protein	--	0.999062	5.34988e-08	78.75	3	SDFES(0.999)GEHGEEGS(0.001)GGWK	-0.46458	1.06921	1.04718	0.941482	1.07914	0.872135	0.997812	0.974397	0.9328	0.944134	1.06027	1.06792	1.02048	1.097	1.123	0.997	1.018	0.817	0.978	1.144	0.148217
RC1G0323200	147	S	Putative C2 domain-containing protein	--	1	1.03748e-35	188.98	2	SDFESGEHGEEGS(1)GGWK	-0.053785	0.989876	1.12749	0.975304	0.971065	0.946209	0.995797	0.974397	0.9328	0.944134	1.06027	1.06792	1.02048	1.016	1.209	1.033	0.916	0.886	0.976	1.173	0.0651584
RC1G0323200	153	S	Putative C2 domain-containing protein	--	0.81662	2.21858e-33	110.79	4	SDFESGEHGEEGS(0.025)GGWKQS(0.817)S(0.158)HGEDIPGGWK	3.2953	0.922922	1.0508	1.02106	0.973423	0.99049	1.03827	0.974397	0.9328	0.944134	1.06027	1.06792	1.02048	0.947	1.127	1.081	0.918	0.927	1.017	1.102	0.195807
RC1G0323200	154	S	Putative C2 domain-containing protein	--	0.983827	9.36856e-07	162	2	QS(0.016)S(0.984)HGEDIPGGWK	3.1074	1.00108	1.1177	0.947497		0.986679		0.974397	0.9328	0.944134	1.06027	1.06792	1.02048	1.027	1.198	1.004		0.924		1.165
RC1G0323900	402	S	Putative digalactosyldiacylglycerol synthase	--	0.984712	3.18337e-09	109.82	3	LS(0.008)ES(0.985)PS(0.007)KNFMSTSLNLGGK	-2.084	0.910711	1.10085	1.06944				0.929818	0.900428	1.02111	1.12611	1.05727	0.965265	0.979	1.223	1.047
RC1G0323900	404	S	Putative digalactosyldiacylglycerol synthase	--	0.999659	2.00382e-51	191.62	3	LSESPS(1)KNFMSTSLNLGGK	-1.1834	1.17307	1.12584	1.04524	0.94818	0.86533	0.863509	0.929818	0.900428	1.02111	1.12611	1.05727	0.965265	1.262	1.25	1.024	0.842	0.818	0.895	1.384	0.0117575
RC1G0324000	23	S	Lissencephaly-1	--	0.869451	3.22426e-26	82.936	3	DQLLPY(0.057)AES(0.869)DLGDDDT(0.071)ADCS(0.002)EPILYSASFEELAK	-0.21609			0.834038		1.12871		0.861783	0.904335	0.81533	1.16232	1.13873	1.1175			1.023		0.991		1.032
RC1G0324000	257	S	Lissencephaly-1	--	1	0.00139544	160.62	2	LEEVNKS(1)VK	-0.29384	0.990375	1.04268	1.09039	0.976255	0.952313	0.951794	0.861783	0.904335	0.81533	1.16232	1.13873	1.1175	1.149	1.153	1.337	0.84	0.836	0.852	1.439	0.00197499
RC1G0324000	220	S	Lissencephaly-1	--	0.959159	2.03423e-14	62.225	3	VIQDSSISWKPTTVTAEGES(0.001)IAGT(0.008)PS(0.016)VT(0.016)EAPILRS(0.959)PAK	1.135				1.08456	0.871497		0.861783	0.904335	0.81533	1.16232	1.13873	1.1175				0.933	0.765
RC1G0324000	235	S	Lissencephaly-1	--	0.999999	0.0227266	83.623	2	YAS(1)IERR	-0.36113			1				0.861783	0.904335	0.81533	1.16232	1.13873	1.1175			1.226
RC1G0325100	38	S	Putative serine C-palmitoyltransferase	--	0.878837	0.00640033	78.673	2	KPS(0.045)S(0.045)S(0.879)S(0.031)APS(0.001)IVDPK	-3.3837		1.0395
RC1G0327900	47	S	Putative oxidoreductase	--	0.99007	7.95865e-07	108.41	2	TAEALIPLLQLS(0.01)DS(0.99)PR	1.1357	1.12805	0.823002	1.15338		0.926156	0.984189
RC1G0329500	274	S	Putative glutathione-regulated potassium-efflux system protein KefB	--	0.986821	1.72699e-64	231.71	2	GTGSLDAS(0.013)RES(0.987)DGEHDS(1)EDDEK	-5.9786	0.487076		0.265676	1.36311	1.3866	1.40448	0.996694	0.9895	0.984912	1.02983	1.01247	0.986595	0.489		0.27	1.324	1.37	1.424	0.276	0.00945788
RC1G0329500	280	S	Putative glutathione-regulated potassium-efflux system protein KefB	--	1	1.72603e-29	136.47	2	GTGSLDAS(0.013)RES(0.987)DGEHDS(1)EDDEK	-5.9786			0.443043	1.13661	1.13501	1.19031	0.996694	0.9895	0.984912	1.02983	1.01247	0.986595			0.45	1.104	1.121	1.206	0.393
RC1G0329500	456	S	Putative glutathione-regulated potassium-efflux system protein KefB	--	0.999999	1.10514e-190	350.49	2	ITQSVEETTQTADLS(1)DHEK	-2.6657	0.876482	0.758494	0.897713	1.15362	1.14649	1.13984	0.996694	0.9895	0.984912	1.02983	1.01247	0.986595	0.879	0.767	0.911	1.12	1.132	1.155	0.751	0.00552435
RC1G0331000	425	S	Heat-inducible transcription repressor	--	0.778986	2.56168e-26	132.57	3	AAS(0.779)S(0.22)KPS(0.001)FDLEDWDQFSSLK	-1.0008	0.880209	1.05322	1.03537	0.933938		1.12277	1.05558	1.00325	1.09021	0.965753	0.972688	0.912517	0.834	1.05	0.95	0.967		1.23	0.86	0.319177
RC1G0331000	429	S	Heat-inducible transcription repressor	--	0.798606	0.00105789	67.199	3	AAS(0.101)S(0.101)KPS(0.799)FDLEDWDQFSSLK	0.15254		1.0395					1.05558	1.00325	1.09021	0.965753	0.972688	0.912517		1.036
RC1G0331000	767	S	Heat-inducible transcription repressor	--	0.99963	3.77384e-07	65.747	3	EQAS(1)PVSDVVPTAGLGCTHLWLQSR	1.4212	1.06025		1.06306			0.8911	1.05558	1.00325	1.09021	0.965753	0.972688	0.912517	1.004		0.975			0.977	1.013
RC1G0331000	83	S	Heat-inducible transcription repressor	--	1	1.81142e-26	125.75	3	HHDVS(1)DEEGWIAIPYK	-2.1159	1.14427	0.884009	1.04894	0.990239	0.96737	0.968289	1.05558	1.00325	1.09021	0.965753	0.972688	0.912517	1.084	0.881	0.962	1.025	0.995	1.061	0.95	0.434593
RC1G0331000	742	S	Heat-inducible transcription repressor	--	0.994947	0.0121653	83.623	2	HYS(0.995)T(0.005)MQR	0.023843			0.85497			1.10631	1.05558	1.00325	1.09021	0.965753	0.972688	0.912517			0.784			1.212	0.647
RC1G0331000	178	S	Heat-inducible transcription repressor	--	0.966345	4.90157e-45	164.22	2	KGES(0.033)S(0.966)PDSQGTDQNGETLSK	-3.2096	0.654863	0.714855	0.81078	1.89296	0.936926	0.954125	1.05558	1.00325	1.09021	0.965753	0.972688	0.912517	0.62	0.713	0.744	1.96	0.963	1.046	0.523	0.0609522
RC1G0331000	749	S	Heat-inducible transcription repressor	--	1	2.31214e-81	299.46	2	LNS(1)APSILTNQK	0.10649	0.946183	0.823163	0.884602	1.05605	1.09617	1.17376	1.05558	1.00325	1.09021	0.965753	0.972688	0.912517	0.896	0.82	0.811	1.094	1.127	1.286	0.721	0.00518193
RC1G0331000	752	S	Heat-inducible transcription repressor	--	0.999949	0.000377019	135.13	2	LNSAPS(1)ILTNQK	-4.5641	0.908422	0.833926	0.871476	1.15759	1.10273	1.10532	1.05558	1.00325	1.09021	0.965753	0.972688	0.912517	0.861	0.831	0.799	1.199	1.134	1.211	0.703	0.000289212
RC1G0331000	376	S	Heat-inducible transcription repressor	--	0.999985	6.6044e-61	137.65	3	PLS(1)PPLTSDSGIGGTPQKPTSGSQIFSHFR	1.06	0.549812	0.627569		1.2201	1.31822	1.22822	1.05558	1.00325	1.09021	0.965753	0.972688	0.912517	0.521	0.626		1.263	1.355	1.346	0.434	0.00149217
RC1G0331000	406	S	Heat-inducible transcription repressor	--	0.998755	9.07599e-52	211.9	2	S(0.001)YS(0.999)MSSLPQNTTQPPAPIK	-0.10012	0.962559	0.904736	0.944177	1.02454	1.07971	1.07253	1.05558	1.00325	1.09021	0.965753	0.972688	0.912517	0.912	0.902	0.866	1.061	1.11	1.175	0.801	0.00270821
RC1G0331800	81	S	Putative RNA helicase	--	0.929559	1.357e-05	118.42	2	GQLGGS(0.93)T(0.069)S(0.001)ADSAVDEVEK	3.0508	0.989707	1.01082	1.13444	0.991261		0.909045	1.01301	0.99587	0.964242	1.03058	1.0354	0.960909	0.977	1.015	1.177	0.962		0.946	1.107	0.27253
RC1G0331800	83	S	Putative RNA helicase	--	0.838078	0.000726521	73.805	2	GQLGGS(0.004)T(0.142)S(0.838)ADS(0.015)AVDEVEK	2.4936		1.17916		0.731362	1.29777	0.756958	1.01301	0.99587	0.964242	1.03058	1.0354	0.960909		1.184		0.71	1.253	0.788	1.291
RC1G0331800	86	S	Putative RNA helicase	--	0.999262	6.04957e-12	129.02	2	GQLGGSTS(0.001)ADS(0.999)AVDEVEK	-2.4782	0.893182	1.26762	0.955465	0.964295	0.992445	0.934604	1.01301	0.99587	0.964242	1.03058	1.0354	0.960909	0.882	1.273	0.991	0.936	0.959	0.973	1.097	0.499511
RC1G0332600	87	S	Putative remorin	--	1	0.00384781	171.34	2	EKS(1)MS(1)FVR	3.1859	1.07723	1.46609	1.32829	0.608578	1.20922	0.351891	1.04767	1.01646	1.1698	1.01026	0.888853	0.86695	1.028	1.442	1.135	0.602	1.36	0.406	1.522	0.217679
RC1G0332600	89	S	Putative remorin	--	1	0.00789385	103.69	2	EKS(1)MS(1)FVR	3.1859	0.748394	1.35115	0.906933	0.282987	1.73291		1.04767	1.01646	1.1698	1.01026	0.888853	0.86695	0.714	1.329	0.775	0.28	1.95		0.842	0.810755
RC1G0332600	70	S	Putative remorin	--	1	1.08966e-83	287.51	2	KPS(1)ASHDR	1.1762	1.35423	1.2152	1.26413	0.722498	0.733856	0.753782	1.04767	1.01646	1.1698	1.01026	0.888853	0.86695	1.293	1.196	1.081	0.715	0.826	0.869	1.481	0.00728518
RC1G0333000	226	S	Putative C2 domain, phosphoribosyltransferase	--	0.999966	9.4783e-52	220.49	2	MYS(1)GSSSQPSDYMLK	1.8966	1.09272	1.07188	1.06453	0.917129	0.932166	0.933041	1.1993	1.18771	1.27993	0.788347	0.804149	0.740555	0.911	0.902	0.832	1.163	1.159	1.26	0.738	0.00156532
RC1G0333000	151	S	Putative C2 domain, phosphoribosyltransferase	--	0.947408	5.79e-05	80.175	2	SSNPLPAMDS(0.037)S(0.015)MDRGS(0.947)R	-1.0612		1.0395					1.1993	1.18771	1.27993	0.788347	0.804149	0.740555		0.875
RC1G0336600	103	S	Putative PPC domain, AT hook, DNA-binding protein	--	0.756841	1.03489e-15	89.847	2	YGPDGT(0.023)VS(0.757)LALS(0.141)PS(0.008)S(0.001)S(0.027)S(0.042)NPGMVASSPK	-0.35026					0.962327	0.9719
RC1G0336600	107	S	Putative PPC domain, AT hook, DNA-binding protein	--	0.99946	3.0024e-89	201.49	3	KYGPDGTVSLALS(0.999)PS(0.001)SSSNPGMVAS(0.181)S(0.819)PK	-2.1022	0.844311	1.44586	1.70377		0.548814	0.512444
RC1G0336600	110	S	Putative PPC domain, AT hook, DNA-binding protein	--	0.839117	2.18205e-74	216.26	3	KYGPDGTVSLALS(0.002)PS(0.12)S(0.839)S(0.028)S(0.001)NPGMVAS(0.005)S(0.005)PK	0.25998	1.21796					0.806198
RC1G0336600	112	S	Putative PPC domain, AT hook, DNA-binding protein	--	0.915009	1.60293e-52	189.33	2	YGPDGTVS(0.002)LALS(0.003)PS(0.003)S(0.001)S(0.076)S(0.915)NPGMVASSPK	-0.78056				0.986193
RC1G0336600	120	S	Putative PPC domain, AT hook, DNA-binding protein	--	0.920812	3.0024e-89	201.49	3	KYGPDGTVSLALS(0.999)PS(0.001)SSSNPGMVAS(0.079)S(0.921)PK	-0.10935		0.980102	1.28678	1.37172	0.689923	0.644201
RC1G0341800	388	S	Putative triacylglycerol lipase	--	1	0.00031152	120.21	3	GHS(1)QEHEAALRK	-0.69042	0.837853	0.980066	0.95632	1.04946	1.06277	1.09859
RC1G0341800	444	S	Putative triacylglycerol lipase	--	1	7.50242e-09	216.04	2	SES(1)WDDFVER	-2.3939	0.979352	1.01177	1.00368	0.991287	1.03863	0.973618
RC1G0341800	433	S	Putative triacylglycerol lipase	--	0.999325	0.00170389	115.79	2	STGGS(0.999)PS(0.001)EPLKK	-3.8893	0.892846	1.06469		1.10583
RC1G0341900	12	S	Beta-amylase	--	0.841484	4.32781e-08	50.521	3	LIGT(0.159)S(0.841)EEDDEEEMDMDVKEEGDGDDDEDVEK	3.9044					0.968054
RC1G0342800	1422	S	Putative mediator complex, subunit Med12	--	0.993809	2.40836e-31	173.19	2	NQYQLS(0.994)PES(0.006)HDSNTK	-1.6582		1.11302	1.17294	0.827101	0.849197	1.00525
RC1G0347400	16	S	Putative major intrinsic protein	--	1	0.0013986	140.57	2	LGANKFS(1)ER	-1.7918	1.39477	1.12776	1.25617	0.685839	0.922476	0.652927	0.816401	0.855919	0.896823	1.14329	1.08085	1.20672	1.708	1.318	1.401	0.6	0.853	0.541	2.22	0.00689887
RC1G0348900	96	S	ATG8-interacting protein 2	--	0.830795	0.00331039	72.031	2	DAVDEIS(0.831)T(0.169)EEGGR	1.5222					0.968054		1.03088	1.04444	1.01953		0.885108	1.02004					1.094
RC1G0348900	103	S	ATG8-interacting protein 2	--	0.999984	5.65043e-05	117.9	2	DAVDEISTEEGGRS(1)R	-1.0213	0.427259		1.03313	1.53647			1.03088	1.04444	1.01953		0.885108	1.02004	0.414		1.013
RC1G0348900	209	S	ATG8-interacting protein 2	--	1	5.78952e-51	186.81	2	S(1)MKDDKFDVSDLPCGAWWK	0.27033	1.13086	1.12856	1.10688	0.898806	0.887188	0.867014	1.03088	1.04444	1.01953		0.885108	1.02004	1.097	1.081	1.086		1.002	0.85	1.175	0.0754827
RC1G0350600	145	S	Putative HAD-like domain-containing protein	--	0.999995	0.000973636	90.689	2	LYPGVS(1)DALR	-1.0461	0.899688	0.853623	0.993036	1.02374	1.12112	1.09042	0.882424	0.977162	0.792066	1.10315	1.09172	1.15347	1.02	0.874	1.254	0.928	1.027	0.945	1.086	0.54526
RC1G0355000	520	S	Putative DNA helicase chromatin remodeling SNF2 family	--	0.996789	1.8217e-05	119.55	4	EQHSAVAS(0.003)VKS(0.997)DHEVER	0.7921	0.894932	1.01715			1.17743	0.916678
RC1G0355000	2100	S	Putative DNA helicase chromatin remodeling SNF2 family	--	0.999924	0.000464403	117.77	3	SIRS(1)PGPNSVPR	-0.28819	1.02009	1.14275	1.31658		0.588455
RC1G0355200	182	S	Putative transcription factor & chromatin remodeling ARID family	--	0.99988	0.0146739	43.177	2	DRAEYLNAEMS(1)PK	4.7736			1
RC1G0355200	249	S	Putative transcription factor & chromatin remodeling ARID family	--	0.991268	0.0178914	40.83	2	LS(0.002)NNEEVKS(0.991)EVVES(0.006)GAGK	-4.655		1.0395
RC1G0355400	117	S	Putative transcription factor C2H2 family	--	0.999725	0.00805885	63.79	2	VQESSLPIS(1)PK	0.36452	1.04493
RC1G0355700	27	S	Calmodulin-binding receptor-like cytoplasmic kinase 2	--	0.999775	4.37832e-105	216.3	3	S(0.592)T(0.408)PDRFPYS(1)PTPSSYSDASTAR	-1.9062	0.864303	0.882534	0.86107	1.12957	1.13232	1.10892	1.12866	0.857806	1.03999	0.97135	1.02094	0.981253	0.766	1.029	0.828	1.163	1.109	1.13	0.771	0.0401127
RC1G0355700	31	S	Calmodulin-binding receptor-like cytoplasmic kinase 2	--	0.829802	5.41079e-10	94.738	2	S(0.436)T(0.564)PDRFPY(0.005)S(0.296)PT(0.7)PS(0.83)S(0.166)Y(0.001)S(0.002)DASTAR	-1.648		0.635592	1.19479		1.15563		1.12866	0.857806	1.03999	0.97135	1.02094	0.981253		0.741	1.149		1.132		0.835
RC1G0355700	114	S	Calmodulin-binding receptor-like cytoplasmic kinase 2	--	0.999997	0.000249004	151.08	2	GAYASSNNS(1)RR	0.90943	0.497066	1.10764			1.22292	1.15505	1.12866	0.857806	1.03999	0.97135	1.02094	0.981253	0.44	1.291			1.198	1.177	0.729	0.487285
RC1G0355700	291	S	Calmodulin-binding receptor-like cytoplasmic kinase 2	--	0.995887	0.000110852	105.71	2	LAADS(0.996)DS(0.004)GATHVSTQVK	-1.3523	0.737968				1.09692	1.1214	1.12866	0.857806	1.03999	0.97135	1.02094	0.981253	0.654				1.074	1.143	0.59
RC1G0355700	293	S	Calmodulin-binding receptor-like cytoplasmic kinase 2	--	0.760399	0.0491549	67.251	2	LAADS(0.05)DS(0.76)GAT(0.19)HVS(0.35)T(0.65)QVK	-0.98432						0.966184	1.12866	0.857806	1.03999	0.97135	1.02094	0.981253						0.985
RC1G0355700	299	S	Calmodulin-binding receptor-like cytoplasmic kinase 2	--	0.999987	1.27597e-95	264.37	2	LAADS(0.003)DS(0.003)GAT(0.994)HVS(1)T(1)QVK	-0.10515	1.13455	1.08202	1.04345	0.686735	1.3922	0.671882	1.12866	0.857806	1.03999	0.97135	1.02094	0.981253	1.005	1.261	1.003	0.707	1.364	0.685	1.186	0.409385
RC1G0355700	6	S	Calmodulin-binding receptor-like cytoplasmic kinase 2	--	0.999971	0.0291841	83.623	2	RTPS(1)YGR	-0.28726	0.966345		1.02524	1.00608	0.996906		1.12866	0.857806	1.03999	0.97135	1.02094	0.981253	0.856		0.986	1.036	0.976		0.916	0.36022
RC1G0355700	74	S	Calmodulin-binding receptor-like cytoplasmic kinase 2	--	0.970299	1.4026e-51	181.56	3	S(0.013)S(0.017)AS(0.97)FGDS(1)GEFRPHSVISDASGAGSER	-0.36668	1.54727	0.826013	1.68442	0.615215	0.616515	0.753169	1.12866	0.857806	1.03999	0.97135	1.02094	0.981253	1.371	0.963	1.62	0.633	0.604	0.768	1.972	0.0176513
RC1G0355700	78	S	Calmodulin-binding receptor-like cytoplasmic kinase 2	--	0.999999	1.4026e-51	181.56	3	S(0.023)S(0.078)AS(0.899)FGDS(1)GEFRPHSVISDASGAGSER	-0.21613	0.860856	0.847079	1.48257	0.939082	0.881313	0.981719	1.12866	0.857806	1.03999	0.97135	1.02094	0.981253	0.763	0.987	1.426	0.967	0.863	1	1.122	0.676112
RC1G0359700	465	S	probable serine/threonine-protein kinase At1g01540	--	0.99951	0.00046282	77.325	2	HLS(1)EGTSDTSEGDSGR	-1.6203		0.605505		1.10932		1.24894
RC1G0359700	469	S	probable serine/threonine-protein kinase At1g01540	--	0.940535	2.80911e-10	137.68	2	HLSEGT(0.015)S(0.941)DT(0.091)S(0.954)EGDSGR	0.97348	0.613664	1.16835	0.255162	1.29634	1.23527	1.39429
RC1G0359700	472	S	probable serine/threonine-protein kinase At1g01540	--	0.954277	2.80911e-10	137.68	2	HLSEGT(0.015)S(0.941)DT(0.091)S(0.954)EGDSGR	0.97348	0.84836	0.839827	0.352748	0.874866	1.10876	1.92753
RC1G0359700	476	S	probable serine/threonine-protein kinase At1g01540	--	0.999747	0.000463909	97.681	2	HLSEGTSDTSEGDS(1)GR	-2.5188				1.10385	0.868289	0.950489
RC1G0359700	66	S	probable serine/threonine-protein kinase At1g01540	--	0.995271	0.00207471	70.806	2	LAAVPS(0.995)PVIS(0.005)K	-4.2415	0.823905	0.79966	0.79046	1.19947	1.18313	1.17232
RC1G0359700	102	S	probable serine/threonine-protein kinase At1g01540	--	1	0.0119162	78.816	2	VVVFS(1)DR	-2.3568	0.707175				1.1022	1.1446
RC1G0361100	75	S	Chorismate synthase	--	0.999977	0.000103708	137.39	2	PSSGLSANS(1)FRR	-0.86474	0.899938	0.992475	0.907328	1.09009	1.05722	1.04271	1.02455	0.994832	1.1339	0.921376		0.925345	0.878	0.998	0.8	1.183		1.127	0.772	0.0534804
RC1G0361100	548	S	Chorismate synthase	--	0.99995	3.01466e-25	154.72	3	LLTSNIVS(1)PPVGDSEHMYK	-0.11064	1.80548	1.51743	1.31631	0.319047	0.552178	0.581806	1.02455	0.994832	1.1339	0.921376		0.925345	1.762	1.525	1.161	0.346		0.629	3.041	0.0249208
RC1G0361100	84	S	Chorismate synthase	--	0.975517	0.000562198	91.032	2	RNDYGS(0.024)S(0.976)PPTR	-7.1087	1.0902	0.973935	0.912887	1.05798	1.00104		1.02455	0.994832	1.1339	0.921376		0.925345	1.064	0.979	0.805	1.148			0.827
RC1G0361100	225	S	Chorismate synthase	--	1	0.0140942	71.066	3	RRDS(1)FELMR	-4.0067	0.961354		1.20458	0.839799	0.909379	1.04779	1.02455	0.994832	1.1339	0.921376		0.925345	0.938		1.062	0.911		1.132	0.979	0.902602
RC1G0361100	2	S	Chorismate synthase	--	1	1.40866e-62	164.13	3	S(1)LENEDQHLPDQPAETNHEVNK	-1.4608	0.795304	0.756585	0.823108	1.18153	1.19041	1.21758	1.02455	0.994832	1.1339	0.921376		0.925345	0.776	0.761	0.726	1.282		1.316	0.581	0.000277115
RC1G0361100	321	S	Chorismate synthase	--	1	6.36609e-31	167.22	4	S(1)LNHPHQVEVGNSGLEDNILHGK	-0.46327	1.0538	0.945882	1.09498	1.00505	0.968511	0.934301	1.02455	0.994832	1.1339	0.921376		0.925345	1.029	0.951	0.966	1.091		1.01	0.935	0.210458
RC1G0361100	828	S	Chorismate synthase	--	0.994383	1.2683e-05	121.39	2	VFS(0.006)S(0.994)PNTEVDIVEK	0.1131	1.07821		0.968155				1.02455	0.994832	1.1339	0.921376		0.925345	1.052		0.854
RC1G0362900	202	S	2-Hacid_dh_C domain-containing protein	--	1	0.00860074	97.277	2	TIQIS(1)PR	-2.9173	1.20121	1.14466	1.19638	0.866293	0.870029	0.7495
RC1G0362900	251	S	2-Hacid_dh_C domain-containing protein	--	0.999998	7.59971e-07	111.27	2	VQMTESEIDEYES(1)DGK	-0.92271			1.00238	0.797141	1.01638	1.10087
RC1G0363000	540	S	Putative oxidoreductase	--	1	0.00399308	99.855	2	FAS(1)PEDSR	-2.4292			0.888176	1.01881	1.03419	0.976259
RC1G0363000	411	S	Putative oxidoreductase	--	0.999998	3.04564e-17	77.684	2	NVVS(1)DEDEEES(1)EIGDENEHSDK	-2.6087	0.520411				1.97523	0.445945
RC1G0363000	418	S	Putative oxidoreductase	--	0.999962	0.00263891	57.23	2	NVVS(1)DEDEEES(1)EIGDENEHSDK	-2.6087					1.14114	0.793432
RC1G0363300	472	S	Putative 1-aminocyclopropane-1-carboxylate synthase	--	1	0.0204987	71.219	2	RYEEVMS(1)PR	0.78419	1.01395	1.07032
RC1G0363500	20	S	Putative exocyst complex component Sec10	--	0.857938	5.16892e-07	97.733	2	AKNS(0.858)S(0.142)VSSLPLILDIDDFK	0.63703	1.19222					0.829997	0.98748	0.96485	0.992846	1.02918	1.0125	1.01314	1.207					0.819	1.474
RC1G0363500	21	S	Putative exocyst complex component Sec10	--	0.960389	2.99082e-06	102.1	2	NS(0.028)S(0.96)VS(0.011)SLPLILDIDDFK	2.2829	2.88152				0.0134207	0.220798	0.98748	0.96485	0.992846	1.02918	1.0125	1.01314	2.918				0.013	0.218	25.264
RC1G0363500	24	S	Putative exocyst complex component Sec10	--	0.944937	3.18693e-07	110.48	2	NSSVS(0.055)S(0.945)LPLILDIDDFK	-3.0547	1.78934		0.56369	0.953793	0.869375	0.829662	0.98748	0.96485	0.992846	1.02918	1.0125	1.01314	1.812		0.568	0.927	0.859	0.819	1.37	0.742162
RC1G0363500	157	S	Putative exocyst complex component Sec10	--	1	0.00106748	98.167	2	GVDGLFGS(1)FAR	0.52504	0.829782	1.00682	0.901269	1.05003	1.07776	1.11885	0.98748	0.96485	0.992846	1.02918	1.0125	1.01314	0.84	1.043	0.908	1.02	1.064	1.104	0.875	0.112423
RC1G0363500	340	S	Putative exocyst complex component Sec10	--	0.999913	9.5984e-199	356.53	2	LVLGDEGSQAS(1)PSNVSR	1.4241	1.0864	1.00476	1.09228	0.941679	0.949671	0.932928	0.98748	0.96485	0.992846	1.02918	1.0125	1.01314	1.1	1.041	1.1	0.915	0.938	0.921	1.168	0.00143256
RC1G0364800	35	S	Putative Late embryogenesis abundant protein, LEA-14	--	0.986339	0.0335621	56.473	2	KAS(0.986)FDS(0.014)VEYIGK	-0.29355						0.966184	1.06226	0.997194	0.996148	0.981624	0.990042	0.972732						0.993
RC1G0365500	5	S	Reticulon-like protein	--	0.983469	0.000298333	81.799	2	AEHS(0.983)ES(0.017)ADAK	-4.9977		0.732623			1.08843	1.13128	1.00141	0.918179	0.907645	1.07841	1.04785	1.04651		0.798			1.039	1.081	0.753
RC1G0365500	36	S	Reticulon-like protein	--	0.979244	0	409.26	4	IHDHHDSSSSSS(0.015)S(0.979)DS(0.005)DTEKPAPATEESSVK	-3.5819	0.828049	0.798589	1.34624	1.48064	0.767618	0.771745	1.00141	0.918179	0.907645	1.07841	1.04785	1.04651	0.827	0.87	1.483	1.373	0.733	0.737	1.119	0.687193
RC1G0365500	38	S	Reticulon-like protein	--	0.998726	6.01753e-187	256.47	4	IHDHHDSSS(0.003)S(0.029)S(0.284)S(0.401)S(0.284)DS(0.999)DT(0.001)EKPAPATEESSVK	-0.78803	0.74913	1.28251	0.857785	0.998324	1.05426	1.05331	1.00141	0.918179	0.907645	1.07841	1.04785	1.04651	0.748	1.397	0.945	0.926	1.006	1.006	1.052	0.92916
RC1G0365600	24	S	Golgin candidate 4	--	0.999509	1.14313e-12	87.197	3	IAQDVHDDS(1)DEEEFEIYASTNGGGGQGSSISDR	-3.2802	2.49507	0.42569	0.2027
RC1G0365600	676	S	Golgin candidate 4	--	0.936241	2.47645e-06	58.971	3	NPLEPDHKPS(0.005)T(0.01)T(0.02)GS(0.936)AADFS(0.029)R	1.6897		1.01853		1.00609
RC1G0365600	51	S	Golgin candidate 4	--	0.987028	0.0310775	65.173	2	RNS(0.987)HS(0.013)FAHSK	-0.27378			1.13325		0.942691	0.862749
RC1G0365600	53	S	Golgin candidate 4	--	0.999925	0.000672487	156.73	2	NSHS(1)FAHSK	1.5624	0.934435		1.04726	1.0055	0.890381	1.08129
RC1G0365600	59	S	Golgin candidate 4	--	0.952999	5.76536e-06	158.38	2	NSHSFAHS(0.004)KS(0.953)PS(0.021)S(0.021)R	-5.8702		1.08671	0.954581
RC1G0365600	686	S	Golgin candidate 4	--	0.995373	0.00396329	70.831	2	T(0.005)NLS(0.995)PIQNSNLPPFR	-4.9769	0.781549	1.44718				0.830793
RC1G0368400	152	S	Putative ABI family protein	--	0.999992	0.000182444	81.373	3	KVHFS(1)PHLQTDTR	-1.9931	1.14788	1.0586	1.09202	0.969646	0.922143	0.826369
RC1G0368400	261	S	Putative ABI family protein	--	1	0.0194407	56.014	2	S(1)FDNQNR	-5.0072		0.745941	0.732183	1.16623	1.1368	1.15299
RC1G0368400	278	S	Putative ABI family protein	--	0.999981	1.25543e-12	198.1	2	SKS(1)LLSAFFVK	0.45198	0.907034	0.958471	0.859589	1.07191	1.16654	1.02259
RC1G0370100	124	S	Intracellular protein transporter USO1-like protein	--	0.949728	0.000925832	66.913	2	DPHDQPAS(0.95)AS(0.586)S(0.464)LRK	-3.7094				0.775011		1.17308
RC1G0370100	127	S	Intracellular protein transporter USO1-like protein	--	0.761055	0.000925832	66.913	2	DPHDQPAS(0.684)AS(0.555)S(0.761)LRK	-3.1246				0.986193
RC1G0558800	66	S	Ubiquitin-conjugating enzyme E2 10	--	0.988511	0.00957616	40.472	3	VFHPNINS(0.011)NGS(0.989)ICLDILK	-2.3948	1.04493						0.929534	1.27903	0.572336	1.1832	1.14124	0.894665	1.124
RC1G0374500	75	S	Putative GH3 family protein	--	0.904613	2.5888e-36	130.54	3	IADGDS(0.095)S(0.905)PVLT(0.001)GKPITTISLSSGTTQGR	-0.66871	0.968638	1.28885	0.885857		0.982789	0.900541	0.926759	0.928312	0.981431	1.06851	1.1217	0.973293	1.045	1.388	0.903		0.876	0.925	1.235	0.32018
RC1G0376700	72	S	Putative polyketide cyclase/dehydrase, START-like domain-containing protein	--	1	0.00137312	75.474	2	GDLGIGS(1)LR	-1.7902				0.986193			1.01786	0.920905	1.06273	1.19159	0.943754	0.863158				0.828
RC1G0376700	170	S	Putative polyketide cyclase/dehydrase, START-like domain-containing protein	--	0.999933	0.0410837	45.183	2	SLADVS(1)ERMAVQDR	-15.018			1				1.01786	0.920905	1.06273	1.19159	0.943754	0.863158			0.941
RC1G0376900	1001	S	Putative polynucleotide adenylyltransferase	--	0.999411	2.69941e-35	169.26	2	EDGPES(0.999)DS(0.001)GQNFDSAEGIDQPELR	2.2188				1.05637	0.89917
RC1G0376900	1336	S	Putative polynucleotide adenylyltransferase	--	0.827473	3.37053e-29	216.38	2	S(0.827)S(0.173)PDQPS(0.072)S(0.928)PHIQR	-0.36154	0.0559244	1.29714	1.72975	0.0245453	1.88189
RC1G0376900	1337	S	Putative polynucleotide adenylyltransferase	--	0.834343	2.86816e-25	205.45	2	S(0.166)S(0.834)PDQPS(0.391)S(0.609)PHIQR	-0.041206	1.24807		0.0623529	1.6794	0.0278462	1.94354
RC1G0376900	1342	S	Putative polynucleotide adenylyltransferase	--	0.951734	1.60632e-29	211.53	2	SS(0.009)PDQPS(0.952)S(0.039)PHIQR	-7.6552				0.550951	0.54757	1.81227
RC1G0376900	1343	S	Putative polynucleotide adenylyltransferase	--	0.990928	3.37053e-29	216.38	2	S(0.639)S(0.361)PDQPS(0.009)S(0.991)PHIQR	-1.4896	0.886424	1.03525	1.24999	1.31193	1.45833	0.0666921
RC1G0376900	391	S	Putative polynucleotide adenylyltransferase	--	0.999619	0.00740245	41.499	3	LS(1)NADHLHGSENR	-0.10826				0.986193
RC1G0376900	824	S	Putative polynucleotide adenylyltransferase	--	0.99688	0.00139662	84.309	2	S(0.997)LS(0.003)ANYTSSAR	1.1037	0.811738	1.0488	0.922298		1.11555	1.10103
RC1G0376900	509	S	Putative polynucleotide adenylyltransferase	--	0.931004	3.67274e-123	306.43	2	T(0.023)RS(0.931)S(0.046)PELTDTYSEVPSQGR	-1.6942	0.938324	0.944474	0.919803	1.11691	1.0671	1.00365
RC1G0377500	67	S	Putative potassium channel, voltage-dependent, EAG/ELK/ERG	--	0.991932	0.00138462	102.57	2	KPLS(0.992)PT(0.008)KQPAK	-3.9561	1.07498	1.69894	1.56706		0.373711	0.370777
RC1G0377500	36	S	Putative potassium channel, voltage-dependent, EAG/ELK/ERG	--	0.999888	0.000898217	66.913	2	S(1)PRPSVNAVLSSIR	-3.5131	1.04286		1.00199
RC1G0377900	120	S	Putative atg6/Beclin	--	0.963804	0.000859922	43.271	3	SESSVDGGGAQLPS(0.964)PDGGPNGPLQPNNS(0.012)GFHS(0.012)T(0.007)IT(0.004)LLK	-5.9996			1
RC1G0382600	620	S	Putative transcription factor bHLH family	--	0.759743	0.0128786	76.563	2	ESNSLQS(0.027)LS(0.76)S(0.213)VG	-1.7294	0.888615	0.851151			1.28827
RC1G0382600	621	S	Putative transcription factor bHLH family	--	0.80252	0.00269429	87.573	2	ESNSLQSLS(0.197)S(0.803)VG	2.0991			1
RC1G0382600	419	S	Putative transcription factor bHLH family	--	0.999013	2.30883e-42	117.73	2	PIVVES(0.001)ENS(0.999)DAEAPCKEELPGTAEER	5.2063	1.25534	1.36225	1.0248		0.732147	0.683143
RC1G0383100	199	S	DUF688 domain-containing protein	--	0.999951	0.00103693	111.61	2	S(1)FSSLSHSR	-0.54959			0.738269	1.01431	1.12828	1.0316
RC1G0383400	2066	S	Putative transcription factor WD40-like family	--	0.828981	0.0109269	58.313	2	S(0.171)GHS(0.829)FLSGWQK	1.1187					0.968054
RC1G0383600	575	S	Putative acetyltransferase A, auxiliary subunit	--	0.984788	0.0050633	145.95	2	KWSGT(0.014)S(0.985)FKT(0.002)	3.5596	0.885783	0.824955	0.900092		1.17978	1.19796		0.721893	1.29038			0.987726		1.143	0.698			1.213	0.759
RC1G0383600	10	S	Putative acetyltransferase A, auxiliary subunit	--	0.996592	1.25362e-22	232.35	2	SALVSLKT(0.003)S(0.997)PLR	-0.19891	1.01209	1.03772	1.03315					0.721893	1.29038			0.987726		1.437	0.801
RC1G0383600	560	S	Putative acetyltransferase A, auxiliary subunit	--	0.998255	1.80013e-14	189.07	3	SLENLLGGS(0.002)NS(0.998)QR	-5.9858	0.972337	1.00826	1.03089	0.987669	1.02308	0.976131		0.721893	1.29038			0.987726		1.397	0.799			0.988	1.111
RC1G0383600	38	S	Putative acetyltransferase A, auxiliary subunit	--	0.921334	0.0296942	49.325	2	T(0.073)PS(0.921)PS(0.005)GS(0.001)R	-3.022						0.966184		0.721893	1.29038			0.987726						0.978
RC1G0384400	134	S	Putative pyridoxal 5'-phosphate synthase	--	0.999474	0.00397604	111.61	2	SWFS(0.001)GS(0.999)LR	0.51511	0.887508	1.00978	1.16258		0.907826	1.0424
RC1G0387000	215	S	Putative nucleotide-binding alpha-beta plait domain-containing protein	--	1	0.00641269	110.88	2	ARS(1)PAYGR	2.2216	1.05086	1.01818	1.01116	0.980371		0.975445
RC1G0387000	192	S	Putative nucleotide-binding alpha-beta plait domain-containing protein	--	1	0.000461553	158.37	2	HVDS(1)PYR	3.0054	0.652163	0.0970182	1.37693	1.1596	1.29046	1.3495
RC1G0387000	197	S	Putative nucleotide-binding alpha-beta plait domain-containing protein	--	0.999445	0.000461553	118.42	2	RS(0.999)PS(0.996)PVY(0.004)R	-2.185	0.772816	0.965706	1.18269	0.923888	1.04001	1.0991
RC1G0387000	199	S	Putative nucleotide-binding alpha-beta plait domain-containing protein	--	0.999732	0.000461553	118.42	3	HVDS(0.827)PY(0.251)RRS(0.922)PS(1)PVYR	2.2193	0.772816	0.965706	1.18269	0.923888	1.04001	1.0991
RC1G0387000	239	S	Putative nucleotide-binding alpha-beta plait domain-containing protein	--	1	0.00395587	124.81	2	NAS(1)PEYGR	-0.7164	0.862602	0.891074	0.808684	1.18401	1.06459	1.16743
RC1G0387000	207	S	Putative nucleotide-binding alpha-beta plait domain-containing protein	--	1	0.0053588	136.94	2	RPS(1)PDYGR	0.12175	0.949606	1.03437	1.02904	1.00341	0.981973	1.00027
RC1G0387000	231	S	Putative nucleotide-binding alpha-beta plait domain-containing protein	--	1	0.0188249	106.35	2	RS(1)PDYGR	0.24453	0.841144	1.01012	1.0026		1.18169
RC1G0387000	180	S	Putative nucleotide-binding alpha-beta plait domain-containing protein	--	1	0.0315471	97.277	2	RYDS(1)PRR	3.1003	1.06061	1.0955	1.11706	0.943057	0.879521	0.917166
RC1G0387200	240	S	RING-type E3 ubiquitin transferase	--	0.998432	0.000893531	107.6	2	ADAAS(0.002)S(0.998)PEEKER	-6.3877	0.920026		1.19566	0.99779	0.881653	0.967507
RC1G0387800	19	S	Putative small GTPase superfamily, P-loop containing nucleoside triphosphate hydrolase	--	1	0.000368363	118.87	2	ENLS(1)NGHHVQEK	-6.6525				0.926214	1.00493	0.988142
RC1G0387800	224	S	Putative small GTPase superfamily, P-loop containing nucleoside triphosphate hydrolase	--	0.99994	6.0107e-12	177.74	2	IDVISGS(1)DLEISEMK	-1.733	0.962758	0.789409	0.721024	1.19821	1.15396	1.1509
RC1G0390000	130	S	CDPK-related kinase 3	--	0.999987	0.00279889	50.314	2	ES(1)PIPEEQGVEQEQSLDK	-1.0853					1.07457	0.859869	1.12029	1.1374	0.928633	0.995319	0.926116	0.892244					1.16	0.964
RC1G0390000	147	S	CDPK-related kinase 3	--	0.976819	1.58166e-10	60.559	2	ESPIPEEQGVEQEQS(0.023)LDKS(0.977)FGYGK	1.638				0.986193			1.12029	1.1374	0.928633	0.995319	0.926116	0.892244				0.991
RC1G0390000	110	S	CDPK-related kinase 3	--	1	0.0042872	99.855	2	RFAPPS(1)PAK	-0.50737	1.01452	1.08877	1.04215	0.933682	0.994914	0.932418	1.12029	1.1374	0.928633	0.995319	0.926116	0.892244	0.906	0.957	1.122	0.938	1.074	1.045	0.976	0.747495
RC2G0185500	324	S	CDPK-related kinase 5	--	0.999929	4.57244e-05	101.55	3	LNDIVGS(1)AYYVAPEVLHR	-0.87897	0.798019	0.758634	0.91038	1.10135	1.19809	1.19972	1.15745	1.11154	0.812299	1.35439	0.852944	0.711375	0.689	0.683	1.121	0.813	1.405	1.686	0.639	0.18973
RC2G0185500	366	S	CDPK-related kinase 5	--	1	0.00371279	154.71	2	TES(1)GIFR	-1.8781	0.967306	1.05508	0.978973	1.07428	0.991546	0.934052	1.15745	1.11154	0.812299	1.35439	0.852944	0.711375	0.836	0.949	1.205	0.793	1.162	1.313	0.915	0.69449
RC1G0390600	304	S	S-acyltransferase	--	0.822038	0.0017736	101.45	2	GLEFPTVS(0.822)DS(0.178)EA	-2.5468	0.997715		1.03679	0.973159		0.987064
RC1G0390700	3	S	Putative ATP-synthase-associated protein	--	0.995595	0.000902548	52.773	2	GS(0.996)Y(0.004)KEDEDTSYSDLER	-1.6635		1.0395
RC1G0390700	103	S	Putative ATP-synthase-associated protein	--	0.998609	2.82338e-09	145.73	2	VSQPVYPLSNS(0.001)VS(0.999)AK	1.5441	1.1264	1.15858	1.21726	0.88522	0.831098	0.805879
RC1G0390800	324	S	Non-specific serine/threonine protein kinase	--	1	3.60981e-22	220.06	2	SQS(1)FNLENLFEK	4.3853	0.892872	0.862851		1.01784	1.1241	1.08422	1.15414	0.950012	1.09435	0.996158	0.914163	0.891176	0.774	0.908		1.022	1.23	1.217	0.727	0.0473351
RC1G0391400	47	S	Putative IQ motif, EF-hand binding protein	--	0.999814	0.00318199	75.969	3	KPTNLSQES(1)PKEK	3.8148					0.968054
RC1G0391400	347	S	Putative IQ motif, EF-hand binding protein	--	0.987414	0.000340237	62.711	3	S(0.002)HQNQHFHHS(0.987)PIT(0.008)PS(0.002)PS(0.001)K	-1.9878		0.699229			1.02194	1.22867
RC1G0391400	352	S	Putative IQ motif, EF-hand binding protein	--	0.911971	1.82074e-05	77.122	3	SHQNQHFHHS(0.001)PIT(0.052)PS(0.912)PS(0.035)K	-2.2783		1.00412		0.986068	1.00113
RC1G0391400	254	S	Putative IQ motif, EF-hand binding protein	--	0.855912	0.00101903	80.049	2	S(0.856)PS(0.144)MGNEEELEEKPK	-1.7128	1.09681			0.937229
RC1G0391400	256	S	Putative IQ motif, EF-hand binding protein	--	0.997083	0.000174329	103.04	2	S(0.003)PS(0.997)MGNEEELEEKPK	-1.6993		0.839341	0.985372	0.923695	1.02381	1.17194
RC1G0392300	89	S	60S acidic ribosomal protein like	--	1	2.42966e-136	266.24	2	KEEPKEES(1)DEDMGFSLFD	1.7241	1.22623	1.17385	1.05694	0.979677	0.807635	0.785156	1.12643	1.11511	0.951169	0.983148	0.949846	0.874294	1.089	1.053	1.111	0.996	0.85	0.898	1.185	0.0246785
RC1G0392500	1892	S	Putative transcription factor WD40-like family	--	0.999997	1.12206e-19	164.28	2	HGPVLS(1)PGESSSDLVR	0.97076	1.05944	0.927244	1.01891	0.954043	0.962699	1.07568
RC1G0392500	1810	S	Putative transcription factor WD40-like family	--	1	2.94722e-12	177.74	2	NKS(1)VLAEESLVK	0.75187	1.02764	0.785422	0.79759	1.04375	1.05868	1.26706
RC1G0393200	174	S	Putative response regulator and transcription factor RR-A-type family	--	0.999471	1.12728e-11	166.29	2	HTLASGQAPQNLT(0.001)VS(0.999)QQK	-2.4077				0.939533	0.966037	1.01391
RC1G0393400	410	S	Putative cation efflux protein	--	0.999988	0.000347017	75.969	3	EHNIS(1)HVTIQVER	-3.6396				0.810378	1.0189	1.08768	1.03464	1.02973	1.03693	0.951622	1.00333	0.943752				0.852	1.016	1.153
RC1G0393400	39	S	Putative cation efflux protein	--	0.999952	6.89157e-08	121.54	2	ICGEAPCGLS(1)DVGPHSK	-0.49482	0.741858	0.996744	0.994209	1.18672	0.951602	1.11171	1.03464	1.02973	1.03693	0.951622	1.00333	0.943752	0.717	0.968	0.959	1.247	0.948	1.178	0.784	0.129485
RC1G0393400	9	S	Putative cation efflux protein	--	0.995501	1.17688e-60	141.06	3	MESENT(0.004)QHS(0.996)QIIEIHGDAPGEETSVGGSK	-2.2859	0.95715	1.03765	0.928841	1.03009	1.03896	1.00405	1.03464	1.02973	1.03693	0.951622	1.00333	0.943752	0.925	1.008	0.896	1.082	1.036	1.064	0.889	0.0337038
RC1G0393400	24	S	Putative cation efflux protein	--	0.848258	4.96424e-44	135.75	3	MESENTQHSQIIEIHGDAPGEET(0.145)S(0.848)VGGS(0.006)K	1.1441		1.07877				0.929681	1.03464	1.02973	1.03693	0.951622	1.00333	0.943752		1.048				0.985	1.064
RC1G0393900	90	S	Putative photosystem I	--	0.999664	0.0362478	50.297	2	TIQES(1)WDK	13.254					1.76632	0.169464
RC1G0394600	582	S	Putative transcription factor MYB-HB-like family	--	0.82349	7.85298e-06	84.266	2	SSCGSNT(0.003)T(0.048)S(0.123)CS(0.823)EVET(0.002)DALEK	-1.6497			0.765859			1.19241
RC1G0394700	674	S	Serine/threonine-protein kinase ATG1a isoform X1	--	0.942442	3.74837e-05	106.98	3	FLKPDPTPVQVKDS(0.942)IT(0.058)K	-1.5629	1.31019	0.910383	1.09264	0.867596	0.891759	0.94376
RC1G0395100	54	S	Putative inorganic diphosphatase	--	0.99698	0.00705884	111.39	2	ILS(0.997)S(0.003)LSR	-1.7898	0.954783	0.919825	0.910595		1.10358	1.11189	1.23806	1.06522	1.27748	0.785604	0.932301	0.701332	0.771	0.864	0.713		1.184	1.585	0.565	0.0228942
RC1G0395100	57	S	Putative inorganic diphosphatase	--	0.999355	0.0124597	108.4	2	ILSS(0.001)LS(0.999)RR	-0.66607	1.07735		1.26304		0.822174	0.827658	1.23806	1.06522	1.27748	0.785604	0.932301	0.701332	0.87		0.989		0.882	1.18	0.902	0.610408
RC1G0400200	401	S	3-phosphoinositide-dependent protein kinase 1-like	--	1	2.75135e-128	252.04	2	DNS(1)WNPSHIGDGAAR	0.22436	0.746171	0.588018	0.77066	1.35573	1.27692	1.21335	0.90853	0.932294	0.906905	1.09129	1.05406	1.10692	0.821	0.631	0.85	1.242	1.211	1.096	0.649	0.0123053
RC1G0400200	405	S	3-phosphoinositide-dependent protein kinase 1-like	--	0.797862	0.025034	49.015	4	LALEPGSGEADDVRDNS(0.202)WNPS(0.798)HIGDGAAR	0.45205				0.986193			0.90853	0.932294	0.906905	1.09129	1.05406	1.10692				0.904
RC1G0400200	436	S	3-phosphoinositide-dependent protein kinase 1-like	--	0.99999	0.000251508	145.95	2	LAS(1)IDSFDSK	-0.74078	0.988949	0.991135	0.973301	1.05908	1.01537	0.970065	0.90853	0.932294	0.906905	1.09129	1.05406	1.10692	1.089	1.063	1.073	0.97	0.963	0.876	1.148	0.0143435
RC1G0400200	439	S	3-phosphoinositide-dependent protein kinase 1-like	--	0.99993	0.00021978	163.59	2	LASIDS(1)FDSK	-0.75493	0.883842	0.886198	0.881251	1.09441	1.08497	1.14965	0.90853	0.932294	0.906905	1.09129	1.05406	1.10692	0.973	0.951	0.972	1.003	1.029	1.039	0.943	0.0104515
RC1G0400200	421	S	3-phosphoinositide-dependent protein kinase 1-like	--	0.999513	5.90515e-46	192.49	2	QNEGNTGS(1)ASSSEASGHVTR	-6.073	0.950296	0.857304	0.789281	0.851559	1.23719	1.28991	0.90853	0.932294	0.906905	1.09129	1.05406	1.10692	1.046	0.92	0.87	0.78	1.174	1.165	0.909	0.60864
RC1G0400200	424	S	3-phosphoinositide-dependent protein kinase 1-like	--	0.806299	8.57145e-10	94.905	2	QNEGNTGS(0.001)AS(0.146)S(0.806)S(0.04)EAS(0.008)GHVTR	-4.2309		0.533488	0.537906		2.07463	0.778537	0.90853	0.932294	0.906905	1.09129	1.05406	1.10692		0.572	0.593		1.968	0.703	0.436	0.305579
RC2G0597400	518	S	MRLK51	--	1	1.04322e-19	186.7	2	LQQTAEGS(1)DLDFNAGK	2.3824	0.87926	0.711714	0.812405	1.16115	1.18254	1.21981
RC2G0597400	393	S	MRLK51	--	0.986169	0.0039368	127.93	2	THIS(0.986)T(0.013)MVK	-1.3221	0.812572	0.963322	0.938284	1.07036		1.22901
RC1G0401000	868	S	MRLK51	--	0.905933	0.000412744	109.16	2	T(0.041)S(0.041)S(0.906)S(0.009)Y(0.003)QNSSASDSIK	-1.8226			0.712157		1.06392	1.14861
RC1G0401000	878	S	MRLK51	--	0.983764	1.17114e-71	252.87	2	TSSSYQNSSAS(0.016)DS(0.984)IK	-0.91762	0.647436	0.689538	0.812204	1.44771	1.39098
RC1G0401500	82	S	Putative mRNA (Guanine-N(7)-)-methyltransferase	--	1	0.0199718	85.622	2	EAWES(1)QRK	-1.3719		1.06565		0.958252		0.969254
RC1G0404800	116	S	Putative transcription factor interactor and regulator CCHC(Zn) family	--	0.894845	0.0283977	53.363	2	GGGGGS(0.895)FS(0.1)S(0.005)HSR	-3.1784			0.580734	1.39967			0.995051	0.933188	0.895096		1.1232	1.05346			0.649
RC1G0404800	244	S	Putative transcription factor interactor and regulator CCHC(Zn) family	--	0.981859	0.0018024	101.64	2	GGRPS(0.018)S(0.982)FDR	1.3662	0.626789	0.54699	0.542775	1.38248	1.43479	1.39827	0.995051	0.933188	0.895096		1.1232	1.05346	0.63	0.586	0.606		1.277	1.327	0.466	0.000141037
RC1G0404800	84	S	Putative transcription factor interactor and regulator CCHC(Zn) family	--	0.999801	0.00174881	49.487	3	SYGGGGDRS(1)VGQDECFK	-1.0819		1.06133	0.979001				0.995051	0.933188	0.895096		1.1232	1.05346		1.137	1.094
RC1G0407200	258	S	MEF2BNB-like protein	--	0.999998	5.66556e-05	76.117	2	EWLEGTDNLVNPGGAS(1)DAER	-0.46086	0.873148			1.2202		0.895759
RC1G0407200	134	S	MEF2BNB-like protein	--	0.97283	7.72215e-26	147.01	2	S(0.027)PS(0.973)DAQQDSGGSYFSTVLK	0.26214	1.05573	0.991397	0.93751	0.97114	1.07812
RC4G0224100	123	S	Putative prefoldin	--	1	1.48669e-06	132.63	2	KEGTAQGVLVGPAGGS(1)E	-1.4675		1.23014		1.11565		0.662161	1.01317	0.959975	1.0052	0.986187	1.038	0.997479		1.281		1.131		0.664	1.427
RC1G0407600	269	S	Putative Sec8 exocyst complex component specific domain-containing protein	--	1	8.46075e-46	110.3	3	AGS(1)VDGGS(1)S(1)VDGPDEEGTELHDEATSDGHSTSAR	-0.33407	0.461954	0.421775	1.22635	1.33937	1.23767	1.24559	0.988816	1.08106	0.979955	1.01419	0.981243	0.954735	0.467	0.39	1.251	1.321	1.261	1.305	0.542	0.106738
RC1G0407600	274	S	Putative Sec8 exocyst complex component specific domain-containing protein	--	1	3.27664e-35	110.3	3	AGS(1)VDGGS(1)S(1)VDGPDEEGTELHDEATSDGHSTSAR	-0.33407	0.0567755	0.0709557	1.30684	1.57681	1.42455	1.44939	0.988816	1.08106	0.979955	1.01419	0.981243	0.954735	0.057	0.066	1.334	1.555	1.452	1.518	0.322	0.101679
RC1G0407600	275	S	Putative Sec8 exocyst complex component specific domain-containing protein	--	0.999997	8.46075e-46	110.3	3	AGS(1)VDGGS(1)S(1)VDGPDEEGTELHDEATSDGHSTSAR	-0.33407	0.481298	0.436479	1.2108	1.33664	1.23061	1.23878	0.988816	1.08106	0.979955	1.01419	0.981243	0.954735	0.487	0.404	1.236	1.318	1.254	1.298	0.55	0.104046
RC1G0407600	264	S	Putative Sec8 exocyst complex component specific domain-containing protein	--	1	2.81875e-06	147.64	2	GDNQLGIHGDGS(1)YR	-0.63122	0.757395	0.849625	1.0398	1.21806	1.20406	0.907371	0.988816	1.08106	0.979955	1.01419	0.981243	0.954735	0.766	0.786	1.061	1.201	1.227	0.95	0.774	0.120366
RC1G0408400	537	S	Putative sec1-like protein	--	0.816576	1.84685e-96	250.94	2	FS(0.018)S(0.817)S(0.077)AS(0.088)FDTLQGAANNVDK	-0.47235	0.100472	1.84043	0.0199652	1.91616	0.0197223	2.07733	1.02306	0.954034	1.09747	1.03655	0.97665	0.912232	0.098	1.929	0.018	1.849	0.02	2.277	0.493	0.631392
RC1G0408400	540	S	Putative sec1-like protein	--	0.974756	3.38371e-96	265.23	2	FS(0.165)S(0.554)S(0.305)AS(0.975)FDTLQGAANNVDK	4.1571	1.94919	0.0182369	2.02121	0.0325051	1.97957	0.0174014	1.02306	0.954034	1.09747	1.03655	0.97665	0.912232	1.905	0.019	1.842	0.031	2.027	0.019	1.813	0.563215
RC1G0410200	149	S	Putative amino acid transporter, transmembrane domain-containing protein	--	1	0.00249741	82.437	3	IS(1)HEHHPMPR	-1.0639	0.86313	0.960909	0.966081	1.09706		1.13149
RC1G0410200	89	S	Putative amino acid transporter, transmembrane domain-containing protein	--	1	0.000758644	103.23	2	LGS(1)S(1)FLSSSLTR	0.15004		0.737736	0.852735	1.12435	1.08144	1.14043
RC1G0410200	90	S	Putative amino acid transporter, transmembrane domain-containing protein	--	0.999999	0.000577048	108.91	2	LGS(1)S(1)FLSSSLTR	0.15004	0.546332	0.532872	0.58243	1.02281	1.59621	1.63874
RC1G0410200	95	S	Putative amino acid transporter, transmembrane domain-containing protein	--	0.861543	8.34689e-06	148.69	2	LGSSFLS(0.006)S(0.037)S(0.862)LT(0.096)R	-1.665	1.14555		0.965081	1.05811	0.630908	1.17293
RC1G0410200	14	S	Putative amino acid transporter, transmembrane domain-containing protein	--	1	2.78563e-158	328	2	SFYIDS(1)EEEDDEEKDNK	-0.28865	0.901204	1.1674	0.947321	1.10714	0.954424	0.926218
RC1G0410200	125	S	Putative amino acid transporter, transmembrane domain-containing protein	--	0.996768	2.79995e-06	124.62	2	QS(0.997)S(0.994)HS(0.009)LLPPIPSR	-0.21733	1.14882	0.977007	0.980489	0.997057	1.00904	0.895513
RC1G0410200	126	S	Putative amino acid transporter, transmembrane domain-containing protein	--	0.993943	0.000130741	128.68	2	QS(0.997)S(0.994)HS(0.009)LLPPIPSR	-0.21733	1.04725	1.47082	0.8607	0.918126	0.918877	0.813497
RC1G0410200	33	S	Putative amino acid transporter, transmembrane domain-containing protein	--	0.880776	0.000889332	60.329	2	SIEDANDS(0.881)DS(0.08)S(0.037)GS(0.003)EAEHR	-7.1794	0.754948	0.882615	0.795774		2.01074	0.536782
RC1G0410500	297	S	Putative nucleic acid binding NABP, pumilio domain-containing protein	--	0.949372	9.14345e-119	255.06	3	GLIGMQSHGTPVSHSFAS(0.001)AGGPS(0.05)LS(0.949)R	-0.74217	1.02499	0.978528	1.06098	0.903365	1.0256	1.00609
RC1G0410500	185	S	Putative nucleic acid binding NABP, pumilio domain-containing protein	--	0.858205	0.0122599	75.474	2	QT(0.003)S(0.858)S(0.138)EWLDR	-17.266						0.966184
RC1G0410500	210	S	Putative nucleic acid binding NABP, pumilio domain-containing protein	--	1	5.94405e-91	208.7	3	S(1)FADILQEGNDHPASLSGPLSR	-0.75433	1.05882	1.0605	0.963454	1.00194	0.94319	0.978525
RC1G0410500	50	S	Putative nucleic acid binding NABP, pumilio domain-containing protein	--	0.976137	1.28251e-45	167.19	2	S(0.024)GS(0.976)APPTVEGSLSAVGSLFR	1.8547	0.865497	0.687188	0.626046	1.17199	1.2782	1.32929
RC1G0410900	377	S	Putative receptor-like protein kinase	--	0.999996	3.3665e-112	198.1	2	IVETTTDMGS(1)PQK	-3.1531	0.675802	0.720782	0.822455	1.26077	1.21635	1.25846
RC1G0410900	39	S	Putative receptor-like protein kinase	--	0.986886	2.94236e-05	94.064	2	RS(0.987)EFNS(0.013)QDVSEFSTTSSVK	-5.0326	1.06518	1.19557		0.928469		0.858952
RC1G0410900	62	S	Putative receptor-like protein kinase	--	1	0.00394877	85.622	2	SFAAMS(1)QR	-0.41853	2.33054	1.30062	0.687702	0.482666	0.710651	0.586714
RC1G0410900	20	S	Putative receptor-like protein kinase	--	0.999238	0.00979671	78.673	3	S(0.999)PS(0.001)GHSTSSFFSLDRDPR	2.0538			0.270953			1.67058
RC1G0410900	22	S	Putative receptor-like protein kinase	--	0.982727	0.00140959	58.045	3	S(0.014)PS(0.983)GHS(0.002)T(0.001)SSFFSLDRDPR	-3.1231					0.974274	0.959976
RC1G0411800	1204	S	Putative [histone H3]-lysine-36 demethylase	--	0.854653	0.00932157	78.157	2	YEKPS(0.019)LS(0.855)PT(0.126)R	0.32756				0.997591	0.983824	0.939278
RC1G0412400	396	S	Putative C2 domain, synaptotagmin-like mitochondrial-lipid-binding domain-containing protein	--	0.998918	1.13252e-51	251.28	2	S(0.001)DS(0.999)LTLNGPDGGYGR	1.722	0.826137	0.808783	0.816755	1.14342	1.13452	1.2398
RC1G0412600	659	S	Putative chromatin regulator PHD family	--	0.793445	0.00311595	77.431	3	AYILS(0.018)GLS(0.793)S(0.163)HS(0.025)WQR	-4.1124		1.0395
RC1G0412600	660	S	Putative chromatin regulator PHD family	--	0.851719	1.13455e-05	98.895	3	AYILSGLS(0.118)S(0.852)HS(0.03)WQR	-0.5832	1.68348		1.59902	0.744878	0.567669	0.433026
RC1G0412600	649	S	Putative chromatin regulator PHD family	--	1	0.00404207	112.8	2	HVYEAS(1)GR	-0.54134	1.02386	1.08955	0.972017
RC1G0412600	45	S	Putative chromatin regulator PHD family	--	0.99385	1.1789e-22	84.109	2	LSDAALLS(0.994)PANLGS(0.004)S(0.001)RPPT(0.001)PSPSSYGLK	-0.9761	1.54491	1.46412	1.44696	0.563142	0.52016	0.538865
RC1G0412600	701	S	Putative chromatin regulator PHD family	--	0.997243	0.000207928	124.46	2	S(0.001)QAMLLGS(0.997)PS(0.002)AQR	-1.126	1.12425	0.986259	0.975309
RC1G0412600	28	S	Putative chromatin regulator PHD family	--	0.994319	1.86547e-08	142.03	2	TLEDS(0.004)S(0.994)PS(0.001)S(0.001)LDSEER	-2.2175	1.20424	1.0756	1.27641	0.720746	0.902166	0.844084
RC1G0414300	514	S	Putative phosphotransferase (Phosphomutase)	--	1	0.00272882	99.589	2	INQS(1)HQDLK	-5.3396	0.769963	0.911548	0.86943	1.14688	1.16273	1.11378	0.93293	0.940434	0.942112	1.06093	1.06462	1.05898	0.825	0.969	0.923	1.081	1.092	1.052	0.842	0.023864
RC1G0414300	372	S	Putative phosphotransferase (Phosphomutase)	--	0.976095	0.00028932	95.345	2	SAAVDS(0.024)S(0.976)GNEFNR	0.98297	0.787321	0.943529	0.902172	1.41685			0.93293	0.940434	0.942112	1.06093	1.06462	1.05898	0.844	1.003	0.958	1.335			0.7
RC1G0415000	12	S	Putative major intrinsic protein	--	0.999092	4.92271e-51	240.39	2	DVEVAERGS(0.999)FS(0.001)AK	1.706	1.66225	1.79249	1.95545	0.24194	0.252079	0.216115	0.858372	0.823479	0.839763	1.18365	1.16978	1.12496	1.937	2.177	2.329	0.204	0.215	0.192	10.545	3.06067e-06
RC1G0415000	14	S	Putative major intrinsic protein	--	0.959933	2.15636e-09	173.54	2	DVEVAERGS(0.04)FS(0.96)AK	1.0212	1.00407	0.374498		1.65566			0.858372	0.823479	0.839763	1.18365	1.16978	1.12496	1.17	0.455		1.399			0.581
RC1G0415000	276	S	Putative major intrinsic protein	--	1	0.00130502	102.26	2	ALGS(1)FRS(1)NPHN	0.51769		1.41202	0.912082	0.99747	0.779909	0.881617	0.858372	0.823479	0.839763	1.18365	1.16978	1.12496		1.715	1.086	0.843	0.667	0.784	1.832	0.0560057
RC1G0415000	279	S	Putative major intrinsic protein	--	1	1.54945e-05	150.85	2	ALGS(1)FRS(1)NPHN	0.51769	0.655814	1.50419	1.27108	0.922789	0.804147	0.85786	0.858372	0.823479	0.839763	1.18365	1.16978	1.12496	0.764	1.827	1.514	0.78	0.687	0.763	1.841	0.110361
RC1G0415200	76	S	caffeoylshikimate esterase	--	0.888871	1.57921e-06	95.138	3	HS(0.889)VS(0.111)HGSDYLTNPR	0.40114	0.875677	0.94809		1.0063	1.04543	1.11072	1.11043	0.941965	1.15172	1.08013	0.729176	0.986578	0.789	1.007		0.932	1.434	1.126	0.771	0.26731
RC1G0417600	31	S	Putative aminoacyltransferase, E1 ubiquitin-activating enzyme	--	0.999954	0.00204336	78.75	2	KPLAS(1)PIPVDSSSVSQR	-3.1036	0.974626	1.10944
RC1G0418100	554	S	MLO-like protein	--	0.996554	0.00039871	106.11	2	SPS(0.997)S(0.003)FSFGTSR	0.42328	1.39626	1.26454	1.29995		0.142634
RC1G0419000	365	S	Putative transcription factor MYB/SANT family	--	0.999999	3.6708e-05	95.001	2	S(1)PGPELQSHQEGFSFK	-0.70117	0.949553	0.89681	0.865735		1.18148	1.10371
RC1G0419000	1439	S	Putative transcription factor MYB/SANT family	--	1	5.31708e-53	251.02	3	AHS(1)WSSSDTDKPSR	0.51352	1.0398	0.997218	0.99291	0.974171	1.01887	0.978142
RC1G0419000	522	S	Putative transcription factor MYB/SANT family	--	0.986106	0.000418467	89.923	2	DQDMDS(0.986)PGT(0.011)AT(0.002)S(0.001)K	-2.2065	1.04493
RC1G0419000	330	S	Putative transcription factor MYB/SANT family	--	0.8387	3.03943e-05	47.965	3	VTMLS(0.005)DCAS(0.839)PAT(0.125)PS(0.009)S(0.009)VACS(0.005)S(0.005)S(0.003)PGVEEKPFGK	-1.4439	1.04493
RC1G0419000	34	S	Putative transcription factor MYB/SANT family	--	1	0.00305109	79.889	3	WRDS(1)PHHAPR	2.4119				0.930527	1.0227
RC1G0420600	389	S	Putative IQ motif, EF-hand binding protein	--	0.911508	0.0237288	61.067	2	DNKPPS(0.912)PT(0.088)GQK	-3.9305			0.871748		1.11465	0.943788
RC1G0420600	110	S	Putative IQ motif, EF-hand binding protein	--	1	0.0011221	74.733	2	EKLEEGEDS(1)QR	-6.5732						0.966184
RC1G0420600	445	S	Putative IQ motif, EF-hand binding protein	--	0.999998	0.000898162	139.7	2	RHS(1)IAGSSVR	-1.8946		0.729028	0.680486	1.16771	1.16934	1.18473
RC1G0422200	794	S	Putative non-specific serine/threonine protein kinase	--	0.994534	1.74154e-08	101.55	2	AASHSTVSNT(0.001)T(0.003)PS(0.995)PKPS(0.001)FK	-2.6919	1.11775	1.15068	1.09865		0.701551		0.94341	1.09198	1.07684	1.1151	0.921795	0.850869	1.185	1.054	1.02		0.761		1.428
RC1G0422200	193	S	Putative non-specific serine/threonine protein kinase	--	0.887052	6.65678e-17	129.01	2	APVVS(0.015)DEGS(0.098)S(0.887)PKPLNGQR	-6.8814	0.98027	1.02847	1.07249				0.94341	1.09198	1.07684	1.1151	0.921795	0.850869	1.039	0.942	0.996
RC1G0422200	745	S	Putative non-specific serine/threonine protein kinase	--	0.821731	1.06631e-23	110.99	2	SLSELMGGET(0.178)GS(0.822)PDGNDWLDVK	6.9087		1.23651		0.799289			0.94341	1.09198	1.07684	1.1151	0.921795	0.850869		1.132		0.717			1.579
RC1G0422200	680	S	Putative non-specific serine/threonine protein kinase	--	0.830327	0.000478514	45.419	3	T(0.002)DNS(0.047)LS(0.83)GDKT(0.114)CPGEIT(0.004)EHAT(0.001)Y(0.001)IGK	-1.4597	1.3076					0.723313	0.94341	1.09198	1.07684	1.1151	0.921795	0.850869	1.386					0.85	1.631
RC1G0422400	84	S	Putative transcription factor Hap3/NF-YB family	--	1	0.00783827	47.915	2	ELEGDAKGS(1)AR	-3.3042		0.931301	1.10409
RC1G0424000	64	S	Putative HAD-superfamily hydrolase, subfamily IIA	--	1	0.0349318	57.888	2	APIGGS(1)PR	-3.9974	1.82674	1.39145			0.370053	0.513012
RC1G0424300	263	S	Putative transcription factor interactor and regulator LisH family	--	0.992626	0.00304079	55.578	2	HAGDGS(0.002)S(0.006)EDDGRS(0.993)DQM	-2.1447	0.572713					1.40282	0.969212	0.960878	0.950414	1.08024	1.02357	1.0157	0.591					1.381	0.428
RC1G0424300	73	S	Putative transcription factor interactor and regulator LisH family	--	0.998866	0.0295614	67.548	2	QLHAS(0.001)PS(0.999)GR	-0.21059	0.859732	1.16455	1.05694				0.969212	0.960878	0.950414	1.08024	1.02357	1.0157	0.887	1.212	1.112
RC1G0426100	288	S	Putative Rab-GTPase-TBC domain-containing protein	--	1	0.000152009	111.27	2	AGS(1)DVEQHSLDSDINSK	-3.6564	1.14722	1.32545	1.15692	0.787585	0.798653	0.817865	1.01395	1.04805	1.10564	1.00268	0.913595	0.916081	1.131	1.265	1.046	0.785	0.874	0.893	1.349	0.0119347
RC1G0426100	196	S	Putative Rab-GTPase-TBC domain-containing protein	--	1	2.62127e-44	199.96	2	GAS(1)EEDS(1)EDEFYDVER	0.21702	1.12985	1.2249	0.969409	1.07862	0.718748	0.903178	1.01395	1.04805	1.10564	1.00268	0.913595	0.916081	1.114	1.169	0.877	1.076	0.787	0.986	1.109	0.462909
RC1G0426100	200	S	Putative Rab-GTPase-TBC domain-containing protein	--	1	0	411.9	2	GASEEDS(1)EDEFYDVER	0.80477	1.114	1.10558	1.08757	0.965988	0.899336	0.844673	1.01395	1.04805	1.10564	1.00268	0.913595	0.916081	1.099	1.055	0.984	0.963	0.984	0.922	1.094	0.0767361
RC1G0426100	835	S	Putative Rab-GTPase-TBC domain-containing protein	--	0.999968	6.4663e-89	285.94	3	HISEGQS(1)PTAECK	0.65252	1.07491	1.35282	1.33398	0.745054	0.693399	0.834933	1.01395	1.04805	1.10564	1.00268	0.913595	0.916081	1.06	1.291	1.207	0.743	0.759	0.911	1.475	0.0109453
RC1G0426100	122	S	Putative Rab-GTPase-TBC domain-containing protein	--	0.997293	8.5273e-109	242.53	3	KPGS(0.003)NS(0.997)PIKNDSEMEELAAK	-0.79358	1.05516	1.04028	1.05403	0.928036	0.976058	0.95279	1.01395	1.04805	1.10564	1.00268	0.913595	0.916081	1.041	0.993	0.953	0.926	1.068	1.04	0.985	0.790887
RC1G0426100	128	S	Putative Rab-GTPase-TBC domain-containing protein	--	0.999919	1.63794e-05	79.76	3	KPGS(0.5)NS(0.5)PIKNDS(1)EMEELAAK	0.83963					0.88589	1.04819	1.01395	1.04805	1.10564	1.00268	0.913595	0.916081					0.97	1.144
RC1G0426100	761	S	Putative Rab-GTPase-TBC domain-containing protein	--	0.877469	0.00481047	110.58	2	S(0.877)LS(0.123)LDS(0.007)S(0.993)PR	0.5452					0.968054		1.01395	1.04805	1.10564	1.00268	0.913595	0.916081					1.06
RC1G0426100	763	S	Putative Rab-GTPase-TBC domain-containing protein	--	0.993227	0.00307114	91.245	2	S(0.006)LS(0.993)LDS(0.001)SPR	0.6545	1.11661	1.09767	1.14887	1.01652	0.664244	0.975518	1.01395	1.04805	1.10564	1.00268	0.913595	0.916081	1.101	1.047	1.039	1.014	0.727	1.065	1.136	0.310331
RC1G0426100	767	S	Putative Rab-GTPase-TBC domain-containing protein	--	0.999716	0.000704202	139.78	2	SLSLDSS(1)PR	1.0387	1.05924	1.01059	1.06488	0.964309	0.930193	0.976366	1.01395	1.04805	1.10564	1.00268	0.913595	0.916081	1.045	0.964	0.963	0.962	1.018	1.066	0.976	0.575594
RC1G0426100	809	S	Putative Rab-GTPase-TBC domain-containing protein	--	0.999981	1.63971e-119	322.55	2	TASSEGQS(1)PTTER	-3.1449	0.904713	1.2075	1.13769	0.959952	0.902721	0.897567	1.01395	1.04805	1.10564	1.00268	0.913595	0.916081	0.892	1.152	1.029	0.957	0.988	0.98	1.051	0.58707
RC1G0426500	23	S	probable protein phosphatase 2C 38 isoform X2	--	0.949487	0.00575308	54.813	3	IMAPCWRPS(0.051)VEGENS(0.949)NR	0.22679			1
RC1G0426500	367	S	probable protein phosphatase 2C 38 isoform X2	--	0.999658	0.000424693	102.03	2	SHS(1)HGHLLSIK	-5.9973		0.975096	0.850531	0.98589	1.15023	0.988938
RC1G0428900	11	S	Putative EF-hand domain pair protein	--	1	5.07783e-16	187.47	2	GTMADQLS(1)PDQK	2.236	0.89173	0.983268	0.928737	1.22552	1.02767	0.934992
RC3G0014800	102	S	calmodulin-7-like isoform X2	--	1	3.61145e-15	126.81	2	VFDKDQNGFIS(1)AAELR	0.52351	0.862057	0.855522	0.875857	1.17715	1.09154	1.1159
RC1G0429500	125	S	SAC3 family protein A isoform X1	--	0.90926	0.00148818	80.815	2	DHLGS(0.909)S(0.091)DDLQR	-1.7605	1.04493
RC1G0429500	1109	S	SAC3 family protein A isoform X1	--	0.99984	0.00018393	97.681	3	FRS(1)PDGASFTGEMVVR	-0.3876	1.21667	1.24167	1.14097	0.75085		0.713842
RC1G0429500	1272	S	SAC3 family protein A isoform X1	--	1	0.00516338	75.474	2	S(1)IEDQEGNFR	-6.2074	0.921562				1.01211	1.03628
RC1G0429500	4	S	SAC3 family protein A isoform X1	--	0.999998	1.97073e-07	123.14	2	PLS(1)GNEETGVKPVTWK	-0.95786	1.02706	1.02194	0.895566	0.925313	0.921946	1.2056
RC1G0429500	1085	S	SAC3 family protein A isoform X1	--	1	1.25662e-11	179.85	4	RRS(1)PDGFGGPGELSHR	0.053079	0.882283	0.964728	1.00105	0.983893	1.11331	1.04234
RC1G0429500	978	S	SAC3 family protein A isoform X1	--	1	1.71307e-16	178.65	2	S(1)PVGGPLIHVPR	-1.4722	1.04506	1.15816	1.14768	0.914514	0.907019	0.84423
RC1G0429500	838	S	SAC3 family protein A isoform X1	--	1	0.000743017	78.043	2	S(1)IPDQPFPSR	-2.7516	1.0056	0.94274	0.93517	1.05205	1.01003	1.04871
RC1G0429500	1074	S	SAC3 family protein A isoform X1	--	0.998723	0.00292924	76.009	2	T(0.001)RS(0.999)PVPWS(0.173)S(0.827)PR	0.036702	1.51086	0.763333	0.792045	0.723508	0.830557	1.38757
RC1G0429500	1079	S	SAC3 family protein A isoform X1	--	0.946606	0.00292924	69.94	3	T(0.412)RT(0.853)RS(0.735)PVPWS(0.947)S(0.053)PR	-1.1139	0.791639		0.86708	0.79205		1.51902
RC1G0429500	1080	S	SAC3 family protein A isoform X1	--	0.957101	0.00312512	76.009	2	T(0.027)RS(0.973)PVPWS(0.043)S(0.957)PR	0.70648	1.00724	0.976079			1.06204
RC1G0429500	1064	S	SAC3 family protein A isoform X1	--	1	0.0468688	58.476	2	VRS(1)KS(1)PIR	-3.0775						0.966184
RC1G0429500	1066	S	SAC3 family protein A isoform X1	--	1	0.0468688	58.476	2	VRS(1)KS(1)PIR	-3.0775						0.966184
RC1G0429600	414	S	SAC3 family protein A isoform X1	--	0.992618	1.00348e-07	160.81	2	KTDKDINTT(0.007)S(0.993)PAGK	-4.8559	1.17245	1.09944		0.809414	0.967627
RC1G0429700	53	S	Chlorophyll A-B binding protein	--	0.813185	2.7131e-05	59.868	2	ATDPETPPS(0.005)DPAPES(0.182)GS(0.813)DFDDR	-1.6533					0.965666	0.968568
RC1G0430400	584	S	Putative receptor-like protein kinase	--	0.96134	1.72572e-39	236.82	2	TGPEIDQTHVS(0.961)T(0.039)AVK	6.0907	0.92429			1.13974		0.927303	1.13122		0.922422			0.946358	0.817					0.98	0.834
RC1G0430900	133	S	Rootletin	--	0.999996	5.24006e-52	215.95	3	KISTVLYYDS(1)DAGGEPMNFR	0.39317	1.60257	1.57811	1.45468	0.241451		0.240281	0.964951	0.964828	0.972341	1.08503	1.04827	0.964582	1.661	1.636	1.496	0.223		0.249	6.77	6.40402e-05
RC1G0430900	666	S	Rootletin	--	0.974581	0.00102011	86.766	2	LQSAPS(0.975)DLS(0.025)AEGSVAQK	-4.1483	0.778479		0.739478	1.49459			0.964951	0.964828	0.972341	1.08503	1.04827	0.964582	0.807		0.761	1.377			0.569
RC1G0430900	255	S	Rootletin	--	0.998458	4.16616e-31	194.55	2	TPLLTS(0.998)PS(0.001)T(0.001)EGHDK	-1.7875	1.18851	1.30807	1.25572	0.825167	0.630581	0.831305	0.964951	0.964828	0.972341	1.08503	1.04827	0.964582	1.232	1.356	1.291	0.761	0.602	0.862	1.743	0.0065138
RC1G0431500	43	S	Putative ankyrin repeat-containing domain, PGG domain-containing protein	--	0.961015	5.72804e-12	93.507	3	GLMTTPADPSPTPSPSSTASAPALVLS(0.038)NS(0.961)GKR	3.8707	0.838344	1.38592	1.26392	0.803821	0.958521	0.768411			1.1885		0.811504				1.063		1.181		0.9
RC1G0435300	701	S	Putative SLC26A/SulP transporter	--	1	0.00115697	91.993	2	ESDPQLEPLLS(1)R	-5.4205	0.894458	0.779545	0.971308	1.04296	1.14371	1.14373
RC1G0435400	4	S	Putative cation efflux protein	--	0.968137	3.70511e-15	155.61	2	AS(0.032)S(0.968)VTS(1)DHEEEQSLLR	3.4759	1.01516	0.865964	0.916409	1.01385	1.14672	1.03035
RC1G0435400	7	S	Putative cation efflux protein	--	0.999833	2.32875e-82	258.79	2	AS(0.032)S(0.968)VTS(1)DHEEEQSLLR	3.4759	1.29191	1.17593	1.21593	0.243862	1.0359	1.06194
RC1G0435600	29	S	protein-tyrosine-phosphatase MKP1-like	--	0.999944	0.0047364	92.428	2	SAS(1)WSASR	-2.3638	0.997476	1.00763	0.927881	1.03465	1.02613	1.00392
RC1G0435600	299	S	protein-tyrosine-phosphatase MKP1-like	--	0.998227	1.06343e-29	219.16	2	VHAFPLS(0.998)PS(0.001)S(0.001)LLR	-0.36155	0.93371	0.93024	0.953268	1.02345	1.06535	1.08212
RC1G0435600	494	S	protein-tyrosine-phosphatase MKP1-like	--	0.999986	1.79234e-29	211.15	2	VYS(1)DSMMFLQSTK	-0.73881	0.945347	1.02978	1.02637	1.03497	0.976435	0.985668
RC1G0436300	742	S	Putative xenobiotic-transporting ATPase	--	0.974438	4.66146e-67	182.12	2	ETTAFQIEMDSSASNSFQEPS(0.026)S(0.974)PK	3.5517	1.26904	1.17192	1.25456	0.608959	0.639942	1.08699	1.18772	1.17561	1.02113	0.933483	0.841493	0.840563	1.068	0.997	1.229	0.652	0.76	1.293	1.218	0.333045
RC1G0436300	831	S	Putative xenobiotic-transporting ATPase	--	0.994162	8.53052e-33	138.41	3	IDVQSANQQTTNGSDPES(0.994)PVS(0.977)PLLT(0.02)S(0.009)DPK	-2.0281	0.541076	0.166461			2.24787		1.18772	1.17561	1.02113	0.933483	0.841493	0.840563	0.456	0.142			2.671		0.112
RC1G0436300	834	S	Putative xenobiotic-transporting ATPase	--	0.977037	5.08159e-11	105.54	3	IDVQSANQQTTNGSDPES(0.994)PVS(0.977)PLLT(0.02)S(0.009)DPK	-2.0281	0.381058				1.58309		1.18772	1.17561	1.02113	0.933483	0.841493	0.840563	0.321				1.881		0.171
RC1G0436300	1205	S	Putative xenobiotic-transporting ATPase	--	0.975007	2.91714e-10	120.35	2	IEPDES(0.975)S(0.025)AMKPPNVYGSLELK	-0.2214	0.898936	0.865397			0.937452	1.29354	1.18772	1.17561	1.02113	0.933483	0.841493	0.840563	0.757	0.736			1.114	1.539	0.563	0.0741493
RC1G0436300	1206	S	Putative xenobiotic-transporting ATPase	--	0.987034	1.32828e-27	152.55	3	IEPDES(0.013)S(0.987)AMKPPNVYGSLELK	-2.7814	0.940436	0.828776	0.816791	1.13977	1.21244	1.04131	1.18772	1.17561	1.02113	0.933483	0.841493	0.840563	0.792	0.705	0.8	1.221	1.441	1.239	0.589	0.0013745
RC1G0436300	770	S	Putative xenobiotic-transporting ATPase	--	1	8.23544e-62	227.86	3	MGDVNFNAQDS(1)PKPKS(1)PPVEK	2.7432	1.12264	1.12217	1.15896	0.876894	0.859805	0.879037	1.18772	1.17561	1.02113	0.933483	0.841493	0.840563	0.945	0.955	1.135	0.939	1.022	1.046	1.009	0.925631
RC1G0436300	775	S	Putative xenobiotic-transporting ATPase	--	1	1.05227e-14	108.25	2	PKS(1)PPVEK	-0.22715	1.19969	1.15839	1.24489	0.831238	0.79027	0.805225	1.18772	1.17561	1.02113	0.933483	0.841493	0.840563	1.01	0.985	1.219	0.89	0.939	0.958	1.153	0.122097
RC1G0436300	748	S	Putative xenobiotic-transporting ATPase	--	1	0.000514556	162.21	2	MMKS(1)PS(1)LQR	-0.55958	1.18457	0.900055	0.889128	0.888582	1.20324	0.934709	1.18772	1.17561	1.02113	0.933483	0.841493	0.840563	0.997	0.766	0.871	0.952	1.43	1.112	0.754	0.123528
RC1G0436300	750	S	Putative xenobiotic-transporting ATPase	--	1	0.0146814	68.108	2	MMKS(1)PS(1)LQR	-0.55958	1.00708				1.00312		1.18772	1.17561	1.02113	0.933483	0.841493	0.840563	0.848				1.192		0.711
RC1G0436300	856	S	Putative xenobiotic-transporting ATPase	--	1	5.11788e-18	139.02	3	S(0.059)HS(0.94)QT(0.014)FS(0.986)RPHS(1)HS(1)DDVPIK	2.4676	1.21157	1.15696	1.07344	0.720887	0.919498	0.940361	1.18772	1.17561	1.02113	0.933483	0.841493	0.840563	1.02	0.984	1.051	0.772	1.093	1.119	1.024	0.776273
RC1G0436300	858	S	Putative xenobiotic-transporting ATPase	--	1	1.85041e-12	139.02	3	S(0.059)HS(0.94)QT(0.014)FS(0.986)RPHS(1)HS(1)DDVPIK	2.4676	1.24507	1.19451	1.2109	0.258191	1.01135	1.10331	1.18772	1.17561	1.02113	0.933483	0.841493	0.840563	1.048	1.016	1.186	0.277	1.202	1.313	1.164	0.523807
RC1G0436300	803	S	Putative xenobiotic-transporting ATPase	--	1	0.012019	121.96	3	RQDS(1)FEMRLPELPK	-2.337	1.08374	1.09345	1.05153	0.927259	0.930501	0.925587	1.18772	1.17561	1.02113	0.933483	0.841493	0.840563	0.912	0.93	1.03	0.993	1.106	1.101	0.898	0.103624
RC1G0436300	848	S	Putative xenobiotic-transporting ATPase	--	1	1.52986e-33	203.8	2	SHS(1)QTFSR	1.2746	0.698948	0.807578	0.760392	1.05618	1.30074	1.33255	1.18772	1.17561	1.02113	0.933483	0.841493	0.840563	0.588	0.687	0.745	1.131	1.546	1.585	0.474	0.00455839
RC1G0436300	852	S	Putative xenobiotic-transporting ATPase	--	0.99885	5.11788e-18	139.02	3	S(0.064)HS(0.935)QT(0.003)FS(0.999)RPHS(1)HS(1)DDVPIK	0.99667	0.930737	1.49788	1.24667	0.840782	0.735037	0.782422	1.18772	1.17561	1.02113	0.933483	0.841493	0.840563	0.784	1.274	1.221	0.901	0.873	0.931	1.212	0.337981
RC1G0436300	797	S	Putative xenobiotic-transporting ATPase	--	0.999996	4.81971e-10	113.73	2	VVENGQQPLDTADKEPS(1)IK	-4.4873	0.99365	0.757046	0.974304	0.935409	1.13902	1.18008	1.18772	1.17561	1.02113	0.933483	0.841493	0.840563	0.837	0.644	0.954	1.002	1.354	1.404	0.648	0.0501785
RC1G0438500	886	S	Putative oxoglutarate dehydrogenase (Succinyl-transferring)	--	1	0.000154923	109.42	4	LIKDQNDHS(1)DLEEGIRR	-0.65099	0.52589	0.623179	0.752044	1.38408	1.26227	1.38919	0.98834	0.993262	0.9996	1.03732	0.996831	0.984648	0.532	0.627	0.752	1.334	1.266	1.411	0.476	0.00200894
RC1G0438500	344	S	Putative oxoglutarate dehydrogenase (Succinyl-transferring)	--	0.998284	9.53619e-07	128.57	2	YHLGT(0.001)S(0.998)YDRPTR	2.443	0.898686	0.935278	0.902202	1.08677	1.11325	1.04932	0.98834	0.993262	0.9996	1.03732	0.996831	0.984648	0.909	0.942	0.903	1.048	1.117	1.066	0.852	0.00232217
RC1G0440200	804	S	Putative zinc-finger domain-containing protein	--	1	0.00167277	82.725	2	NQQS(1)DIEGVDVHEK	-1.8056				0.986193
RC1G0440200	34	S	Putative zinc-finger domain-containing protein	--	0.989239	2.90684e-12	71.118	3	S(0.017)REEGELS(0.989)S(0.994)DDNDENPVLSVAR	-0.15979				0.997466	0.952853	0.970311
RC1G0440200	35	S	Putative zinc-finger domain-containing protein	--	0.993869	2.90684e-12	71.118	3	S(0.017)REEGELS(0.989)S(0.994)DDNDENPVLSVAR	-0.15979				0.997466	0.952853	0.970311
RC1G0441400	211	S	Vacuolar protein sorting/targeting protein like	--	0.999992	0.00125664	97.084	2	QS(1)LPSLSSLLSR	1.0219		0.83315		1.15852		0.989146
RC1G0441400	202	S	Vacuolar protein sorting/targeting protein like	--	0.999641	0.00092351	67.927	3	SFHPGAFS(1)GALSATR	-1.2642				1.03361	1.01095	0.876923
RC1G0441400	222	S	Vacuolar protein sorting/targeting protein like	--	1	1.40165e-31	148.7	2	S(1)FNGQLSPAHTGEPLENK	-1.2413	0.925904	0.82416	0.941661	1.18243	1.0294	1.07928
RC1G0441400	228	S	Vacuolar protein sorting/targeting protein like	--	0.996015	0.000609727	71.471	2	S(0.002)FNGQLS(0.996)PAHT(0.002)GEPLENK	-2.6113	0.855489		0.780326	0.792778	1.54607
RC1G0441400	375	S	Vacuolar protein sorting/targeting protein like	--	0.998233	1.29855e-11	136.7	3	SGPSQIWDES(0.998)PVS(0.001)TFRPR	0.20024	0.994208	1.10275	1.06944	0.962432	1.0049	0.87371
RC1G0441400	378	S	Vacuolar protein sorting/targeting protein like	--	0.894717	2.12828e-122	317.81	3	SGPSQIWDESPVS(0.895)T(0.105)FRPR	-0.64411	0.927269		0.89837	1.0571		1.1037
RC1G0441400	793	S	Vacuolar protein sorting/targeting protein like	--	0.999995	5.84214e-11	145.18	2	SYKS(1)LDSIEGAVLR	-0.70098	1.15862	0.815877	1.17367	0.814872	1.00788	1.02922
RC1G0443000	310	S	FYD	--	0.999987	2.62701e-52	165.87	4	LLDGTGLNLSTQPSDHGNSDGMDLS(1)PVCHK	-0.50059	0.967503		1.0741
RC1G0443100	145	S	Transmembrane protein	--	0.999585	0.0321306	57.22	3	HLFTIVEETKEDLES(1)EDAKS(1)R	0.60614		1.01497	1.02359
RC1G0443100	150	S	Transmembrane protein	--	0.999938	0.0112796	60.055	3	HLFTIVEETKEDLES(1)EDAKS(1)R	0.60614		1.23505	1.24554			0.547186
RC1G0443100	71	S	Transmembrane protein	--	0.980636	0.000377902	73.532	3	S(0.006)LS(0.013)HMAQS(0.981)PQQLCSSFR	-1.3217		0.998522	0.977684	1.00524	1.00912
RC1G0443100	78	S	Transmembrane protein	--	0.872563	1.02035e-07	120.52	3	SLSHMAQSPQQLCS(0.127)S(0.873)FR	-1.4062	1.00234	0.971957	0.973189	1.04109	1.00802	1.00058
RC3G0255800	519	S	Putative Heat shock protein 70 family	--	1	0.0108018	87.727	2	GRLS(1)KEEIEK	-1.4494		0.778511		1.07271	1.03257	1.05961	1.02013	0.998026	1.02649	0.993436	0.995249	0.966665		0.78		1.08	1.038	1.096	0.728
RC3G0255800	337	S	Putative Heat shock protein 70 family	--	0.77676	0.00158256	57.71	2	MDKS(0.777)T(0.223)VHDVVLVGGSTR	-0.74416	1.04493						1.02013	0.998026	1.02649	0.993436	0.995249	0.966665	1.024
RC1G0443500	85	S	Heat shock cognate protein 70-1	--	0.999999	4.63917e-12	162.14	2	RFS(1)DASVQGDMK	3.5406	0.982497	0.969673	0.951036	0.966304	0.910893	1.21266	0.973684	0.937336	0.996135	1.01242	1.04416	1.03627	1.009	1.034	0.955	0.954	0.872	1.17	1.001	0.935154
RC1G0443500	230	S	Heat shock cognate protein 70-1	--	0.910629	4.45375e-55	179.92	3	S(0.911)T(0.089)AGDTHLGGEDFDNR	-2.5454	0.996205	0.989864	0.962695	1.01814	0.969589	1.06059	0.973684	0.937336	0.996135	1.01242	1.04416	1.03627	1.023	1.056	0.966	1.006	0.929	1.023	1.029	0.501381
RC1G0443500	410	S	Heat shock cognate protein 70-1	--	1	7.83911e-09	209.7	2	YKS(1)EDEELKK	-2.3458	0.724394	0.795259	0.841661	1.16895	1.19636	1.23565	0.973684	0.937336	0.996135	1.01242	1.04416	1.03627	0.744	0.848	0.845	1.155	1.146	1.192	0.698	0.00126634
RC1G0443600	140	S	Putative transcription factor C2C2-Dof family	--	0.99974	5.27778e-15	167.19	3	SKS(1)PASASAADHHHQR	2.1601	0.736006	0.887254	0.920655	1.17523	1.12665	1.12651
RC1G0449600	212	S	Putative triose-phosphate isomerase	--	0.998807	0.00352944	80.815	2	IIYGGS(0.999)VNGANS(0.001)K	0.37159	1.11222	0.972566					1.02843	1.00013	1.02039	0.97865	0.995256	0.977138	1.081	0.972
RC1G0449600	97	S	Putative triose-phosphate isomerase	--	1	1.13326e-08	104.76	3	NLEVPWVILGHS(1)ERR	-1.055	1.19918	1.25978	1.20721	0.877316	0.760646	0.73229	1.02843	1.00013	1.02039	0.97865	0.995256	0.977138	1.166	1.26	1.183	0.896	0.764	0.749	1.498	0.00270694
RC1G0449600	178	S	Putative triose-phosphate isomerase	--	1	2.99846e-16	134.13	2	VAS(1)PAQAQEVHCELR	-3.1546	0.885959	0.76641	0.880667	1.0979	1.14924	1.19203	1.02843	1.00013	1.02039	0.97865	0.995256	0.977138	0.861	0.766	0.863	1.122	1.155	1.22	0.712	0.00183366
RC1G0449700	274	S	Putative transferase, protein kinase RLK-Pelle-RLCK-VIIa-2 family	--	0.98805	0.00914769	71.912	3	DGPAGDRS(0.988)HVS(0.006)T(0.006)R	5.0367	1.20728		0.844629
RC1G0449700	112	S	Putative transferase, protein kinase RLK-Pelle-RLCK-VIIa-2 family	--	1	1.01509e-50	237.79	2	NFRPDS(1)MVGEGGFGSVFK	0.042834	1.65781	1.77732	1.58682	0.360297	0.379123	0.347725
RC1G0449700	76	S	Putative transferase, protein kinase RLK-Pelle-RLCK-VIIa-2 family	--	0.891315	0.0112785	74.524	2	VS(0.012)S(0.096)VS(0.891)VPS(0.147)T(0.854)PR	3.8285	1.02345	1.04036	1.01973
RC1G0449900	103	S	Putative transferase, protein kinase RLK-Pelle-RLCK-VIIa-2 family	--	0.983994	0.000482222	81.578	2	FS(0.984)GS(0.016)IPCLPILGSASK	0.76497	0.965568	0.962019			0.995258	1.08443
RC1G0449900	55	S	Putative transferase, protein kinase RLK-Pelle-RLCK-VIIa-2 family	--	0.999999	0.00702155	81.642	2	GYLLS(1)QR	0.62148	0.957417	0.834972	0.885184	1.1072	1.08832	1.10956
RC1G0449900	62	S	Putative transferase, protein kinase RLK-Pelle-RLCK-VIIa-2 family	--	0.928001	0.000197264	116.95	2	IT(0.002)T(0.06)AS(0.928)DT(0.011)VHANESTNR	-0.65391		0.874503	0.880821	1.13093	1.00101	1.06
RC1G0453700	137	S	Putative nucleotide-binding alpha-beta plait domain-containing protein	--	1	0.00043898	115.35	2	S(1)PLDHPR	-1.256		0.636418		1.13063		1.19933
RC1G0456600	583	S	Putative nucleic acid binding NABP, pumilio, RNA binding domain-containing protein	--	1	1.11422e-12	198.33	2	AYLGQLLS(1)PQK	-2.4542	1.18743	1.10412	1.21163	0.82405	0.837921	0.858629	0.936737	1.00009	1.05914	0.891455	0.915981	1.1966	1.268	1.104	1.144	0.924	0.915	0.718	1.375	0.0248722
RC1G0456600	326	S	Putative nucleic acid binding NABP, pumilio, RNA binding domain-containing protein	--	0.999957	8.13502e-07	142.02	2	ESADLVAALSGMNLS(1)K	-4.0957		1.53816		0.410195		1.06701	0.936737	1.00009	1.05914	0.891455	0.915981	1.1966		1.538		0.46		0.892	2.275
RC1G0456600	199	S	Putative nucleic acid binding NABP, pumilio, RNA binding domain-containing protein	--	0.998486	3.05422e-23	133.88	3	SIAEILQDDIQNT(0.1)T(0.127)GS(0.775)RHPS(0.998)RPAS(0.999)R	1.6334	0.833991	0.910086	0.84753	1.05952	1.13655	1.18882	0.936737	1.00009	1.05914	0.891455	0.915981	1.1966	0.89	0.91	0.8	1.189	1.241	0.994	0.759	0.0258619
RC1G0456600	203	S	Putative nucleic acid binding NABP, pumilio, RNA binding domain-containing protein	--	0.999538	3.05422e-23	133.88	2	HPSRPAS(1)R	2.617	0.787312	0.859149	0.972233	1.00022	1.16523	1.18831	0.936737	1.00009	1.05914	0.891455	0.915981	1.1966	0.84	0.859	0.918	1.122	1.272	0.993	0.773	0.0292958
RC1G0456600	263	S	Putative nucleic acid binding NABP, pumilio, RNA binding domain-containing protein	--	0.878102	1.78618e-159	265.07	3	QGMSAAQNFGSSGSHTYAS(0.001)ALGGS(0.121)LS(0.878)R	-1.7033		0.931834	0.926687	1.06064	1.06621		0.936737	1.00009	1.05914	0.891455	0.915981	1.1966		0.932	0.875	1.19	1.164		0.768	0.0155588
RC1G0456600	180	S	Putative nucleic acid binding NABP, pumilio, RNA binding domain-containing protein	--	1	9.1277e-97	325.39	3	QKS(1)IAEILQDDIQNTTGSR	-0.43984	0.814145	1.04933	1.0469	1.03395	1.01464	1.03184	0.936737	1.00009	1.05914	0.891455	0.915981	1.1966	0.869	1.049	0.988	1.16	1.108	0.862	0.928	0.556378
RC1G0456600	195	S	Putative nucleic acid binding NABP, pumilio, RNA binding domain-containing protein	--	0.930056	5.96785e-36	191	3	SIAEILQDDIQNT(0.084)T(0.148)GS(0.93)RHPS(0.895)RPAS(0.943)R	0.72659		0.717047	0.862578	1.22231	1.39171	0.744498	0.936737	1.00009	1.05914	0.891455	0.915981	1.1966		0.717	0.814	1.371	1.519	0.622	0.654	0.404436
RC1G0456600	274	S	Putative nucleic acid binding NABP, pumilio, RNA binding domain-containing protein	--	0.999955	0.022918	83.701	2	S(0.368)T(0.478)T(0.154)PDPQLVS(1)RAPS(1)PR	0.52165	0.947083	1.0232		1.04602	1.01515		0.936737	1.00009	1.05914	0.891455	0.915981	1.1966	1.011	1.023		1.173	1.108		0.892	0.0592324
RC1G0456600	278	S	Putative nucleic acid binding NABP, pumilio, RNA binding domain-containing protein	--	1	0.022918	83.701	2	S(0.368)T(0.478)T(0.154)PDPQLVS(1)RAPS(1)PR	0.52165	0.947083	1.0232		1.04602	1.01515		0.936737	1.00009	1.05914	0.891455	0.915981	1.1966	1.011	1.023		1.173	1.108		0.892	0.0592324
RC1G0456900	668	S	LOW QUALITY PROTEIN: L-type lectin-domain containing receptor kinase S.4-like	--	0.916986	8.23546e-07	89.321	2	AS(0.022)T(0.061)WS(0.917)CDDGDVDFEAGS(0.013)S(0.051)S(0.329)S(0.599)PPS(0.008)EPGK	3.1558	1.04493							0.953178	0.736845	1.30987	0.836398	1.16371
RC1G0456900	499	S	LOW QUALITY PROTEIN: L-type lectin-domain containing receptor kinase S.4-like	--	0.999993	5.94571e-09	144.16	2	LYEHGS(1)NPTTTR	-0.48043	0.50153			1.23053	1.09012	1.10743		0.953178	0.736845	1.30987	0.836398	1.16371				0.939	1.303	0.952
RC1G0457500	948	S	Putative Sec7 domain, guanine nucleotide exchange factor	--	0.909821	0.000162132	150.44	2	IHTPS(0.015)VS(0.91)T(0.075)PKK	-2.8394	0.988257				1.02056			0.615328		1.75307	0.631607						1.616
RC1G0457600	965	S	Putative Sec7 domain, guanine nucleotide exchange factor	--	0.999991	2.88497e-14	169.05	2	FSQLLS(1)LDTEEPR	2.3737	0.766617	0.705529	0.672473	1.07681	1.58388	1.14697	0.938618	0.980928	1.05533	0.998562	1.01829	1.00827	0.817	0.719	0.637	1.078	1.555	1.138	0.576	0.0158004
RC1G0457700	70	S	Putative aminotransferase-like, plant mobile domain-containing protein	--	0.995603	0.0479592	40.224	2	ALES(0.996)VRQFLGCDT(0.004)R	13.147			1
RC1G0458900	489	S	Putative polynucleotide adenylyltransferase	--	0.968418	0.000133005	76.009	3	ELADS(0.032)S(0.968)PQGHGHQQLR	0.24545	1.09526		1.16138	0.905297	0.942178	0.868807
RC1G0460700	79	S	Delta-1-pyrroline-5-carboxylate synthase	--	0.999912	2.49257e-298	359.38	3	KLINSS(1)FADLQKPQAEIDGK	1.5678	1.09611	1.02473	1.06358	0.939846	0.929192	0.955349	0.966934	0.951235	1.02149	1.02424	1.04557	0.990537	1.134	1.077	1.041	0.918	0.889	0.964	1.174	0.00951077
RC1G0461600	433	S	Putative transcription factor WD40-like family	--	1	3.6029e-16	113.73	2	DDMEVFS(1)PLVDVHPIT(0.931)PT(0.069)LDK	4.2266	0.849401	0.730371	0.48823	2.24621	0.81703	0.845054
RC1G0461600	615	S	Putative transcription factor WD40-like family	--	0.882283	8.45436e-06	58.037	4	IKDVSFNHENSLGFPEHVNS(0.01)S(0.043)AMPMS(0.882)PGS(0.064)K	-0.40045		1.0442	0.995483
RC1G0461600	626	S	Putative transcription factor WD40-like family	--	0.770871	1.38467e-05	100.36	2	GIMGQS(0.01)S(0.771)LDS(0.216)PT(0.002)S(0.001)SLTLHR	0.68124	1.04493
RC1G0461600	629	S	Putative transcription factor WD40-like family	--	0.999524	6.46307e-77	226.75	3	GIMGQSSLDS(1)PTSSLTLHR	-0.61683	1.25008	1.3042	1.23501	0.735905	0.769085	0.747192
RC1G0461600	663	S	Putative transcription factor WD40-like family	--	1	0.00131159	106	2	TSLAVGS(1)PK	0.18506	1.11422	1.12884	1.29947		0.530759
RC1G0463700	43	S	Putative small heat shock protein HSP20	--	0.90722	0.0056684	81.799	2	S(0.907)ET(0.093)AAVANTR	2.1885				1.08943		0.865043	1.02363	0.915251	0.927293	1.04346	0.99724	1.09313				1.044		0.791
RC1G0463700	2	S	Putative small heat shock protein HSP20	--	0.999724	0.0205061	44.57	2	S(1)LIPGSFFGNGR	-5.8854			1.20709			0.766101	1.02363	0.915251	0.927293	1.04346	0.99724	1.09313			1.302			0.701	1.857
RC1G0464700	4	S	Putative small heat shock protein HSP20	--	1	0.000495106	108.4	2	ALS(1)LFGTGR	-1.6657	1.10483	0.90283	0.830606	0.968851	1.06785	1.11889	0.947262	0.9364	1.09791	1.05326	0.949686	1.01549	1.166	0.964	0.757	0.92	1.124	1.102	0.918	0.525861
RC1G0466100	8	S	Putative amino acid transporter, transmembrane domain-containing protein	--	0.857063	0.000193323	101.43	2	MNTIEVDS(0.857)GPNT(0.143)K	0.70211	1.17016		0.880161
RC1G0467000	169	S	Putative transcription factor interactor and regulator LIM family	--	0.999999	0.000690817	108.5	2	EKGS(1)YNHLIK	-2.9759	0.796146	0.867432			1.20728	1.11739	0.849654	0.833424	0.839217	1.17094	1.18728	1.11949	0.937	1.041			1.017	0.998	0.982	0.745805
RC1G0467000	93	S	Putative transcription factor interactor and regulator LIM family	--	0.950128	2.03621e-07	130.78	2	LTPELT(0.044)RS(0.95)PS(0.006)K	-2.0002				0.986193			0.849654	0.833424	0.839217	1.17094	1.18728	1.11949				0.842
RC1G0467000	95	S	Putative transcription factor interactor and regulator LIM family	--	0.999965	9.00944e-72	273.32	2	SPS(1)KAAGMFSGTQEK	1.6805	1.09745	1.18191	1.11782	0.843877	0.84145	0.937215	0.849654	0.833424	0.839217	1.17094	1.18728	1.11949	1.292	1.418	1.332	0.721	0.709	0.837	1.783	0.0006163
RC1G0467500	2	S	Putative Acid phosphatase	--	0.999985	0.00299132	61.577	2	S(1)AYGHHMER	0.72784		1.0395
RC1G0469500	313	S	Putative C2 domain-containing protein	--	0.999995	0.000872186	91.032	2	EQLRDDYS(1)NYR	4.299			0.904802		1.06021		1.11992	1.11427	1.09523	0.904714	0.890272	0.875594			0.826		1.191		0.694
RC1G0470200	255	S	Eukaryotic translation initiation factor 3 subunit F	--	1	0.000222888	81.099	2	LS(1)PAVFDK	-3.7299	1.16589	0.972264	1.08561		0.885898	0.916123	0.984538	1.01029	0.990112	0.991329	0.97339	1.05034	1.184	0.962	1.096		0.91	0.872	1.213	0.098059
RC1G0470200	12	S	Eukaryotic translation initiation factor 3 subunit F	--	0.891685	0.00675081	48.363	2	TVLQFS(0.892)PT(0.099)LT(0.009)AK	0.7401						0.966184	0.984538	1.01029	0.990112	0.991329	0.97339	1.05034						0.92
RC1G0470300	289	S	Putative major intrinsic protein	--	1	0.0444237	65.404	2	AIPFKS(1)K	-2.0271				0.959073	0.994676		0.874347	0.855201	0.877317	1.14691	1.14977	1.09646				0.836	0.865
RC1G0470300	9	S	Putative major intrinsic protein	--	1	4.78606e-90	277.18	2	EEDVS(1)LGANKFPER	0.036092	0.664031	0.638295	0.659018	1.42119	1.27694	1.28628	0.874347	0.855201	0.877317	1.14691	1.14977	1.09646	0.759	0.746	0.751	1.239	1.111	1.173	0.64	0.00015307
RC1G0471500	45	S	Putative nematode resistance protein-like HSPRO1	--	0.999441	4.17021e-97	206.18	3	AAQIQSDIS(0.999)PAS(0.001)EQACSTYEHYLR	-0.88408	1.68824	1.53011	1.63143	0.408919	0.423778	0.414058	1.43237	1.4663	1.67471	0.504608	0.530229	0.391781	1.179	1.044	0.974	0.81	0.799	1.057	1.199	0.154895
RC1G0471500	161	S	Putative nematode resistance protein-like HSPRO1	--	1	0.000786519	179.31	2	DGS(1)LAEVWR	-2.1627	1.30919	1.22178	1.3398	0.722088	0.704792	0.745609	1.43237	1.4663	1.67471	0.504608	0.530229	0.391781	0.914	0.833	0.8	1.431	1.329	1.903	0.546	0.00695316
RC1G0471500	169	S	Putative nematode resistance protein-like HSPRO1	--	0.999097	0.0170734	71.066	2	GS(0.999)GES(0.001)TVVSR	4.7999			1				1.43237	1.4663	1.67471	0.504608	0.530229	0.391781			0.597
RC1G0471500	30	S	Putative nematode resistance protein-like HSPRO1	--	0.999998	0.00191042	82.437	3	LHHLS(1)IPASFR	-2.5007	0.932874	1.15098					1.43237	1.4663	1.67471	0.504608	0.530229	0.391781	0.651	0.785
RC1G0471500	19	S	Putative nematode resistance protein-like HSPRO1	--	0.998926	2.69257e-35	259.72	2	MVSSDIPS(0.001)KS(0.999)PR	0.24381	1.22074	1.56035	1.54531	0.563331	0.559356	0.614835	1.43237	1.4663	1.67471	0.504608	0.530229	0.391781	0.852	1.064	0.923	1.116	1.055	1.569	0.759	0.132386
RC1G0472000	310	S	60S acidic ribosomal protein P0	--	1	8.9816e-74	220.14	2	KEEPAEES(1)DDDMGFSLFD	1.9538	1.59098	0.662607	0.299452	1.49388	1.06208	0.897224	0.980771	0.956446	1.01216	1.02614	1.01467	1.00981	1.622	0.693	0.296	1.456	1.047	0.889	0.77	0.4123
RC1G0472000	286	S	60S acidic ribosomal protein P0	--	1	2.13749e-10	85.513	2	FAVAVAAPAS(1)AAGGAAAPAAAAEEAK	-2.2284	0.644575	1.24681	0.561297	1.41318	1.18236	0.93533	0.980771	0.956446	1.01216	1.02614	1.01467	1.00981	0.657	1.304	0.555	1.377	1.165	0.926	0.725	0.254144
RC1G0472100	181	S	Putative syntaxin-5, Sly1p-binding domain-containing protein	--	1	0.00198244	133.49	2	ENPFKS(1)PAK	1.0154	1.27446	1.26908	1.30464	0.764569	0.737235	0.693725	1.07693	0.953691	1.31429	0.776659	0.890327	0.988108	1.183	1.331	0.993	0.984	0.828	0.702	1.395	0.0606634
RC1G0472100	36	S	Putative syntaxin-5, Sly1p-binding domain-containing protein	--	0.999755	3.7054e-50	229.38	2	IGGITPVNQSQNAHS(1)PSR	-1.1427	1.10941	1.2227	1.14223	0.904668	0.865963	0.780636	1.07693	0.953691	1.31429	0.776659	0.890327	0.988108	1.03	1.282	0.869	1.165	0.973	0.79	1.086	0.630524
RC1G0472900	141	S	Putative PH domain-containing protein	--	0.999996	2.17171e-14	160.04	2	SVTDSEVVDYDS(1)NNKN	-1.9535	1.1351	1.03069	0.714535	1.26093	0.909738	0.955853	0.956283	0.884705	0.921364	1.0309	1.0831	1.12365	1.187	1.165	0.776	1.223	0.84	0.851	1.073	0.731242
RC1G0473800	559	S	Translation initiation factor IF-2	--	0.998961	0.00715772	75.012	2	GGRS(0.999)PAS(0.001)VHGR	-0.12026		1.02893	1.0792		0.901226
RC1G0473800	371	S	Translation initiation factor IF-2	--	0.975249	0.00044332	96.313	3	S(0.002)S(0.023)S(0.975)IEPGPPGRPR	-0.84252	1.34806	1.35636	1.47702	0.512907	0.394946
RC1G0473800	459	S	Translation initiation factor IF-2	--	0.833176	0.00161884	58.338	2	S(0.009)S(0.009)S(0.148)S(0.833)PDS(0.001)SGFGR	-0.64669		1.76585		0.776581	0.768	0.696095
RC1G0473800	356	S	Translation initiation factor IF-2	--	0.982088	4.40121e-06	110.14	2	TTLPDRPLS(0.982)AS(0.018)R	1.5689	1.29274	1.24763	1.23218	0.819051	0.692639	0.757903
RC1G0474000	124	S	Protein yippee-like	--	1	2.36021e-183	279.99	2	ISGPEGNNYWVSHGAHIGGS(1)DADDA	-1.5694	0.990513	1.04199	1.07653	1.01025	1.02874	0.856116
RC1G0474600	422	S	Putative WD40-repeat-containing domain, nucleoporin Nup88	--	0.96407	0.00174949	81.48	2	VVLVPQT(0.036)S(0.964)PNLR	-1.5442	1.0989	0.982018	1.00365				0.585511	1.08523	1.05347		1.00789	1.2679	1.877	0.905	0.953
RC1G0475100	79	S	Putative SGNH hydrolase-type esterase domain-containing protein	--	1	0.0299015	62.969	2	DFHWNS(1)L	-4.2628	0.840584	0.981143		1.10989	1.0903		1.01415	1.03023	0.987002	0.88127	1.08736		0.829	0.952		1.259	1.003		0.787	0.219379
RC1G0476200	320	S	Phosphoinositide phospholipase C	--	1	1.12379e-51	104.23	3	GAVAEDDKVNELDENNS(1)NEEEDVEESK	-0.53438	0.862501	0.934134	0.952578	1.16764	0.910628	1.15817	0.959206	0.969721	0.961038	1.00493	1.08329	1.02181	0.899	0.963	0.991	1.162	0.841	1.133	0.91	0.474268
RC1G0476200	369	S	Phosphoinositide phospholipase C	--	0.998904	1.87481e-08	123.24	2	RLS(0.999)LS(0.001)EQQLEK	-1.3988	0.996243	0.888567	0.86066	1.05284	1.08084	1.10826	0.959206	0.969721	0.961038	1.00493	1.08329	1.02181	1.039	0.916	0.896	1.048	0.998	1.085	0.911	0.14154
RC1G0477400	347	S	Putative anthocyanidin synthase	--	0.999997	0.00725557	91.245	2	GKS(1)QVDSIK	-2.5339		0.942436	0.875736	1.01069	1.11516	1.00564	1.05815	1.05809	0.991051	0.941805	0.969874	0.981026		0.891	0.884	1.073	1.15	1.025	0.82	0.0196936
RC1G0477400	117	S	Putative anthocyanidin synthase	--	0.999999	0.0045822	92.428	2	QAYANS(1)PK	0.1073	0.951429	1.24245	1.21633	0.918514	0.798217	0.890804	1.05815	1.05809	0.991051	0.941805	0.969874	0.981026	0.899	1.174	1.227	0.975	0.823	0.908	1.22	0.153071
RC1G0477400	16	S	Putative anthocyanidin synthase	--	1	1.43872e-62	273.94	2	VQS(1)LSENGVVPDR	-0.33583	0.955373	0.90845	0.891797	1.04325	1.067	1.1207	1.05815	1.05809	0.991051	0.941805	0.969874	0.981026	0.903	0.859	0.9	1.108	1.1	1.142	0.795	0.000313277
RC1G0477500	90	S	Putative transcription factor C3H family	--	0.999997	8.22065e-39	168.78	3	GDMSLLGS(1)DIDDQEVPSLQLLK	-1.6816	1.68456	1.14959	0.956076	0.839778	0.722729	0.703167	1.03901	0.960987					1.621	1.196
RC1G0477500	431	S	Putative transcription factor C3H family	--	0.997205	1.4074e-08	118.96	2	KPSSFGLDS(0.997)PAALAAAVMNS(0.002)R	3.223	1.39457	1.24643	1.3827		0.486951	0.560972	1.03901	0.960987					1.342	1.297
RC1G0477500	505	S	Putative transcription factor C3H family	--	0.999996	0.00715171	165.39	2	KSAS(1)FGFR	0.24479	1.27793	1.30667	1.38545	0.671371	0.712505	0.693494	1.03901	0.960987					1.23	1.36
RC1G0477500	352	S	Putative transcription factor C3H family	--	0.990469	0.00211413	73.891	2	LS(0.004)S(0.99)PS(0.005)CYNNS(0.001)R	-6.7068		1.07539	0.96547				1.03901	0.960987						1.119
RC1G0477500	453	S	Putative transcription factor C3H family	--	0.999981	0.0072022	127.94	2	RSHS(1)FIDR	-1.2581	1.17314	1.20083	1.14828	0.824547	0.835708	0.844879	1.03901	0.960987					1.129	1.25
RC1G0477500	419	S	Putative transcription factor C3H family	--	0.887562	5.41818e-21	190.87	2	SSYPSNLSS(0.112)S(0.888)PVR	-3.4541	1.14721	1.18721	1.21938	0.872282	0.811574	0.790138	1.03901	0.960987					1.104	1.235
RC1G0478300	108	S	Protein phosphatase	--	0.990097	7.55889e-06	47.968	2	IDIPTAPVS(0.009)FGVDS(0.99)PKVEER	-2.6775	0.966382	1.10188	1.01517
RC1G0481700	322	S	LRR-RLK	--	0.999672	1.82845e-15	124.18	2	VATVKPWATGLS(1)GQLQK	-2.6673	1.09122	0.9753	1.17134	0.919227	0.915567	0.935508
RC1G0482500	322	S	Putative S1 domain, translation initiation factor 2, alpha subunit, nucleic acid-binding protein	--	0.993887	4.80712e-57	112.29	3	LRQENEEVGGDT(0.994)GS(0.994)EDEEDT(0.012)GMGDVDLENGGQAL	1.2446	1.88276		0.922667			0.266211	0.956491	0.905414	0.965098	1.08272	1.05554	1.03474	1.968		0.956			0.257	5.689
RC1G0482500	95	S	Putative S1 domain, translation initiation factor 2, alpha subunit, nucleic acid-binding protein	--	0.999967	0.0263693	55.866	2	RVS(1)EEDISACEER	2.8872		0.736355		1.27379			0.956491	0.905414	0.965098	1.08272	1.05554	1.03474		0.813		1.176			0.691
RC5G0613900	128	S	40S ribosomal protein S4	--	1	0.0147911	77.157	2	VRS(1)VQFGQK	-1.5071			1.22588			0.747946	1.0133	0.963243	1.02062	0.976009	1.07683	0.949996			1.201			0.787	1.526
RC1G0486200	302	S	Putative leucine-rich repeat receptor-like protein kinase IMK3	--	1	0.0281632	42.835	2	APELS(1)KLK	-2.9561					0.968936	0.965303
RC1G0486900	167	S	Putative ataxin-2	--	1	0.00157772	101.64	2	IVNVKVS(1)PR	-0.36443	1.02495	1.00957	1.04792
RC1G0487700	529	S	Putative PLAC8 motif-containing protein	--	0.99925	8.68527e-11	175.62	3	ALS(0.999)S(0.001)VKEESHPTGK	-0.5344	0.927079	0.773853	0.675167	1.02638	1.67463	0.89134	1.04335	1.01919	0.990496		0.946971		0.889	0.759	0.682		1.768		0.439
RC1G0487700	530	S	Putative PLAC8 motif-containing protein	--	0.998854	8.68527e-11	134.49	3	ALS(0.999)S(0.999)VKEES(0.002)HPTGK	-1.8901	0.927411	0.679167		0.845886	1.69261	0.824072	1.04335	1.01919	0.990496		0.946971		0.889	0.666			1.787		0.435
RC1G0487700	33	S	Putative PLAC8 motif-containing protein	--	0.98294	8.18583e-21	198.44	2	APVPLDNLSVS(0.983)S(0.017)R	-2.2897	0.921146	0.85733	0.930209	1.00158	1.12324	1.14743	1.04335	1.01919	0.990496		0.946971		0.883	0.841	0.939		1.186		0.748
RC1G0487700	94	S	Putative PLAC8 motif-containing protein	--	0.99996	0.0119005	78.157	2	ERIS(1)GVFSK	-0.9278	1.07068	0.92747	1.08313				1.04335	1.01919	0.990496		0.946971		1.026	0.91	1.094
RC1G0487700	473	S	Putative PLAC8 motif-containing protein	--	0.990349	5.13689e-07	122.66	2	ETDIGS(0.99)QLPMS(0.01)PLPR	1.4165	0.827724	1.17136	1.08102				1.04335	1.01919	0.990496		0.946971		0.793	1.149	1.091
RC1G0487700	478	S	Putative PLAC8 motif-containing protein	--	1	3.80278e-85	292.81	2	ETDIGSQLPMS(1)PLPR	1.4706	1.01303	1.05075	0.968612	1.02519	0.965169	0.980224	1.04335	1.01919	0.990496		0.946971		0.971	1.031	0.978		1.019		0.975
RC1G0487700	523	S	Putative PLAC8 motif-containing protein	--	0.999998	0.00707283	90.761	2	GLYS(1)PDR	-1.2823	0.895928	1.09238	1.01628	1.1135	0.920749	0.961569	1.04335	1.01919	0.990496		0.946971		0.859	1.072	1.026		0.972		1.014
RC1G0487700	491	S	Putative PLAC8 motif-containing protein	--	1	7.88187e-45	235.92	2	S(1)GPS(0.002)S(0.998)PLGNYS(0.023)S(0.871)PT(0.105)K	0.20337	1.19473	1.01518	1.22236	0.892633	0.78614	0.908663	1.04335	1.01919	0.990496		0.946971		1.145	0.996	1.234		0.83		1.355
RC1G0487700	495	S	Putative PLAC8 motif-containing protein	--	0.999989	7.88187e-45	235.92	2	S(1)GPSS(1)PLGNYS(0.027)S(0.972)PT(0.001)K	0.92594	1.27239	0.951804	1.29507	0.836911	0.737065	0.929079	1.04335	1.01919	0.990496		0.946971		1.22	0.934	1.307		0.778		1.483
RC1G0487700	502	S	Putative PLAC8 motif-containing protein	--	0.97794	7.88187e-45	235.92	2	S(1)GPSS(1)PLGNYS(0.004)S(0.978)PT(0.018)K	-0.66511	1.25115	0.839552	0.914717	0.834135	1.07537	1.08561	1.04335	1.01919	0.990496		0.946971		1.199	0.824	0.923		1.136		0.864
RC1G0487700	511	S	Putative PLAC8 motif-containing protein	--	0.999973	0.00177031	105.08	2	TGMVGS(1)PS(0.982)PS(0.018)R	-1.1465	0.252949	0.78486	1.6407	1.18842	0.425014	1.66	1.04335	1.01919	0.990496		0.946971		0.242	0.77	1.656		0.449		1.981
RC1G0487700	513	S	Putative PLAC8 motif-containing protein	--	0.987414	8.96337e-11	178.52	2	TGMVGS(1)PS(0.987)PS(0.013)R	-2.4784	0.309273	0.91063	1.37503	1.29281	0.483448	1.58711	1.04335	1.01919	0.990496		0.946971		0.296	0.893	1.388		0.511		1.681
RC1G0487700	518	S	Putative PLAC8 motif-containing protein	--	0.988089	0.00779233	83.077	2	T(0.001)GMVGS(0.999)PS(0.87)PS(0.142)RFS(0.988)K	-0.6042				0.899704	0.832828	1.18588	1.04335	1.01919	0.990496		0.946971						0.879
RC1G0487700	16	S	Putative PLAC8 motif-containing protein	--	1	5.19113e-11	108.31	2	VSTDNGNQKEEIEGS(1)NGGGVK	-3.0351	1.22378	0.861587					1.04335	1.01919	0.990496		0.946971		1.173	0.845
RC1G0490300	52	S	Putative K domain-containing protein	--	0.997917	7.49627e-11	88.944	2	NPDS(0.998)ES(0.002)APSEAPAMTSSSDAVSAADK	-4.6621	1.06915	1.06587	0.970844	0.856967	1.00827	1.03392	1.00254	1.00435	1.01213	1.10257	0.899887	0.978532	1.066	1.061	0.959	0.777	1.12	1.057	1.045	0.667288
RC1G0490300	54	S	Putative K domain-containing protein	--	0.999039	3.84205e-52	163.06	3	NPDS(0.001)ES(0.999)APSEAPAMTSSSDAVSAADKR	-0.33888	1.12077	0.998859	1.27101	0.87359	0.935223	0.815081	1.00254	1.00435	1.01213	1.10257	0.899887	0.978532	1.118	0.995	1.256	0.792	1.039	0.833	1.265	0.090976
RC1G0490300	65	S	Putative K domain-containing protein	--	0.789903	2.18422e-137	235.03	2	NPDSESAPSEAPAMT(0.017)S(0.041)S(0.79)S(0.146)DAVS(0.005)AADK	-1.274	0.290524			1.03013	1.28803	1.30133	1.00254	1.00435	1.01213	1.10257	0.899887	0.978532	0.29			0.934	1.431	1.33	0.235
RC1G0490300	271	S	Putative K domain-containing protein	--	1	3.60427e-05	147.72	2	TYTAPVS(1)QER	0.27942	0.893816	0.942764	0.899291	1.09349	1.07023	1.08603	1.00254	1.00435	1.01213	1.10257	0.899887	0.978532	0.892	0.939	0.889	0.992	1.189	1.11	0.826	0.0278343
RC1G0492000	559	S	Putative xanthine/uracil/vitamin C permease	--	0.996201	1.48258e-26	159.84	3	GEQEEEEAVGS(0.996)NGVVHDHS(0.004)K	2.0842	0.853885	1.08969	1.13455
RC1G0492500	41	S	Reticulon-like protein	--	1	1.1997e-05	109.66	3	QGS(1)VHDCFGGGQAADVLLWR	2.6099	0.867071	0.963392			1.00625	1.16326
RC1G0492600	340	S	Putative sugar phosphate transporter domain-containing protein	--	0.999703	2.49311e-18	197.79	2	LAVTQMS(1)PPSWK	-4.0254	1.06305	0.933095	0.980407		1.03789	0.997558
RC1G0492600	343	S	Putative sugar phosphate transporter domain-containing protein	--	0.999333	1.30423e-12	135.5	2	LAVTQMS(0.001)PPS(0.999)WK	14.244				0.986193
RC1G0493800	42	S	Putative Mg2+ transporter protein, CorA-like/Zinc transport protein ZntB	--	0.999723	0.000142313	93.495	2	PMGS(1)APS(0.131)S(0.869)PLNNNS(0.001)LAVK	-0.71014	0.901945	0.862071	1.05041	1.03094	1.04377	1.09519
RC1G0493800	46	S	Putative Mg2+ transporter protein, CorA-like/Zinc transport protein ZntB	--	0.868569	0.000142313	93.495	2	PMGS(1)APS(0.131)S(0.869)PLNNNS(0.001)LAVK	-0.71014	0.926693	0.885724	1.07924	1.05923	1.07241
RC1G0494300	47	S	Putative transcription factor bZIP family	--	1	0.00198849	168.69	2	RAQS(1)EVHFR	-1.289	1.15721	1.11179	1.04941	1.19868	0.738546	0.768323
RC1G0494300	132	S	Putative transcription factor bZIP family	--	0.884828	4.64454e-23	204.94	2	HS(0.003)S(0.112)S(0.885)MDGSLESIEAK	3.4487		1.0395
RC1G0494500	106	S	Chalcone-flavonone isomerase family protein	--	0.999725	0.000290608	72.075	3	EIKGS(1)QYGVQLESSVR	-3.2098	0.494393	1.58718					1.00327	1.00532	0.97817	1.01928	1.01716	0.976799	0.493	1.579
RC1G0496000	255	S	Putative methionine--tRNA ligase	--	0.999998	5.40361e-32	188.77	2	HPS(1)ADSLLVEEIDVGDAK	0.16395	0.798806	0.896073	0.836259	1.19285	1.19944	1.05188	0.851035	0.961557	1.28882	0.919522	0.911043	1.06802	0.939	0.932	0.649	1.297	1.317	0.985	0.7	0.0786772
RC1G0496000	191	S	Putative methionine--tRNA ligase	--	1	0.00118097	91.457	2	S(1)ADKPEAGPSTK	-2.5475	0.919333	1.04656	0.995588	0.995832	1.02403	1.01471	0.851035	0.961557	1.28882	0.919522	0.911043	1.06802	1.08	1.088	0.772	1.083	1.124	0.95	0.931	0.549949
RC1G0496800	460	S	Rhodanese-like domain-containing protein 7	--	0.999998	1.06926e-05	171.09	2	QRPTQLSNS(1)I	-2.533	1.02983	1.00483	1.02959		1.03111	0.920844
RC1G0497000	152	S	Putative transcription regulator IWS1 family	--	0.981967	9.97594e-05	106.11	2	AYS(0.982)S(0.017)ES(0.001)GTTDSK	-3.6488		1.02112		1.08197	0.962849	0.894629
RC1G0497000	111	S	Putative transcription regulator IWS1 family	--	1	3.16824e-10	176.58	2	ESNPNS(1)PRPVK	-2.1839	0.842752	1.06256	1.02639	0.984379	1.05965	1.01656
RC2G0175500	51	S	Putative molybdenum cofactor sulfurtransferase	--	1	1.02761e-52	221.62	2	EALEEAS(1)EDGSLSK	-0.84657	0.701148	0.71338	0.814133	1.30284	1.24423	1.18089
RC1G0498200	556	S	Putative molybdenum cofactor sulfurtransferase	--	1	1.07659e-08	169.05	3	IPKS(1)PLYDDKR	-0.71036	1.03808	1.04267	1.04434	0.947011	0.948893	0.984238
RC1G0498200	529	S	Putative molybdenum cofactor sulfurtransferase	--	0.999622	9.10177e-23	171.03	2	QNTGS(1)PLPPLWFSGK	1.4315	0.956262	0.948492	0.951763	1.02146		1.14482
RC1G0498200	704	S	Putative molybdenum cofactor sulfurtransferase	--	0.999618	0.000197023	146.37	3	RVS(1)FTVGDSHR	-4.0558	0.536281	0.898922	0.935314	1.22574	1.17488	1.18855
RC1G0498200	710	S	Putative molybdenum cofactor sulfurtransferase	--	1	1.68853e-12	178.65	3	RVS(0.919)FT(0.081)VGDS(1)HR	-3.9028	0.204302	0.981845	1.01583	1.29843	1.25117	1.19329
RC1G0498200	79	S	Putative molybdenum cofactor sulfurtransferase	--	0.856977	1.96567e-05	102.89	2	SQDIDSSDAPNQDGS(0.143)S(0.857)FGR	1.2528	1.13103	0.845894	1.01749	1.04596	0.992996
RC1G0498400	582	S	Putative zinc-ribbon domain, plant protein	--	0.993361	5.0639e-05	101.8	2	ESISSDIILS(0.993)PDEQS(0.007)R	-0.14513	0.986352		1.05606
RC1G0498400	1113	S	Putative zinc-ribbon domain, plant protein	--	0.997722	0.0195841	53.051	2	NMS(0.998)Y(0.001)GS(0.001)NNPTR	-0.89678		1.0395
RC1G0498400	422	S	Putative zinc-ribbon domain, plant protein	--	1	1.54415e-07	97.681	3	NQNKFS(1)EDEESSSLSHK	1.4446	1.1863	1.19673	1.22174	0.874662	0.679782	0.872065
RC1G0498400	1133	S	Putative zinc-ribbon domain, plant protein	--	0.999945	0.00024961	88.796	3	SQS(1)QNKDQNPVER	0.87017	0.972524	1.35313	1.27462	0.817488	0.774541	0.834717
RC1G0498400	1172	S	Putative zinc-ribbon domain, plant protein	--	0.975799	0.000606003	101.43	2	S(0.002)S(0.023)S(0.976)PLHQLMGYK	-0.57833	0.980483	0.970535	1.12802
RC2G0048000	350	S	Protein kinase	--	1	0.00487763	99.855	2	AS(1)AEVLGK	-2.9495	1.04375	0.966696	0.81686	1.28042	0.964886	0.9268	0.936972	0.885217	0.909864	1.05844	1.12523	1.08427	1.114	1.092	0.898	1.21	0.857	0.855	1.062	0.631763
RC1G0499000	333	S	Mitogen-activated protein kinase kinase kinase	--	0.968608	0.000298568	111.98	2	S(0.031)IS(0.969)FGSGVQAAAK	-1.2803					0.949076	0.985125
RC1G0501500	428	S	Myb-like protein V	--	0.850706	9.24068e-05	68.789	3	CS(0.001)EEVKS(0.851)DS(0.149)DPLPTGQNTIETPK	-1.6968		1.02488	1.01407
RC1G0501500	130	S	Myb-like protein V	--	0.982263	5.73088e-19	111.06	2	FHVSLYGQPEVEIAS(0.982)PDAS(0.018)K	0.7902	0.771526		0.645185	1.25737	1.29864
RC1G0501500	958	S	Myb-like protein V	--	0.887694	3.15269e-12	68.789	2	GDANSTGWSS(0.001)PS(0.066)VFS(0.888)EGEDDDT(0.045)VLR	7.6275		1.19484	1.12481			0.701215
RC1G0501500	890	S	Myb-like protein V	--	0.933821	6.88113e-32	175.62	2	SQLTTSANVAPSGLS(0.066)S(0.934)PR	0.52395	1.05295	1.03569	1.09911		0.82926	1.00507
RC1G0503800	40	S	Putative nucleotide-binding alpha-beta plait domain-containing protein	--	0.999911	0.000163006	63.608	2	ADDDQDYNDDPNS(1)KELEDMK	-1.7293	1.01356			1.01581			1.08922	1.08971	1.06638	0.917325	0.956048	0.881317	0.931			1.107			0.841
RC1G0504900	488	S	Putative transmembrane protein	--	1	1.01678e-10	148.62	2	NAS(1)YTYLQTLDAMK	1.5254	0.813456	1.05313	0.872195	1.05238	1.03858	1.1558
RC1G0505600	179	S	Putative leucine--tRNA ligase	--	1	2.91464e-09	153.18	2	S(1)GGEVYQWEIMR	-0.5396	1.12854	1.14183	1.11278	0.861942	0.888246	0.886182	0.983777	0.979225	1.00321	1.02973	1.0107	0.993356	1.147	1.166	1.109	0.837	0.879	0.892	1.312	0.000360528
RC1G0506900	138	S	Putative peptide-methionine (S)-S-oxide reductase	--	0.96897	1.25446e-32	85.833	4	TEVGYSQGLLHNPS(0.969)Y(0.024)EDVCT(0.004)GT(0.001)T(0.001)SHSEVVR	-0.91094	1.05308		1.05144	0.927775			0.949548	0.909731	0.986812	1.00388	1.10864	1.0414	1.109		1.065	0.924			1.176
RC1G0508100	230	S	Putative transcription factor AP2-EREBP family	--	0.987718	0.000104995	53.073	3	RKDPDQQAGNS(0.988)PT(0.008)S(0.003)T(0.001)TTR	-0.87182	1.04493
RC1G0508900	32	S	Putative BP28 domain-containing protein	--	1	0.0260525	48.157	2	PS(1)ILFDPK	9.9241						0.966184		0.949587	0.973543		1.05651	1.02036						0.947
RC1G0509500	247	S	Putative ubiquinol-cytochrome c chaperone/UPF0174	--	0.996901	0.00261741	103.23	2	REVS(0.997)CLS(0.003)LTDK	-0.19716				0.958857		0.992965	0.923719	0.893884	0.903611	1.02832	1.10251	1.14795				0.932		0.865
RC1G0509800	249	S	U-box domain-containing protein 35 isoform X1	--	0.974354	0.000410815	108.34	2	FQALS(0.026)S(0.974)MNQNLLNTK	1.6351	1.07245	1.19083	1.06312	0.891094	0.893976	0.906204
RC7G0350800	55	S	Putative sugar phosphate transporter domain, GDP-mannose transporter GONST3, plant	--	0.812614	0.000983268	94.791	3	LKES(0.813)FEKS(0.187)PR	-2.0244		1.26468		0.772559
RC7G0350800	59	S	Putative sugar phosphate transporter domain, GDP-mannose transporter GONST3, plant	--	1	3.62859e-06	148.69	2	LKESFEKS(1)PR	-4.084	0.70446	0.799946	0.778522	1.24253	1.19455	1.24045
RC1G0514000	342	S	Luc7-like protein 3	--	1	0.0029024	108.5	2	S(1)PRS(1)PVRPY	2.9961	0.84291	1.03983	1.12118	0.961083		1.0602
RC1G0514000	345	S	Luc7-like protein 3	--	1	0.0029024	108.5	2	S(1)PRS(1)PVRPY	2.9961	0.84291	1.03983	1.12118	0.961083		1.0602
RC1G0515400	44	S	Putative small heat shock protein HSP20	--	1	3.72343e-71	251.26	2	HYDS(1)DESDETDLDSYR	-0.16957	1.08366	0.819355	1.11164	0.965271		1.04762
RC1G0515400	47	S	Putative small heat shock protein HSP20	--	0.999846	9.01665e-05	93.576	2	HYDS(1)DES(1)DETDLDSYR	1.6563	0.81446		0.960522	1.06306		1.14213
RC1G0515800	311	S	Putative chromatin regulator PHD family	--	0.901681	0.00039338	121.86	2	HEET(0.026)S(0.902)S(0.072)DEQLAR	-2.9576	0.716239	0.802059	1.15332			1.34266	0.832976		0.984882		1.18214		0.86		1.171
RC1G0515800	329	S	Putative chromatin regulator PHD family	--	0.950273	5.71391e-75	224.61	3	QNS(0.95)S(0.047)GHT(0.002)LPTGVFPNQTQSPAEGPWR	-0.75523	1.10682		1.07073	0.87687		0.947729	0.832976		0.984882		1.18214		1.329		1.087
RC1G0516200	83	S	Trehalose 6-phosphate phosphatase	--	1	5.14429e-15	138.44	2	DVNNDS(1)PATEYDIAYR	-1.661	0.932119	1.05373	1.09428
RC1G0521000	217	S	Putative transcription factor/ chromatin remodeling BED-type(Zn) family	--	1	3.18913e-39	202.16	3	LKS(1)PKPSSANVSLTK	0.66348	0.983434	1.02468	1.08535	0.961934	0.970674	0.975513
RC3G0233100	42	S	Putative phosphopyruvate hydratase	--	0.939783	1.38483e-16	122.16	2	AAVPS(0.001)GAS(0.94)T(0.059)GVYEALELR	2.0475	0.974304	0.987652	0.844496	1.0621	1.07783	1.046	0.998584	1.0265	0.995896	1.01228	0.965119	1.00162	0.976	0.962	0.848	1.049	1.117	1.044	0.868	0.0449354
RC1G0521200	281	S	Putative phosphopyruvate hydratase	--	0.990283	0.0161411	68.127	2	NDGS(0.006)QRIS(0.99)GDS(0.004)LK	-5.8837	1.078		1.28787	0.795369		0.844426	0.9167	0.992076	1.01331	1.05072	0.958804	1.06839	1.176		1.271	0.757		0.79	1.582	0.00923232
RC1G0522200	76	S	Putative aromatic-amino-acid transaminase, 1-aminocyclopropane-1-carboxylate synthase	--	0.99902	5.63026e-40	238.76	4	HRPSQPDPDPPS(0.999)PS(0.001)SSNLPELHR	1.2862	0.950891	0.589863	0.863445	0.963374	1.26225	1.33173
RC1G0530800	23	S	RAB6-interacting golgin	--	0.999969	0.0021786	71.896	2	EAS(1)VITYTEK	1.8611	0.993277	1.29521		0.792349			1.048	1.25648	1.00722	0.95334	0.846702	0.888268	0.948	1.031		0.831			1.191
RC1G0531700	143	S	Molybdenum cofactor sulfurase	--	0.94897	0.000353148	106.47	3	S(0.949)FS(0.051)GLISNHSHR	-3.9159	1.13951		1.11185			0.770668
RC1G0531700	145	S	Molybdenum cofactor sulfurase	--	0.999964	0.000111314	149.02	3	SFS(1)GLISNHSHR	-2.4568	0.93528	0.81938	0.841557	1.07722	1.14534	1.15913
RC1G0531700	152	S	Molybdenum cofactor sulfurase	--	0.997425	0.000565667	97.949	3	SFSGLIS(0.003)NHS(0.997)HR	-0.95383	0.83116			1.06399	0.998894	1.05684
RC1G0533100	248	S	Calcium-dependent protein kinase 26-like	--	0.999464	0.000471014	132.93	2	TKS(0.999)SIFDAVR	1.489	1.03785	1.02097	1.05139	0.927639	0.961595	1.00411
RC1G0534100	48	S	Putative transcription factor AP2-EREBP family	--	0.991182	0.00619294	66.002	3	S(0.991)PT(0.009)GGS(0.01)IS(0.349)S(0.641)PGRHPLYR	3.9748			1
RC1G0534500	242	S	Putative nucleotide-binding alpha-beta plait domain-containing protein	--	0.999866	0.0485205	69.641	2	ERAS(1)PDYAR	-1.7				0.986193
RC1G0534500	208	S	Putative nucleotide-binding alpha-beta plait domain-containing protein	--	1	0.00564902	97.175	2	ERGS(1)PDYGR	0.27535		0.625672	0.585936	1.23936	1.25306	1.2184
RC1G0534500	216	S	Putative nucleotide-binding alpha-beta plait domain-containing protein	--	0.999989	0.017026	52.591	2	GPS(1)PGPYR	-0.6604		0.651414				1.3269
RC1G0535800	810	S	Putative LIM-domain binding protein/SEUSS	--	0.999889	3.66309e-41	186.67	2	AAANS(1)DS(0.08)S(0.921)AGGGNNAFNQR	-4.3282	1.03673	1.36638	0.736991	0.924967	0.873682	1.07824
RC1G0535800	813	S	Putative LIM-domain binding protein/SEUSS	--	0.998697	3.43744e-08	126.37	2	AAANS(0.999)DS(0.002)S(0.999)AGGGNNAFNQR	-6.6317	0.862755	1.53443	0.863633	0.775039	1.02381	0.957588
RC1G0535800	226	S	Putative LIM-domain binding protein/SEUSS	--	1	0.0276983	56.202	2	QDS(1)MQFQGR	1.6614		0.874174	0.921492		1.19802
RC1G0535800	100	S	Putative LIM-domain binding protein/SEUSS	--	0.999792	1.77663e-09	175.68	2	SAS(1)INNESYLR	-0.67164	0.955402	0.968956	0.968616	1.087	1.01317	1.00108
RC1G0536300	437	S	Putative IQ motif, EF-hand binding, P-loop containing nucleoside triphosphate hydrolase	--	0.870241	0.0154643	58.313	2	AFLS(0.05)S(0.027)S(0.052)HS(0.87)NR	-2.6453	1.02451	1.09032				0.937834
RC1G0536300	400	S	Putative IQ motif, EF-hand binding, P-loop containing nucleoside triphosphate hydrolase	--	0.977747	0.000519708	98.865	2	LEFDKYS(0.978)LT(0.022)K	-0.40559				0.941068	0.977248	1.00122
RC1G0536300	171	S	Putative IQ motif, EF-hand binding, P-loop containing nucleoside triphosphate hydrolase	--	0.856826	3.15632e-07	62.327	3	SSLSYNPLPES(0.857)PDKLGY(0.143)QHR	-1.6172				1.02556	0.929407
RC1G0536300	332	S	Putative IQ motif, EF-hand binding, P-loop containing nucleoside triphosphate hydrolase	--	0.999999	3.06603e-06	113.66	2	TAQNS(1)PQAFSASSR	-7.7576	1.19262				0.831232
RC1G0537100	412	S	Putative transcription factor C2H2 family	--	1	0.0143365	44.045	3	DPHRES(1)PACAPEIK	-0.77538		0.986385		1.03659
RC1G0537400	225	S	Putative transcription factor HSF-type-DNA-binding family	--	0.978518	0.00629874	75.474	2	FSGGET(0.021)S(0.979)PK	-2.2717		1.14169	1.03183		0.842078
RC1G0537800	191	S	Putative 6-phospho-3-hexuloisomerase	--	1	4.37544e-05	153.08	2	LGEVLGQS(1)PEAIR	-1.4437		1.0418	0.997786
RC1G0537900	147	S	Protein phosphatase inhibitor 2 isoform X2	--	1	5.85212e-123	284.76	2	RKGS(1)LLDDEDEDEDVEMNK	-4.1262	0.80596	0.853673	0.832883	1.16816	1.14993	1.16153	1.21688	1.09746	1.08512	0.693421	1.03557	0.871543	0.662	0.778	0.768	1.685	1.11	1.333	0.535	0.00952477
RC1G0537900	58	S	Protein phosphatase inhibitor 2 isoform X2	--	1	1.16688e-120	254.73	4	TPYHPMQTDDEDDEGS(1)LS(1)PIRR	-0.45983	0.811569	0.817028	0.881428	1.09863	1.17477	1.18683	1.21688	1.09746	1.08512	0.693421	1.03557	0.871543	0.667	0.744	0.812	1.584	1.134	1.362	0.545	0.00584086
RC1G0537900	60	S	Protein phosphatase inhibitor 2 isoform X2	--	1	2.10253e-121	300.53	3	TPYHPMQTDDEDDEGS(1)LS(1)PIRR	0.16526	0.774132	0.792617	0.881336	1.14461	1.20485	1.16915	1.21688	1.09746	1.08512	0.693421	1.03557	0.871543	0.636	0.722	0.812	1.651	1.163	1.341	0.522	0.00650291
RC1G0537900	85	S	Protein phosphatase inhibitor 2 isoform X2	--	0.999939	0.000841654	86.729	2	SALS(1)DVASSSTK	-0.84618				1.13939	1.02297	0.761285	1.21688	1.09746	1.08512	0.693421	1.03557	0.871543				1.643	0.988	0.873
RC1G0537900	103	S	Protein phosphatase inhibitor 2 isoform X2	--	0.938083	5.24357e-14	114.5	2	S(0.011)T(0.011)GWT(0.048)S(0.938)S(0.992)EDEADAMDQDGEDSDK	0.40109	0.966412	0.811235	0.8574	1.3764	1.00839		1.21688	1.09746	1.08512	0.693421	1.03557	0.871543	0.794	0.739	0.79	1.985	0.974		0.523	0.115777
RC1G0537900	104	S	Protein phosphatase inhibitor 2 isoform X2	--	0.992295	5.24357e-14	114.5	2	S(0.011)T(0.011)GWT(0.048)S(0.938)S(0.992)EDEADAMDQDGEDSDK	0.40109	0.587489	1.00329	0.991651	1.13154	1.16628	1.09064	1.21688	1.09746	1.08512	0.693421	1.03557	0.871543	0.483	0.914	0.914	1.632	1.126	1.251	0.576	0.072686
RC1G0537900	118	S	Protein phosphatase inhibitor 2 isoform X2	--	0.849985	7.98531e-23	115.78	3	STGWTSSEDEADAMDQDGEDS(0.85)DKS(0.15)GR	0.90821	0.907423		0.97318	1.12448	0.985669		1.21688	1.09746	1.08512	0.693421	1.03557	0.871543	0.746		0.897	1.622	0.952		0.638	0.276294
RC1G0538300	92	S	Putative cytochrome b5-like heme/steroid binding domain-containing protein	--	0.999993	0.00822084	61.042	2	S(1)QIYDVSQSR	0.79705	0.973313	0.896853	0.959003	1.07759	1.11722		1.04008	1.10958	1.05231	0.959525	0.921956	0.916536	0.936	0.808	0.911	1.123	1.212		0.758	0.0232989
RC1G0539500	80	S	Putative remorin	--	1	0.000869667	77.347	2	EGS(1)VDRDAVLAK	4.3266	1.23084		1.24789		0.753613	0.76881	0.983035	0.954322	0.956411	1.043	1.02505	1.03818	1.252		1.305		0.735	0.741	1.732	0.00147581
RC1G0539500	123	S	Putative remorin	--	0.993269	0.000766739	84.102	2	LSVVGS(0.993)WENT(0.007)K	3.8394	0.893582	0.700389	0.740691	1.10029	1.1878	1.34076	0.983035	0.954322	0.956411	1.043	1.02505	1.03818	0.909	0.734	0.774	1.055	1.159	1.291	0.69	0.0127369
RC1G0539500	76	S	Putative remorin	--	1	0.000205546	90.806	2	VLAIVEKPCEPAEEKS(1)K	-3.8739	1.07045	1.00955	0.982791		0.952604	1.00248	0.983035	0.954322	0.956411	1.043	1.02505	1.03818	1.089	1.058	1.028		0.929	0.966	1.117	0.0237262
RC1G0540000	155	S	Putative EEIG1/EHBP1 domain-containing protein	--	0.996949	0.000223247	129.04	2	EIEENEDPS(0.003)LS(0.997)R	3.2041			0.612966	1.14603	1.07764	1.07416
RC1G0540400	687	S	low-temperature-induced 65 kDa protein-like isoform X2	--	0.985374	1.59695e-12	91.708	3	IKDSIGSMLGGT(0.015)GKS(0.985)DEER	-1.8562	1.36979	1.27882	1.35823	0.667699	0.684113	0.692672	0.973093	0.955552	1.04487	1.00451	1.03182	0.99015	1.408	1.338	1.3	0.665	0.663	0.7	1.995	1.90686e-05
RC1G0540400	531	S	low-temperature-induced 65 kDa protein-like isoform X2	--	0.838815	4.09464e-23	73.254	3	GTIKPDDVTTTDQKPVQT(0.08)GGS(0.839)Y(0.001)T(0.08)ER	4.2171		0.724092		1.13358	1.11711		0.973093	0.955552	1.04487	1.00451	1.03182	0.99015		0.758		1.128	1.083		0.686
RC1G0540400	358	S	low-temperature-induced 65 kDa protein-like isoform X2	--	1	1.46534e-164	251.11	2	LEEDPHS(1)PK	-4.5672	0.933835	1.0266	1.00802	1.01273	1.00847	1.00682	0.973093	0.955552	1.04487	1.00451	1.03182	0.99015	0.96	1.074	0.965	1.008	0.977	1.017	0.999	0.957114
RC1G0540400	342	S	low-temperature-induced 65 kDa protein-like isoform X2	--	0.999146	0.0116011	51.128	2	QTFVS(0.001)GQGGQLGQS(0.999)R	-5.4555				0.965622		0.986337	0.973093	0.955552	1.04487	1.00451	1.03182	0.99015				0.961		0.996
RC1G0542800	1250	S	Putative tripeptidyl-peptidase II	--	0.956529	7.0186e-05	43.727	2	GLALADILS(0.957)LQGDKPS(0.024)AS(0.014)EVT(0.004)EGS(0.001)K	0.27107					0.968054		0.984067	0.971753	0.979087	1.04049	1.02472	0.999886					0.945
RC1G0542900	188	S	Pectin acetylesterase	--	0.976173	2.81886e-05	70.638	2	ALLS(0.024)GCS(0.976)AGGLAAFLHCDDFTK	4.4384				1.02171	0.933186		0.655006	0.62693		1.28785	1.30971	1.12051				0.793	0.713
RC1G0543200	426	S	Cleavage and polyadenylation specificity factor subunit 2	--	0.999994	1.38772e-122	265.63	2	ASHGADVSMS(1)DPLVIDTSNAK	-2.852	1.00046	1.05488	0.97949	1.02666	0.962686	0.978545	1.16773	0.840411	1.13196	1.21749	0.807022	0.835388	0.857	1.255	0.865	0.843	1.193	1.171	0.928	0.665811
RC1G0543900	449	S	Putative triacylglycerol lipase	--	0.996604	2.6913e-75	163.29	2	EEEEHS(0.997)S(0.997)GES(0.006)SFGSTK	-3.8068		1.4206	1.21319	0.770119	0.96488	0.62084	0.867485	0.946819				1.1857		1.5				0.524	2.863
RC1G0543900	450	S	Putative triacylglycerol lipase	--	0.996598	2.6913e-75	127.5	2	EEEEHS(0.997)S(0.997)GES(0.006)SFGSTK	-3.8068		1.2209	1.02983	1.05743	0.814276	0.852455	0.867485	0.946819				1.1857		1.289				0.719	1.793
RC1G0544300	239	S	Mitogen-activated protein kinase kinase kinase	--	1	0.000265501	123.92	2	KNS(1)NQMEFEDTAR	0.86525	0.967033	0.954731	1.0473	1.03708	1.00662	0.98296
RC1G0544900	407	S	Putative mitogen-activated protein kinase kinase kinase STE-STE11 family	--	0.981859	0.00275944	101.64	2	AENPAS(0.982)PGS(0.018)R	1.6422			0.754023	1.07284	1.08107	1.00616
RC1G0544900	338	S	Putative mitogen-activated protein kinase kinase kinase STE-STE11 family	--	1	4.18235e-10	178.52	2	IHS(1)GAVT(1)PIHPR	-0.72503	0.788715	0.705411	0.786665	1.13	1.27495	1.27255
RC1G0544900	717	S	Putative mitogen-activated protein kinase kinase kinase STE-STE11 family	--	0.936959	0.0495814	53.517	2	LAIHS(0.937)S(0.063)R	0.19242						0.966184
RC1G0544900	737	S	Putative mitogen-activated protein kinase kinase kinase STE-STE11 family	--	0.999998	7.7122e-05	79.182	2	NIS(1)CPVSPIGSPLLHSR	-0.87712	0.746127	0.899029		0.793302	1.867	0.664799
RC1G0544900	741	S	Putative mitogen-activated protein kinase kinase kinase STE-STE11 family	--	0.999678	0.000629605	70.337	3	NIS(1)CPVS(1)PIGS(0.973)PLLHS(0.028)R	-2.2701		0.643662			1.33669
RC1G0544900	745	S	Putative mitogen-activated protein kinase kinase kinase STE-STE11 family	--	0.996494	0.000629605	71.892	2	NIS(0.006)CPVS(0.994)PIGS(0.996)PLLHS(0.003)R	3.7566		0.52576			1.5864	0.826541
RC1G0544900	752	S	Putative mitogen-activated protein kinase kinase kinase STE-STE11 family	--	1	0.0302391	46.447	2	S(1)PPHLNGR	0.56402						0.966184
RC1G0544900	76	S	Putative mitogen-activated protein kinase kinase kinase STE-STE11 family	--	0.999776	0.0071905	83.623	2	TQS(1)FAER	-0.42009			0.961967	0.994349		0.99494
RC1G0545100	331	S	Putative citrate transporter-like domain-containing protein	--	0.949178	0.000423496	91.032	2	DTCT(0.005)T(0.008)T(0.038)ES(0.949)LEGK	1.8669		0.687354	0.731434	1.3011		1.24446
RC1G0545100	239	S	Putative citrate transporter-like domain-containing protein	--	0.831693	0.000157887	80.335	3	FSPAT(0.003)LS(0.093)HS(0.832)AS(0.093)FNS(0.978)QELNSR	0.48671		1.10155		0.927324
RC1G0545100	241	S	Putative citrate transporter-like domain-containing protein	--	0.999959	1.27675e-166	318.84	2	FSPATLSHSAS(1)FNSQELNSR	1.7574	0.978287	0.992667	0.950585	1.03792	1.02432	1.01224
RC1G0545100	244	S	Putative citrate transporter-like domain-containing protein	--	0.995474	0.000157887	97.733	3	FSPATLS(0.001)HS(0.054)AS(0.946)FNS(0.995)QELNS(0.003)R	-0.85302		1.13748	0.934037	0.957565	0.972204	0.962757
RC1G0545100	304	S	Putative citrate transporter-like domain-containing protein	--	1	1.66806e-51	196.41	2	IEETNDVAS(1)PK	-2.2323	0.747864	0.970927	1.13045	0.950964	1.0816	1.09976
RC1G0545100	271	S	Putative citrate transporter-like domain-containing protein	--	0.997639	0.00208499	72.327	3	NRVPS(0.998)AET(0.002)EIKR	-0.90413	1.17975	1.14631	1.23055	0.53026
RC1G0545100	281	S	Putative citrate transporter-like domain-containing protein	--	1	3.15688e-06	140.01	2	VYS(1)AGAFESAR	-0.84228	0.861261	0.84573	0.841149	1.13281	1.13892	1.15541
RC1G0545200	217	S	Hydroxyproline-rich glycoprotein family protein	--	0.998526	2.10398e-40	155.38	3	FALSYGEFQPYQQY(0.001)PGS(0.999)PGGQLR	0.79413	1.27638	1.3104		0.860147	0.804347	0.787273
RC1G0545200	272	S	Hydroxyproline-rich glycoprotein family protein	--	0.975493	0.000541293	78.71	2	LGS(0.975)GS(0.025)LTPDGAGLGSR	-2.4392	1.27181	1.06861	1.31138	0.65559	0.753856
RC1G0545200	288	S	Hydroxyproline-rich glycoprotein family protein	--	0.999366	8.07973e-15	148.82	2	LGS(0.999)GT(0.001)LTPDGYELGSR	0.37592	1.01591	0.923505	1.14269	0.922053	0.96811	1.02576
RC1G0545200	224	S	Hydroxyproline-rich glycoprotein family protein	--	0.999995	1.83187e-138	301.65	2	S(1)PGSAISNSGTSSPFPDR	-1.8745	1.07618	1.04595	1.06013	0.973135	0.977014	0.877047
RC1G0545200	232	S	Hydroxyproline-rich glycoprotein family protein	--	0.899193	1.87867e-07	98.868	2	SPGSAIS(0.013)NS(0.899)GT(0.056)S(0.023)S(0.009)PFPDR	0.42739	1.06137			1.01895		0.918885
RC1G0545200	419	S	Hydroxyproline-rich glycoprotein family protein	--	0.802962	7.22874e-11	63.96	3	S(0.021)S(0.021)AGDS(0.803)FS(0.155)KIPENCLGEGEDHCYR	-1.628		0.978156	1.05901
RC1G0545200	367	S	Hydroxyproline-rich glycoprotein family protein	--	0.999908	1.43424e-05	110.9	2	VS(1)FELTCEDVACCLANK	1.9698	0.681237	0.602568	0.562884	1.38471	1.345	1.36428
RC1G0545400	377	S	Putative quinate O-hydroxycinnamoyltransferase	--	0.886951	8.42474e-18	188.85	2	DAGVNCVAVGS(0.113)S(0.887)PR	2.4438	1.03135	1.07737	1.14605	1.12865	0.857601	0.773111	0.970727	0.963922	1.02489	1.01503	0.984266	1.04116	1.062	1.118	1.118	1.112	0.871	0.743	1.21	0.160159
RC1G0547800	235	S	Dentin sialophosphoprotein-related, putative isoform 1	--	1	7.85549e-28	196.42	2	DASLETIHYS(1)PK	0.90712	1.07668	0.882486	0.916846	0.997908	0.993293	1.12644
RC1G0547800	909	S	Dentin sialophosphoprotein-related, putative isoform 1	--	1	0.0308634	67.507	2	DIS(1)PDRR	-2.2176				0.97352		0.978599
RC1G0547800	466	S	Dentin sialophosphoprotein-related, putative isoform 1	--	0.968926	0.00129065	78.888	2	GSAAT(0.001)S(0.03)S(0.969)FHDDPK	-2.5378				0.854613	1.00926	1.05396
RC1G0547800	952	S	Dentin sialophosphoprotein-related, putative isoform 1	--	1	0.0346555	57.042	2	REPS(1)AS(1)PPGR	-2.6978				0.986193
RC1G0547800	954	S	Dentin sialophosphoprotein-related, putative isoform 1	--	1	0.0346555	57.042	2	REPS(1)AS(1)PPGR	-2.6978				0.986193
RC1G0547800	643	S	Dentin sialophosphoprotein-related, putative isoform 1	--	0.999118	3.37116e-10	129.44	2	VDYGS(0.999)DT(0.001)CDTDAADGSVSGK	-2.2905	1.04961	1.0339	1.06097		0.930988	0.945146
RC1G0547800	1023	S	Dentin sialophosphoprotein-related, putative isoform 1	--	0.999996	0.000346014	63.908	3	YEAGFFS(1)PPKR	-2.9169		1.0395
RC1G0549000	184	S	Putative PPPDE putative peptidase domain-containing protein	--	0.940696	0.000813619	40.472	2	FLVGVT(0.001)NNVIAS(0.941)PEAPGNS(0.058)NR	-18.66				0.986193			0.956451	0.993319	1.02235	0.992387	1.01118	1.02432				0.994
RC1G0549000	250	S	Putative PPPDE putative peptidase domain-containing protein	--	0.986706	1.01515e-05	102.57	2	T(0.013)DS(0.987)DLPLPQHSR	0.090855	0.931785	1.0061	0.926673	0.899972	1.11664	1.10887	0.956451	0.993319	1.02235	0.992387	1.01118	1.02432	0.974	1.013	0.906	0.907	1.104	1.083	0.935	0.413208
RC1G0550800	225	S	Putative Heat shock protein Hsp90 family	--	1	4.58789e-113	281.36	2	EIS(1)DDEEDEPK	-5.0303	0.721756	0.730208	0.608498	1.29442	1.31371	1.28378	0.926245	0.918314	0.95437	1.10586	1.11112	0.984094	0.779	0.795	0.638	1.171	1.182	1.305	0.605	0.00293748
RC1G0550800	453	S	Putative Heat shock protein Hsp90 family	--	0.957037	5.24918e-07	159.82	2	SGDDLT(0.043)S(0.957)LKDYVTR	0.91951						0.966184	0.926245	0.918314	0.95437	1.10586	1.11112	0.984094						0.982
RC1G0552200	413	S	Putative FMN-binding split barrel	--	1	0.000817032	104.15	2	AEES(1)DNEKGEIPK	-1.6921	0.912961	0.917826	0.868406	1.07892	1.13228	1.07369
RC1G0553500	316	S	Putative SGS domain, HSP20-like chaperone, tetratricopeptide-like helical domain-containing protein	--	0.893547	7.52974e-06	125.77	2	PSYPS(0.894)S(0.106)KPK	-4.4521	1.05031	0.973727	1.05813				0.974666	0.968868	1.05093	0.996546	1.02873	0.980256	1.078	1.005	1.007
RC1G0553700	785	S	UDP-glucuronosyl/UDP-glucosyltransferase	--	0.882146	1.07971e-74	177.29	3	AVSADNPAINFHHLPT(0.051)IS(0.882)S(0.067)LPEHIEK	-0.27398	0.915692			1.10817			1.01114	0.981268	1.03438	0.986892	0.970896	1.01543	0.906			1.123			0.807
RC1G0553700	786	S	UDP-glucuronosyl/UDP-glucosyltransferase	--	0.878502	2.49133e-89	256.28	3	AVSADNPAINFHHLPT(0.001)IS(0.12)S(0.879)LPEHIEK	1.9053	0.880094		1.00421	1.02337	1.0802		1.01114	0.981268	1.03438	0.986892	0.970896	1.01543	0.87		0.971	1.037	1.113		0.856	0.139478
RC1G0553700	868	S	UDP-glucuronosyl/UDP-glucosyltransferase	--	0.763118	3.80131e-23	133.74	2	T(0.107)T(0.107)NS(0.763)LS(0.023)DFGDVPISISGMPPIPVSAMPK	3.4859		0.832658	1.18791			0.97688	1.01114	0.981268	1.03438	0.986892	0.970896	1.01543		0.849	1.148			0.962	1.038
RC1G0554700	192	S	nuclear valosin-containing protein-like	--	0.941044	1.29683e-12	158.38	3	GTLLRPS(0.941)S(0.059)AADLISR	-1.7003		0.87226	0.763326	1.27077		1.0715
RC1G0554700	193	S	nuclear valosin-containing protein-like	--	0.980639	1.48358e-38	174	2	GTLLRPS(0.019)S(0.981)AADLISR	-0.20859	0.862028	0.860888	0.837843	1.13398	1.16029	1.12135
RC1G0554700	174	S	nuclear valosin-containing protein-like	--	0.9998	6.23988e-24	166.83	2	MSGLFGS(1)FSILPSSGETK	1.5235	0.791126	0.535921	0.501425	1.18975	1.57746	1.34299
RC1G0554700	241	S	nuclear valosin-containing protein-like	--	0.987662	0.00192152	108.4	2	MS(0.012)S(0.988)WCFDER	-2.5441			0.455229	1.14315	1.15717	1.15001
RC1G0554700	216	S	nuclear valosin-containing protein-like	--	0.999955	8.16277e-22	195.49	2	NAS(1)SVSDISSISSK	0.12276	0.943327	0.860957	0.867291	1.06113	1.10473	1.14448
RC1G0554700	217	S	nuclear valosin-containing protein-like	--	0.999743	2.41851e-07	140.78	2	NASS(1)VSDISSISSK	-1.5363	0.872648	0.781299	0.85544	1.17268	1.11879	1.172
RC1G0554800	108	S	Putative voltage-dependent anion channel	--	1	6.16248e-07	219.89	2	QIS(1)LASLLR	-3.7134	0.774028	0.628181	0.701247	1.30791	1.26181	1.27925
RC1G0554800	100	S	Putative voltage-dependent anion channel	--	0.999225	0.0325084	58.889	2	T(0.001)WS(0.999)GKLER	-1.3331					0.872524	1.06153
RC1G0555000	62	S	Putative membrane-associated kinase regulator 6	--	1	0.0121075	86.729	2	FFRNS(1)QQDFK	5.8607	0.95007		1.09078
RC1G0555000	208	S	Putative membrane-associated kinase regulator 6	--	0.999888	0.000407854	70.598	2	ISVAYS(1)APDDWR	2.1556				0.986193
RC1G0555000	216	S	Putative membrane-associated kinase regulator 6	--	0.990674	3.03125e-07	104.86	2	S(0.991)CDS(0.894)ES(0.103)S(0.013)IYEAVLHCK	1.6368	0.527842			0.432249	2.14578	0.811555
RC1G0555000	219	S	Putative membrane-associated kinase regulator 6	--	0.893612	0.0167591	47.491	2	S(0.991)CDS(0.894)ES(0.103)S(0.013)IYEAVLHCK	1.6368					0.968054
RC1G0555000	196	S	Putative membrane-associated kinase regulator 6	--	0.982109	0.000285869	106	2	VYS(0.015)S(0.982)ET(0.002)ASPR	1.1505	1.18318					0.838356
RC1G0555000	200	S	Putative membrane-associated kinase regulator 6	--	0.999779	1.25739e-06	143.22	2	VYSSETAS(1)PR	-1.3526	0.741899	0.806944	0.810776	1.19044	1.21969	1.1941
RC1G0555600	341	S	WD repeat-containing protein 91 homolog	--	1	3.55358e-166	338.42	2	S(1)NNDLNYSSSLR	-0.461	1.00691	1.03963	1.01932	0.998429	0.933282	1.00527	1.04344	0.964708	0.980367	1.01837	1.03952	0.953591	0.965	1.078	1.04	0.98	0.898	1.054	1.052	0.416311
RC1G0555600	350	S	WD repeat-containing protein 91 homolog	--	0.886429	5.53536e-16	188.19	2	SNNDLNYS(0.002)S(0.112)S(0.886)LR	3.4147		1.06464	1.27478	0.375074		1.27604	1.04344	0.964708	0.980367	1.01837	1.03952	0.953591		1.104	1.3	0.368		1.338	1.409	0.49739
RC1G0555600	274	S	WD repeat-containing protein 91 homolog	--	1	0.000174368	97.681	2	S(1)NAS(1)S(1)VVDESIER	0.90885		0.532861		1.22732	1.1284	1.04083	1.04344	0.964708	0.980367	1.01837	1.03952	0.953591		0.552		1.205	1.086	1.091	0.49
RC1G0555600	277	S	WD repeat-containing protein 91 homolog	--	1	2.33723e-08	153.97	2	S(1)NAS(1)S(1)VVDESIER	0.90885	0.292651	0.316384	0.386137	1.74077	1.6269	1.53016	1.04344	0.964708	0.980367	1.01837	1.03952	0.953591	0.28	0.328	0.394	1.709	1.565	1.605	0.205	9.87759e-05
RC1G0555600	278	S	WD repeat-containing protein 91 homolog	--	1	1.44694e-09	153.97	2	SNAS(1)S(1)VVDESIER	-1.6375	0.750476	0.740721	0.533782	1.45304	1.25869	1.21916	1.04344	0.964708	0.980367	1.01837	1.03952	0.953591	0.719	0.768	0.544	1.427	1.211	1.278	0.519	0.00461448
RC1G0555600	289	S	WD repeat-containing protein 91 homolog	--	0.996983	1.42506e-25	179.9	2	TKS(0.997)S(0.002)S(0.001)SEVPEENR	-4.1258	0.638191	1.25909	1.18649	1.5411	0.958263	0.424106	1.04344	0.964708	0.980367	1.01837	1.03952	0.953591	0.612	1.305	1.21	1.513	0.922	0.445	1.086	0.748407
RC1G0555600	290	S	WD repeat-containing protein 91 homolog	--	0.995618	1.33339e-05	138.33	2	T(0.017)KS(0.983)S(0.996)S(0.181)S(0.823)EVPEENR	-0.88461	0.499583	0.643452	0.754536	1.91248		1.16822	1.04344	0.964708	0.980367	1.01837	1.03952	0.953591	0.479	0.667	0.77	1.878		1.225	0.412	0.0351964
RC1G0555600	292	S	WD repeat-containing protein 91 homolog	--	0.973173	1.23133e-20	174.46	2	T(0.02)KS(0.979)S(0.001)S(0.027)S(0.973)EVPEENR	-3.529	1.04688	1.05539	1.00778	1.54496	0.152075	1.20907	1.04344	0.964708	0.980367	1.01837	1.03952	0.953591	1.003	1.094	1.028	1.517	0.146	1.268	1.066	0.57134
RC1G0557400	1353	S	Putative xenobiotic-transporting ATPase	--	0.999726	0.000515587	120.21	2	EYWSHLQSAES(1)H	0.63041	1.11286	0.912175	0.957459	0.858454	1.00303	1.15306	0.972483	1.12483	1.17986		0.898	0.824832	1.144	0.811	0.812		1.117	1.398	0.733	0.158508
RC1G0558600	299	S	Mitogen-activated protein kinase kinase kinase	--	1	2.23771e-10	202.24	2	KGVS(1)GNLDKDNR	-6.5728	1.08231	1.14253	1.20654	0.870606	0.857699	0.859681
RC1G0558700	25	S	Putative class I myosin tail domain-containing protein	--	0.999997	1.17796e-24	138.44	2	YDFADEEQS(1)QNDDAQGTR	-4.2856	1.0089	0.844555	1.01003	1.04102	1.03813	1.04735	1.01968	1.08554	1.30635	0.842911	0.739174	1.00635	0.989	0.778	0.773	1.235	1.404	1.041	0.69	0.0355851
RC1G0561000	343	S	Phosphatase 2C 76 isoform 1	--	1	0.000257305	93.649	3	FHHDEAES(1)AGANHD	-1.2736	0.877932	0.918144	0.875733		1.13318	1.18865	0.949219	0.943094	0.877763	1.08805	1.08797	1.05391	0.925	0.974	0.998		1.042	1.128	0.89	0.0672201
RC1G0561000	325	S	Phosphatase 2C 76 isoform 1	--	1	5.78613e-06	144.51	2	GS(1)ADNITSIVVR	1.4713	0.840136	0.717887	0.970807	0.987042	1.2346	1.21582	0.949219	0.943094	0.877763	1.08805	1.08797	1.05391	0.885	0.761	1.106	0.907	1.135	1.154	0.861	0.308586
RC1G0561100	25	S	Putative cGMP-dependent kinase, Ion transport domain-containing protein	--	0.999456	1.98606e-49	150.54	3	FQDWNPEKPIDPPY(0.001)S(0.999)PNDGMQR	-1.645	1.07202	0.971737	1.052	0.951706	0.962332	0.993379
RC1G0561100	52	S	Putative cGMP-dependent kinase, Ion transport domain-containing protein	--	0.966523	0.00916187	139.78	2	RLES(0.967)GS(0.033)ER	-1.6063		0.819917			1.09265	1.04592
RC1G0561100	65	S	Putative cGMP-dependent kinase, Ion transport domain-containing protein	--	0.999959	0.000661804	96.946	2	SYS(1)IDGVVGK	-2.4712	0.944069	0.974041	1.03031	0.963177	1.04825	1.03351
RC1G0563500	29	S	Putative Longin-like domain-containing protein	--	1	0.00376398	89.923	2	RLS(1)GEVNGELCK	0.1511	1.01717	0.849448	1.0813			1.08995
RC1G0563900	215	S	Putative IQ motif, EF-hand binding protein	--	1	5.99168e-07	101.82	2	LRS(1)PVKK	0.70379	0.647662		0.920094	1.14738	1.07482	1.14624
RC1G0563900	448	S	Putative IQ motif, EF-hand binding protein	--	0.968586	5.85935e-07	65.421	3	SSLGFS(0.031)PDS(0.969)PHGEDWALPLAVHGWR	2.3816		1.04372	0.876358			1.08173
RC1G0565100	627	S	Putative tetratricopeptide-like helical domain-containing protein	--	0.999996	2.86469e-07	133.64	2	GES(1)S(1)DEESKSEGANEQVVA	-0.9724	1.02347	0.339709	1.22882	0.658578	1.35465	1.3505	0.724388	1.4144	1.13919	0.403128	1.12024	1.19865	1.413	0.24	1.079	1.634	1.209	1.127	0.688	0.345365
RC1G0565100	628	S	Putative tetratricopeptide-like helical domain-containing protein	--	0.999994	2.86469e-07	133.64	2	GES(1)S(1)DEESKSEGANEQVVA	-2.0015	0.387223	0.380909	1.37786	0.738451	1.51894	1.51429	0.724388	1.4144	1.13919	0.403128	1.12024	1.19865	0.535	0.269	1.21	1.832	1.356	1.263	0.452	0.0985244
RC1G0566600	17	S	Pectinesterase	--	0.99999	0.00181179	50.131	2	S(1)MGDQS(1)PPQQPPSCK	-2.2662					0.968054		0.995913	1.05074	1.05621	0.979504	0.96216	0.955469					1.006
RC1G0566600	22	S	Pectinesterase	--	1	1.53341e-32	193.56	2	SMGDQS(1)PPQQPPSCK	-1.5315	0.802836	0.925078	0.955854	1.15387	1.04049	1.10246	0.995913	1.05074	1.05621	0.979504	0.96216	0.955469	0.806	0.88	0.905	1.178	1.081	1.154	0.759	0.00314651
RC1G0567900	28	S	Putative HSP20-like chaperone	--	0.892046	8.91341e-12	129.53	2	SASASAS(0.08)AS(0.892)PS(0.02)S(0.007)GAR	-2.2741	0.95712	1.07172	1.07797			0.9421	0.984136	0.95684	0.999457	0.995368	1.03315	1.03104	0.973	1.12	1.079			0.914	1.157
RC1G0567900	175	S	Putative HSP20-like chaperone	--	0.999807	0.0225933	62.398	2	S(1)RDIVYEAK	0.47831		0.94913				1.05018	0.984136	0.95684	0.999457	0.995368	1.03315	1.03104		0.992				1.019	0.974
RC1G0568000	196	S	Putative transcription factor C2C2-CO-like family	--	1	0.00662585	74.849	2	RAFS(1)EGDIK	-2.2606	0.913977	0.86671	0.85379	1.05558	1.07679	1.21263
RC1G0568500	582	S	LOW protein: zinc finger CCCH domain protein	--	0.988154	0.00136758	96.957	2	S(0.988)PS(0.009)S(0.002)SSIDR	-0.1878	0.613836			1.11562		1.23799
RC1G0568500	623	S	LOW protein: zinc finger CCCH domain protein	--	0.999779	0.000269796	130.65	2	DFSNS(1)EDRPSR	-2.7597	0.818338	0.760167	0.882044	1.15204	1.20008	1.15525
RC1G0568500	642	S	LOW protein: zinc finger CCCH domain protein	--	0.994494	4.95872e-106	218.47	3	DLALEKPFVDDS(0.005)S(0.994)PADS(0.001)STHNR	-1.4798	0.912773	0.87249	0.882088	1.13859	1.08195	1.09456
RC1G0568500	899	S	LOW protein: zinc finger CCCH domain protein	--	1	0.00719795	117.99	2	EKS(1)WDGSK	0.81925	1.03566	0.965254			1.02906	0.982879
RC1G0568500	1083	S	LOW protein: zinc finger CCCH domain protein	--	0.999195	1.23736e-45	213.69	2	ELVSTPGHEMQNHIS(0.001)LGS(0.999)PK	-1.0871	0.925205	0.965417	0.957623	1.01848	1.05114	1.07214
RC1G0568500	1179	S	LOW protein: zinc finger CCCH domain protein	--	1	2.06074e-06	145.08	2	GPLGIPDGS(1)PK	-2.2057	1.0992	1.01937	1.08798	0.925253	0.947474	0.929961
RC1G0568500	1204	S	LOW protein: zinc finger CCCH domain protein	--	0.99999	0.000175108	187.82	2	IHHS(1)PESTH	-0.19883	0.810783	1.09706	1.02201	0.987579	1.05365	1.02113
RC1G0568500	564	S	LOW protein: zinc finger CCCH domain protein	--	0.99997	0.000107128	83.077	2	MDDSHLGELS(1)NEKPSGSK	-6.4407	0.878069				1.12264
RC1G0568500	887	S	LOW protein: zinc finger CCCH domain protein	--	0.999999	9.81808e-31	198.44	2	STIAS(1)PMKESPITR	0.61578	1.39748	1.0318	1.17955	1.03252	0.201558	1.19352
RC1G0568500	892	S	LOW protein: zinc finger CCCH domain protein	--	0.999904	1.10023e-21	188.85	2	S(0.002)T(0.006)IAS(0.993)PMKES(1)PITR	0.86638	1.06912	0.859683	0.986548	1.03314	0.899978	1.1459
RC1G0570100	411	S	Putative potassium channel, voltage-dependent, EAG	--	0.883237	2.2227e-08	180.81	3	NNPNRPATVGVGAAT(0.117)S(0.883)PR	-0.21714	0.831152	1.01195	1.23109
RC1G0570700	528	S	Putative potassium channel, voltage-dependent, ERG	--	0.82831	0.0154698	48.476	3	AT(0.001)KPAT(0.158)S(0.828)PS(0.011)MDT(0.001)NFLK	-2.6522			1
RC1G0571800	194	S	Protein ABIL2	--	0.955261	2.84402e-05	56.473	3	S(0.045)PS(0.955)PQPQRPAVFSFTSTMPK	-0.19242		1.07464	0.966192
RC1G0571800	220	S	Protein ABIL2	--	0.999962	0.000263012	110.44	3	TVS(1)PHRFPLLR	-3.5173	1.1771	0.984028	1.04057	0.625025	0.967691	1.21054
RC1G0573200	14	S	Putative transcription factor interactor and regulator CCHC(Zn) family	--	0.999825	0.00019812	48.833	3	S(1)RPNS(1)PELPDYAIDIMR	-1.3628	0.762293			1.31203		0.908292
RC1G0573200	18	S	Putative transcription factor interactor and regulator CCHC(Zn) family	--	0.999825	0.00019812	48.833	3	S(1)RPNS(1)PELPDYAIDIMR	-1.3628	0.927392		0.350253	1.5962		1.10501
RC1G0574000	221	S	Putative FERM/acyl-CoA-binding protein, 3-helical bundle	--	1	1.60541e-14	106.98	2	GPMGPVFSTFVYEEGS(1)GNDFK	3.9035	1.034	1.0902	1.20232	0.799378		0.916714	1.08102	1.00605	1.12503	1.02499	0.933134	0.829785	0.957	1.084	1.069	0.78		1.105	1.1	0.492155
RC1G0574000	67	S	Putative FERM/acyl-CoA-binding protein, 3-helical bundle	--	1	2.1371e-76	251.2	3	SAESGALLHEADS(1)VVAEHGS(1)VR	0.42705	0.815705	0.875006	0.886656	1.11793	1.12023	1.1596	1.08102	1.00605	1.12503	1.02499	0.933134	0.829785	0.755	0.87	0.788	1.091	1.2	1.397	0.654	0.00723803
RC1G0574000	74	S	Putative FERM/acyl-CoA-binding protein, 3-helical bundle	--	1	9.59723e-183	376.06	3	SAESGALLHEADS(1)VVAEHGS(1)VR	-3.1368	0.844833	0.840442	0.850876	1.15097	1.13048	1.15676	1.08102	1.00605	1.12503	1.02499	0.933134	0.829785	0.782	0.835	0.756	1.123	1.211	1.394	0.637	0.00300631
RC1G0577500	87	S	Putative nucleotide-binding alpha-beta plait domain-containing protein	--	1	0.0116758	56.014	2	NMS(1)GGLPGR	1.7626			0.992227		1.01719	0.924658	1.03136	1.0133	1.14583	0.794604	0.670548	1.34436			0.866		1.517	0.688	0.785
RC1G0577500	33	S	Putative nucleotide-binding alpha-beta plait domain-containing protein	--	0.835209	1.25421e-35	163.74	4	RPRPDYDS(0.835)HS(0.165)GHDLPGYYPHEDDR	1.6501					0.968054		1.03136	1.0133	1.14583	0.794604	0.670548	1.34436					1.444
RC1G0577500	35	S	Putative nucleotide-binding alpha-beta plait domain-containing protein	--	0.974875	5.38025e-36	141.64	4	RPRPDYDS(0.025)HS(0.975)GHDLPGYYPHEDDR	1.6511		1.05233	1.08629	0.977565		0.879332	1.03136	1.0133	1.14583	0.794604	0.670548	1.34436		1.039	0.948	1.23		0.654	1.055	0.781112
RC1G0577500	78	S	Putative nucleotide-binding alpha-beta plait domain-containing protein	--	0.846374	9.87258e-05	106.58	2	SAQMS(0.003)S(0.033)Y(0.007)S(0.846)GGQS(0.11)AR	-0.71171		1.0395					1.03136	1.0133	1.14583	0.794604	0.670548	1.34436		1.026
RC1G0577500	82	S	Putative nucleotide-binding alpha-beta plait domain-containing protein	--	0.999899	1.68506e-10	148.22	2	SAQMSSYSGGQS(1)AR	-3.5219	0.697591	0.91691	1.07232	1.16403	1.15943		1.03136	1.0133	1.14583	0.794604	0.670548	1.34436	0.676	0.905	0.936	1.465	1.729		0.525	0.0214236
RC1G0578400	159	S	Putative vacuolar protein sorting protein 26 related protein	--	0.877332	0.000479047	89.359	2	NYTPPPS(0.877)INNS(0.123)IK	0.45122		1.22533				0.793464	0.981409	0.945297	0.904228	1.06152	1.08628	1.02127		1.296				0.777	1.668
RC1G0581800	429	S	ATP binding protein	--	0.999844	3.66612e-16	95.345	2	S(1)VDESGEPGTVYCR	3.4734	1.13558	0.781345	1.1616
RC1G0581800	426	S	ATP binding protein	--	0.9791	2.55659e-16	196.42	2	VAQALTS(0.005)S(0.015)GS(0.979)GR	-3.1079	1.33172	1.28658	1.2531			0.226815
RC1G0581900	351	S	Putative adenosinetriphosphatase	--	0.998208	4.83036e-58	224.47	2	VAANDYYTGLNS(0.998)PS(0.002)S(0.17)S(0.821)PGFS(0.009)R	0.52142	1.29102	1.30379	1.14131	0.810775	0.736176	0.759747		1.211	1.12624			0.662762		1.077	1.013			1.146	0.912
RC1G0581900	355	S	Putative adenosinetriphosphatase	--	0.918717	1.68288e-27	183.88	2	VAANDYYTGLNS(0.991)PS(0.009)S(0.071)S(0.919)PGFS(0.01)R	-0.84576	1.4512		1.12037	0.846796	0.611988			1.211	1.12624			0.662762			0.995
RC1G0582600	195	S	Putative transcription factor Homobox-WOX family	--	0.983315	1.58989e-35	123.07	4	DLEGS(0.983)S(0.017)NKDGDCETTEEKPSHLQSHK	-1.7173		0.885498		0.997164		1.09858		0.851728	1.14827					1.04
RC1G0582600	64	S	Putative transcription factor Homobox-WOX family	--	1	2.54623e-18	199.51	2	EVES(1)LETHSTAK	-0.35221	0.764221	0.870327	1.12214	0.918406	1.15968	1.14013		0.851728	1.14827					1.022	0.977
RC1G0582600	242	S	Putative transcription factor Homobox-WOX family	--	0.999997	6.15307e-19	58.971	3	NFASDDVGNEGHEQLMNMCQVGAIVS(1)PEDWHR	0.97821		1.26229			0.760582			0.851728	1.14827					1.482
RC1G0583200	57	S	Serine/threonine protein kinase	--	0.974181	8.78744e-16	105.72	3	NTPSHS(0.001)FT(0.025)AS(0.974)PFPS(1)PLPAGVAPS(1)PAR	-1.3244	1.35369	0.283226	1.33848	0.909423	1.14385	0.95635	1.26045	0.977944	1.16908		0.592528		1.074	0.29	1.145		1.93		0.433
RC1G0583200	61	S	Serine/threonine protein kinase	--	0.999936	8.78744e-16	105.72	3	NTPSHS(0.001)FT(0.025)AS(0.974)PFPS(1)PLPAGVAPS(1)PAR	-1.3244	1.0513	1.14923	1.03952	0.893228	0.939879	0.939319	1.26045	0.977944	1.16908		0.592528		0.834	1.175	0.889		1.586		0.609
RC1G0583200	70	S	Serine/threonine protein kinase	--	1	8.78744e-16	105.72	3	NTPSHS(0.001)FT(0.025)AS(0.974)PFPS(1)PLPAGVAPS(1)PAR	-1.3244	1.18541	1.2558	1.10456	0.750488	0.943948	0.789213	1.26045	0.977944	1.16908		0.592528		0.94	1.284	0.945		1.593		0.663
RC1G0583200	40	S	Serine/threonine protein kinase	--	0.970415	0.000348438	88.421	2	QPPVLT(0.03)S(0.97)PVAGDVK	-0.18298	1.08455	1.08951	0.986831	0.967721	0.987793	0.894193	1.26045	0.977944	1.16908		0.592528		0.86	1.114	0.844		1.667		0.563
RC1G0583200	87	S	Serine/threonine protein kinase	--	1	3.64455e-11	159.12	3	WPLPPPS(1)PAKPIMAAFR	-1.9273	0.780163	0.732106	0.75825	1.21653	1.10773	1.36522	1.26045	0.977944	1.16908		0.592528		0.619	0.749	0.649		1.87		0.36
RC1G0584000	85	S	Cingulin	--	0.999598	0.00655444	159.12	2	KISS(1)LDSK	-1.4251	0.874311	1.00702	0.981692	1.02503	1.03764	1.06433
RC1G0583800	54	S	Putative transcription factor interactor and regulator CCHC(Zn) family	--	0.982349	0.000380459	110.52	2	LYVST(0.018)S(0.982)GVGR	-2.437				0.957236	0.977221	0.985404
RC1G0584800	102	S	Putative ataxin-2, nucleotide-binding alpha-beta plait domain-containing protein	--	0.987085	9.2202e-12	144.55	2	AGGYGTDQS(0.013)S(0.987)NGDENFKR	-4.0729	1.07583	1.10177	1.18046		0.706745
RC1G0585600	423	S	Putative response regulator and transcription factor RR-A-type family	--	0.999255	2.90845e-36	95.548	3	AYQTTS(0.001)EKPAS(0.999)PVNMDCDTPAATSSIPR	-0.64457				1.00203	0.93164	0.987013
RC1G0586800	320	S	Peroxidase	--	0.983053	0.00310404	99.276	2	APS(0.017)S(0.983)PFVTK	-3.1396	1.12906	1.09775	1.08979		0.74895		1.22834	1.22888				0.542785	0.919	0.893
RC1G0586800	1066	S	Peroxidase	--	0.836008	4.79775e-05	55.637	3	FISDANVEDT(0.463)VS(0.836)S(0.836)KVS(0.865)HEHK	1.5006					0.97763	0.956626	1.22834	1.22888				0.542785						1.762
RC1G0586800	1067	S	Peroxidase	--	0.836008	4.79775e-05	55.637	3	FISDANVEDT(0.463)VS(0.836)S(0.836)KVS(0.865)HEHK	1.5006					0.97763	0.956626	1.22834	1.22888				0.542785						1.762
RC1G0586800	1070	S	Peroxidase	--	0.909063	2.75268e-06	81.867	4	FISDANVEDTVS(0.027)S(0.064)KVS(0.909)HEHK	-0.27284		0.543692		0.395816	1.50341	1.4711	1.22834	1.22888				0.542785		0.442				2.71	0.163
RC1G0586800	957	S	Peroxidase	--	0.940247	1.28896e-25	130	3	FTLQES(0.94)PT(0.06)LNREDEDVMAR	1.2799	1.18459	1.1919	1.1642	0.910159	0.788517	0.790431	1.22834	1.22888				0.542785	0.964	0.97				1.456	0.664
RC1G0586800	760	S	Peroxidase	--	0.998788	3.39697e-57	195.51	3	HDENLLSTQES(0.999)PS(0.001)FQQSTLK	-0.47634	1.12356	1.06049	1.07299	0.923858	0.914085	0.918376	1.22834	1.22888				0.542785	0.915	0.863				1.692	0.525
RC1G0586800	829	S	Peroxidase	--	1	0.00150951	81.335	2	KYDS(1)FVK	0.99256		0.616904		1.20542	1.14641		1.22834	1.22888				0.542785		0.502
RC1G0586800	1242	S	Peroxidase	--	0.963566	2.46563e-05	80.815	2	NS(0.01)S(0.964)S(0.026)DWEHVMK	0.89734	0.917386		0.892538		1.19024		1.22834	1.22888				0.542785	0.747
RC1G0586800	253	S	Peroxidase	--	0.933241	0.000188635	109.16	2	NYLNQEPHS(0.933)S(0.275)NS(0.792)LK	-3.9281	0.584012				1.29561	1.06545	1.22834	1.22888				0.542785	0.475					1.963	0.242
RC1G0586800	256	S	Peroxidase	--	0.791538	0.00546182	60.324	2	NYLNQEPHS(0.933)S(0.275)NS(0.792)LK	-3.9281	0.615636				1.36577		1.22834	1.22888				0.542785	0.501
RC1G0586800	798	S	Peroxidase	--	1	0.000165038	120.21	2	VLS(1)PDRPQLTK	-2.484	1.06615	0.985201	1.18901	0.93828	0.904055	0.925234	1.22834	1.22888				0.542785	0.868	0.802				1.705	0.49
RC1G0586900	135	S	Putative heavy metal-associated domain, HMA	--	0.952131	0.0426121	60.547	2	VRS(0.952)LS(0.048)LR	0.18189	1.04493
RC1G0587500	203	S	Putative transcription factor NAM family	--	0.881158	8.52821e-05	60.734	2	SPLEDTQSAQALVPPS(0.881)PS(0.118)CQVQPEK	-0.60706	0.885001	1.17958	1.41108	0.598833
RC1G0587500	408	S	Putative transcription factor NAM family	--	0.999019	1.38842e-16	143.75	3	VEVSSNHSNAILS(0.999)PS(0.001)GGTGIR	-2.9671	1.27259	1.45027	1.2734	0.662551	0.68852	0.705801
RC1G0589900	320	S	Autophagy-related protein 13a	--	0.999994	4.32649e-40	206.73	3	APMSHDVGS(1)PPIDTYTNR	-2.802	1.01114	1.07876	1.06084	0.968148	0.97594	0.911964			0.976954			1.02305			1.086			0.891	1.219
RC1G0589900	467	S	Autophagy-related protein 13a	--	0.967543	0.000193092	153.08	2	FSGLLS(0.968)S(0.349)S(0.366)GS(0.318)PR	0.16149	0.907941	0.897825	0.872563	1.15202	1.08162	1.07185			0.976954			1.02305			0.893			1.048	0.852
RC1G0589900	468	S	Autophagy-related protein 13a	--	0.834677	0.000660766	124.62	2	FSGLLS(0.024)S(0.835)S(0.287)GS(0.853)PR	1.099			0.809202	1.16512		0.975233			0.976954			1.02305			0.828			0.953	0.869
RC1G0589900	469	S	Autophagy-related protein 13a	--	0.957432	1.93863e-17	165.02	2	FSGLLS(0.001)S(0.047)S(0.957)GS(0.994)PR	0.51086	0.382403	1.1005	1.07794	1.11156	1.14181	1.15054			0.976954			1.02305			1.103			1.125	0.98
RC1G0589900	471	S	Autophagy-related protein 13a	--	0.994232	3.35039e-12	159.82	2	FSGLLS(0.001)S(0.047)S(0.957)GS(0.994)PR	0.51086	0.174883	1.12797	1.12189	1.15653	1.21537	1.15694			0.976954			1.02305			1.148			1.131	1.015
RC1G0589900	267	S	Autophagy-related protein 13a	--	0.989819	0.000448622	122.2	2	GDRPT(0.01)S(0.99)FPLGK	-0.17908	1.00427	0.879587	0.96598	0.982316	1.06473	1.09259			0.976954			1.02305			0.989			1.068	0.926
RC1G0589900	247	S	Autophagy-related protein 13a	--	1	4.79753e-129	310.9	2	IITDYVGS(1)PATDPLR	0.76909	0.965139	0.91026	0.934986	1.01804	1.09133	1.06866			0.976954			1.02305			0.957			1.045	0.916
RC1G0589900	255	S	Autophagy-related protein 13a	--	0.985959	6.51571e-23	125.64	3	IITDYVGS(0.775)PAT(0.236)DPLRS(0.986)FPS(0.754)S(0.249)VR	1.1806		0.513593	0.258626	0.657245	0.650264	2.81075			0.976954			1.02305			0.265			2.747	0.096
RC1G0589900	258	S	Autophagy-related protein 13a	--	0.754294	6.51571e-23	125.64	3	IITDYVGS(0.775)PAT(0.236)DPLRS(0.986)FPS(0.754)S(0.249)VR	1.1806		0.903953	0.455197	1.15679	1.1445	1.27531			0.976954			1.02305			0.466			1.247	0.374
RC1G0589900	259	S	Autophagy-related protein 13a	--	0.941752	5.23932e-05	52.591	2	SFPS(0.058)S(0.942)VR	-1.161		0.367792	0.185206	1.7924		1.58791			0.976954			1.02305			0.19			1.552	0.122
RC1G0589900	424	S	Autophagy-related protein 13a	--	0.999506	2.149e-25	184.59	2	NEPSS(1)QES(1)PSGIR	-1.3376	1.01512	1.00416	0.992959	1.01324	1.02995	0.945117			0.976954			1.02305			1.016			0.924	1.1
RC1G0589900	427	S	Autophagy-related protein 13a	--	0.999887	2.80345e-35	223.26	2	NEPSS(1)QES(1)PSGIR	-1.3376	0.92411	0.991803	1.02113	0.975692	1.02539	1.05488			0.976954			1.02305			1.045			1.031	1.014
RC1G0589900	414	S	Autophagy-related protein 13a	--	1	0.000250887	108.24	2	NSLPPLS(1)PR	-3.3391	0.887482	1.14113	0.991617	1.11458	0.797253	1.07009			0.976954			1.02305			1.015			1.046	0.97
RC1G0589900	286	S	Autophagy-related protein 13a	--	0.999518	2.52947e-23	155.08	3	PHS(1)WTSGFHRPPHVGQYK	-2.1028	0.0876684	0.0772343		1.56062	1.55141	1.6007			0.976954			1.02305						1.565
RC1G0589900	306	S	Autophagy-related protein 13a	--	1	2.52947e-23	112.93	2	PVVGS(1)PPAYR	0.14068	0.241189	0.254761	0.253527	1.87222	1.34806	1.91266			0.976954			1.02305			0.26			1.87	0.139
RC1G0589900	43	S	Autophagy-related protein 13a	--	0.996535	1.8086e-11	119.56	3	VPSLHPHDRS(0.997)GELS(0.003)LNSR	-0.40114	0.984427	1.09305	1.03243	0.963836		0.96293			0.976954			1.02305			1.057			0.941	1.123
RC1G0589900	47	S	Autophagy-related protein 13a	--	0.999543	0.00110506	108.4	2	SGELS(1)LNSR	1.8816	0.502543	2.51672	0.517236	0.829532	0.825237	0.857132			0.976954			1.02305			0.529			0.838	0.631
RC1G0589900	399	S	Autophagy-related protein 13a	--	1	9.9742e-13	157.52	2	YLS(1)PNFSDPSR	-0.44562	0.961465	1.0298	0.98508	1.00568	1.05987	0.956065			0.976954			1.02305			1.008			0.935	1.078
RC1G0589900	403	S	Autophagy-related protein 13a	--	0.999992	5.15959e-07	177.41	2	YLSPNFS(1)DPSR	-0.53933	0.878201	0.918287	0.790768	1.16659	1.0298	1.19682			0.976954			1.02305			0.809			1.17	0.691
RC1G0590100	5	S	Autophagy-related protein 13a	--	1	1.38477e-06	130.81	3	KS(1)PGAAVGVLVHMLR	-1.4823			1
RC1G0590100	56	S	Autophagy-related protein 13a	--	0.953454	0.00093896	128.46	2	KT(0.047)S(0.953)DALEELR	2.8262	1.10529	0.919699	1.05749
RC1G0590400	2007	S	Putative VHS domain, CLASP domain, TOG domain-containing protein	--	0.877465	0.0217137	73.655	2	LKS(0.877)GT(0.123)LEPL	-1.7354	1.10842		1.02884	0.937219		0.927599	1.05074	0.981934	1.12047	0.968064	1.04078	0.83801	1.055		0.918	0.968		1.107	0.951	0.652933
RC1G0590400	1752	S	Putative VHS domain, CLASP domain, TOG domain-containing protein	--	0.804027	3.02638e-10	48.314	3	MLT(0.019)S(0.031)T(0.061)GS(0.804)GGQT(0.082)HWGDS(0.003)AANNPSSATHSADAQLK	1.1655				0.945889		1.00567	1.05074	0.981934	1.12047	0.968064	1.04078	0.83801				0.977		1.2
RC1G0592700	175	S	Putative PWWP domain-containing protein	--	0.999997	7.65633e-06	147.72	2	DIIGS(1)PLSAQR	-0.18951	1.07641	1.04332	1.04224	0.863516	0.92147	1.0594
RC1G0592700	189	S	Putative PWWP domain-containing protein	--	0.999995	1.48565e-12	159.98	3	LKEGTQLS(1)GEDDRFEVTPR	1.2965	1.28873	1.15483	1.26313	0.788039	0.798272	0.742922
RC1G0592700	42	S	Putative PWWP domain-containing protein	--	0.98318	1.32147e-44	199.96	2	IVGPEELSTSHLT(0.017)S(0.983)PR	-1.2887	1.11069	1.18947	1.08752	0.905795	0.889621	0.838481
RC1G0592700	166	S	Putative PWWP domain-containing protein	--	1	0.0321053	67.881	2	KDS(1)FHKK	2.0048				0.986193
RC1G0593000	972	S	Putative transcription factor WD40-like family	--	1	0.0049556	79.889	2	QS(1)PLVGETK	-0.071768				0.944241		1.00728	1.1421	1.24086	1.10648	0.833971	0.770999	0.905581				1.132		1.112
RC1G0593000	720	S	Putative transcription factor WD40-like family	--	0.97311	0.000257956	78.925	2	IQPAVS(0.973)IS(0.018)S(0.009)LGNMENSR	-2.8861	1.04444	1.0935	1.05118	1.10827	0.847184	0.868034	1.1421	1.24086	1.10648	0.833971	0.770999	0.905581	0.914	0.881	0.95	1.329	1.099	0.959	0.81	0.106419
RC1G0593000	1121	S	Putative transcription factor WD40-like family	--	0.913926	2.70368e-145	205.46	3	WGGTPSQDNGPS(0.01)NS(0.914)S(0.076)NPSPSGQASELPSR	-1.5043	0.947217	0.572848	1.10549	1.73406	0.998885	0.624883	1.1421	1.24086	1.10648	0.833971	0.770999	0.905581	0.829	0.462	0.999	2.079	1.296	0.69	0.563	0.253085
RC1G0593000	1125	S	Putative transcription factor WD40-like family	--	0.877863	1.83886e-51	134.31	3	WGGTPSQDNGPS(0.086)NS(0.462)S(0.462)NPS(0.878)PS(0.102)GQAS(0.009)ELPSR	-0.10382	0.869286	1.32823	1.21303	0.403862	1.19191	1.00149	1.1421	1.24086	1.10648	0.833971	0.770999	0.905581	0.761	1.07	1.096	0.484	1.546	1.106	0.933	0.948323
RC1G0594500	3	S	Putative major facilitator, sugar transporter, major facilitator superfamily	--	1	0.000554235	104.76	2	AS(1)DPEQPARS(1)PIR	-2.4597	0.938818	0.851371	1.05127	1.04103	0.994428	1.10958	0.924506	0.984941	0.893698	1.18335	1.14179	0.871713	1.015	0.864	1.176	0.88	0.871	1.273	1.01	0.909943
RC1G0594500	11	S	Putative major facilitator, sugar transporter, major facilitator superfamily	--	1	9.29615e-37	206.14	2	AS(1)DPEQPARS(1)PIR	-2.4597	0.968053	0.871774	1.06406	1.00737	1.04233	1.0364	0.924506	0.984941	0.893698	1.18335	1.14179	0.871713	1.047	0.885	1.191	0.851	0.913	1.189	1.058	0.679489
RC1G0594500	210	S	Putative major facilitator, sugar transporter, major facilitator superfamily	--	0.999838	0.00474439	81.799	2	DTAIS(1)CLFR	-0.41281	0.911363		0.87257	1.17391	0.970396	1.02657	0.924506	0.984941	0.893698	1.18335	1.14179	0.871713	0.986		0.976	0.992	0.85	1.178	0.975	0.898076
RC1G0594500	245	S	Putative major facilitator, sugar transporter, major facilitator superfamily	--	1	0.00317723	135.21	2	KAS(1)FLELFR	-1.042	0.929939	0.867392	0.915775	1.0773	1.09243	1.10046	0.924506	0.984941	0.893698	1.18335	1.14179	0.871713	1.006	0.881	1.025	0.91	0.957	1.262	0.931	0.601959
RC1G0594600	24	S	Putative major facilitator, sugar transporter, major facilitator superfamily	--	0.999997	0.000129067	146.37	2	NLS(1)GSGDIGGAK	0.55268			0.949402		1.01704
RC1G0594800	39	S	Putative P-loop containing nucleoside triphosphate hydrolase	--	1	6.0278e-09	144.51	2	GGS(1)GDEYTASLR	3.2128		1.02073	1.04109	0.972212	0.964122	0.961555
RC1G0594800	339	S	Putative P-loop containing nucleoside triphosphate hydrolase	--	0.858197	1.08967e-07	106.98	3	S(0.142)KDDS(0.858)PGDQYESYTSMLWK	-3.0531	0.834945	1.04292	1.07347	1.05155	1.02412
RC1G0595800	11	S	Putative 1,4-beta-D-xylan synthase transcription factor C2H2 family	--	0.997778	4.83195e-17	100.89	3	GRLS(0.998)NLS(0.001)S(0.001)SSDIPDGLGKPPMPPTVTFGR	0.089753	0.983974	0.968209	0.946076	1.01033	1.01108	1.07432		1.28308	1.2486			0.468322		0.755	0.758			2.294	0.33
RC1G0595800	768	S	Putative 1,4-beta-D-xylan synthase transcription factor C2H2 family	--	1	8.66538e-55	209.42	2	MGDS(1)DDEEMNLSLLPK	-0.066939	1.11673	1.25961	1.03877	0.957813	0.741576	0.9116		1.28308	1.2486			0.468322		0.982	0.832			1.947	0.466
RC1G0596000	28	S	Putative target of Myb protein	--	1	3.72297e-12	188.85	2	KMS(1)AGLSSVSFK	-1.5142	1.00617	0.793475	0.90914	1.04184	1.04409	1.18808	0.91752	0.890001	0.974869	1.0844	1.034	1.09921	1.097	0.892	0.933	0.961	1.01	1.081	0.957	0.55187
RC1G0596000	32	S	Putative target of Myb protein	--	0.96444	7.88279e-06	130.71	2	MSAGLS(0.964)S(0.026)VS(0.009)FK	-1.2452	0.884951	0.788238	0.837119	1.20882	1.15614	1.0992	0.91752	0.890001	0.974869	1.0844	1.034	1.09921	0.965	0.886	0.859	1.115	1.118	1	0.838	0.0252367
RC1G0596000	35	S	Putative target of Myb protein	--	0.999774	6.71694e-16	207.41	2	KMSAGLSSVS(1)FK	1.7599	1.24951	1.11385	1.16548	0.728767	0.849055	0.91901	0.91752	0.890001	0.974869	1.0844	1.034	1.09921	1.362	1.252	1.196	0.672	0.821	0.836	1.636	0.00339911
RC1G0596000	389	S	Putative target of Myb protein	--	1	0.00344157	91.993	2	KQQPPS(1)KDDLISF	1.3815	0.979153	1.09992	0.931059		1.03616	0.969475	0.91752	0.890001	0.974869	1.0844	1.034	1.09921	1.067	1.236	0.955		1.002	0.882	1.153	0.287546
RC1G0596000	395	S	Putative target of Myb protein	--	0.999998	0.000820371	93.649	2	KQQPPSKDDLIS(1)F	-1.6197	1.00449	0.857998	1.21331				0.91752	0.890001	0.974869	1.0844	1.034	1.09921	1.095	0.964	1.245
RC1G0596000	21	S	Putative target of Myb protein	--	1	0.000471224	81.48	2	LKIEGS(1)EVGR	-3.6481	1.1645	1.15093	1.22211	0.807592	0.821287	0.858916	0.91752	0.890001	0.974869	1.0844	1.034	1.09921	1.269	1.293	1.254	0.745	0.794	0.781	1.645	1.89947e-05
RC1G0596000	331	S	Putative target of Myb protein	--	0.995472	5.7269e-71	187.26	3	PSVAHQQPEPAMIPVAVEPDES(0.995)PIHT(0.005)K	-0.96	0.707146	0.58654	0.695858	1.25659	1.32202	1.37519	0.91752	0.890001	0.974869	1.0844	1.034	1.09921	0.771	0.659	0.714	1.159	1.279	1.251	0.581	0.000556999
RC1G0596000	210	S	Putative target of Myb protein	--	0.99899	0.00200252	53.737	3	S(0.234)VS(0.321)AS(0.445)ELDAGLS(0.999)QQIPVDIPVQSFTPEQSK	-1.4505				0.96031		0.991541	0.91752	0.890001	0.974869	1.0844	1.034	1.09921				0.886		0.902
RC1G0596800	217	S	syntaxin-22-like	--	1	1.25825e-33	174.46	2	EQGIQEIQQQIS(1)EVNEIFK	1.8532		0.60807	0.546163		1.41952	1.35508	1.07531	0.876458	1.04688	1.00135				0.694	0.522
RC1G0596800	173	S	syntaxin-22-like	--	0.999993	0.00628554	81.335	2	S(1)PKQQSLLLESER	-19.86				0.986193			1.07531	0.876458	1.04688	1.00135						0.985
RC1G0596900	270	S	Putative histone acetyltransferase transcription regulator GNAT family	--	0.9831	0.000222616	135.5	3	ESHCLISTT(0.017)QS(0.983)RK	-0.82255	1.04493
RC1G0597900	128	S	Plasma membrane isoform 1	--	1	0.00124006	139.78	2	KEMQES(1)IHQK	-7.2395	0.678074	0.80777	0.810348	1.27348	1.21087	1.18022	0.806938		0.825444	1.1658		1.20182	0.84		0.982	1.092		0.982	0.878	0.299231
RC1G0598000	764	S	Putative WEB family protein	--	1	6.04884e-08	105.79	2	KEFS(1)PER	0.51491	0.969233	0.949723	0.960539	0.947221	1.10481	1.05944	1.06133	1.12792	1.22208	0.878475	0.877678	0.832516	0.913	0.842	0.786	1.078	1.259	1.273	0.704	0.00708681
RC1G0598000	665	S	Putative WEB family protein	--	0.997859	1.95723e-25	108.31	2	QAEENGELT(1)DS(0.998)EKDY(0.002)DLLPK	0.67491	1.14879	0.979599	1.13908	0.798636		0.97521	1.06133	1.12792	1.22208	0.878475	0.877678	0.832516	1.082	0.869	0.932	0.909		1.171	0.924	0.5925
RC1G0598000	77	S	Putative WEB family protein	--	0.999998	2.27188e-07	168.74	3	LSIDRS(1)PRPVNSPK	-3.1299	1.09883	1.16595	1.2132	0.85375	0.845755	0.844646	1.06133	1.12792	1.22208	0.878475	0.877678	0.832516	1.035	1.034	0.993	0.972	0.964	1.015	1.038	0.153229
RC1G0598000	83	S	Putative WEB family protein	--	0.999946	6.32377e-05	94.865	3	SPRPVNS(1)PKPTTIER	-1.7307	1.4152	1.43825		0.724255	0.750171	0.72728	1.06133	1.12792	1.22208	0.878475	0.877678	0.832516	1.333	1.275		0.824	0.855	0.874	1.532	0.00059366
RC1G0598000	63	S	Putative WEB family protein	--	0.99964	8.76276e-35	195.49	2	SESDSAAS(1)PSPLQNSR	-5.063	1.00345	1.1371	1.18739	0.917886	0.897923	0.869691	1.06133	1.12792	1.22208	0.878475	0.877678	0.832516	0.945	1.008	0.972	1.045	1.023	1.045	0.94	0.0351026
RC1G0598000	65	S	Putative WEB family protein	--	0.999981	6.23223e-27	209.42	2	SESDSAASPS(1)PLQNSR	-3.863	0.907924	1.01032	1.1721	0.886624	1.05049	0.968982	1.06133	1.12792	1.22208	0.878475	0.877678	0.832516	0.855	0.896	0.959	1.009	1.197	1.164	0.804	0.0258307
RC1G0598700	341	S	Putative chromatin regulator PHD family	--	1	1.34448e-06	181.87	2	AILSTQLS(1)NK	-1.1337	0.81028	0.74082	0.822968	1.2077	1.16385	1.21938
RC1G0598700	212	S	Putative chromatin regulator PHD family	--	0.999415	2.36325e-61	180.12	2	FEAET(0.001)S(0.999)DDGQDSKQEALK	-2.6816	0.456196	0.535856	0.678578	1.44269	1.34396	1.46681
RC1G0598700	596	S	Putative chromatin regulator PHD family	--	0.863346	1.36469e-19	107.15	2	GVETQSSPGGS(0.131)S(0.863)PIS(0.006)GMCSAASEEK	-3.9828	1.21699	1.1396	1.32778	0.886661	0.774805	0.687744
RC1G0598700	1034	S	Putative chromatin regulator PHD family	--	1	2.01019e-35	170.98	2	S(1)PEPVVLAVSK	-2.0419	1.07133	1.05382	1.05461	0.976034	0.936575	0.917073
RC1G0598700	825	S	Putative chromatin regulator PHD family	--	0.999982	0.00548176	76.563	2	QAS(1)VGMSVLMK	-1.7054	0.970944			0.892694	1.03089	1.06348
RC1G0598700	700	S	Putative chromatin regulator PHD family	--	0.993121	2.46506e-05	128.28	2	SGISQASVT(0.007)DVS(0.993)PPR	-1.7697			1.07686			0.891922
RC1G0598700	430	S	Putative chromatin regulator PHD family	--	1	0.000964268	189.56	2	SNS(1)FNMYTK	1.5992	1.13803	1.1123	1.15168	0.952669	0.815512	0.85098
RC1G0598700	255	S	Putative chromatin regulator PHD family	--	0.995132	3.75126e-26	104.35	3	SSQVVDAAAMQPLQS(0.014)VNGDDS(0.995)DES(0.991)DIVEHDVK	1.4087	1.03702	0.864446	0.902354	1.18033	1.0237	0.984812
RC1G0598700	258	S	Putative chromatin regulator PHD family	--	0.991091	3.75126e-26	104.35	3	SSQVVDAAAMQPLQS(0.014)VNGDDS(0.995)DES(0.991)DIVEHDVK	1.4087	1.03702	0.864446	0.902354	1.18033	1.0237	0.984812
RC1G0598700	366	S	Putative chromatin regulator PHD family	--	1	0.0120994	88.421	2	VGS(1)PKPPS(1)PK	0.13894		1.28497		0.158559	1.28043	1.2371
RC1G0598700	371	S	Putative chromatin regulator PHD family	--	1	0.00662694	95.656	2	VGS(1)PKPPS(1)PK	0.13894	0.640784	1.26569	0.66199	0.751274	1.32071	1.3344
RC1G0599100	674	S	Serine/threonine protein kinase	--	0.899129	3.52073e-23	125.66	2	AEGNSQVVGGS(0.899)PS(0.096)HLPLS(0.003)S(0.001)S(0.001)AGSWK	0.793	0.950941	1.10567	0.858245			1.12855		1.04268	0.912361		1.04496			1.06	0.941
RC1G0599100	618	S	Serine/threonine protein kinase	--	0.992306	0.00460452	54.199	2	GS(0.008)CHGS(0.992)PLGK	-1.1712	0.818845		0.993135	1.08226		1.08775		1.04268	0.912361		1.04496				1.089
RC1G0599100	837	S	Serine/threonine protein kinase	--	0.979672	3.08992e-05	100.6	3	PSHFMPHIS(0.009)QNS(0.98)PS(0.012)R	-0.68062	1.18318		1.14683			0.696496		1.04268	0.912361		1.04496				1.257
RC1G0599100	5	S	Serine/threonine protein kinase	--	0.978603	0.00101025	48.363	2	MDELS(0.979)PT(0.017)PAS(0.003)S(0.001)WR	4.862	1.00662		1.03667					1.04268	0.912361		1.04496				1.136
RC1G0599100	810	S	Serine/threonine protein kinase	--	0.999974	8.00872e-75	217.16	3	QSGPMQSFSHAEVGS(1)PPTGEPLAGYVR	-1.4386	1.05451	1.03663	1.05289	0.947826	0.960565	0.953952		1.04268	0.912361		1.04496			0.994	1.154		0.919		1.169
RC1G0599100	634	S	Serine/threonine protein kinase	--	0.993367	0.00154915	45.34	3	S(0.993)WGY(0.005)PGGS(0.001)QTQESSSSHWQGQTTDGISSGK	-0.85815					0.968054			1.04268	0.912361		1.04496						0.926
RC1G0599100	468	S	Serine/threonine protein kinase	--	1	2.51158e-62	268.16	3	VDHHPGGGHWFAAGLS(1)PNIPGR	-1.7042	1.08241	1.03387	1.01508	0.964982	0.936085	0.974887		1.04268	0.912361		1.04496			0.992	1.113		0.896		1.175
RC1G0599700	349	S	Putative GLTSCR protein region	--	1	2.48199e-52	157.65	3	DEKEPS(1)EDFLNDEETENGSTGMQDGWR	-1.4166	1.90374	0.835326	0.922286	0.785291	0.789001	0.812494	1.12083	0.879167					1.699	0.95
RC2G0000500	362	S	Methylenetetrahydrofolate reductase	--	0.999998	4.90999e-11	129.53	2	NPS(1)YGALTDYQFMR	-0.52069	0.798994	0.808717	0.714341	1.17233	1.15928	1.31088	0.966526	0.94714	0.988063	1.02797	1.04437	1.02593	0.827	0.854	0.723	1.14	1.11	1.278	0.681	0.00454204
RC2G0000500	453	S	Methylenetetrahydrofolate reductase	--	0.974724	1.2906e-31	193.96	2	S(0.025)DS(0.975)PSVGWGGPGGYVYQK	0.34602	1.01896	0.886252	0.926474		1.0943	1.07768	0.966526	0.94714	0.988063	1.02797	1.04437	1.02593	1.054	0.936	0.938		1.048	1.05	0.93	0.24168
RC2G0000700	487	S	MLO-like protein	--	0.986138	6.69292e-16	174.72	2	T(0.001)S(0.013)S(0.986)ATLELAQVGNK	2.2967		1.00891	1.02943
RC7G0509300	54	S	Guanosine nucleotide diphosphate dissociation inhibitor	--	0.975991	0.000112177	118.64	2	GDDKPPAQLGS(0.976)S(0.024)R	-5.6002		0.510504	0.481806	1.30854	1.35377	1.25776
RC2G0001300	10	S	Putative Late embryogenesis abundant protein, LEA-14	--	1	6.64506e-30	251.02	2	ASYDDSERS(1)DR	-2.2463	1.07346	1.16526	1.25036	0.914402	0.757606	0.861403	0.908771	0.898212	0.94938	1.122	1.05788	1.06376	1.181	1.297	1.317	0.815	0.716	0.81	1.621	0.000872865
RC2G0001300	33	S	Putative Late embryogenesis abundant protein, LEA-14	--	1	6.3241e-07	110.48	3	KHNGEEEEGDS(1)FIDK	-0.95259	0.665118	0.844463	0.750638	1.29951	1.25915	1.14209	0.908771	0.898212	0.94938	1.122	1.05788	1.06376	0.732	0.94	0.791	1.158	1.19	1.074	0.72	0.0140684
RC2G0002700	327	S	Putative transcription factor IIIC, subunit 5	--	0.999016	0.000315217	48.892	3	THLQELFGS(0.001)FPS(0.999)PEAGGNR	-0.57984				0.94057		1.01088
RC2G0003000	57	S	Putative ankyrin repeat-containing domain, PGG domain-containing protein	--	1	4.43215e-16	184.65	2	QLS(1)FIGGGSSER	0.18149	0.950435	0.925789	0.944006	1.03136	1.05203	1.08528
RC2G0003000	368	S	Putative ankyrin repeat-containing domain, PGG domain-containing protein	--	0.999978	3.56893e-62	269.63	3	QTVS(1)DIKHDVQSQLQQTR	-1.571	1.08208	1.14701	1.14936		0.814639	0.840716
RC2G0003000	17	S	Putative ankyrin repeat-containing domain, PGG domain-containing protein	--	1	9.39715e-07	202.72	2	QVS(1)FNGAIEK	1.1729	1.04707	0.97456	0.990701	1.02631	0.940471	1.02177
RC2G0003000	575	S	Putative ankyrin repeat-containing domain, PGG domain-containing protein	--	0.99978	5.14847e-33	127.38	2	SSFSMSVAS(1)DHEILNSEYK	-0.40162	0.784572	0.789498	0.88249	1.52719	0.629486	1.36072
RC2G0003800	81	S	Putative oxidoreductase	--	0.968047	2.30695e-39	117.73	4	KPGDETSSYFTPYAPGS(0.968)PLS(0.032)GHGVGEVVDSGHPDFK	1.5221	0.945698	0.789788	0.975554	1.07291	1.0927	1.10429	0.965807	1.03102	1.01714	1.05465	0.964183	0.9672	0.979	0.766	0.959	1.017	1.133	1.142	0.821	0.0816312
RC2G0004600	79	S	Putative oxidoreductase	--	0.907029	4.37203e-07	100.56	3	ETASYVET(0.054)FHPGS(0.907)PIT(0.039)GFGVAK	-1.8144	0.881053	0.86544	0.891158	1.01639	1.14513	1.17835	0.929343	0.939243	0.819044	1.11132	1.12648	1.07457	0.948	0.921	1.088	0.915	1.017	1.097	0.976	0.760696
RC2G0005000	17	S	Dual specificity protein kinase shkC	--	0.999453	0.00665128	83.358	2	QFS(0.999)T(0.004)GS(0.997)LRR	0.59121	0.722454	1.21234	1.13165	0.757134	1.09125	1.07797	1.0411	1.09752	1.23135	0.853454	0.855049	0.921523	0.694	1.105	0.919	0.887	1.276	1.17	0.815	0.293725
RC2G0005000	20	S	Dual specificity protein kinase shkC	--	0.996516	0.0190222	81.799	2	QFS(0.999)T(0.004)GS(0.997)LRR	0.59121		0.928597	0.954187		1.02773	1.05397	1.0411	1.09752	1.23135	0.853454	0.855049	0.921523		0.846	0.775		1.202	1.144	0.691	0.0179696
RC2G0005000	34	S	Dual specificity protein kinase shkC	--	0.952424	0.00713364	109.88	2	QS(0.048)S(0.952)LDPR	-1.1646	0.803771	0.76867	0.757112		1.34193	1.30242	1.0411	1.09752	1.23135	0.853454	0.855049	0.921523	0.772	0.7	0.615		1.569	1.413	0.467	0.00382018
RC2G0005000	58	S	Dual specificity protein kinase shkC	--	0.995285	7.24501e-136	238.12	3	S(0.995)PS(0.005)EDDSELSVPENLDSTMHLLFLACR	0.59584	0.909746		0.886096	1.12385	1.04907	0.985509	1.0411	1.09752	1.23135	0.853454	0.855049	0.921523	0.874		0.72	1.317	1.227	1.069	0.662	0.0306604
RC2G0006100	461	S	Glycosyltransferase	--	1	0.0442671	63.212	2	LVIAKPAS(1)V	-3.6852	1.5485			0.510931			2.24795	1.13661	1.01003	0.403207	0.827258	0.374953	0.689			1.267			0.544
RC2G0006500	594	S	Formin-like protein	--	1	0.000259541	181.87	3	LKEFKDES(1)PFK	-3.5924	0.715794	0.598533	0.665899	1.34602	1.28663	1.3327
RC2G0006500	252	S	Formin-like protein	--	1	0.000112252	78.779	2	HELGS(1)DDDEGEDEFFS(1)PR	-1.384				0.649025	1.07337	1.1914
RC2G0006500	263	S	Formin-like protein	--	1	0.00734772	78.779	2	HELGS(1)DDDEGEDEFFS(1)PR	-1.384				1.29467	0.664643	0.96679
RC2G0006500	227	S	Formin-like protein	--	1	2.98431e-07	150.85	2	LGS(1)PELTPLPPLPK	-0.68929	0.892156	0.624253	0.78605	1.15798	1.26294	1.23751
RC2G0006500	359	S	Formin-like protein	--	0.976659	0.000169233	108.5	2	S(0.003)LS(0.977)S(0.02)SSTLSER	0.37694	0.812043	0.805837	0.863968	1.30173		1.221
RC2G0006500	374	S	Formin-like protein	--	0.980161	0.00055548	102.55	2	VSGNVQS(0.98)S(0.02)PDFLTQMK	1.3481	0.887768	1.00691				1.1418
RC2G0006700	313	S	Mitogen-activated protein kinase	--	0.993019	0.0226356	90.263	2	RQS(0.993)FT(0.007)EK	2.1292					0.944599	0.989594	1.0832	1.04915	1.07584	0.873056	0.989191	0.929562					0.955	1.065
RC2G0008000	1129	S	Putative WW domain, SAC domain-containing protein	--	0.999993	2.17972e-06	143.22	2	GALLVSGYGS(1)R	0.7994	0.938545	0.874303	0.838926	1.19898	1.06983	1.06367	1.0032	0.960091	0.960658	1.01584	1.019	1.04121	0.936	0.911	0.873	1.18	1.05	1.022	0.836	0.0218188
RC2G0008000	865	S	Putative WW domain, SAC domain-containing protein	--	0.965426	0.00875297	80.026	2	NFQNET(0.005)KPS(0.965)FS(0.03)R	1.4384	0.852041		1.03649	1.13225			1.0032	0.960091	0.960658	1.01584	1.019	1.04121	0.849		1.079	1.115			0.865
RC2G0008000	1414	S	Putative WW domain, SAC domain-containing protein	--	1	3.87704e-05	124.62	4	RAS(1)FGGAVEREPCLHAK	-2.0051	0.920442	0.8962	0.92758	1.12954	1.09319	1.01912	1.0032	0.960091	0.960658	1.01584	1.019	1.04121	0.918	0.933	0.966	1.112	1.073	0.979	0.89	0.0479639
RC2G0008000	1089	S	Putative WW domain, SAC domain-containing protein	--	0.985966	2.94352e-20	128.39	2	S(0.986)FS(0.014)ESSGGGSPSILLCSQCQR	-0.91768	0.92332				1.08254	0.964368	1.0032	0.960091	0.960658	1.01584	1.019	1.04121	0.92				1.062	0.926	0.926
RC2G0008000	1446	S	Putative WW domain, SAC domain-containing protein	--	0.997209	0.000131698	144.2	2	TS(0.003)S(0.997)QGSDQMNMK	-7.864	0.813744	0.871864	0.888888	1.09525	1.03717	1.26729	1.0032	0.960091	0.960658	1.01584	1.019	1.04121	0.811	0.908	0.925	1.078	1.018	1.217	0.798	0.0282864
RC2G0008200	186	S	Carboxypeptidase	--	0.763459	4.59247e-12	81.409	3	EFYIT(0.005)GES(0.763)Y(0.218)GGHY(0.014)VPQLSQAIVK	0.2491					0.968054		0.705638	0.8683	0.613298	1.33654	1.17565	1.30057					0.823
RC2G0008300	171	S	Putative cdk-activating kinase assembly factor MAT1/Tfb3	--	0.999794	0.00584484	66.953	2	AGGWS(1)PMISR	0.45363			0.791211	1.064	1.00756	1.05225		0.913612	1.10161		0.984777				0.718		1.023		0.702
RC2G0008500	280	S	DNA-directed RNA polymerase	--	0.994687	0.04028	42.941	3	IHS(0.022)FLEKT(0.984)KS(0.995)LQR	-14.681				0.986193
RC2G0009100	48	S	Putative QWRF family protein	--	0.963899	0.00140215	52.662	3	Y(0.01)KS(0.964)PT(0.021)PS(0.004)RPSSATTATAGR	0.97968			1
RC2G0009600	78	S	Putative oxidoreductase	--	0.927149	0.0192424	62.304	3	HDRPTYVQSFT(0.002)PGS(0.927)PVT(0.071)GLGVAK	-6.9601		0.964338	1.07231				0.95016	0.625791	1.15998	0.93829	1.06218	1.2636		1.541	0.924
RC2G0010700	84	S	Translation initiation factor IF-3	--	1	1.41672e-06	71.438	2	RQQS(1)DAEDDDK	-4.5744		1.38478	1.4123	0.740777	0.718672	0.736236
RC2G0010900	475	S	Putative initiation factor eIF-4 gamma, MA3	--	0.997808	4.14328e-96	252.21	2	GNFSGTQGST(0.002)S(0.998)PGPFSNSR	-0.48329	0.715315	0.629286	0.736221	1.26892	1.29914	1.29967	0.990379	0.977405	0.990816	1.02336	1.02096	0.997085	0.722	0.644	0.743	1.24	1.272	1.303	0.553	0.000206212
RC2G0010900	556	S	Putative initiation factor eIF-4 gamma, MA3	--	0.868248	3.185e-05	144.2	2	LLPQGS(0.868)S(0.124)GLT(0.007)S(0.001)GR	0.4485	1.02106	0.922419	0.959769		1.01698	1.08712	0.990379	0.977405	0.990816	1.02336	1.02096	0.997085	1.031	0.944	0.969		0.996	1.09	0.941	0.292834
RC6G0451100	615	S	Putative initiation factor eIF-4 gamma, MA3	--	0.893159	0.0171099	41.87	2	T(0.106)VS(0.893)LLEEY(0.001)FSVR	-1.0595						0.966184	0.997466	0.984552	1.01552	1.01729	0.998028	0.987143						0.979
RC2G0011400	77	S	Putative proteolipid membrane potential modulator	--	1	0.000898974	127.93	2	RPLYAPAYS(1)G	-1.2829	0.874834	0.851024	0.871972	1.12019	1.13494	1.1245
RC2G0011500	15	S	Putative transcription factor C2H2 family	--	0.959255	0.0391594	54.418	2	AVDVS(0.037)DRPS(0.959)PPS(0.002)S(0.001)STVR	-1.9924		1.0395
RC2G0011500	154	S	Putative transcription factor C2H2 family	--	0.991956	0.00824475	85.821	2	S(0.002)S(0.006)S(0.992)PLAMVPR	-2.0087				0.939688	1.0137
RC2G0011900	164	S	Putative signal recognition particle protein Ffh	--	1	9.23058e-21	183.24	2	SNEGGLAS(1)DGGDGNAVK	-3.5444		0.91212	1.07012	0.888513	1.0111	1.06957	1.93266	1.47593	0.463532	0.79523	0.504122	0.828526		0.618	2.309	1.117	2.006	1.291	0.995	0.766039
RC2G0012300	26	S	Putative IQ motif, EF-hand binding, potassium channel, voltage-dependent, EAG/ELK/ERG	--	0.999475	0.0111251	64.582	2	LDDLDS(0.999)RLS(0.945)S(0.059)S(0.344)S(0.628)DT(0.025)GVR	1.33				0.986193
RC2G0012300	29	S	Putative IQ motif, EF-hand binding, potassium channel, voltage-dependent, EAG/ELK/ERG	--	0.985723	2.60268e-15	152.99	2	LDDLDSRLS(0.986)S(0.018)S(0.072)S(0.92)DT(0.004)GVR	-0.85784	0.885949	0.873254	0.96246	1.46041	0.890047	0.917235
RC2G0012300	32	S	Putative IQ motif, EF-hand binding, potassium channel, voltage-dependent, EAG/ELK/ERG	--	0.936968	2.60268e-15	152.99	2	LSS(0.003)S(0.025)S(0.937)DT(0.035)GVR	-2.0229	0.894274	0.8899	0.964993	1.45644	0.822444	0.962981
RC2G0012900	119	S	Putative aminopeptidase	--	1	6.9293e-12	116.34	3	KLDS(1)CLGGVLAEVSTEEDFTGK	-0.29684	1.13428	0.672515	0.822221		1.20368	1.16126	0.935054	0.947337	0.941323	1.06771	1.0556	1.05297	1.213	0.71	0.873		1.14	1.103	0.831	0.375122
RC2G0012900	363	S	Putative aminopeptidase	--	0.999994	0.0101412	65.12	2	TGPGCS(1)IELMK	19.609			1.7531		0.239017		0.935054	0.947337	0.941323	1.06771	1.0556	1.05297			1.862		0.226		8.239
RC2G0013100	40	S	Putative PDZ domain-containing protein	--	0.996031	1.41062e-08	60.055	2	LT(0.004)QPGGPGLS(0.996)GNLLNFEGFPR	-2.0376				0.78589	1.16467		1.07704	1.01237	1.00978	1.04329	0.942519	0.915007				0.753	1.236
RC2G0013200	135	S	Putative DNA-3-methyladenine glycosylase I	--	0.982922	0.000337035	68.13	2	S(0.017)VVS(0.983)DGGLDS(0.998)PPGGS(0.001)QS(0.001)K	2.6867			1
RC2G0013200	141	S	Putative DNA-3-methyladenine glycosylase I	--	0.999077	0.000141918	85.764	2	SVVSDGGLDS(0.999)PPGGSQSK	-2.4224	1.67586		0.396198
RC2G0013400	6	S	Putative transcription factor WRKY family	--	0.869347	0.00181057	77.431	2	AEHQS(0.869)S(0.131)DALKK	-2.6567	0.626671			1.10927	1.0253	1.17521
RC2G0013400	7	S	Putative transcription factor WRKY family	--	0.872389	0.00290768	80.379	2	AEHQS(0.128)S(0.872)DALKK	-3.4517					0.830684	1.10329
RC2G0013400	175	S	Putative transcription factor WRKY family	--	0.999213	0.000990642	106	2	S(0.001)IS(0.999)PVPLVK	-4.0504	0.935564	0.938186	0.979045	1.04854	1.05965	1.02923
RC2G0013700	78	S	Eukaryotic translation initiation factor 5A	--	0.942153	0.00105849	86.838	4	KLEDIVPS(0.058)S(0.942)HNCDVPHVNR	0.39226	1.08951	0.984349	1.05074		0.929		0.950989	1.459	1.40721	0.170967	0.997913	1.01393	1.146	0.675	0.747		0.931		0.919
RC2G0013700	2	S	Eukaryotic translation initiation factor 5A	--	1	2.69825e-26	264.84	2	S(1)DEEHQFESK	1.8499	0.903601	0.976783	0.990929	1.0444	1.01928	1.05578	0.950989	1.459	1.40721	0.170967	0.997913	1.01393	0.95	0.669	0.704	6.109	1.021	1.041	0.284	0.213378
RC2G0014500	195	S	Reticulon-like protein	--	0.984128	0.0181816	78.816	2	VKS(0.984)ES(0.016)IR	-3.4794				1.05305	0.945495	0.9232
RC2G0014600	45	S	RNA polymerase II C-terminal domain phosphatase-like 4	--	0.809892	0.000109545	43.09	3	ELESGSSES(0.002)S(0.002)PDEGDKAADDDGS(0.81)DVES(0.093)ES(0.093)R	-2.6861		1.0395
RC2G0014600	6	S	RNA polymerase II C-terminal domain phosphatase-like 4	--	0.999418	5.67419e-28	97.59	2	SLAES(0.999)PVHSSSSDGFAGLLER	5.8347				1.42741	0.534955
RC2G0014600	13	S	RNA polymerase II C-terminal domain phosphatase-like 4	--	0.880456	5.36874e-47	190.57	2	SLAESPVHSS(0.001)S(0.118)S(0.88)DGFAGLLER	3.4239				1.00925	0.920267	0.991288
RC2G0014700	279	S	Non-specific serine/threonine protein kinase	--	0.993385	0.0372527	62.271	2	TVKS(0.993)FS(0.007)K	0.32157			1.06366		0.906425
RC2G0015500	20	S	Putative glyceraldehyde-3-phosphate dehydrogenase (NADP(+))	--	0.999995	0.00786899	77.358	2	YYS(1)DGEWKK	1.9716			1				1.01228	1.07897	0.88487	1.02584	1.03361	0.964435			1.13
RC2G0015600	2	S	40S ribosomal protein S12	--	1	3.05753e-10	67.232	3	S(1)GDEVEVPVPAEPVAAAPALGEPMDLMTALQLVLR	-6.7873						0.966184
RC2G0016000	1108	S	Putative pre-mRNA polyadenylation factor Fip1	--	1	0.0139112	62.804	2	HREDAS(1)S(1)DDEQQDLK	-3.709					0.871293	1.06276
RC2G0016000	1109	S	Putative pre-mRNA polyadenylation factor Fip1	--	1	0.0139112	62.804	2	HREDAS(1)S(1)DDEQQDLK	-3.709					0.871293	1.06276
RC2G0016000	100	S	Putative pre-mRNA polyadenylation factor Fip1	--	0.999874	0.000103233	139.94	2	LQSKDS(1)DLTEK	-0.57854	0.628106	0.85754	0.907216	1.15816	1.1498	1.2605
RC2G0016400	170	S	Putative Longin-like domain-containing protein	--	1	8.46406e-06	186.39	2	GEKLDS(1)LVEK	0.56958	1.10119	1.0178	1.05378	0.939817	0.960334	0.935507	0.99161	0.900406	0.981353	1.07981	1.02804	1.01878	1.111	1.13	1.074	0.87	0.934	0.918	1.218	0.00163488
RC2G0016400	175	S	Putative Longin-like domain-containing protein	--	0.970402	3.64937e-46	196.41	2	LDSLVEKS(0.97)S(0.03)DLSTASQMFYK	1.7228	1.10244	1.27105	1.16805	0.806971	0.83308	0.845729	0.99161	0.900406	0.981353	1.07981	1.02804	1.01878	1.112	1.412	1.19	0.747	0.81	0.83	1.556	0.0049155
RC2G0016400	176	S	Putative Longin-like domain-containing protein	--	0.861485	5.66787e-11	158.59	2	LDSLVEKS(0.138)S(0.861)DLSTASQMFYK	6.989	1.2046	1.04708	1.01284			0.79909	0.99161	0.900406	0.981353	1.07981	1.02804	1.01878	1.215	1.163	1.032			0.784	1.45
RC2G0016400	182	S	Putative Longin-like domain-containing protein	--	0.994119	9.30093e-05	139.7	2	SSDLST(0.006)AS(0.994)QMFYK	0.19329	1.02594	0.96648	0.964774	1.0883	0.987521		0.99161	0.900406	0.981353	1.07981	1.02804	1.01878	1.035	1.073	0.983	1.008	0.961		1.047	0.313169
RC2G0017300	60	S	Putative CALMODULIN-BINDING PROTEIN60	--	0.991546	0.00142887	88.24	2	LAS(0.992)T(0.008)LEPMLR	-5.142	1.16221	1.1941	1.10648	0.623824
RC2G0017500	275	S	Putative serine aminopeptidase, S33, alpha/Beta hydrolase	--	0.842059	0.000136571	136.06	2	ELT(0.001)S(0.842)T(0.15)PS(0.007)IELK	0.20647				0.986193
RC2G0017500	278	S	Putative serine aminopeptidase, S33, alpha/Beta hydrolase	--	0.999748	3.12073e-09	162.23	2	KELT(0.067)S(0.092)T(0.841)PS(1)IELK	-2.153		0.76944		0.583274	1.2512	1.32934
RC2G0020400	57	S	Cortactin-binding protein like	--	1	0.0174549	92.428	3	KRS(1)PVGVQSNQR	0.22251			1.07361	0.875079	0.98796	0.984052
RC2G0020500	506	S	Putative major facilitator, sugar transporter, major facilitator superfamily	--	0.956285	1.48905e-16	176.58	2	IVPEYAEEDS(0.956)S(0.044)R	1.0543	0.52888	0.636981	0.738868	1.37377	1.28401	1.37472
RC2G0022000	52	S	Putative transcription factor Homobox-WOX family	--	0.985002	1.75626e-07	167.59	2	NDDVVIS(0.985)PS(0.015)GK	-1.9472	1.06706	1.02737	1.03075	1.08129	0.890066	0.911966
RC2G0022000	57	S	Putative transcription factor Homobox-WOX family	--	1	1.5568e-57	180.63	3	S(1)GDRGGEEDEEDELECESGR	0.62421	1.26544	1.49172	1.26563	0.619393	0.713866	0.69838
RC2G0022200	632	S	Serine/threonine-protein kinase	--	1	0.000105186	88.421	2	ALPHAHS(1)DPVPVQGQR	-4.3678	0.709284	0.840577	1.28517	1.02171		1.1511	1.03591	0.946459	0.991537	1.0417	1.00671	0.97768	0.685	0.888	1.296	0.981		1.177	0.886	0.585851
RC2G0022200	1175	S	Serine/threonine-protein kinase	--	1	0.0025666	91.939	2	CFAGKPS(1)EQER	-4.191	1.0654	1.01453	1.13401	0.928545	0.895911	0.969472	1.03591	0.946459	0.991537	1.0417	1.00671	0.97768	1.028	1.072	1.144	0.891	0.89	0.992	1.17	0.0297779
RC2G0022200	1048	S	Serine/threonine-protein kinase	--	0.999999	2.37824e-85	223.19	3	DFSPDHAQSSKGS(1)AEELIK	-3.3221	1.08678	1.01605	1.01921	1.01197	0.936433	0.937034	1.03591	0.946459	0.991537	1.0417	1.00671	0.97768	1.049	1.074	1.028	0.971	0.93	0.958	1.102	0.00563049
RC2G0022200	646	S	Serine/threonine-protein kinase	--	0.999953	1.5153e-16	94.375	3	DGGAS(1)PVSDSDSNYHSLLMEENWR	0.31499	1.09227	1.10131	1.09798	0.923521	0.899757	0.899863	1.03591	0.946459	0.991537	1.0417	1.00671	0.97768	1.054	1.164	1.107	0.887	0.894	0.92	1.231	0.00252466
RC2G0022200	343	S	Serine/threonine-protein kinase	--	0.817132	3.46997e-28	93.981	3	RES(0.817)IT(0.158)S(0.021)AT(0.003)STQNSDISGTDAVDSSAPCQGDVAGTTGR	0.62526				1.16512		0.79089	1.03591	0.946459	0.991537	1.0417	1.00671	0.97768				1.118		0.809
RC2G0022200	379	S	Serine/threonine-protein kinase	--	0.971873	0	287.15	3	ESITSATSTQNSDISGTDAVDSSAPCQGDVAGT(0.008)T(0.02)GRLS(0.972)PK	0.93352	1.44597	1.2988	1.37757	0.787469	0.546549	0.604945	1.03591	0.946459	0.991537	1.0417	1.00671	0.97768	1.396	1.372	1.389	0.756	0.543	0.619	2.167	0.00124855
RC2G0022200	386	S	Serine/threonine-protein kinase	--	1	0.0130797	138.23	2	GDKLS(1)PK	-3.0745	0.853544	1.04184	1.00546	0.958492	1.03804	1.093	1.03591	0.946459	0.991537	1.0417	1.00671	0.97768	0.824	1.101	1.014	0.92	1.031	1.118	0.958	0.669689
RC2G0022200	820	S	Serine/threonine-protein kinase	--	0.999764	1.12085e-83	229.28	2	ISPSEVYVNNEHGKS(1)PVET(1)PR	-4.552	1.18393	0.617082	0.972399	0.757467	1.29943	1.1503	1.03591	0.946459	0.991537	1.0417	1.00671	0.97768	1.143	0.652	0.981	0.727	1.291	1.177	0.869	0.603599
RC2G0022200	1088	S	Serine/threonine-protein kinase	--	0.996831	3.63554e-27	107.03	2	NES(0.003)AYDS(0.997)NQDEGQISTSSMQR	5.7926				0.781597		1.16663	1.03591	0.946459	0.991537	1.0417	1.00671	0.97768				0.75		1.193
RC2G0022200	186	S	Serine/threonine-protein kinase	--	1	7.95205e-109	309.21	2	SDQAS(1)DDGGDDSVSGK	-3.3291	0.546672	0.927425	0.761641	1.33083	1.18453	1.20767	1.03591	0.946459	0.991537	1.0417	1.00671	0.97768	0.528	0.98	0.768	1.278	1.177	1.235	0.617	0.0471918
RC2G0022900	123	S	Putative transcription factor C2H2 family	--	0.999925	6.51965e-10	101.57	4	S(1)KELISHPVSAGCNHDESSR	-1.4764	0.88717	1.14939	1.0493	0.829768	1.1177
RC2G0023300	332	S	Protein phosphatase 2c, putative	--	0.999997	5.18245e-158	359.55	2	SIS(1)AEGLQNLQFFLDR	0.37831	1.75879	1.54747	1.26561	0.550985	0.472351	0.498482	0.977593	0.904033	0.899713		1.14986	1.0688	1.799	1.712	1.407		0.411	0.466	3.739	0.00117894
RC2G0023500	701	S	Putative ubiquitin	--	0.999907	8.46462e-16	204.61	3	RHSQS(1)DCDEPPSSK	1.641		0.803875		1.03802	1.04626	1.05637	0.898797	0.9673	1.1104	1.04763	0.998633	0.977237		0.831		0.991	1.048	1.081	0.799
RC2G0023500	513	S	Putative ubiquitin	--	1	0.00278431	70.638	2	LQHVAS(1)GNVNGER	-2.3041	0.67481		1.08474	1.08908		1.12574	0.898797	0.9673	1.1104	1.04763	0.998633	0.977237	0.751		0.977	1.04		1.152	0.788	0.224491
RC2G0023500	424	S	Putative ubiquitin	--	0.999906	1.14028e-05	164.56	2	RGS(1)PTTTANVNR	-2.2431	0.743668	0.899261	0.865005	1.15787	1.15728	1.14847	0.898797	0.9673	1.1104	1.04763	0.998633	0.977237	0.827	0.93	0.779	1.105	1.159	1.175	0.737	0.00514198
RC2G0025300	85	S	Serine-rich protein-like protein	--	0.953443	4.91432e-05	113.86	3	FSLHDRPT(0.046)S(0.953)PS(0.001)R	-2.7664	1.00026	1.01219			1.03487
RC2G0025400	250	S	Putative major facilitator superfamily	--	0.976929	7.10549e-59	195.51	2	EGNDS(0.977)S(0.023)S(0.001)DIAMLLAVGEGAVK	2.6773	1.04671	0.758241	0.6853	1.11542	1.18739	1.1845
RC2G0025400	501	S	Putative major facilitator superfamily	--	1	1.36202e-16	156.41	2	IKPVYEMLYAGGS(1)FR	0.66938	1.00008	0.960563	0.932444	1.02237	1.09703	0.982122
RC2G0026200	615	S	Putative PB1 domain, tetratricopeptide-like helical domain-containing protein	--	0.888384	0.000204203	115.05	2	LSELS(0.016)S(0.888)PT(0.07)S(0.025)CK	1.57	1.03157	1.07289	1.07287		0.866402	0.978557
RC2G0028200	702	S	Putative inorganic diphosphatase	--	1	4.02451e-06	149.58	2	YIEAGAS(1)EHAR	-3.2718	0.76864	0.854936	0.950939	1.11463	1.11759	1.16552	0.995965		1.00404				0.772		0.947
RC2G0028600	46	S	Putative monogalactosyldiacylglycerol synthase	--	0.999974	7.89224e-07	72.438	2	KFES(1)DDDEGTMELVQIGAER	0.85787			1.03402	0.849183	1.00839	1.02729
RC2G0029000	12	S	Putative Late embryogenesis abundant protein, LEA-14	--	1	2.06162e-17	162.41	2	ADQYSQANPLS(1)PANANLR	1.6488	1.25587	1.03959	1.21627	0.827765	0.826701	0.858392
RC2G0029200	97	S	Armadillo-like helical	--	0.999991	0.00313394	117.21	2	RAS(1)AQSLSR	0.82419		0.918259		1.06386	1.00161	0.969291
RC2G0029500	659	S	Putative chloride channel, voltage gated	--	0.99068	0.006042	90.306	2	QFS(0.991)S(0.009)EDFAK	-0.18904	0.86853	0.981735	1.00569	1.01937	1.09598	1.01731
RC2G0029600	174	S	Calmodulin-binding receptor-like cytoplasmic kinase 3	--	1	3.18247e-46	167.56	2	DANS(1)MDNS(1)AS(0.173)S(0.827)FEVNHAAEK	-2.2109	1.01752	0.994017	1.14236	1.04123	0.935258	0.875065
RC2G0029600	178	S	Calmodulin-binding receptor-like cytoplasmic kinase 3	--	1	3.09402e-68	231.19	2	DANSMDNS(1)AS(0.028)S(0.972)FEVNHAAEK	-0.33018	1.01424	1.00853	1.23728	1.06338	0.931001	0.755455
RC2G0029600	180	S	Calmodulin-binding receptor-like cytoplasmic kinase 3	--	0.807454	3.18247e-46	164.22	2	DANS(1)MDNS(0.092)AS(0.807)S(0.101)FEVNHAAEK	-0.59072	0.850407	0.916329	0.912893	1.51548		0.826148
RC2G0029600	181	S	Calmodulin-binding receptor-like cytoplasmic kinase 3	--	0.999789	3.09402e-68	231.19	2	DANSMDNS(1)ASS(1)FEVNHAAEK	0.033972	1.02859	1.02159	1.25173	1.03002	0.924837	0.75492
RC2G0029600	194	S	Calmodulin-binding receptor-like cytoplasmic kinase 3	--	1	0.0109787	111.39	2	IPAS(1)PLR	-1.7937	0.840191		0.883659	1.10773	0.977838	1.13906
RC2G0029600	215	S	Calmodulin-binding receptor-like cytoplasmic kinase 3	--	1	4.32294e-30	214.14	2	LGS(1)VHLNLNQIAR	-3.1055	0.597497	0.930067	0.900153	1.29151	1.16273	1.08466
RC2G0029600	233	S	Calmodulin-binding receptor-like cytoplasmic kinase 3	--	0.992014	0.000196705	77.996	2	NFS(0.008)KS(0.992)QLIGEGGFGTVYK	-1.4286		0.944506	1.09138
RC2G0030000	715	S	Putative sucrose-phosphate synthase	--	1	1.9665e-07	93.495	2	FS(1)MDGER	-1.4078	0.863356	0.953206	0.959922	1.15986	1.08274	0.9684	1.04159	0.994554	0.986584	1.04425	0.968337	0.964692	0.829	0.958	0.973	1.111	1.118	1.004	0.854	0.0611418
RC2G0030000	126	S	Putative sucrose-phosphate synthase	--	1	4.40067e-278	362.19	2	EATADMS(1)EDLSEGEK	-3.4607	0.991944	1.41146	0.882319	1.16256	1.03836	0.5402	1.04159	0.994554	0.986584	1.04425	0.968337	0.964692	0.952	1.419	0.894	1.113	1.072	0.56	1.189	0.499085
RC2G0030000	130	S	Putative sucrose-phosphate synthase	--	1	4.40067e-278	362.19	3	EATADMS(1)EDLS(1)EGEKGDVVASDVSAHGDSVR	-0.46733	1.01067	1.29105	0.927579	1.12308	1.0302	0.6379	1.04159	0.994554	0.986584	1.04425	0.968337	0.964692	0.97	1.298	0.94	1.075	1.064	0.661	1.146	0.476782
RC2G0030000	140	S	Putative sucrose-phosphate synthase	--	0.999981	0.00995859	60.14	2	GDVVAS(1)DVS(0.999)AHGDS(0.001)VR	16.171		0.771163	0.65914	1.18253		1.35258	1.04159	0.994554	0.986584	1.04425	0.968337	0.964692		0.775	0.668	1.132		1.402	0.569	0.0500311
RC2G0030000	143	S	Putative sucrose-phosphate synthase	--	0.999178	0.00230438	68.42	2	GDVVAS(1)DVS(0.999)AHGDS(0.001)VR	1.1489		0.688466	0.588456	1.28128		1.40099	1.04159	0.994554	0.986584	1.04425	0.968337	0.964692		0.692	0.596	1.227		1.452	0.481	0.022851
RC2G0030000	148	S	Putative sucrose-phosphate synthase	--	0.999999	1.35382e-45	227.34	2	GDVVASDVSAHGDS(1)VR	-1.7254	0.604157	0.582897	0.566239	1.36604	1.38209	1.43185	1.04159	0.994554	0.986584	1.04425	0.968337	0.964692	0.58	0.586	0.574	1.308	1.427	1.484	0.412	1.97476e-05
RC2G0030000	44	S	Putative sucrose-phosphate synthase	--	0.999925	0.00712526	122.44	2	GHFS(1)PTR	0.1409	0.952996		1.03302	1.0404			1.04159	0.994554	0.986584	1.04425	0.968337	0.964692	0.915		1.047	0.996			0.985
RC2G0030000	158	S	Putative sucrose-phosphate synthase	--	1	2.35237e-44	227.73	2	INS(1)VDAMETFISQQK	-0.50348	0.946379	1.11312	0.99741	0.97285	1.01037	0.962226	1.04159	0.994554	0.986584	1.04425	0.968337	0.964692	0.909	1.119	1.011	0.932	1.043	0.997	1.023	0.786784
RC2G0030000	424	S	Putative sucrose-phosphate synthase	--	0.999998	0.0389383	75.474	2	RNVS(1)CYGR	-0.30064		1.01788	0.962105	1.04407			1.04159	0.994554	0.986584	1.04425	0.968337	0.964692		1.023	0.975	1			0.999
RC2G0030000	692	S	Putative sucrose-phosphate synthase	--	0.999664	8.59149e-24	136.99	2	SDDGAES(1)S(0.99)ES(0.01)DSPSDSLR	-0.60342	1.03457	1.23602	1.48165	0.865358	0.858164	0.555806	1.04159	0.994554	0.986584	1.04425	0.968337	0.964692	0.993	1.243	1.502	0.829	0.886	0.576	1.632	0.0516988
RC2G0030000	693	S	Putative sucrose-phosphate synthase	--	0.99015	8.50424e-17	137.68	2	SDDGAES(0.999)S(0.99)ES(0.01)DSPSDSLR	-6.0433	1.02657	1.17412	0.545393	1.0553	1.12016	1.07776	1.04159	0.994554	0.986584	1.04425	0.968337	0.964692	0.986	1.181	0.553	1.011	1.157	1.117	0.828	0.367554
RC2G0030000	697	S	Putative sucrose-phosphate synthase	--	0.864004	1.07678e-07	140.01	2	SDDGAESSES(0.023)DS(0.864)PS(0.08)DS(0.033)LR	0.097844		0.818336	0.811058	1.08027	1.09774	1.1327	1.04159	0.994554	0.986584	1.04425	0.968337	0.964692		0.823	0.822	1.034	1.134	1.174	0.738	0.00856403
RC2G0030000	721	S	Putative sucrose-phosphate synthase	--	0.994646	5.29245e-05	97.681	2	S(0.995)GIS(0.005)VNENSLESEGSIDR	2.0662	0.999675	0.833071	0.933378	1.0999	1.11831	1.0029	1.04159	0.994554	0.986584	1.04425	0.968337	0.964692	0.96	0.838	0.946	1.053	1.155	1.04	0.845	0.0355851
RC2G0030000	724	S	Putative sucrose-phosphate synthase	--	0.999993	7.38391e-108	284.12	2	SGIS(1)VNENSLESEGSIDR	-0.70817	1.01371	0.957349	0.997363	1.03742	1.00207	0.989823	1.04159	0.994554	0.986584	1.04425	0.968337	0.964692	0.973	0.963	1.011	0.993	1.035	1.026	0.965	0.139946
RC2G0030000	732	S	Putative sucrose-phosphate synthase	--	0.967307	7.13546e-136	304.49	2	SGISVNENSLES(0.967)EGS(0.033)IDR	0.041802	0.868466	0.944076		1.13997	1.04532	0.99027	1.04159	0.994554	0.986584	1.04425	0.968337	0.964692	0.834	0.949		1.092	1.08	1.027	0.836	0.0440411
RC2G0030000	735	S	Putative sucrose-phosphate synthase	--	0.999997	3.26084e-234	329.85	2	SGISVNENSLESEGS(1)IDRK	-1.5068	1.15369	0.960308	1.01558	0.970269	0.859922	1.0477	1.04159	0.994554	0.986584	1.04425	0.968337	0.964692	1.108	0.966	1.029	0.929	0.888	1.086	1.069	0.397548
RC2G0030700	307	S	Putative ANTH domain-containing protein	--	1	0.00198609	105.94	2	EAPRVS(1)IVR	-0.0053626	1.13955	1.11204	1.10219	0.869219	0.899348	0.895714	1.07381	1.05009	1.03011	1.03072	0.956738	0.858533	1.061	1.059	1.07	0.843	0.94	1.043	1.129	0.112241
RC2G0030700	319	S	Putative ANTH domain-containing protein	--	1	0.000444453	124.24	2	EVIDNKIS(1)APK	-1.7881	1.01631	0.958005	1.10579				1.07381	1.05009	1.03011	1.03072	0.956738	0.858533	0.946	0.912	1.073
RC2G0030700	341	S	Putative ANTH domain-containing protein	--	1	8.88477e-76	249.06	3	TQEDEARPPS(1)PPPPEPVK	-0.19235	1.08653	1.07286	1.07459	0.935637	0.903962	0.93815	1.07381	1.05009	1.03011	1.03072	0.956738	0.858533	1.012	1.022	1.043	0.908	0.945	1.093	1.044	0.459402
RC2G0030800	49	S	Putative BSD domain-containing protein	--	0.882857	0.0327111	41.186	2	S(0.001)LPS(0.022)S(0.092)DS(0.883)PPPS(0.002)PALLGVR	-2.0213			1
RC2G0031200	110	S	Putative 43kDa postsynaptic protein	--	0.981692	6.04104e-23	175.48	2	ASAEQAES(0.017)AS(0.982)NS(0.001)GDK	-2.6877	0.580388		1.0483	1.27755	1.06567		1.0226	1.04621	0.984221	1.00158	0.970211	0.975183	0.568		1.065	1.276	1.098		0.688	0.32339
RC2G0031600	341	S	Putative transcription factor/ chromatin remodeling BED-type(Zn) family	--	0.999975	4.24547e-06	144.51	2	NQSS(1)PYTPASR	0.80975	1.05483	1.14918	0.738527	1.07324	1.0723	0.918403	0.942031	0.918995	0.860455	1.18706	1.13962	0.951838	1.12	1.25	0.858	0.904	0.941	0.965	1.149	0.325523
RC2G0031600	278	S	Putative transcription factor/ chromatin remodeling BED-type(Zn) family	--	0.999953	2.08864e-08	112.67	3	S(1)VVWEHFTIENVSPGCR	-3.2509	0.973447	0.919517	0.932578	1.19523	1.00609		0.942031	0.918995	0.860455	1.18706	1.13962	0.951838	1.033	1.001	1.084	1.007	0.883		1.1	0.190297
RC2G0031600	290	S	Putative transcription factor/ chromatin remodeling BED-type(Zn) family	--	1	9.20177e-08	111.03	3	SVVWEHFTIENVS(1)PGCR	-1.8956	1.25688	1.29997	1.20977	0.765285	0.756843	0.752664	0.942031	0.918995	0.860455	1.18706	1.13962	0.951838	1.334	1.415	1.406	0.645	0.664	0.791	1.979	0.000495166
RC2G0031600	365	S	Putative transcription factor/ chromatin remodeling BED-type(Zn) family	--	0.999999	1.76389e-29	200.46	2	TANS(1)PQFLFDPDR	1.0788	1.09642	1.1293	1.12442	0.835147	0.884323	0.946457	0.942031	0.918995	0.860455	1.18706	1.13962	0.951838	1.164	1.229	1.307	0.704	0.776	0.994	1.496	0.0188408
RC2G0033000	192	S	Putative Rab-GTPase-TBC domain-containing protein	--	0.999373	6.69306e-82	187.47	2	ALS(0.999)IGS(0.001)EPSTSFSVGESSVDENQER	1.7539	0.792231	0.894254	0.291074	1.6577	1.22283	1.10763	0.986126	1.0209	0.999417	0.948227	1.04296	1.00237	0.803	0.876	0.291	1.748	1.172	1.105	0.489	0.103965
RC2G0033000	195	S	Putative Rab-GTPase-TBC domain-containing protein	--	0.965206	1.52559e-06	54.755	2	ALS(0.993)IGS(0.965)EPS(0.024)T(0.012)S(0.004)FS(0.001)VGESSVDENQER	2.8231	1.48659	1.04792		0.757633	0.775411		0.986126	1.0209	0.999417	0.948227	1.04296	1.00237	1.508	1.026		0.799	0.743		1.643	0.134445
RC2G0033000	35	S	Putative Rab-GTPase-TBC domain-containing protein	--	0.955947	2.90191e-08	88.192	3	T(0.012)DS(0.033)GKHS(0.956)S(0.886)S(0.594)S(0.517)EHEGAEVVYTK	0.98252	1.15403		0.89559				0.986126	1.0209	0.999417	0.948227	1.04296	1.00237	1.17		0.896
RC2G0033000	36	S	Putative Rab-GTPase-TBC domain-containing protein	--	0.88648	4.6027e-11	119.13	3	T(0.012)DS(0.033)GKHS(0.956)S(0.886)S(0.594)S(0.517)EHEGAEVVYTK	0.98252			1.51338		0.744889	0.692896	0.986126	1.0209	0.999417	0.948227	1.04296	1.00237			1.514		0.714	0.691	2.155
RC2G0033000	37	S	Putative Rab-GTPase-TBC domain-containing protein	--	0.981901	3.26564e-141	305.62	3	HSS(0.012)S(0.982)S(0.006)EHEGAEVVYTK	-1.8641	0.299052	0.949923	1.91436		0.857328		0.986126	1.0209	0.999417	0.948227	1.04296	1.00237	0.303	0.93	1.915		0.822		1.277
RC2G0033000	38	S	Putative Rab-GTPase-TBC domain-containing protein	--	0.973355	3.26564e-141	276.47	3	HSS(0.001)S(0.026)S(0.973)EHEGAEVVYTK	-0.60475	1.3162	1.48775		0.576768	0.905376	0.762405	0.986126	1.0209	0.999417	0.948227	1.04296	1.00237	1.335	1.457		0.608	0.868	0.761	1.872	0.0191829
RC2G0033000	10	S	Putative Rab-GTPase-TBC domain-containing protein	--	0.999994	1.92512e-43	139.07	3	MQEPELHDLS(1)DDADYAASQQYGSASMMR	2.7645	1.64885	0.962124	1.03016	0.906759	0.679056	0.816822	0.986126	1.0209	0.999417	0.948227	1.04296	1.00237	1.672	0.942	1.031	0.956	0.651	0.815	1.505	0.138641
RC2G0033000	284	S	Putative Rab-GTPase-TBC domain-containing protein	--	0.999998	7.00096e-89	303.02	2	SNS(1)LSSLDYPSQK	0.26788	1.35776	1.46035	1.12543	0.856438	0.632291	0.626813	0.986126	1.0209	0.999417	0.948227	1.04296	1.00237	1.377	1.43	1.126	0.903	0.606	0.625	1.843	0.0135999
RC2G0033000	31	S	Putative Rab-GTPase-TBC domain-containing protein	--	0.999974	8.20719e-137	307.07	4	TDS(1)GKHSSSSEHEGAEVVYTK	1.9213	1.05443	1.0881	1.06337	0.897471	0.973919	0.932067	0.986126	1.0209	0.999417	0.948227	1.04296	1.00237	1.069	1.066	1.064	0.946	0.934	0.93	1.138	1.65664e-05
RC2G0033000	183	S	Putative Rab-GTPase-TBC domain-containing protein	--	0.999917	2.02265e-15	220.17	2	TLS(1)SLEIPR	-2.2339	0.952506	0.894078	0.984259	0.996577	1.10139	1.05877	0.986126	1.0209	0.999417	0.948227	1.04296	1.00237	0.966	0.876	0.985	1.051	1.056	1.056	0.894	0.0352528
RC2G0033000	227	S	Putative Rab-GTPase-TBC domain-containing protein	--	0.992556	1.85514e-05	118.07	2	TSEDVQNDNTTIS(0.993)QY(0.007)NER	-2.6625		0.75925	1.1406	1.07485	1.02503	0.947101	0.986126	1.0209	0.999417	0.948227	1.04296	1.00237		0.744	1.141	1.134	0.983	0.945	0.923	0.609639
RC2G0033000	306	S	Putative Rab-GTPase-TBC domain-containing protein	--	0.999996	1.46632e-19	158.27	2	VSDKS(1)PVPQDPLEFDK	2.4429	1.23451	1.23453	1.25933	0.810091	0.743069	0.756135	0.986126	1.0209	0.999417	0.948227	1.04296	1.00237	1.252	1.209	1.26	0.854	0.712	0.754	1.604	0.00100053
RC2G0033600	214	S	Putative transcription factor WD40-like family	--	0.999994	1.97282e-12	162.78	3	APS(1)PVTNHLMGAVPK	-1.1015	0.886684	0.946998	0.874843	1.11464	1.08821	1.07364	1.01853	0.953628	1.02075	0.997395	0.996564	1.01313	0.871	0.993	0.857	1.118	1.092	1.06	0.832	0.0193982
RC2G0033600	749	S	Putative transcription factor WD40-like family	--	0.999986	0.00047107	108.5	2	IVDESIEKS(1)R	-0.7135	1.03652	1.21125	1.30037	0.709842	0.843568	0.919101	1.01853	0.953628	1.02075	0.997395	0.996564	1.01313	1.018	1.27	1.274	0.712	0.846	0.907	1.445	0.0236345
RC2G0033800	304	S	Putative transcription factor C2H2 family	--	0.999983	3.69548e-29	116.28	2	ELGGDCDS(1)CECSEDSGISGALYSSK	-0.32258	1.01764	0.897854	1.12721	0.984145		1.00217	1.14318	0.95827	1.21472	0.751696	0.989584	0.942549	0.89	0.937	0.928	1.309		1.063	0.774	0.0522919
RC2G0033900	317	S	Putative ANTH domain-containing protein	--	0.911416	0.00121107	49.487	2	ALPAPES(0.911)FT(0.08)PT(0.008)PPPPAPVAQPK	-3.4028			1				0.914059	1.03263	0.853377	1.00226	1.10163	1.09604			1.172
RC2G0033900	182	S	Putative ANTH domain-containing protein	--	0.998198	0.0020112	135.5	2	ARS(0.998)S(0.002)ESLER	-4.213	0.947208	0.891171	1.03257	1.05758	1.04704	1.01417	0.914059	1.03263	0.853377	1.00226	1.10163	1.09604	1.036	0.863	1.21	1.055	0.95	0.925	1.061	0.651557
RC2G0033900	130	S	Putative ANTH domain-containing protein	--	0.987896	4.55957e-07	146.37	3	DEAHS(0.988)NS(0.012)WDHAGFVR	1.4413	0.861741	0.848546		1.08955	1.141	1.03919	0.914059	1.03263	0.853377	1.00226	1.10163	1.09604	0.943	0.822		1.087	1.036	0.948	0.862	0.132831
RC2G0033900	132	S	Putative ANTH domain-containing protein	--	0.79845	0.00100093	59.171	3	DEAHS(0.202)NS(0.798)WDHAGFVR	-1.6812			1				0.914059	1.03263	0.853377	1.00226	1.10163	1.09604			1.172
RC2G0034500	1310	S	Putative transcription factor WD40-like family	--	1	0	365.74	3	EIHATIISESGNS(1)DDESK	-1.397	1.31547	1.51712	1.10065	1.03751	0.607658	0.484283	0.966998	1.01275	1.04387	1.02465	1.01987	0.931854	1.36	1.498	1.054	1.013	0.596	0.52	1.837	0.0487707
RC2G0036000	50	S	Putative DNA-binding domain-containing protein	--	0.956449	5.21782e-07	94.865	3	AHPGGPS(0.044)VS(0.956)EFDWGTGETPR	0.45266	0.989579	1.11239	0.950084		1.02094	0.945063	0.800875	0.805657	0.843547	1.28438	1.17137	1.09417	1.236	1.381	1.126		0.872	0.864	1.437	0.0180857
RC2G0036000	75	S	Putative DNA-binding domain-containing protein	--	0.996757	0.00262689	86.838	2	AT(0.003)PS(0.997)PESDPPK	-3.6544	0.849626	0.87882		1.09354	1.06139	1.09779	0.800875	0.805657	0.843547	1.28438	1.17137	1.09417	1.061	1.091		0.851	0.906	1.003	1.17	0.0851355
RC2G0036000	171	S	Putative DNA-binding domain-containing protein	--	0.897376	0.000114728	49.832	2	VDVGTNDGKEVEGS(0.897)GS(0.102)GEQNEK	-6.8404	1.04493						0.800875	0.805657	0.843547	1.28438	1.17137	1.09417	1.305
RC2G0036000	173	S	Putative DNA-binding domain-containing protein	--	0.999899	1.24089e-61	185.51	2	EVEGSGS(1)GEQNEK	2.1727	0.781507	0.866296	1.02136	0.978367	1.13155	1.19459	0.800875	0.805657	0.843547	1.28438	1.17137	1.09417	0.976	1.075	1.211	0.762	0.966	1.092	1.157	0.28135
RC2G0036000	269	S	Putative DNA-binding domain-containing protein	--	0.999998	4.53257e-07	126.42	2	IEAAVTDNCS(1)NGNEAAK	-2.1829	0.487281	0.560407	0.651107	1.38875	1.35804	1.48059	0.800875	0.805657	0.843547	1.28438	1.17137	1.09417	0.608	0.696	0.772	1.081	1.159	1.353	0.578	0.00459729
RC2G0036200	233	S	Nucleoporin-like protein	--	0.999655	3.36999e-07	117.03	2	AIWGTSTPLPLS(1)AR	-1.1214	1.24702	1.04769	1.08228	0.706544			1.11068	1.20555	1.28641	0.878651	0.814418	0.704289	1.123	0.869	0.841	0.804			1.175
RC2G0036200	212	S	Nucleoporin-like protein	--	0.98102	0.00034442	110.91	2	AS(0.019)S(0.981)GEIQEDMSK	-1.2206			1.0551	0.931855			1.11068	1.20555	1.28641	0.878651	0.814418	0.704289			0.82	1.061			0.773
RC2G0036200	339	S	Nucleoporin-like protein	--	0.999964	0.0358681	47.27	2	FTPLQGGGDKS(1)QR	-7.7922					0.968054		1.11068	1.20555	1.28641	0.878651	0.814418	0.704289					1.189
RC2G0036200	468	S	Nucleoporin-like protein	--	0.993429	4.86621e-05	120.75	3	TILEHINRNS(0.993)PT(0.007)PK	-1.8427	1.74625	1.81454		0.440095	0.59952	0.500189	1.11068	1.20555	1.28641	0.878651	0.814418	0.704289	1.572	1.505		0.501	0.736	0.71	2.371	0.0117612
RC2G0036500	67	S	Putative tetratricopeptide-like helical domain-containing protein	--	1	0.000148857	151.18	3	ARS(1)DADLGGSHQR	1.5489	0.406763	0.495219	0.483726	1.4755	1.50031	1.55036
RC2G0036500	107	S	Putative tetratricopeptide-like helical domain-containing protein	--	0.857881	0.000157815	85.421	2	T(0.142)MS(0.858)LGLAEVEGCEMGTR	5.2352				0.97581	0.922847	1.02148
RC2G0037000	136	S	DUF4050 family protein	--	1	0.000435424	117.41	3	ENRLS(1)WNSTYER	-3.2621	0.926138	0.989439	1.02002	1.08242	0.949731	1.02722
RC2G0040700	229	S	Putative DnaJ domain-containing protein	--	1	0.00024219	92.707	2	GFS(1)FGQGMGPR	-1.7181	0.854224		1.09736	0.938625	1.05381	1.00946	1.08279	1.03213	1.17338		0.878072	0.833626	0.789		0.935		1.2	1.211	0.715	0.0575212
RC2G0043500	63	S	Putative NAD(+) diphosphatase	--	0.994911	7.35426e-05	65.574	3	TPKPS(0.001)DPFS(0.995)PT(0.004)QALETLK	-3.1093	1.34053					0.692864	0.936126	0.970449	1.00657	1.06928	1.03167	0.985914	1.432					0.703	2.037
RC2G0044600	5	S	Putative PPPDE putative peptidase domain-containing protein	--	0.974845	0.00506625	66.619	2	GAES(0.975)T(0.023)S(0.002)S(0.001)GIDR	2.0668	0.656763	0.888735		1.21694		1.23917	0.994246	0.969492	1.08398	0.970605	0.988566	0.993112	0.661	0.917		1.254		1.248	0.631	0.101344
RC2G0044600	8	S	Putative PPPDE putative peptidase domain-containing protein	--	0.994967	1.94412e-05	127.07	2	GAESTS(0.005)S(0.995)GIDRNDK	-1.3212	0.767014	1.26398	1.06546	1.05939		0.879553	0.994246	0.969492	1.08398	0.970605	0.988566	0.993112	0.771	1.304	0.983	1.091		0.886	1.031	0.954547
RC2G0044600	171	S	Putative PPPDE putative peptidase domain-containing protein	--	1	1.00949e-182	300.07	2	QTPEYHHES(1)EEDGTESLTITTPR	1.5418	1.09253	1.07806	0.995511	1.07454	0.938199	0.833912	0.994246	0.969492	1.08398	0.970605	0.988566	0.993112	1.099	1.112	0.918	1.107	0.949	0.84	1.08	0.473053
RC2G0044700	5	S	Putative lysophospholipase	--	0.999026	4.4911e-05	149.58	2	SFT(0.001)S(0.999)PSVGSGGR	-0.092356		1.0395					0.939567	0.957949	1.03871	1.03875	1.03797	0.987048		1.085
RC2G0044700	10	S	Putative lysophospholipase	--	0.997464	3.43233e-05	132.9	2	SFTSPS(0.003)VGS(0.997)GGR	-1.4913	1.01433	0.985662	1.05114	0.990741	0.930145	1.02849	0.939567	0.957949	1.03871	1.03875	1.03797	0.987048	1.08	1.029	1.012	0.954	0.896	1.042	1.079	0.180114
RC2G0045900	290	S	Putative cytochrome P450	--	0.997755	0.0356824	52.201	2	ENS(0.002)INNVNGKCS(0.998)K	3.4328					0.928254	1.00591
RC2G0046700	20	S	Putative proteasome endopeptidase complex	--	0.993791	3.00289e-08	105.6	2	AAVGVETKPVEAVPEDT(0.006)CS(0.994)AK	1.0467	0.942123	0.831459	0.940476	1.06866	1.06682	1.13275	0.99443	0.94452	0.938132	1.04028	1.05978	1.02286	0.947	0.88	1.002	1.027	1.007	1.107	0.901	0.0905965
RC2G0046800	279	S	Putative transcription factor WD40-like family	--	0.998134	0.00134254	48.037	2	FS(0.998)PGGES(0.001)YASGSEDGTIR	5.2359		1.14454	0.898948				1.00573	1.03963	1.08008	0.937466	0.98188	0.95521		1.101	0.832
RC2G0046800	289	S	Putative transcription factor WD40-like family	--	0.919725	0.000127868	65.467	2	FSPGGESYAS(0.066)GS(0.92)EDGT(0.014)IR	2.4941	1.18324	0.958241	1.11231	0.820411	0.960679	0.975087	1.00573	1.03963	1.08008	0.937466	0.98188	0.95521	1.176	0.922	1.03	0.875	0.978	1.021	1.088	0.385339
RC2G0046800	336	S	Putative transcription factor WD40-like family	--	1	0.0154171	87.727	2	KIEGFQIS(1)DEAK	3.492				0.986193			1.00573	1.03963	1.08008	0.937466	0.98188	0.95521				1.052
RC2G0046800	98	S	Putative transcription factor WD40-like family	--	1	4.73926e-20	134.13	3	VWDALTGDVLHS(1)FEHK	-0.16462	1.0083	1.06405	0.983188	1.04681	0.911457	0.990578	1.00573	1.03963	1.08008	0.937466	0.98188	0.95521	1.003	1.023	0.91	1.117	0.928	1.037	0.953	0.509415
RC2G0047300	366	S	Putative sugar phosphate transporter domain, GDP-mannose transporter GONST4, plant	--	0.999999	2.65471e-233	371.19	2	LTDS(1)ENDGDDFDNENQGK	-2.1183	1.02808	1.20679	1.03911	0.987069	0.941074	0.814561
RC2G0047600	195	S	Putative RNA recognition motif domain, nucleotide-binding alpha-beta plait domain-containing protein	--	1	0.000221755	95.263	3	DRDLEDIEQGHS(1)R	-0.79865	1.01704	1.08401	1.06872	0.968162	0.927155	0.942696	1.00852	0.991475					1.008	1.093
RC2G0047600	151	S	Putative RNA recognition motif domain, nucleotide-binding alpha-beta plait domain-containing protein	--	1	5.02975e-15	158.02	2	S(1)VEYEGEIDGGYGR	-1.3254	1.6214	0.294742				1.12539	1.00852	0.991475					1.608	0.297
RC2G0047600	173	S	Putative RNA recognition motif domain, nucleotide-binding alpha-beta plait domain-containing protein	--	0.999922	1.16522e-07	107.84	3	VHGDQEVMS(1)EHFSDR	-0.94654	1.14547	1.13003	1.04531	0.8692	0.861582		1.00852	0.991475					1.136	1.14
RC2G0047600	177	S	Putative RNA recognition motif domain, nucleotide-binding alpha-beta plait domain-containing protein	--	0.999982	2.60975e-07	110.48	4	VHGDQEVMSEHFS(1)DRER	-0.24321	0.963564		1.03915	1.01653		0.973869	1.00852	0.991475					0.955
RC2G0047600	135	S	Putative RNA recognition motif domain, nucleotide-binding alpha-beta plait domain-containing protein	--	0.999789	0.0316643	75.474	2	YSDRS(1)MER	-1.1714	1.12747	1.20454		0.877297		0.843153	1.00852	0.991475					1.118	1.215
RC2G0048000	628	S	Protein kinase	--	0.999947	1.35136e-108	271.49	2	AETDDGLRQS(1)S(0.998)DDPS(0.002)K	-1.1631	0.699743	0.899223	1.02198	1.14243	1.10472	1.10504	0.936972	0.885217	0.909864	1.05844	1.12523	1.08427	0.747	1.016	1.123	1.079	0.982	1.019	0.937	0.56453
RC2G0048000	629	S	Protein kinase	--	0.997998	1.45624e-82	273.32	2	AETDDGLRQS(1)S(0.998)DDPS(0.002)K	-1.1631	0.0387642	0.0434616	2.29709	0.294293	2.91821	0.300558	0.936972	0.885217	0.909864	1.05844	1.12523	1.08427	0.041	0.049	2.525	0.278	2.593	0.277	0.831	0.470401
[truncated: 9,908 more rows]
