# Supplementary material for: Integrated proteomic analysis reveals interactions between phosphorylation and ubiquitination in rose response to Botrytis infection
Source: Hortic Res. 2023 Nov 14;11(1):uhad238. doi: 10.1093/hr/uhad238 (PMC10782497; doi:10.1093/hr/uhad238)
Supplement: Web_Material_uhad238 [file web_material_uhad238.zip › Supplemental Table S5.xlsx]

## Sheet: Table S5
Supplemental Table S5 Number of phosphorylation sites in each phosphoprotein.
Protein accession	Site Count	Site Count
RC6G0512100	39	≥6
RC5G0187100	33	≥6
RC6G0313400	31	≥6
RC4G0446200	28	≥6
RC3G0100300	27	≥6
RC5G0210700	27	≥6
RC7G0110300	27	≥6
RC7G0246800	27	≥6
RC0G0174600	26	≥6
RC7G0351300	26	≥6
RC5G0136700	25	≥6
RC5G0646300	25	≥6
RC5G0532600	24	≥6
RC6G0314400	24	≥6
RC0G0184400	23	≥6
RC4G0265900	22	≥6
RC3G0204400	21	≥6
RC1G0589900	20	≥6
RC2G0058800	20	≥6
RC2G0296700	20	≥6
RC2G0386100	20	≥6
RC4G0387000	20	≥6
RC6G0342700	20	≥6
RC7G0013100	20	≥6
RC7G0346400	20	≥6
RC1G0246000	19	≥6
RC2G0279200	19	≥6
RC4G0495300	19	≥6
RC2G0224100	18	≥6
RC2G0502500	18	≥6
RC6G0480200	18	≥6
RC7G0008300	18	≥6
RC2G0030000	17	≥6
RC2G0502600	17	≥6
RC4G0135000	17	≥6
RC4G0378300	17	≥6
RC4G0493500	17	≥6
RC5G0458200	17	≥6
RC0G0104500	16	≥6
RC0G0145800	16	≥6
RC5G0464900	16	≥6
RC1G0138500	16	≥6
RC1G0436300	16	≥6
RC2G0306700	16	≥6
RC3G0019000	16	≥6
RC3G0119600	16	≥6
RC7G0094000	16	≥6
RC3G0217400	16	≥6
RC4G0342200	16	≥6
RC5G0568300	16	≥6
RC2G0455400	15	≥6
RC3G0149800	15	≥6
RC3G0167700	15	≥6
RC3G0392800	15	≥6
RC4G0375100	15	≥6
RC5G0185200	15	≥6
RC5G0212000	15	≥6
RC7G0440400	15	≥6
RC7G0016500	15	≥6
RC7G0027500	15	≥6
RC7G0151800	15	≥6
RC1G0355700	14	≥6
RC2G0185500	14	≥6
RC1G0487700	14	≥6
RC2G0048000	14	≥6
RC2G0076400	14	≥6
RC2G0206400	14	≥6
RC2G0685700	14	≥6
RC2G0687700	14	≥6
RC3G0175600	14	≥6
RC4G0160000	14	≥6
RC4G0193300	14	≥6
RC6G0314700	14	≥6
RC7G0017900	14	≥6
RC7G0513100	14	≥6
RC1G0429500	13	≥6
RC1G0586800	13	≥6
RC2G0033000	13	≥6
RC2G0123300	13	≥6
RC2G0340100	13	≥6
RC2G0665500	13	≥6
RC3G0326200	13	≥6
RC3G0339700	13	≥6
RC4G0116400	13	≥6
RC4G0257100	13	≥6
RC4G0355900	13	≥6
RC6G0039100	13	≥6
RC6G0292500	13	≥6
RC7G0088800	13	≥6
RC7G0160900	13	≥6
RC0G0016400	12	≥6
RC0G0101400	12	≥6
RC1G0568500	12	≥6
RC1G0598700	12	≥6
RC2G0102500	12	≥6
RC2G0671700	12	≥6
RC3G0149900	12	≥6
RC3G0312100	12	≥6
RC3G0351600	12	≥6
RC4G0251000	12	≥6
RC4G0438000	12	≥6
RC5G0086500	12	≥6
RC5G0145300	12	≥6
RC5G0287300	12	≥6
RC5G0336000	12	≥6
RC5G0516400	12	≥6
RC5G0540400	12	≥6
RC6G0261400	12	≥6
RC6G0269900	12	≥6
RC6G0463200	12	≥6
RC7G0290700	12	≥6
RC0G0085700	11	≥6
RC0G0159800	11	≥6
RC1G0156400	11	≥6
RC2G0659600	11	≥6
RC1G0331000	11	≥6
RC2G0022200	11	≥6
RC2G0175600	11	≥6
RC7G0558400	11	≥6
RC2G0349000	11	≥6
RC2G0370400	11	≥6
RC4G0132700	11	≥6
RC2G0576100	11	≥6
RC2G0646800	11	≥6
RC3G0133100	11	≥6
RC3G0212400	11	≥6
RC4G0054500	11	≥6
RC4G0261700	11	≥6
RC5G0100300	11	≥6
RC5G0229100	11	≥6
RC5G0465000	11	≥6
RC6G0009500	11	≥6
RC6G0134200	11	≥6
RC6G0178100	11	≥6
RC6G0186700	11	≥6
RC6G0464300	11	≥6
RC6G0524500	11	≥6
RC6G0575500	11	≥6
RC6G0601500	11	≥6
RC7G0251600	11	≥6
RC7G0499700	11	≥6
RC0G0125500	10	≥6
RC0G0190800	10	≥6
RC1G0168100	10	≥6
RC1G0306500	10	≥6
RC1G0323200	10	≥6
RC1G0410200	10	≥6
RC1G0426100	10	≥6
RC1G0456600	10	≥6
RC2G0082700	10	≥6
RC2G0325300	10	≥6
RC2G0535500	10	≥6
RC2G0587500	10	≥6
RC2G0614700	10	≥6
RC3G0020500	10	≥6
RC3G0214000	10	≥6
RC3G0303400	10	≥6
RC3G0367100	10	≥6
RC4G0501200	10	≥6
RC5G0119500	10	≥6
RC5G0423800	10	≥6
RC5G0458100	10	≥6
RC5G0514000	10	≥6
RC6G0079000	10	≥6
RC6G0290200	10	≥6
RC6G0352000	10	≥6
RC6G0395200	10	≥6
RC6G0473200	10	≥6
RC6G0497900	10	≥6
RC6G0536000	10	≥6
RC6G0564300	10	≥6
RC7G0040700	10	≥6
RC7G0115600	10	≥6
RC7G0157000	10	≥6
RC7G0203700	10	≥6
RC7G0210800	10	≥6
RC0G0012900	9	≥6
RC0G0097000	9	≥6
RC0G0102200	9	≥6
RC0G0113900	9	≥6
RC0G0197600	9	≥6
RC1G0012300	9	≥6
RC3G0129300	9	≥6
RC1G0214400	9	≥6
RC1G0544900	9	≥6
RC1G0555600	9	≥6
RC1G0596000	9	≥6
RC2G0063500	9	≥6
RC2G0284100	9	≥6
RC2G0523100	9	≥6
RC2G0536600	9	≥6
RC3G0209400	9	≥6
RC3G0235300	9	≥6
RC3G0247800	9	≥6
RC3G0277500	9	≥6
RC3G0361800	9	≥6
RC3G0415800	9	≥6
RC6G0375300	9	≥6
RC4G0115200	9	≥6
RC4G0147500	9	≥6
RC4G0159900	9	≥6
RC4G0225400	9	≥6
RC4G0226000	9	≥6
RC4G0333900	9	≥6
RC4G0397000	9	≥6
RC4G0477700	9	≥6
RC4G0481800	9	≥6
RC4G0497900	9	≥6
RC5G0079400	9	≥6
RC5G0120300	9	≥6
RC5G0152000	9	≥6
RC5G0249900	9	≥6
RC5G0290500	9	≥6
RC5G0633800	9	≥6
RC5G0640300	9	≥6
RC5G0641000	9	≥6
RC6G0215900	9	≥6
RC6G0256900	9	≥6
RC6G0270000	9	≥6
RC6G0354700	9	≥6
RC6G0430900	9	≥6
RC6G0474300	9	≥6
RC6G0478900	9	≥6
RC6G0511900	9	≥6
RC6G0518200	9	≥6
RC6G0561400	9	≥6
RC6G0588900	9	≥6
RC7G0135100	9	≥6
RC7G0154400	9	≥6
RC7G0156400	9	≥6
RC0G0143000	8	≥6
RC1G0144700	8	≥6
RC1G0148200	8	≥6
RC1G0275700	8	≥6
RC1G0283700	8	≥6
RC1G0376900	8	≥6
RC1G0387000	8	≥6
RC1G0441400	8	≥6
RC2G0175500	8	≥6
RC1G0537900	8	≥6
RC1G0545200	8	≥6
RC1G0598000	8	≥6
RC2G0050500	8	≥6
RC2G0052300	8	≥6
RC2G0063700	8	≥6
RC2G0091700	8	≥6
RC2G0110600	8	≥6
RC2G0126000	8	≥6
RC2G0185900	8	≥6
RC2G0189600	8	≥6
RC2G0430800	8	≥6
RC2G0436200	8	≥6
RC2G0488500	8	≥6
RC2G0488900	8	≥6
RC2G0651400	8	≥6
RC2G0659700	8	≥6
RC2G0689500	8	≥6
RC3G0034800	8	≥6
RC3G0165200	8	≥6
RC3G0181300	8	≥6
RC3G0272800	8	≥6
RC3G0291900	8	≥6
RC3G0318700	8	≥6
RC3G0375300	8	≥6
RC3G0393400	8	≥6
RC3G0420300	8	≥6
RC4G0046400	8	≥6
RC4G0268000	8	≥6
RC4G0270300	8	≥6
RC4G0314000	8	≥6
RC4G0330300	8	≥6
RC4G0423300	8	≥6
RC4G0483800	8	≥6
RC5G0029800	8	≥6
RC5G0043700	8	≥6
RC5G0053500	8	≥6
RC5G0082000	8	≥6
RC5G0113400	8	≥6
RC5G0146200	8	≥6
RC5G0201300	8	≥6
RC5G0234200	8	≥6
RC5G0280200	8	≥6
RC5G0304600	8	≥6
RC5G0472500	8	≥6
RC5G0553600	8	≥6
RC5G0659900	8	≥6
RC6G0098600	8	≥6
RC6G0239400	8	≥6
RC6G0263100	8	≥6
RC6G0303900	8	≥6
RC6G0320700	8	≥6
RC6G0361800	8	≥6
RC6G0393400	8	≥6
RC6G0558100	8	≥6
RC7G0000200	8	≥6
RC7G0026100	8	≥6
RC7G0072300	8	≥6
RC7G0094300	8	≥6
RC7G0225900	8	≥6
RC7G0267800	8	≥6
RC7G0281700	8	≥6
RC7G0296600	8	≥6
RC7G0341600	8	≥6
RC7G0448000	8	≥6
RC7G0553900	8	≥6
RC0G0015200	7	≥6
RC0G0015600	7	≥6
RC0G0057000	7	≥6
RC0G0135100	7	≥6
RC0G0183000	7	≥6
RC1G0238200	7	≥6
RC1G0359700	7	≥6
RC1G0361100	7	≥6
RC1G0400200	7	≥6
RC3G0255800	7	≥6
RC1G0545100	7	≥6
RC1G0547800	7	≥6
RC1G0583200	7	≥6
RC1G0599100	7	≥6
RC2G0029600	7	≥6
RC2G0086200	7	≥6
RC2G0155600	7	≥6
RC2G0243700	7	≥6
RC2G0334600	7	≥6
RC2G0339000	7	≥6
RC2G0360300	7	≥6
RC2G0434500	7	≥6
RC2G0559100	7	≥6
RC2G0578400	7	≥6
RC2G0579300	7	≥6
RC2G0658800	7	≥6
RC3G0098100	7	≥6
RC3G0162800	7	≥6
RC3G0208700	7	≥6
RC3G0230600	7	≥6
RC3G0234500	7	≥6
RC3G0238400	7	≥6
RC3G0252100	7	≥6
RC3G0304100	7	≥6
RC3G0323000	7	≥6
RC3G0376300	7	≥6
RC4G0147000	7	≥6
RC4G0193400	7	≥6
RC4G0229500	7	≥6
RC4G0257500	7	≥6
RC4G0335600	7	≥6
RC4G0336300	7	≥6
RC4G0337200	7	≥6
RC4G0411600	7	≥6
RC4G0424300	7	≥6
RC4G0426700	7	≥6
RC4G0446900	7	≥6
RC4G0465300	7	≥6
RC4G0482200	7	≥6
RC5G0115000	7	≥6
RC5G0199000	7	≥6
RC5G0229200	7	≥6
RC5G0295100	7	≥6
RC5G0455300	7	≥6
RC5G0489400	7	≥6
RC5G0534400	7	≥6
RC5G0602200	7	≥6
RC5G0646500	7	≥6
RC6G0234400	7	≥6
RC7G0436600	7	≥6
RC6G0253600	7	≥6
RC6G0267800	7	≥6
RC6G0275800	7	≥6
RC6G0282700	7	≥6
RC6G0298900	7	≥6
RC6G0311400	7	≥6
RC6G0372300	7	≥6
RC6G0417900	7	≥6
RC6G0488700	7	≥6
RC6G0516500	7	≥6
RC6G0520000	7	≥6
RC6G0527400	7	≥6
RC6G0599500	7	≥6
RC6G0604400	7	≥6
RC6G0606400	7	≥6
RC7G0004000	7	≥6
RC7G0005600	7	≥6
RC7G0009000	7	≥6
RC7G0057600	7	≥6
RC7G0083500	7	≥6
RC7G0112400	7	≥6
RC7G0112600	7	≥6
RC7G0125500	7	≥6
RC7G0162200	7	≥6
RC7G0203100	7	≥6
RC7G0204800	7	≥6
RC7G0280400	7	≥6
RC7G0348100	7	≥6
RC7G0394400	7	≥6
RC7G0532500	7	≥6
RC7G0542500	7	≥6
RC0G0000800	6	≥6
RC0G0030200	6	≥6
RC0G0061500	6	≥6
RC0G0107300	6	≥6
RC0G0114600	6	≥6
RC0G0115500	6	≥6
RC0G0183300	6	≥6
RC0G0276100	6	≥6
RC1G0004500	6	≥6
RC1G0005700	6	≥6
RC1G0042600	6	≥6
RC1G0363500	6	≥6
RC1G0365600	6	≥6
RC1G0412600	6	≥6
RC1G0461600	6	≥6
RC1G0477500	6	≥6
RC1G0540400	6	≥6
RC1G0554700	6	≥6
RC1G0555000	6	≥6
RC2G0006500	6	≥6
RC2G0050600	6	≥6
RC2G0053100	6	≥6
RC2G0060800	6	≥6
RC2G0088900	6	≥6
RC2G0099000	6	≥6
RC2G0114500	6	≥6
RC2G0116900	6	≥6
RC2G0146500	6	≥6
RC2G0165800	6	≥6
RC2G0211900	6	≥6
RC7G0545000	6	≥6
RC2G0269300	6	≥6
RC2G0292500	6	≥6
RC2G0296000	6	≥6
RC2G0347500	6	≥6
RC2G0361000	6	≥6
RC2G0379700	6	≥6
RC5G0276500	6	≥6
RC2G0520600	6	≥6
RC2G0521000	6	≥6
RC2G0559200	6	≥6
RC2G0613000	6	≥6
RC7G0037000	6	≥6
RC2G0678200	6	≥6
RC2G0687100	6	≥6
RC3G0142400	6	≥6
RC3G0306200	6	≥6
RC3G0313200	6	≥6
RC3G0338800	6	≥6
RC3G0343300	6	≥6
RC3G0372900	6	≥6
RC3G0374200	6	≥6
RC3G0374500	6	≥6
RC3G0386400	6	≥6
RC4G0147800	6	≥6
RC4G0148600	6	≥6
RC4G0218400	6	≥6
RC4G0245500	6	≥6
RC7G0018200	6	≥6
RC4G0291400	6	≥6
RC4G0333800	6	≥6
RC4G0390700	6	≥6
RC4G0409100	6	≥6
RC4G0415700	6	≥6
RC4G0417200	6	≥6
RC4G0436900	6	≥6
RC4G0455200	6	≥6
RC5G0035500	6	≥6
RC5G0120400	6	≥6
RC5G0138800	6	≥6
RC5G0229400	6	≥6
RC5G0319000	6	≥6
RC5G0455600	6	≥6
RC5G0465300	6	≥6
RC5G0574900	6	≥6
RC5G0579000	6	≥6
RC5G0606800	6	≥6
RC5G0617300	6	≥6
RC5G0635400	6	≥6
RC5G0643200	6	≥6
RC5G0657200	6	≥6
RC5G0737200	6	≥6
RC6G0004500	6	≥6
RC6G0068200	6	≥6
RC6G0188400	6	≥6
RC6G0266600	6	≥6
RC6G0274500	6	≥6
RC6G0351700	6	≥6
RC6G0399800	6	≥6
RC6G0430800	6	≥6
RC6G0482000	6	≥6
RC6G0495200	6	≥6
RC6G0509400	6	≥6
RC6G0513100	6	≥6
RC6G0528000	6	≥6
RC6G0537600	6	≥6
RC6G0555100	6	≥6
RC6G0558400	6	≥6
RC6G0560700	6	≥6
RC6G0564000	6	≥6
RC6G0569000	6	≥6
RC6G0584300	6	≥6
RC6G0589600	6	≥6
RC7G0006100	6	≥6
RC7G0013000	6	≥6
RC7G0071800	6	≥6
RC7G0101600	6	≥6
RC7G0158000	6	≥6
RC7G0286800	6	≥6
RC7G0300800	6	≥6
RC7G0361800	6	≥6
RC7G0382500	6	≥6
RC7G0410300	6	≥6
RC7G0538900	6	≥6
RC7G0563600	6	≥6
RC0G0014300	5	5
RC0G0021100	5	5
RC0G0025700	5	5
RC0G0044800	5	5
RC0G0086900	5	5
RC0G0166300	5	5
RC1G0021200	5	5
RC1G0021500	5	5
RC1G0096800	5	5
RC1G0098700	5	5
RC1G0106700	5	5
RC1G0150100	5	5
RC1G0150900	5	5
RC1G0175900	5	5
RC1G0190000	5	5
RC1G0286200	5	5
RC1G0287000	5	5
RC1G0289700	5	5
RC1G0289900	5	5
RC1G0307600	5	5
RC1G0336600	5	5
RC1G0391400	5	5
RC1G0407600	5	5
RC1G0410500	5	5
RC1G0410900	5	5
RC1G0419000	5	5
RC1G0422200	5	5
RC1G0471500	5	5
RC1G0473800	5	5
RC1G0498200	5	5
RC1G0498400	5	5
RC1G0577500	5	5
RC1G0593000	5	5
RC2G0008000	5	5
RC2G0016400	5	5
RC2G0031600	5	5
RC2G0033900	5	5
RC2G0036000	5	5
RC2G0036200	5	5
RC2G0044600	5	5
RC2G0047600	5	5
RC2G0064900	5	5
RC2G0095900	5	5
RC2G0106100	5	5
RC2G0118800	5	5
RC2G0131100	5	5
RC2G0150900	5	5
RC2G0169500	5	5
RC2G0229100	5	5
RC2G0248300	5	5
RC2G0291600	5	5
RC7G0249200	5	5
RC2G0434000	5	5
RC2G0461700	5	5
RC2G0476800	5	5
RC2G0547000	5	5
RC2G0589900	5	5
RC2G0591500	5	5
RC2G0596200	5	5
RC2G0599400	5	5
RC2G0602400	5	5
RC2G0612400	5	5
RC2G0627400	5	5
RC2G0631200	5	5
RC2G0635800	5	5
RC2G0641100	5	5
RC2G0644200	5	5
RC2G0657200	5	5
RC3G0016200	5	5
RC3G0025500	5	5
RC3G0028300	5	5
RC3G0054600	5	5
RC3G0058200	5	5
RC3G0058900	5	5
RC3G0068000	5	5
RC3G0078100	5	5
RC3G0084900	5	5
RC3G0086100	5	5
RC3G0096200	5	5
RC3G0100500	5	5
RC3G0126300	5	5
RC3G0170300	5	5
RC3G0174600	5	5
RC3G0203700	5	5
RC3G0210400	5	5
RC3G0222900	5	5
RC3G0242700	5	5
RC3G0254800	5	5
RC3G0260700	5	5
RC3G0280400	5	5
RC3G0290200	5	5
RC3G0305200	5	5
RC3G0308300	5	5
RC3G0353500	5	5
RC3G0363700	5	5
RC3G0388400	5	5
RC3G0388600	5	5
RC3G0389100	5	5
RC3G0394800	5	5
RC3G0413700	5	5
RC4G0018800	5	5
RC4G0024300	5	5
RC4G0174400	5	5
RC4G0202700	5	5
RC4G0226800	5	5
RC4G0261400	5	5
RC4G0289700	5	5
RC4G0320900	5	5
RC4G0341300	5	5
RC4G0344400	5	5
RC4G0354900	5	5
RC4G0380800	5	5
RC4G0411000	5	5
RC4G0417800	5	5
RC4G0454700	5	5
RC4G0461100	5	5
RC4G0478200	5	5
RC4G0490100	5	5
RC4G0490400	5	5
RC5G0456500	5	5
RC5G0021800	5	5
RC5G0060400	5	5
RC5G0060700	5	5
RC5G0062800	5	5
RC5G0082900	5	5
RC7G0388100	5	5
RC5G0100700	5	5
RC5G0110200	5	5
RC5G0118800	5	5
RC5G0139300	5	5
RC5G0218100	5	5
RC5G0303500	5	5
RC5G0401700	5	5
RC5G0493700	5	5
RC5G0507300	5	5
RC5G0515200	5	5
RC5G0517800	5	5
RC5G0557900	5	5
RC5G0570800	5	5
RC5G0577800	5	5
RC5G0594900	5	5
RC5G0738500	5	5
RC5G0741200	5	5
RC6G0025200	5	5
RC6G0095000	5	5
RC6G0562900	5	5
RC6G0187800	5	5
RC6G0244200	5	5
RC6G0292300	5	5
RC6G0306500	5	5
RC6G0346800	5	5
RC6G0364700	5	5
RC6G0377600	5	5
RC6G0399500	5	5
RC6G0425600	5	5
RC6G0458100	5	5
RC6G0510100	5	5
RC6G0523800	5	5
RC6G0535700	5	5
RC6G0541800	5	5
RC6G0549100	5	5
RC6G0555200	5	5
RC6G0563200	5	5
RC7G0032700	5	5
RC7G0033300	5	5
RC7G0069200	5	5
RC7G0072900	5	5
RC7G0106800	5	5
RC7G0121000	5	5
RC7G0136900	5	5
RC7G0156000	5	5
RC7G0210500	5	5
RC7G0232700	5	5
RC7G0241800	5	5
RC7G0245800	5	5
RC7G0258100	5	5
RC7G0311400	5	5
RC7G0312100	5	5
RC7G0318500	5	5
RC7G0346900	5	5
RC7G0359800	5	5
RC7G0498300	5	5
RC7G0535300	5	5
RC7G0552600	5	5
RC7G0569900	5	5
RC0G0005100	4	4
RC0G0015100	4	4
RC0G0019100	4	4
RC0G0042000	4	4
RC0G0077900	4	4
RC0G0097300	4	4
RC0G0122300	4	4
RC0G0161700	4	4
RC0G0200500	4	4
RC0G0229900	4	4
RC1G0010900	4	4
RC1G0067700	4	4
RC1G0100100	4	4
RC1G0104900	4	4
RC1G0110000	4	4
RC1G0134900	4	4
RC1G0143000	4	4
RC1G0176000	4	4
RC1G0189500	4	4
RC1G0245600	4	4
RC1G0276000	4	4
RC1G0288900	4	4
RC1G0294400	4	4
RC1G0303000	4	4
RC1G0319800	4	4
RC1G0324000	4	4
RC1G0331800	4	4
RC1G0332600	4	4
RC1G0348900	4	4
RC1G0383600	4	4
RC1G0393400	4	4
RC2G0597400	4	4
RC1G0415000	4	4
RC3G0014800	4	4
RC1G0430900	4	4
RC1G0435600	4	4
RC1G0443100	4	4
RC1G0449700	4	4
RC1G0449900	4	4
RC1G0467000	4	4
RC1G0490300	4	4
RC1G0501500	4	4
RC1G0535800	4	4
RC1G0536300	4	4
RC1G0543900	4	4
RC1G0553700	4	4
RC1G0561100	4	4
RC1G0592700	4	4
RC1G0594500	4	4
RC2G0003000	4	4
RC2G0005000	4	4
RC2G0006700	4	4
RC6G0451100	4	4
RC2G0033600	4	4
RC2G0046800	4	4
RC2G0048800	4	4
RC2G0055400	4	4
RC2G0056400	4	4
RC2G0064700	4	4
RC2G0085800	4	4
RC2G0086000	4	4
RC2G0087000	4	4
RC2G0093700	4	4
RC2G0107600	4	4
RC2G0113700	4	4
RC2G0130400	4	4
RC2G0141100	4	4
RC2G0172900	4	4
RC2G0186600	4	4
RC2G0204300	4	4
RC2G0232000	4	4
RC2G0259800	4	4
RC2G0260700	4	4
RC2G0269200	4	4
RC2G0299300	4	4
RC2G0305500	4	4
RC2G0310500	4	4
RC2G0313300	4	4
RC2G0326400	4	4
RC2G0334800	4	4
RC2G0339600	4	4
RC2G0355100	4	4
RC2G0371400	4	4
RC2G0378800	4	4
RC2G0405200	4	4
RC2G0410400	4	4
RC2G0413500	4	4
RC2G0425900	4	4
RC2G0454900	4	4
RC2G0480300	4	4
RC2G0503700	4	4
RC2G0505500	4	4
RC2G0530400	4	4
RC2G0535700	4	4
RC2G0570600	4	4
RC2G0574700	4	4
RC2G0574900	4	4
RC2G0579500	4	4
RC2G0600900	4	4
RC2G0618700	4	4
RC2G0627000	4	4
RC2G0644400	4	4
RC2G0662300	4	4
RC2G0664000	4	4
RC2G0690800	4	4
RC3G0067700	4	4
RC3G0075700	4	4
RC3G0081300	4	4
RC3G0088000	4	4
RC3G0099600	4	4
RC3G0109200	4	4
RC3G0124300	4	4
RC3G0145700	4	4
RC3G0167500	4	4
RC3G0171800	4	4
RC3G0187200	4	4
RC3G0187300	4	4
RC3G0207100	4	4
RC3G0214600	4	4
RC3G0226100	4	4
RC5G0377800	4	4
RC3G0242100	4	4
RC3G0242900	4	4
RC3G0244800	4	4
RC3G0259600	4	4
RC3G0290300	4	4
RC3G0303600	4	4
RC3G0304300	4	4
RC3G0310500	4	4
RC3G0339900	4	4
RC3G0341000	4	4
RC3G0351500	4	4
RC3G0351700	4	4
RC3G0399500	4	4
RC4G0015500	4	4
RC4G0052400	4	4
RC4G0052700	4	4
RC4G0070700	4	4
RC4G0073800	4	4
RC4G0106700	4	4
RC4G0120700	4	4
RC4G0176100	4	4
RC4G0183700	4	4
RC4G0250900	4	4
RC4G0265300	4	4
RC4G0267000	4	4
RC4G0286700	4	4
RC4G0288700	4	4
RC4G0290200	4	4
RC4G0292100	4	4
RC4G0295800	4	4
RC4G0303900	4	4
RC4G0314300	4	4
RC4G0323400	4	4
RC4G0351700	4	4
RC4G0357300	4	4
RC4G0362700	4	4
RC4G0367500	4	4
RC4G0371400	4	4
RC4G0382700	4	4
RC4G0384900	4	4
RC4G0400800	4	4
RC4G0403900	4	4
RC4G0442400	4	4
RC4G0444900	4	4
RC4G0463500	4	4
RC4G0473000	4	4
RC4G0478000	4	4
RC4G0482100	4	4
RC4G0485800	4	4
RC4G0489600	4	4
RC4G0491300	4	4
RC5G0003000	4	4
RC5G0004600	4	4
RC5G0017200	4	4
RC5G0023800	4	4
RC5G0026100	4	4
RC5G0039900	4	4
RC5G0069600	4	4
RC5G0076000	4	4
RC5G0080100	4	4
RC5G0080500	4	4
RC5G0093300	4	4
RC5G0099800	4	4
RC5G0101900	4	4
RC5G0110900	4	4
RC5G0113900	4	4
RC5G0118100	4	4
RC5G0149200	4	4
RC5G0184400	4	4
RC5G0230100	4	4
RC5G0233600	4	4
RC5G0266900	4	4
RC5G0277300	4	4
RC5G0287900	4	4
RC5G0290000	4	4
RC5G0321300	4	4
RC5G0380000	4	4
RC5G0387500	4	4
RC5G0422900	4	4
RC5G0437600	4	4
RC5G0461500	4	4
RC5G0486100	4	4
RC5G0509000	4	4
RC5G0519900	4	4
RC5G0526400	4	4
RC5G0536600	4	4
RC5G0635500	4	4
RC5G0637500	4	4
RC5G0664800	4	4
RC5G0713900	4	4
RC5G0714200	4	4
RC6G0051100	4	4
RC6G0171600	4	4
RC6G0192900	4	4
RC6G0194300	4	4
RC6G0207600	4	4
RC6G0234500	4	4
RC6G0243100	4	4
RC6G0258000	4	4
RC6G0265500	4	4
RC6G0321000	4	4
RC6G0377900	4	4
RC6G0378300	4	4
RC6G0387000	4	4
RC6G0415500	4	4
RC6G0416800	4	4
RC6G0436900	4	4
RC6G0493300	4	4
RC6G0525400	4	4
RC6G0534900	4	4
RC6G0562500	4	4
RC6G0586400	4	4
RC6G0593500	4	4
RC6G0595200	4	4
RC6G0602800	4	4
RC6G0603800	4	4
RC6G0606000	4	4
RC6G0606500	4	4
RC7G0023200	4	4
RC7G0034500	4	4
RC7G0036800	4	4
RC7G0079200	4	4
RC7G0081900	4	4
RC7G0101900	4	4
RC7G0103100	4	4
RC7G0110000	4	4
RC7G0112100	4	4
RC7G0140500	4	4
RC7G0159100	4	4
RC7G0171700	4	4
RC7G0178600	4	4
RC7G0191200	4	4
RC7G0194000	4	4
RC7G0202600	4	4
RC7G0203000	4	4
RC7G0208000	4	4
RC7G0296400	4	4
RC7G0317100	4	4
RC7G0349300	4	4
RC7G0369000	4	4
RC7G0387700	4	4
RC7G0390400	4	4
RC7G0413900	4	4
RC7G0437400	4	4
RC7G0507400	4	4
RC7G0529200	4	4
RC7G0562600	4	4
RC7G0570000	4	4
RC7G0572000	4	4
RC7G0575000	4	4
RC0G0005000	3	3
RC0G0029700	3	3
RC0G0030100	3	3
RC0G0041400	3	3
RC0G0051600	3	3
RC3G0392300	3	3
RC0G0070300	3	3
RC0G0076000	3	3
RC0G0086600	3	3
RC0G0095000	3	3
RC2G0086700	3	3
RC0G0116200	3	3
RC0G0135300	3	3
RC0G0144000	3	3
RC0G0146600	3	3
RC0G0165800	3	3
RC0G0175000	3	3
RC0G0177000	3	3
RC0G0177200	3	3
RC0G0183600	3	3
RC5G0256400	3	3
RC0G0184600	3	3
RC0G0184700	3	3
RC0G0198200	3	3
RC0G0205400	3	3
RC0G0210600	3	3
RC0G0213000	3	3
RC0G0227800	3	3
RC0G0227900	3	3
RC0G0230800	3	3
RC1G0002800	3	3
RC1G0026500	3	3
RC1G0030200	3	3
RC1G0099900	3	3
RC1G0117400	3	3
RC1G0135400	3	3
RC1G0135800	3	3
RC1G0137100	3	3
RC1G0142000	3	3
RC1G0147800	3	3
RC1G0157400	3	3
RC1G0157500	3	3
RC1G0191800	3	3
RC1G0238900	3	3
RC1G0262200	3	3
RC1G0275800	3	3
RC1G0277000	3	3
RC1G0277800	3	3
RC1G0277900	3	3
RC1G0286100	3	3
RC1G0329500	3	3
RC1G0341800	3	3
RC1G0363000	3	3
RC1G0365500	3	3
RC1G0368400	3	3
RC1G0370100	3	3
RC1G0382600	3	3
RC1G0390000	3	3
RC1G0404800	3	3
RC1G0420600	3	3
RC1G0435400	3	3
RC1G0440200	3	3
RC1G0443500	3	3
RC1G0449600	3	3
RC1G0477400	3	3
RC1G0482500	3	3
RC7G0350800	3	3
RC1G0531700	3	3
RC1G0534500	3	3
RC1G0539500	3	3
RC1G0563900	3	3
RC1G0571800	3	3
RC1G0574000	3	3
RC1G0582600	3	3
RC1G0590100	3	3
RC1G0595800	3	3
RC2G0012300	3	3
RC2G0013400	3	3
RC2G0014600	3	3
RC2G0014700	3	3
RC2G0016000	3	3
RC2G0017500	3	3
RC2G0023500	3	3
RC2G0030700	3	3
RC2G0044700	3	3
RC2G0048300	3	3
RC2G0066200	3	3
RC2G0090600	3	3
RC2G0090700	3	3
RC2G0095800	3	3
RC2G0235800	3	3
RC2G0100800	3	3
RC2G0102800	3	3
RC2G0543700	3	3
RC2G0135500	3	3
RC2G0150600	3	3
RC2G0160400	3	3
RC2G0171500	3	3
RC2G0191900	3	3
RC2G0199700	3	3
RC2G0202500	3	3
RC2G0209100	3	3
RC2G0218600	3	3
RC7G0492700	3	3
RC2G0230000	3	3
RC2G0240400	3	3
RC2G0252500	3	3
RC2G0253500	3	3
RC2G0312700	3	3
RC2G0317600	3	3
RC2G0339100	3	3
RC2G0339300	3	3
RC2G0350000	3	3
RC2G0361100	3	3
RC2G0364800	3	3
RC2G0370800	3	3
RC2G0374500	3	3
RC2G0375800	3	3
RC2G0381800	3	3
RC2G0385300	3	3
RC2G0386600	3	3
RC2G0402200	3	3
RC2G0406700	3	3
RC2G0422700	3	3
RC2G0459000	3	3
RC2G0459200	3	3
RC2G0461200	3	3
RC2G0461800	3	3
RC2G0465100	3	3
RC2G0467900	3	3
RC2G0472600	3	3
RC2G0480200	3	3
RC2G0488400	3	3
RC2G0492000	3	3
RC2G0500400	3	3
RC2G0511400	3	3
RC2G0522400	3	3
RC2G0534800	3	3
RC2G0549600	3	3
RC2G0561500	3	3
RC2G0576900	3	3
RC2G0578600	3	3
RC2G0588600	3	3
RC2G0612900	3	3
RC2G0617400	3	3
RC2G0622900	3	3
RC2G0626600	3	3
RC2G0630400	3	3
RC2G0659300	3	3
RC2G0659400	3	3
RC2G0690400	3	3
RC2G0691100	3	3
RC2G0692100	3	3
RC3G0002800	3	3
RC3G0011700	3	3
RC3G0014200	3	3
RC3G0036100	3	3
RC3G0063900	3	3
RC3G0116500	3	3
RC3G0173500	3	3
RC3G0176000	3	3
RC3G0179500	3	3
RC3G0201300	3	3
RC3G0209300	3	3
RC3G0223800	3	3
RC3G0234800	3	3
RC3G0240200	3	3
RC3G0252000	3	3
RC3G0266400	3	3
RC3G0271700	3	3
RC3G0274900	3	3
RC3G0281000	3	3
RC3G0284200	3	3
RC3G0289200	3	3
RC3G0289500	3	3
RC3G0308400	3	3
RC3G0314600	3	3
RC3G0322500	3	3
RC3G0335700	3	3
RC3G0358400	3	3
RC3G0367000	3	3
RC3G0373800	3	3
RC3G0380100	3	3
RC3G0386300	3	3
RC3G0395000	3	3
RC3G0398100	3	3
RC3G0398900	3	3
RC4G0002900	3	3
RC4G0013600	3	3
RC4G0032300	3	3
RC4G0060300	3	3
RC4G0085800	3	3
RC4G0086100	3	3
RC4G0162500	3	3
RC4G0175800	3	3
RC4G0201700	3	3
RC4G0202600	3	3
RC4G0204300	3	3
RC4G0212600	3	3
RC4G0223000	3	3
RC4G0224200	3	3
RC4G0225000	3	3
RC4G0248000	3	3
RC4G0270900	3	3
RC4G0275900	3	3
RC4G0284400	3	3
RC4G0286500	3	3
RC4G0289500	3	3
RC4G0293000	3	3
RC4G0292800	3	3
RC4G0295200	3	3
RC4G0311600	3	3
RC4G0324400	3	3
RC4G0328900	3	3
RC4G0333400	3	3
RC4G0334400	3	3
RC4G0334800	3	3
RC4G0345300	3	3
RC4G0348300	3	3
RC4G0362900	3	3
RC4G0363900	3	3
RC4G0369500	3	3
RC4G0371900	3	3
RC4G0388400	3	3
RC4G0389200	3	3
RC4G0393100	3	3
RC4G0395600	3	3
RC4G0396400	3	3
RC4G0398600	3	3
RC4G0399700	3	3
RC4G0401200	3	3
RC4G0402500	3	3
RC4G0409500	3	3
RC4G0417700	3	3
RC4G0421400	3	3
RC4G0427600	3	3
RC4G0434400	3	3
RC4G0453400	3	3
RC4G0455700	3	3
RC4G0457600	3	3
RC4G0460900	3	3
RC4G0461700	3	3
RC4G0465800	3	3
RC4G0466300	3	3
RC4G0468000	3	3
RC4G0480300	3	3
RC4G0490500	3	3
RC4G0491700	3	3
RC4G0492500	3	3
RC4G0494400	3	3
RC4G0495700	3	3
RC5G0739700	3	3
RC5G0005600	3	3
RC5G0012100	3	3
RC5G0014100	3	3
RC5G0019300	3	3
RC5G0021200	3	3
RC5G0043000	3	3
RC5G0044000	3	3
RC5G0047500	3	3
RC5G0073900	3	3
RC5G0082400	3	3
RC5G0085200	3	3
RC5G0093200	3	3
RC5G0113100	3	3
RC5G0136600	3	3
RC5G0145400	3	3
RC5G0153200	3	3
RC5G0169900	3	3
RC5G0177600	3	3
RC5G0180400	3	3
RC5G0233400	3	3
RC5G0247000	3	3
RC5G0278700	3	3
RC5G0280400	3	3
RC5G0282600	3	3
RC5G0286100	3	3
RC5G0307000	3	3
RC5G0310700	3	3
RC5G0310800	3	3
RC5G0317000	3	3
RC5G0325500	3	3
RC5G0326600	3	3
RC5G0347200	3	3
RC5G0354800	3	3
RC5G0387300	3	3
RC5G0419000	3	3
RC5G0423100	3	3
RC5G0427500	3	3
RC5G0429000	3	3
RC5G0436400	3	3
RC5G0447500	3	3
RC5G0463600	3	3
RC5G0479000	3	3
RC5G0486800	3	3
RC5G0487300	3	3
RC5G0493300	3	3
RC5G0502100	3	3
RC5G0505500	3	3
RC5G0514500	3	3
RC5G0530800	3	3
RC5G0541700	3	3
RC5G0549200	3	3
RC5G0553900	3	3
RC5G0558000	3	3
RC5G0573000	3	3
RC5G0593700	3	3
RC5G0625500	3	3
RC5G0631200	3	3
RC5G0631500	3	3
RC5G0633000	3	3
RC5G0633100	3	3
RC5G0633200	3	3
RC5G0639700	3	3
RC5G0640600	3	3
RC5G0649600	3	3
RC5G0653100	3	3
RC5G0656800	3	3
RC5G0734400	3	3
RC5G0738900	3	3
RC5G0739800	3	3
RC5G0740100	3	3
RC6G0022600	3	3
RC6G0029700	3	3
RC6G0032100	3	3
RC6G0035900	3	3
RC6G0061000	3	3
RC6G0068700	3	3
RC6G0112600	3	3
RC6G0123400	3	3
RC6G0133700	3	3
RC6G0172800	3	3
RC6G0173000	3	3
RC6G0174600	3	3
RC6G0179700	3	3
RC6G0192600	3	3
RC6G0200400	3	3
RC6G0225600	3	3
RC6G0227400	3	3
RC6G0241700	3	3
RC6G0243600	3	3
RC6G0254900	3	3
RC6G0256700	3	3
RC6G0280400	3	3
RC6G0293100	3	3
RC6G0306600	3	3
RC6G0311000	3	3
RC6G0312900	3	3
RC6G0313000	3	3
RC6G0321400	3	3
RC6G0324700	3	3
RC6G0327700	3	3
RC6G0340400	3	3
RC6G0341700	3	3
RC6G0341900	3	3
RC6G0355000	3	3
RC6G0359800	3	3
RC6G0366500	3	3
RC6G0372900	3	3
RC6G0375900	3	3
RC6G0377400	3	3
RC6G0382600	3	3
RC6G0386300	3	3
RC6G0394800	3	3
RC6G0407800	3	3
RC6G0411100	3	3
RC6G0418300	3	3
RC6G0433600	3	3
RC6G0435500	3	3
RC6G0443600	3	3
RC6G0450800	3	3
RC6G0460000	3	3
RC6G0462100	3	3
RC6G0463900	3	3
RC6G0466600	3	3
RC6G0471100	3	3
RC6G0477700	3	3
RC6G0488900	3	3
RC6G0489100	3	3
RC6G0489600	3	3
RC6G0493700	3	3
RC6G0498000	3	3
RC6G0503900	3	3
RC6G0508000	3	3
RC6G0521000	3	3
RC6G0526000	3	3
RC6G0527000	3	3
RC6G0536500	3	3
RC6G0554200	3	3
RC6G0560500	3	3
RC6G0565700	3	3
RC6G0566000	3	3
RC6G0572300	3	3
RC6G0573800	3	3
RC6G0576400	3	3
RC6G0585100	3	3
RC6G0589300	3	3
RC6G0591300	3	3
RC6G0597400	3	3
RC6G0600900	3	3
RC7G0003000	3	3
RC7G0004200	3	3
RC7G0009300	3	3
RC7G0010400	3	3
RC7G0017600	3	3
RC7G0025000	3	3
RC7G0026800	3	3
RC7G0030600	3	3
RC7G0034400	3	3
RC7G0034600	3	3
RC7G0040200	3	3
RC7G0059300	3	3
RC7G0061000	3	3
RC7G0061600	3	3
RC7G0071000	3	3
RC7G0071100	3	3
RC7G0073600	3	3
RC7G0087100	3	3
RC7G0089600	3	3
RC7G0099400	3	3
RC7G0110200	3	3
RC7G0114000	3	3
RC7G0124800	3	3
RC7G0128300	3	3
RC7G0128800	3	3
RC7G0129300	3	3
RC7G0129700	3	3
RC7G0134700	3	3
RC7G0147200	3	3
RC7G0149500	3	3
RC7G0154800	3	3
RC7G0156800	3	3
RC7G0164400	3	3
RC7G0166200	3	3
RC7G0173700	3	3
RC7G0179800	3	3
RC7G0186900	3	3
RC7G0208500	3	3
RC7G0209000	3	3
RC7G0222700	3	3
RC7G0241900	3	3
RC7G0253200	3	3
RC7G0256500	3	3
RC7G0285300	3	3
RC7G0294300	3	3
RC7G0315600	3	3
RC7G0326300	3	3
RC7G0330400	3	3
RC7G0338600	3	3
RC7G0338800	3	3
RC7G0347300	3	3
RC7G0350000	3	3
RC7G0356000	3	3
RC7G0364800	3	3
RC7G0387300	3	3
RC7G0390200	3	3
RC7G0438900	3	3
RC7G0447700	3	3
RC7G0462000	3	3
RC7G0490400	3	3
RC7G0491900	3	3
RC7G0514400	3	3
RC7G0515800	3	3
RC7G0529000	3	3
RC7G0534600	3	3
RC7G0562700	3	3
RC7G0564200	3	3
RC7G0568100	3	3
RC7G0575300	3	3
RC5G0463100	3	3
RC5G0530400	3	3
RC6G0106600	3	3
RC6G0498600	3	3
RC0G0000900	2	2
RC0G0006700	2	2
RC0G0007700	2	2
RC0G0007900	2	2
RC0G0012300	2	2
RC0G0019500	2	2
RC0G0027600	2	2
RC0G0032100	2	2
RC0G0046300	2	2
RC0G0046800	2	2
RC0G0068400	2	2
RC0G0070500	2	2
RC0G0084400	2	2
RC0G0085200	2	2
RC0G0091500	2	2
RC0G0095300	2	2
RC0G0098700	2	2
RC0G0104600	2	2
RC0G0115700	2	2
RC0G0134200	2	2
RC0G0136600	2	2
RC0G0142000	2	2
RC0G0142100	2	2
RC0G0144200	2	2
RC0G0164600	2	2
RC0G0172600	2	2
RC0G0174700	2	2
RC0G0178800	2	2
RC0G0182000	2	2
RC0G0204400	2	2
RC0G0206700	2	2
RC0G0211400	2	2
RC1G0226200	2	2
RC2G0489800	2	2
RC0G0230500	2	2
RC0G0261300	2	2
RC0G0283700	2	2
RC1G0023800	2	2
RC1G0047100	2	2
RC1G0051100	2	2
RC1G0061100	2	2
RC1G0069500	2	2
RC1G0099300	2	2
RC1G0108400	2	2
RC1G0119900	2	2
RC1G0121800	2	2
RC1G0127100	2	2
RC1G0141300	2	2
RC6G0282500	2	2
RC1G0170700	2	2
RC1G0203700	2	2
RC1G0222800	2	2
RC1G0224800	2	2
RC1G0237800	2	2
RC1G0283100	2	2
RC1G0292600	2	2
RC1G0301000	2	2
RC1G0311300	2	2
RC1G0312100	2	2
RC1G0315900	2	2
RC1G0323100	2	2
RC1G0323900	2	2
RC1G0333000	2	2
RC1G0341900	2	2
RC1G0355000	2	2
RC1G0355200	2	2
RC1G0362900	2	2
RC1G0376700	2	2
RC1G0377500	2	2
RC1G0383400	2	2
RC1G0387800	2	2
RC1G0390700	2	2
RC1G0390800	2	2
RC1G0392500	2	2
RC1G0395100	2	2
RC1G0401000	2	2
RC1G0407200	2	2
RC1G0408400	2	2
RC1G0414300	2	2
RC1G0424300	2	2
RC1G0426500	2	2
RC1G0428900	2	2
RC1G0429600	2	2
RC1G0438500	2	2
RC1G0456900	2	2
RC1G0457500	2	2
RC1G0457600	2	2
RC1G0463700	2	2
RC1G0464700	2	2
RC1G0469500	2	2
RC1G0470200	2	2
RC1G0470300	2	2
RC1G0472000	2	2
RC1G0472100	2	2
RC1G0476200	2	2
RC1G0492600	2	2
RC1G0493800	2	2
RC1G0494300	2	2
RC1G0496000	2	2
RC1G0497000	2	2
RC1G0514000	2	2
RC1G0515400	2	2
RC1G0515800	2	2
RC3G0233100	2	2
RC1G0549000	2	2
RC1G0550800	2	2
RC1G0554800	2	2
RC1G0561000	2	2
RC1G0565100	2	2
RC1G0566600	2	2
RC1G0567900	2	2
RC1G0570100	2	2
RC1G0573200	2	2
RC1G0581800	2	2
RC1G0581900	2	2
RC1G0587500	2	2
RC1G0590400	2	2
RC1G0594800	2	2
RC1G0596800	2	2
RC2G0000500	2	2
RC2G0001300	2	2
RC2G0008500	2	2
RC2G0010900	2	2
RC2G0011500	2	2
RC2G0012900	2	2
RC2G0013200	2	2
RC2G0013700	2	2
RC2G0022000	2	2
RC2G0025400	2	2
RC2G0034500	2	2
RC2G0036500	2	2
RC2G0043500	2	2
RC2G0047300	2	2
RC2G0049800	2	2
RC2G0054600	2	2
RC2G0056700	2	2
RC2G0059300	2	2
RC2G0059500	2	2
RC2G0061400	2	2
RC2G0063100	2	2
RC2G0063600	2	2
RC2G0066000	2	2
RC2G0068700	2	2
RC2G0071300	2	2
RC2G0082500	2	2
RC2G0083300	2	2
RC2G0084000	2	2
RC2G0088800	2	2
RC2G0090100	2	2
RC2G0090500	2	2
RC2G0091500	2	2
RC2G0092400	2	2
RC2G0099200	2	2
RC2G0105700	2	2
RC2G0111600	2	2
RC2G0113400	2	2
RC2G0115200	2	2
RC2G0116800	2	2
RC2G0119600	2	2
RC2G0127000	2	2
RC2G0127900	2	2
RC2G0134100	2	2
RC2G0134900	2	2
RC2G0136300	2	2
RC2G0136700	2	2
RC2G0136900	2	2
RC2G0137300	2	2
RC2G0137700	2	2
RC2G0144000	2	2
RC2G0146800	2	2
RC2G0150500	2	2
RC2G0151900	2	2
RC2G0162000	2	2
RC2G0166200	2	2
RC2G0167800	2	2
RC2G0168000	2	2
RC2G0169700	2	2
RC2G0172200	2	2
RC2G0178000	2	2
RC2G0179800	2	2
RC2G0186000	2	2
RC2G0199400	2	2
RC2G0201600	2	2
RC2G0206000	2	2
RC2G0213900	2	2
RC2G0230900	2	2
RC2G0241900	2	2
RC2G0248200	2	2
RC2G0249600	2	2
RC2G0250400	2	2
RC2G0250800	2	2
RC2G0251200	2	2
RC2G0252700	2	2
RC2G0253600	2	2
RC2G0254000	2	2
RC2G0267000	2	2
RC2G0271200	2	2
RC2G0276100	2	2
RC2G0279100	2	2
RC2G0279400	2	2
RC2G0286500	2	2
RC2G0290600	2	2
RC2G0305000	2	2
RC2G0306300	2	2
RC2G0318400	2	2
RC2G0320000	2	2
RC2G0326500	2	2
RC2G0331900	2	2
RC2G0348100	2	2
RC2G0353900	2	2
RC2G0361400	2	2
RC2G0362600	2	2
RC2G0373800	2	2
RC2G0374900	2	2
RC2G0380600	2	2
RC2G0381100	2	2
RC2G0382800	2	2
RC2G0383700	2	2
RC2G0385900	2	2
RC2G0387500	2	2
RC2G0412700	2	2
RC2G0441300	2	2
RC2G0444200	2	2
RC2G0453100	2	2
RC2G0472500	2	2
RC2G0473500	2	2
RC2G0485700	2	2
RC2G0487600	2	2
RC2G0488000	2	2
RC4G0067700	2	2
RC2G0495800	2	2
RC2G0496900	2	2
RC2G0507300	2	2
RC2G0509500	2	2
RC2G0540400	2	2
RC2G0547500	2	2
RC2G0549500	2	2
RC2G0550400	2	2
RC2G0577100	2	2
RC2G0583100	2	2
RC2G0583300	2	2
RC2G0599100	2	2
RC2G0601000	2	2
RC2G0601700	2	2
RC2G0604700	2	2
RC2G0607200	2	2
RC2G0611100	2	2
RC2G0612200	2	2
RC2G0612800	2	2
RC2G0616000	2	2
RC2G0624600	2	2
RC2G0630000	2	2
RC2G0631000	2	2
RC2G0651300	2	2
RC2G0652300	2	2
RC2G0653900	2	2
RC2G0662600	2	2
RC2G0679400	2	2
RC2G0680100	2	2
RC2G0689200	2	2
RC3G0006200	2	2
RC3G0019100	2	2
RC3G0019500	2	2
RC3G0026100	2	2
RC3G0043400	2	2
RC3G0050400	2	2
RC3G0071700	2	2
RC3G0073500	2	2
RC3G0073600	2	2
RC3G0078400	2	2
RC3G0083700	2	2
RC3G0084500	2	2
RC3G0091300	2	2
RC3G0096900	2	2
RC3G0097300	2	2
RC3G0106600	2	2
RC3G0107000	2	2
RC3G0112500	2	2
RC3G0120600	2	2
RC3G0122500	2	2
RC3G0135400	2	2
RC3G0138300	2	2
RC3G0143700	2	2
RC3G0144100	2	2
RC3G0152600	2	2
RC3G0164500	2	2
RC3G0166000	2	2
RC3G0167800	2	2
RC3G0171400	2	2
RC3G0171700	2	2
RC3G0176300	2	2
RC3G0182100	2	2
RC3G0182400	2	2
RC3G0185300	2	2
RC3G0191400	2	2
RC5G0507500	2	2
RC3G0230500	2	2
RC3G0234100	2	2
RC3G0237800	2	2
RC3G0241200	2	2
RC3G0244700	2	2
RC3G0245800	2	2
RC3G0247500	2	2
RC3G0254000	2	2
RC3G0255100	2	2
RC3G0259900	2	2
RC3G0270700	2	2
RC3G0275100	2	2
RC3G0281600	2	2
RC3G0283000	2	2
RC3G0284800	2	2
RC3G0290800	2	2
RC3G0292600	2	2
RC3G0293000	2	2
RC3G0293800	2	2
RC3G0298900	2	2
RC3G0303100	2	2
RC3G0304600	2	2
RC3G0306700	2	2
RC3G0308700	2	2
RC3G0311700	2	2
RC3G0312000	2	2
RC3G0314700	2	2
RC3G0317400	2	2
RC3G0318000	2	2
RC3G0322600	2	2
RC3G0324800	2	2
RC3G0328100	2	2
RC3G0332000	2	2
RC3G0332500	2	2
RC3G0339100	2	2
RC3G0341900	2	2
RC3G0352900	2	2
RC3G0353600	2	2
RC3G0362800	2	2
RC3G0364200	2	2
RC3G0366000	2	2
RC3G0368600	2	2
RC3G0375800	2	2
RC3G0383700	2	2
RC3G0388500	2	2
RC3G0391200	2	2
RC3G0395700	2	2
RC3G0400300	2	2
RC3G0401000	2	2
RC3G0404200	2	2
RC3G0412100	2	2
RC3G0420100	2	2
RC4G0013100	2	2
RC4G0029100	2	2
RC4G0036700	2	2
RC4G0065000	2	2
RC4G0067300	2	2
RC4G0068800	2	2
RC4G0069300	2	2
RC4G0074700	2	2
RC4G0076500	2	2
RC4G0083400	2	2
RC4G0084500	2	2
RC4G0087000	2	2
RC4G0087700	2	2
RC4G0099300	2	2
RC4G0118000	2	2
RC4G0144300	2	2
RC4G0157000	2	2
RC4G0157100	2	2
RC4G0165400	2	2
RC4G0168200	2	2
RC4G0174500	2	2
RC4G0176700	2	2
RC7G0532000	2	2
RC4G0210200	2	2
RC4G0213100	2	2
RC4G0218500	2	2
RC4G0218600	2	2
RC4G0226200	2	2
RC4G0231600	2	2
RC4G0235400	2	2
RC4G0251100	2	2
RC4G0253900	2	2
RC4G0257200	2	2
RC4G0260400	2	2
RC4G0267800	2	2
RC4G0271400	2	2
RC4G0279100	2	2
RC4G0284600	2	2
RC4G0292300	2	2
RC4G0296700	2	2
RC4G0308500	2	2
RC4G0312600	2	2
RC4G0317100	2	2
RC4G0406800	2	2
RC4G0320700	2	2
RC4G0321500	2	2
RC4G0327300	2	2
RC4G0332200	2	2
RC4G0335900	2	2
RC4G0337400	2	2
RC4G0338000	2	2
RC4G0351600	2	2
RC4G0352000	2	2
RC4G0357400	2	2
RC4G0373500	2	2
RC4G0381200	2	2
RC4G0383000	2	2
RC4G0386200	2	2
RC4G0387400	2	2
RC4G0387900	2	2
RC4G0399500	2	2
RC4G0399800	2	2
RC4G0402600	2	2
RC4G0407100	2	2
RC4G0412100	2	2
RC4G0415200	2	2
RC4G0425900	2	2
RC4G0426900	2	2
RC4G0429500	2	2
RC4G0439900	2	2
RC4G0444600	2	2
RC4G0454100	2	2
RC4G0465400	2	2
RC4G0467900	2	2
RC4G0468300	2	2
RC4G0470400	2	2
RC4G0471100	2	2
RC4G0471400	2	2
RC4G0476600	2	2
RC4G0479000	2	2
RC4G0480500	2	2
RC4G0489300	2	2
RC4G0493600	2	2
RC4G0496200	2	2
RC4G0498800	2	2
RC4G0500100	2	2
RC5G0001900	2	2
RC5G0002900	2	2
RC5G0003600	2	2
RC5G0008700	2	2
RC5G0013400	2	2
RC5G0029700	2	2
RC5G0034500	2	2
RC5G0045000	2	2
RC5G0047900	2	2
RC5G0054400	2	2
RC5G0061000	2	2
RC5G0068500	2	2
RC5G0073300	2	2
RC5G0073400	2	2
RC5G0074200	2	2
RC5G0078000	2	2
RC5G0081600	2	2
RC5G0098800	2	2
RC5G0104300	2	2
RC5G0105600	2	2
RC5G0109400	2	2
RC5G0110600	2	2
RC5G0112500	2	2
RC5G0116600	2	2
RC5G0126800	2	2
RC5G0143500	2	2
RC5G0148000	2	2
RC5G0151900	2	2
RC5G0178700	2	2
RC5G0183100	2	2
RC5G0186300	2	2
RC5G0188700	2	2
RC5G0194100	2	2
RC5G0210100	2	2
RC5G0239000	2	2
RC5G0277200	2	2
RC5G0278100	2	2
RC5G0279300	2	2
RC5G0280300	2	2
RC5G0294500	2	2
RC5G0299000	2	2
RC5G0299300	2	2
RC5G0301800	2	2
RC5G0304400	2	2
RC5G0333300	2	2
RC5G0335900	2	2
RC5G0344100	2	2
RC5G0344600	2	2
RC5G0345300	2	2
RC5G0347000	2	2
RC5G0360000	2	2
RC5G0364000	2	2
RC5G0376500	2	2
RC5G0379700	2	2
RC5G0379800	2	2
RC5G0381500	2	2
RC5G0390500	2	2
RC5G0399800	2	2
RC5G0410300	2	2
RC5G0427800	2	2
RC5G0429200	2	2
RC5G0430700	2	2
RC5G0433100	2	2
RC5G0437500	2	2
RC5G0439700	2	2
RC5G0448500	2	2
RC5G0465600	2	2
RC5G0466500	2	2
RC5G0471900	2	2
RC5G0486200	2	2
RC5G0501900	2	2
RC5G0503200	2	2
RC5G0509400	2	2
RC5G0514100	2	2
RC5G0516200	2	2
RC5G0519800	2	2
RC5G0523400	2	2
RC5G0532700	2	2
RC5G0554700	2	2
RC5G0560900	2	2
RC5G0561500	2	2
RC5G0565800	2	2
RC5G0570700	2	2
RC5G0599800	2	2
RC5G0611300	2	2
RC5G0618300	2	2
RC5G0629200	2	2
RC5G0629700	2	2
RC5G0630100	2	2
RC5G0639900	2	2
RC5G0641500	2	2
RC5G0643100	2	2
RC5G0649500	2	2
RC5G0655400	2	2
RC5G0655500	2	2
RC5G0656400	2	2
RC5G0657100	2	2
RC5G0677300	2	2
RC5G0707900	2	2
RC5G0713000	2	2
RC5G0718900	2	2
RC5G0722000	2	2
RC5G0731400	2	2
RC5G0737600	2	2
RC5G0739000	2	2
RC6G0004000	2	2
RC6G0004400	2	2
RC6G0005200	2	2
RC6G0021100	2	2
RC6G0069400	2	2
RC6G0080000	2	2
RC6G0107500	2	2
RC6G0115200	2	2
RC6G0117100	2	2
RC6G0118600	2	2
RC6G0124300	2	2
RC6G0132000	2	2
RC6G0165700	2	2
RC6G0185900	2	2
RC6G0187400	2	2
RC6G0199000	2	2
RC6G0213500	2	2
RC6G0216600	2	2
RC6G0216800	2	2
[truncated: 2,066 more rows]
