# Supplementary material for: Integrated proteomic analysis reveals interactions between phosphorylation and ubiquitination in rose response to Botrytis infection
Source: Hortic Res. 2023 Nov 14;11(1):uhad238. doi: 10.1093/hr/uhad238 (PMC10782497; doi:10.1093/hr/uhad238)
Supplement: Web_Material_uhad238 [file web_material_uhad238.zip › Supplemental Table S6.xlsx]

## Sheet: Table S6
Supplemental Table S6 A list of identified 77 phosphorylation motifs in the phosphoproteome.
Phosphorylation motif	Number of phosphorylation sites containing the motif	Whether the motif is a novel motif that is not observed previously in plants?
......SP.....	745	No
.....GS......	552	No
....P.SP.....	422	No
...S..S......	391	No
......TP.....	381	No
......S.E....	347	No
......S.D....	277	No
......SD.E...	276	No
...RS.S......	273	No
...D..S......	256	No
......SF.....	248	No
......SP.R...	242	No
...R..S......	241	No
.L.R..S......	239	No
......S.R....	235	No
......SPR....	227	No
...E..S......	217	Yes
...R..SP.....	213	No
....S.S......	203	No
......SPK....	196	No
....S.SP.....	187	No
...K..S......	186	No
...G..SP.....	177	No
......SP..S..	171	Yes
......S.S....	156	No
......SP....R	153	No
....P.TP.....	136	No
......S....P.	130	Yes
......SP.K...	125	No
......SE.E...	117	No
....R.S......	114	No
......SG.....	113	No
......SP...R.	112	Yes
R..S..S......	108	No
...KS.S......	102	No
.....GS..G...	102	Yes
...R..SF.....	101	No
......S.G....	97	No
......S.ED...	88	Yes
...RT.S......	86	No
...R..S.S....	84	Yes
...R..T......	84	No
.L.K..S......	80	No
.....GSP.....	77	No
.....GS..D...	75	Yes
......SD.D...	73	No
...R..SG.....	70	Yes
.....DS.G....	68	Yes
......S.DD...	68	No
....S.S.G....	66	Yes
......SG.E...	65	Yes
...HS.S......	63	Yes
......SD.G...	62	Yes
...R..S.D....	58	No
......TPR....	57	No
..R...S.P....	52	Yes
......S.P..P.	52	Yes
......SD.S...	53	Yes
...H..S......	50	Yes
......SE.D...	48	No
.....DS.E....	47	Yes
......SFR....	47	Yes
......S.DE...	46	No
......SDD....	45	No
...R..S.E....	44	Yes
......SD.DD..	43	Yes
...R..S.G....	42	No
......SSP....	35	Yes
......SGP....	36	No
......SDDD...	34	Yes
.....HS.S....	33	Yes
.....DSE.E...	33	No
......TD.E...	33	Yes
......TSP....	28	Yes
.M.RS.S......	27	Yes
...KS.SF.....	25	No
....P.TPR....	25	Yes
