# Supplementary material for: Integrated proteomic analysis reveals interactions between phosphorylation and ubiquitination in rose response to Botrytis infection
Source: Hortic Res. 2023 Nov 14;11(1):uhad238. doi: 10.1093/hr/uhad238 (PMC10782497; doi:10.1093/hr/uhad238)
Supplement: Web_Material_uhad238 [file web_material_uhad238.zip › Supplemental Table S7.xlsx]

## Sheet: Table S7
Supplemental Table S7 A list of differentially phosphorylated sites in the phosphoproteome analysis.
Protein accession	Position	Amino acid	IP/CK Ratio	IP/CK P value	Regulated Type	Protein description	Gene name	Localization probability	PEP	Score	Charge	Modified sequence	Mass error [ppm]	IP_1	IP_2	IP_3	CK_1	CK_2	CK_3	Subcellular localization	KEGG KO No.	KEGG Gene	KEGG pathway	Biological Process	Cellular Component	Molecular Function	Pfam ID	Domain description	KOG category	KOG NO.	KOG description
RC0G0006700	14	S	2.014	8.57382e-05	Up	Putative acetyl-CoA C-acetyltransferase	--	0.999776	7.76288e-72	254.16	2	APVAAEACADSIS(1)PR	-0.96349	1.266	1.319	1.445	0.671	0.686	0.644	cytoplasm	K00626	E2.3.1.9, atoB; acetyl-CoA C-acetyltransferase [EC:2.3.1.9]	map00071 Fatty acid degradation; map00072 Synthesis and degradation of ketone bodies; map00280 Valine, leucine and isoleucine degradation; map00310 Lysine degradation; map00380 Tryptophan metabolism; map00620 Pyruvate metabolism; map00630 Glyoxylate and dicarboxylate metabolism; map00640 Propanoate metabolism; map00650 Butanoate metabolism; map00900 Terpenoid backbone biosynthesis; map01100 Metab…	GO:0000003 reproduction; GO:0000902 cell morphogenesis; GO:0000904 cell morphogenesis involved in differentiation; GO:0003006 developmental process involved in reproduction; GO:0006082 organic acid metabolic process; GO:0006629 lipid metabolic process; GO:0006631 fatty acid metabolic process; GO:0006635 fatty acid beta-oxidation; GO:0008152 metabolic process; GO:0008202 steroid metabolic process;…	GO:0005622 intracellular; GO:0005623 cell; GO:0005737 cytoplasm; GO:0005777 peroxisome; GO:0005829 cytosol; GO:0005886 plasma membrane; GO:0016020 membrane; GO:0042579 microbody; GO:0043226 organelle; GO:0043227 membrane-bounded organelle; GO:0043229 intracellular organelle; GO:0043231 intracellular membrane-bounded organelle; GO:0071944 cell periphery;	GO:0003824 catalytic activity; GO:0003985 acetyl-CoA C-acetyltransferase activity; GO:0003988 acetyl-CoA C-acyltransferase activity; GO:0016407 acetyltransferase activity; GO:0016408 C-acyltransferase activity; GO:0016453 C-acetyltransferase activity; GO:0016740 transferase activity; GO:0016746 transferase activity, transferring acyl groups; GO:0016747 transferase activity, transferring acyl grou…	PF00108; PF02803	Thiolase, N-terminal domain; Thiolase, C-terminal domain	I	KOG1390	Acetyl-CoA acetyltransferase
RC0G0012900	576	S	0.646	0.0204255	Down	Putative transcription factor WD40-like family	--	0.983526	0.000780086	117.21	2	AS(0.016)S(0.984)EAWDAGDR	4.0775	0.718	0.886	0.795	1.194	1.469	1.048	nucleus	K14300	NUP133; nuclear pore complex protein Nup133	map03013 RNA transport	GO:0000972 transcription-dependent tethering of RNA polymerase II gene DNA at nuclear periphery; GO:0006325 chromatin organization; GO:0006355 regulation of transcription, DNA-templated; GO:0006403 RNA localization; GO:0006405 RNA export from nucleus; GO:0006606 protein import into nucleus; GO:0006810 transport; GO:0006886 intracellular protein transport; GO:0006913 nucleocytoplasmic transport; G…	GO:0005622 intracellular; GO:0005623 cell; GO:0005634 nucleus; GO:0005635 nuclear envelope; GO:0005643 nuclear pore; GO:0005737 cytoplasm; GO:0009507 chloroplast; GO:0009536 plastid; GO:0012505 endomembrane system; GO:0031080 nuclear pore outer ring; GO:0031967 organelle envelope; GO:0031975 envelope; GO:0032991 protein-containing complex; GO:0043226 organelle; GO:0043227 membrane-bounded organel…	GO:0005198 structural molecule activity; GO:0017056 structural constituent of nuclear pore;	PF08801	Nup133 N terminal like
RC0G0015600	452	S	1.853	0.0213543	Up	Putative DAZ-associated protein 1, RNA recognition motif 2	--	0.999674	9.71175e-177	316.51	3	SSNS(1)ERDGPGPFGYGLGSAASDVSAK	-0.53506	1.766	1.118	1.275	0.736	0.876	0.633	chloroplast	K14411	MSI; RNA-binding protein Musashi	map03015 mRNA surveillance pathway			GO:0003676 nucleic acid binding; GO:0003723 RNA binding; GO:0005488 binding; GO:0097159 organic cyclic compound binding; GO:1901363 heterocyclic compound binding;	PF00076	RNA recognition motif. (a.k.a. RRM, RBD, or RNP domain)	A	KOG4205	RNA-binding protein musashi/mRNA cleavage and polyadenylation factor I complex, subunit HRP1
RC0G0021100	206	S	1.515	1.82554e-05	Up	Putative transcription factor bZIP family	--	0.999998	1.60243e-76	280.87	2	HQHSQS(1)MDGSTTIK	-0.74535	1.178	1.228	1.243	0.795	0.801	0.812	nucleus				GO:0006355 regulation of transcription, DNA-templated; GO:0009889 regulation of biosynthetic process; GO:0010468 regulation of gene expression; GO:0010556 regulation of macromolecule biosynthetic process; GO:0019219 regulation of nucleobase-containing compound metabolic process; GO:0019222 regulation of metabolic process; GO:0031323 regulation of cellular metabolic process; GO:0031326 regulation …	GO:0005622 intracellular; GO:0005623 cell; GO:0005634 nucleus; GO:0005737 cytoplasm; GO:0005829 cytosol; GO:0043226 organelle; GO:0043227 membrane-bounded organelle; GO:0043229 intracellular organelle; GO:0043231 intracellular membrane-bounded organelle;	GO:0003700 DNA-binding transcription factor activity; GO:0140110 transcription regulator activity;
RC0G0025700	413	S	0.54	0.000688552	Down	Putative transcription factor C3H family	--	1	1.49622e-52	245.78	2	VPEES(1)PER	0.17304	0.631	0.762	0.69	1.265	1.217	1.373	nucleus						GO:0003676 nucleic acid binding; GO:0003723 RNA binding; GO:0003729 mRNA binding; GO:0005488 binding; GO:0097159 organic cyclic compound binding; GO:1901363 heterocyclic compound binding;			S	KOG1677	CCCH-type Zn-finger protein
RC0G0026300	153	S	1.647	0.000702671	Up	1-aminocyclopropane-1-carboxylate oxidase	--	0.949889	1.26126e-06	139.94	2	VFYGSQGS(0.95)PT(0.044)FGT(0.006)K	1.7516	1.276	1.27	1.132	0.703	0.736	0.794	cytoplasm	K05933	E1.14.17.4; aminocyclopropanecarboxylate oxidase [EC:1.14.17.4]	map00270 Cysteine and methionine metabolism; map01100 Metabolic pathways; map01110 Biosynthesis of secondary metabolites	GO:0000302 response to reactive oxygen species; GO:0001101 response to acid chemical; GO:0006950 response to stress; GO:0006970 response to osmotic stress; GO:0006979 response to oxidative stress; GO:0008152 metabolic process; GO:0009058 biosynthetic process; GO:0009593 detection of chemical stimulus; GO:0009605 response to external stimulus; GO:0009607 response to biotic stimulus; GO:0009620 res…	GO:0005618 cell wall; GO:0005622 intracellular; GO:0005623 cell; GO:0005737 cytoplasm; GO:0005783 endoplasmic reticulum; GO:0005794 Golgi apparatus; GO:0005829 cytosol; GO:0005886 plasma membrane; GO:0005911 cell-cell junction; GO:0009506 plasmodesma; GO:0012505 endomembrane system; GO:0016020 membrane; GO:0030054 cell junction; GO:0030312 external encapsulating structure; GO:0043226 organelle; G…	GO:0003824 catalytic activity; GO:0005488 binding; GO:0005507 copper ion binding; GO:0009815 1-aminocyclopropane-1-carboxylate oxidase activity; GO:0016491 oxidoreductase activity; GO:0016638 oxidoreductase activity, acting on the CH-NH2 group of donors; GO:0016641 oxidoreductase activity, acting on the CH-NH2 group of donors, oxygen as acceptor; GO:0043167 ion binding; GO:0043169 cation binding;…	PF03171	2OG-Fe(II) oxygenase superfamily	Q	KOG0143	Iron/ascorbate family oxidoreductases
RC0G0029700	158	S	0.523	4.38851e-05	Down	Serine/threonine-protein phosphatase 2A 55 kDa regulatory subunit B	--	0.973127	0.00394877	107.08	2	S(0.023)LS(0.973)S(0.004)SITR	-2.5137	0.701	0.736	0.723	1.398	1.434	1.295	extracellular	K04354	PPP2R2; serine/threonine-protein phosphatase 2A regulatory subunit B	map03015 mRNA surveillance pathway	GO:0000278 mitotic cell cycle; GO:0006464 cellular protein modification process; GO:0006470 protein dephosphorylation; GO:0006793 phosphorus metabolic process; GO:0006796 phosphate-containing compound metabolic process; GO:0006807 nitrogen compound metabolic process; GO:0007049 cell cycle; GO:0008152 metabolic process; GO:0009987 cellular process; GO:0010921 regulation of phosphatase activity; GO…	GO:0000159 protein phosphatase type 2A complex; GO:0005622 intracellular; GO:0005623 cell; GO:0005737 cytoplasm; GO:0005829 cytosol; GO:0008287 protein serine/threonine phosphatase complex; GO:0032991 protein-containing complex; GO:1902494 catalytic complex; GO:1903293 phosphatase complex;	GO:0019208 phosphatase regulator activity; GO:0019888 protein phosphatase regulator activity; GO:0030234 enzyme regulator activity; GO:0098772 molecular function regulator;			T	KOG1354	Serine/threonine protein phosphatase 2A, regulatory subunit
RC0G0029700	116	S	0.585	0.00896435	Down	Serine/threonine-protein phosphatase 2A 55 kDa regulatory subunit B	--	0.997199	5.94725e-09	147.72	2	VAT(0.003)GS(0.997)YSNLFR	-0.72492	0.865	0.662	0.783	1.141	1.513	1.298	extracellular	K04354	PPP2R2; serine/threonine-protein phosphatase 2A regulatory subunit B	map03015 mRNA surveillance pathway	GO:0000278 mitotic cell cycle; GO:0006464 cellular protein modification process; GO:0006470 protein dephosphorylation; GO:0006793 phosphorus metabolic process; GO:0006796 phosphate-containing compound metabolic process; GO:0006807 nitrogen compound metabolic process; GO:0007049 cell cycle; GO:0008152 metabolic process; GO:0009987 cellular process; GO:0010921 regulation of phosphatase activity; GO…	GO:0000159 protein phosphatase type 2A complex; GO:0005622 intracellular; GO:0005623 cell; GO:0005737 cytoplasm; GO:0005829 cytosol; GO:0008287 protein serine/threonine phosphatase complex; GO:0032991 protein-containing complex; GO:1902494 catalytic complex; GO:1903293 phosphatase complex;	GO:0019208 phosphatase regulator activity; GO:0019888 protein phosphatase regulator activity; GO:0030234 enzyme regulator activity; GO:0098772 molecular function regulator;			T	KOG1354	Serine/threonine protein phosphatase 2A, regulatory subunit
RC3G0392300	145	S	0.431	0.0111055	Down	Putative ribosomal protein S19/S15	--	0.931544	0.000285896	133.07	2	PGIGATHS(0.932)S(0.068)R	-0.98875	0.519	0.669	0.77	1.456	1.571		cytoplasm	K02958	RP-S15e, RPS15; small subunit ribosomal protein S15e	map03010 Ribosome				PF00203	Ribosomal protein S19	J	KOG0898	40S ribosomal protein S15
RC0G0095000	27	S	2.031	0.00432427	Up	Phospholipid-transporting ATPase	--	1	2.08888e-11	136.7	3	GNES(1)GAPHPIQGPGYSR	0.11085	1.47	1.48	1.077	0.586	0.709	0.688	plasma membrane	K01530	E7.6.2.1; phospholipid-translocating ATPase [EC:7.6.2.1]		GO:0000003 reproduction; GO:0000902 cell morphogenesis; GO:0000904 cell morphogenesis involved in differentiation; GO:0003006 developmental process involved in reproduction; GO:0006810 transport; GO:0006811 ion transport; GO:0006820 anion transport; GO:0006869 lipid transport; GO:0006900 vesicle budding from membrane; GO:0006950 response to stress; GO:0006996 organelle organization; GO:0009266 re…	GO:0005622 intracellular; GO:0005623 cell; GO:0005737 cytoplasm; GO:0005794 Golgi apparatus; GO:0005802 trans-Golgi network; GO:0005886 plasma membrane; GO:0012505 endomembrane system; GO:0016020 membrane; GO:0031984 organelle subcompartment; GO:0043226 organelle; GO:0043227 membrane-bounded organelle; GO:0043229 intracellular organelle; GO:0043231 intracellular membrane-bounded organelle; GO:007…	GO:0003824 catalytic activity; GO:0005215 transporter activity; GO:0005319 lipid transporter activity; GO:0005488 binding; GO:0005548 phospholipid transporter activity; GO:0008270 zinc ion binding; GO:0016462 pyrophosphatase activity; GO:0016787 hydrolase activity; GO:0016817 hydrolase activity, acting on acid anhydrides; GO:0016818 hydrolase activity, acting on acid anhydrides, in phosphorus-con…			P	KOG0206	P-type ATPase
RC0G0101400	512	S	0.618	0.00104764	Down	Putative LsmAD domain, ataxin-2, ataxin 2, SM domain-containing protein	--	1	5.15436e-40	230.5	2	GLS(1)PSS(0.028)S(0.972)LGSLSSEK	0.34549	0.759	0.69	0.837	1.207	1.257	1.237	nucleus				GO:0006996 organelle organization; GO:0009987 cellular process; GO:0010603 regulation of cytoplasmic mRNA processing body assembly; GO:0016043 cellular component organization; GO:0022607 cellular component assembly; GO:0022613 ribonucleoprotein complex biogenesis; GO:0022618 ribonucleoprotein complex assembly; GO:0033043 regulation of organelle organization; GO:0034063 stress granule assembly; GO…	GO:0005622 intracellular; GO:0005623 cell; GO:0005737 cytoplasm; GO:0010494 cytoplasmic stress granule; GO:0032991 protein-containing complex; GO:0035770 ribonucleoprotein granule; GO:0036464 cytoplasmic ribonucleoprotein granule; GO:0043226 organelle; GO:0043228 non-membrane-bounded organelle; GO:0043229 intracellular organelle; GO:0043232 intracellular non-membrane-bounded organelle; GO:1990904…	GO:0003676 nucleic acid binding; GO:0003723 RNA binding; GO:0003729 mRNA binding; GO:0005488 binding; GO:0097159 organic cyclic compound binding; GO:1901363 heterocyclic compound binding;	PF14438; PF06741	SM domain found in Ataxin-2; LsmAD domain	A	KOG2375	Protein interacting with poly(A)-binding protein
RC0G0107300	382	S	0.515	0.00470596	Down	Non-specific serine/threonine protein kinase	--	1	2.06453e-183	307.25	2	S(1)YIDMSAEVIEVAPAHCVVEISR	1.4544	0.777	0.674	0.565	1.426	1.363	1.126	nucleus	K07198	PRKAA, AMPK; 5'-AMP-activated protein kinase, catalytic alpha subunit [EC:2.7.11.11]		GO:0006464 cellular protein modification process; GO:0006468 protein phosphorylation; GO:0006793 phosphorus metabolic process; GO:0006796 phosphate-containing compound metabolic process; GO:0006807 nitrogen compound metabolic process; GO:0006950 response to stress; GO:0006970 response to osmotic stress; GO:0007154 cell communication; GO:0007165 signal transduction; GO:0008152 metabolic process; G…	GO:0000325 plant-type vacuole; GO:0005622 intracellular; GO:0005623 cell; GO:0005634 nucleus; GO:0005737 cytoplasm; GO:0005773 vacuole; GO:0005774 vacuolar membrane; GO:0005829 cytosol; GO:0009705 plant-type vacuole membrane; GO:0016020 membrane; GO:0031090 organelle membrane; GO:0043226 organelle; GO:0043227 membrane-bounded organelle; GO:0043229 intracellular organelle; GO:0043231 intracellular…	GO:0003824 catalytic activity; GO:0004672 protein kinase activity; GO:0004674 protein serine/threonine kinase activity; GO:0016301 kinase activity; GO:0016740 transferase activity; GO:0016772 transferase activity, transferring phosphorus-containing groups; GO:0016773 phosphotransferase activity, alcohol group as acceptor; GO:0140096 catalytic activity, acting on a protein;	PF00069; PF03822	Protein kinase domain; NAF domain	T	KOG0583	Serine/threonine protein kinase
RC0G0114600	1568	S	0.557	0.0259866	Down	Putative nucleoprotein TPR/MLP1	--	0.999998	3.73671e-109	170.73	3	AS(0.648)PS(0.352)RVDDEDLAGASVVDVSEVNS(1)PEVLNEEK	1.9586	0.694	0.703		1.015	1.47	1.279	nucleus	K09291	TPR, MLP1, MLP2; nucleoprotein TPR	map03013 RNA transport	GO:0000003 reproduction; GO:0000075 cell cycle checkpoint; GO:0000278 mitotic cell cycle; GO:0003006 developmental process involved in reproduction; GO:0006403 RNA localization; GO:0006405 RNA export from nucleus; GO:0006406 mRNA export from nucleus; GO:0006611 protein export from nucleus; GO:0006810 transport; GO:0006886 intracellular protein transport; GO:0006913 nucleocytoplasmic transport; GO…	GO:0005622 intracellular; GO:0005623 cell; GO:0005634 nucleus; GO:0005635 nuclear envelope; GO:0005643 nuclear pore; GO:0005730 nucleolus; GO:0005737 cytoplasm; GO:0005829 cytosol; GO:0005911 cell-cell junction; GO:0009506 plasmodesma; GO:0009507 chloroplast; GO:0009536 plastid; GO:0012505 endomembrane system; GO:0030054 cell junction; GO:0031967 organelle envelope; GO:0031974 membrane-enclosed l…				S	KOG4674	Uncharacterized conserved coiled-coil protein
RC0G0115700	133	S	0.626	0.0196287	Down	Putative small heat shock protein HSP20	--	1	0.000154646	126.32	2	EVEIS(1)GDEEHVSK	-4.579	0.713		0.669	1.059	1.271	0.983	chloroplast	K13993	HSP20; HSP20 family protein	map04141 Protein processing in endoplasmic reticulum						O	KOG0710	Molecular chaperone (small heat-shock protein Hsp26/Hsp42)
RC0G0122300	507	S	0.473	0.00575961	Down	Putative SIT4 phosphatase-associated protein family	--	0.999882	1.9928e-219	285.42	2	TRDS(1)DDEEMTDR	-2.602	0.489	0.769	0.641	1.331	1.219	1.462	plasma membrane	K15501	PPP6R3, SAPS3; serine/threonine-protein phosphatase 6 regulatory subunit 3							D	KOG2073	SAP family cell cycle dependent phosphatase-associated protein
RC0G0143000	162	S	0.527	0.00145133	Down	Exocyst subunit Exo70 family protein	--	0.988512	0.00155573	113.86	2	RGDS(0.989)S(0.011)NTSSYR	-1.9993	0.621	0.744	0.722	1.224	1.253	1.48	nucleus	K07195	EXOC7, EXO70; exocyst complex component 7		GO:0006810 transport; GO:0006887 exocytosis; GO:0009987 cellular process; GO:0016192 vesicle-mediated transport; GO:0032940 secretion by cell; GO:0046903 secretion; GO:0051179 localization; GO:0051234 establishment of localization;					U	KOG2344	Exocyst component protein and related proteins
RC0G0165200	87	S	3.203	1.12903e-05	Up	Putative stizolobate synthase	--	1	0.000471127	126.21	2	LKYPAPGS(1)PR	-1.1873	1.545	1.763	1.615	0.498	0.531	0.508	chloroplast	K15777	DOPA; 4,5-DOPA dioxygenase extradiol [EC:1.13.11.-]	map00965 Betalain biosynthesis				PF02900	Catalytic LigB subunit of aromatic ring-opening dioxygenase
RC0G0182000	4	S	2.427	0.0126627	Up	Putative oligomeric Golgi complex subunit 5 protein	--	0.984395	1.065e-05	135.21	2	AS(0.016)S(0.984)PASTASPLQR	0.010354	1.327	1.766	1.207	0.8	0.533	0.439	mitochondria	K20292	COG5; conserved oligomeric Golgi complex subunit 5							U	KOG2211	Predicted Golgi transport complex 1 protein
RC0G0184400	613	S	1.846	0.0496668	Up	Putative RNA recognition motif 2, nucleotide-binding alpha-beta plait domain-containing protein	--	0.947658	2.76288e-49	215.4	2	ATMNAGVGLPGNIS(0.999)ENGS(0.948)PS(0.053)FR	3.5732	1.523	1.265	1.214	1.076	0.523	0.569	cytoplasm							PF00076	RNA recognition motif. (a.k.a. RRM, RBD, or RNP domain)	A	KOG4660	Protein Mei2, essential for commitment to meiosis, and related proteins
RC0G0184400	391	S	1.504	0.0348826	Up	Putative RNA recognition motif 2, nucleotide-binding alpha-beta plait domain-containing protein	--	1	4.22415e-85	172.28	3	HQVGSPMT(0.044)NS(0.925)PPGT(0.031)WAQIGS(1)PIEHNQLGFSK	2.3715	1.208	1.221	1.266	0.629	0.825	1.002	cytoplasm							PF00076	RNA recognition motif. (a.k.a. RRM, RBD, or RNP domain)	A	KOG4660	Protein Mei2, essential for commitment to meiosis, and related proteins
RC0G0184400	633	S	1.613	0.00360802	Up	Putative RNA recognition motif 2, nucleotide-binding alpha-beta plait domain-containing protein	--	0.999717	3.1132e-112	263.93	3	HSPVYLGNGS(1)YTGPAATISELFADR	3.8905	1.33	1.095	1.374	0.739	0.794	0.822	cytoplasm							PF00076	RNA recognition motif. (a.k.a. RRM, RBD, or RNP domain)	A	KOG4660	Protein Mei2, essential for commitment to meiosis, and related proteins
RC0G0184400	45	S	1.566	0.0164486	Up	Putative RNA recognition motif 2, nucleotide-binding alpha-beta plait domain-containing protein	--	0.977956	1.2049e-67	187.47	3	TTEAYHASSDTSLFSS(0.022)S(0.978)LPVLPHEK	-1.0261	1.058	1.297	1.235	0.717	0.811		cytoplasm							PF00076	RNA recognition motif. (a.k.a. RRM, RBD, or RNP domain)	A	KOG4660	Protein Mei2, essential for commitment to meiosis, and related proteins
RC0G0184700	111	S	1.526	0.0224904	Up	Uncharacterized protein	--	1	1.32868e-28	116.88	4	KVQEGEVVES(1)VRDIAIDDSSVEHAK	1.8243	1.387	1.085	1.31	0.834		0.818	nucleus
RC0G0190800	13	S	0.6	0.025649	Down	Putative YTH domain-containing protein	--	0.872633	2.60911e-50	213.01	3	AANQPQGPDRT(0.127)S(0.873)EEKPAEPDSMK	-0.10215	0.675	0.759	0.941	1.306		1.333	nucleus	K20102	YTHDF; YTH domain-containing family protein					PF04146	YT521-B-like domain	S	KOG2761	START domain-containing proteins involved in steroidogenesis/phosphatidylcholine transfer
RC0G0193800	228	S	0.51	0.00762596	Down	Putative glyoxylate reductase	--	0.987719	7.14901e-08	101.8	2	GPTMIQGS(0.012)HS(0.988)PAFPLK	-1.3097	0.806	0.779	0.621		1.44	1.442	chloroplast	K18121	GLYR; glyoxylate/succinic semialdehyde reductase [EC:1.1.1.79 1.1.1.-]	map00630 Glyoxylate and dicarboxylate metabolism; map00650 Butanoate metabolism; map01100 Metabolic pathways; map01200 Carbon metabolism	GO:0006950 response to stress; GO:0006979 response to oxidative stress; GO:0008152 metabolic process; GO:0050896 response to stimulus; GO:0055114 oxidation-reduction process;	GO:0005622 intracellular; GO:0005623 cell; GO:0005737 cytoplasm; GO:0005829 cytosol;	GO:0003824 catalytic activity; GO:0003858 3-hydroxybutyrate dehydrogenase activity; GO:0005488 binding; GO:0005515 protein binding; GO:0016491 oxidoreductase activity; GO:0016614 oxidoreductase activity, acting on CH-OH group of donors; GO:0016616 oxidoreductase activity, acting on the CH-OH group of donors, NAD or NADP as acceptor; GO:0035064 methylated histone binding; GO:0042393 histone bindin…	PF03446	NAD binding domain of 6-phosphogluconate dehydrogenase	I	KOG0409	Predicted dehydrogenase
RC0G0200500	187	S	0.435	0.0087566	Down	Putative transcription factor C2H2 family	--	0.965095	2.65404e-49	202.82	3	SGHT(0.035)S(0.965)EPNS(1)DDEADADGKR	0.64228	0.628	0.787	0.437	1.328	1.357	1.573	nucleus									A	KOG2295	C2H2 Zn-finger protein
RC0G0200500	191	S	0.494	0.00806541	Down	Putative transcription factor C2H2 family	--	1	1.19364e-96	295.68	2	S(0.001)GHT(0.085)S(0.914)EPNS(1)DDEADADGKR	-7.1273	0.714	0.798	0.502	1.249	1.359	1.473	nucleus									A	KOG2295	C2H2 Zn-finger protein
RC1G0018900	112	S	1.686	0.00065689	Up	Putative mitochondrial carrier protein	--	1	5.1756e-08	126.46	3	LLIQNQDEMIKS(1)GR	0.013399	1.222	1.257	1.385	0.819	0.757	0.716	chloroplast	K05863	SLC25A4S, ANT; solute carrier family 25 (mitochondrial adenine nucleotide translocator), member 4/5/6/31		GO:0006810 transport; GO:0006811 ion transport; GO:0006820 anion transport; GO:0006839 mitochondrial transport; GO:0006855 drug transmembrane transport; GO:0006862 nucleotide transport; GO:0006996 organelle organization; GO:0007005 mitochondrion organization; GO:0007006 mitochondrial membrane organization; GO:0009987 cellular process; GO:0015711 organic anion transport; GO:0015748 organophosphate…	GO:0005618 cell wall; GO:0005622 intracellular; GO:0005623 cell; GO:0005634 nucleus; GO:0005730 nucleolus; GO:0005737 cytoplasm; GO:0005739 mitochondrion; GO:0005740 mitochondrial envelope; GO:0005743 mitochondrial inner membrane; GO:0005773 vacuole; GO:0005774 vacuolar membrane; GO:0005886 plasma membrane; GO:0009507 chloroplast; GO:0009526 plastid envelope; GO:0009536 plastid; GO:0009941 chloro…	GO:0000295 adenine nucleotide transmembrane transporter activity; GO:0005215 transporter activity; GO:0005346 purine ribonucleotide transmembrane transporter activity; GO:0005347 ATP transmembrane transporter activity; GO:0005471 ATP:ADP antiporter activity; GO:0005488 binding; GO:0005507 copper ion binding; GO:0008509 anion transmembrane transporter activity; GO:0008514 organic anion transmembra…			C	KOG0749	Mitochondrial ADP/ATP carrier proteins
RC1G0042600	960	S	0.652	0.000105857	Down	Putative transcription factor WD40-like family	--	0.99028	2.29448e-81	236.04	2	GFMPVTNSGVVQGTLQPS(0.01)S(0.99)PPAPPR	-1.6109	0.77	0.806	0.766	1.147	1.203	1.24	chloroplast	K14005	SEC31; protein transport protein SEC31	map04141 Protein processing in endoplasmic reticulum		GO:0005622 intracellular; GO:0005623 cell; GO:0005737 cytoplasm; GO:0005829 cytosol; GO:0005911 cell-cell junction; GO:0009506 plasmodesma; GO:0016020 membrane; GO:0030054 cell junction; GO:0055044 symplast;		PF12931	Sec23-binding domain of Sec16	U	KOG0307	Vesicle coat complex COPII, subunit SEC31
RC1G0098700	509	S	1.503	0.0039238	Up	protein ENHANCED DISEASE RESISTANCE 2-like	--	0.99988	2.58313e-12	185.57	2	SLS(1)DANKELDPK	2.1118	1.192	1.288	1.15	0.757	0.754	0.904	endoplasmic reticulum							PF01852	START domain
RC1G0104900	247	S	0.535	0.00325686	Down	DUF810 domain-containing protein	--	1	1.80118e-44	272.81	2	S(1)ENVVSQSQR	-4.8384	0.571	0.764	0.772	1.341	1.262	1.332	nucleus				GO:0009987 cellular process; GO:0010118 stomatal movement;	GO:0005622 intracellular; GO:0005623 cell; GO:0005737 cytoplasm; GO:0005886 plasma membrane; GO:0005911 cell-cell junction; GO:0009506 plasmodesma; GO:0016020 membrane; GO:0030054 cell junction; GO:0055044 symplast; GO:0071944 cell periphery;
RC1G0127100	74	S	1.659	0.0192689	Up	aladin isoform X1	--	0.997752	1.01823e-23	147.14	3	ILGMT(0.002)FS(0.998)PVPFQSEVGPPPSPDR	-4.3101	1.281	1.249	1.464		0.9	0.705	cytoplasm	K14320	AAAS; aladin	map03013 RNA transport	GO:0000003 reproduction; GO:0003008 system process; GO:0006810 transport; GO:0006913 nucleocytoplasmic transport; GO:0007610 behavior; GO:0007611 learning or memory; GO:0007612 learning; GO:0009566 fertilization; GO:0019953 sexual reproduction; GO:0022414 reproductive process; GO:0032501 multicellular organismal process; GO:0044703 multi-organism reproductive process; GO:0046907 intracellular tra…	GO:0005622 intracellular; GO:0005623 cell; GO:0005634 nucleus; GO:0005635 nuclear envelope; GO:0005643 nuclear pore; GO:0005654 nucleoplasm; GO:0005737 cytoplasm; GO:0005783 endoplasmic reticulum; GO:0005813 centrosome; GO:0005815 microtubule organizing center; GO:0005829 cytosol; GO:0005856 cytoskeleton; GO:0012505 endomembrane system; GO:0015630 microtubule cytoskeleton; GO:0016020 membrane; GO…				S	KOG2139	WD40 repeat protein
RC1G0127100	87	S	3.546	0.00929165	Up	aladin isoform X1	--	0.99421	1.51956e-60	140.32	3	ILGMTFSPVPFQS(0.001)EVGPPPS(0.994)PDRET(0.004)APT(0.001)K	-1.4398	1.381	1.623	1.991		0.368	0.571	cytoplasm	K14320	AAAS; aladin	map03013 RNA transport	GO:0000003 reproduction; GO:0003008 system process; GO:0006810 transport; GO:0006913 nucleocytoplasmic transport; GO:0007610 behavior; GO:0007611 learning or memory; GO:0007612 learning; GO:0009566 fertilization; GO:0019953 sexual reproduction; GO:0022414 reproductive process; GO:0032501 multicellular organismal process; GO:0044703 multi-organism reproductive process; GO:0046907 intracellular tra…	GO:0005622 intracellular; GO:0005623 cell; GO:0005634 nucleus; GO:0005635 nuclear envelope; GO:0005643 nuclear pore; GO:0005654 nucleoplasm; GO:0005737 cytoplasm; GO:0005783 endoplasmic reticulum; GO:0005813 centrosome; GO:0005815 microtubule organizing center; GO:0005829 cytosol; GO:0005856 cytoskeleton; GO:0012505 endomembrane system; GO:0015630 microtubule cytoskeleton; GO:0016020 membrane; GO…				S	KOG2139	WD40 repeat protein
RC1G0133000	84	S	0.598	0.00288882	Down	Putative carboxylesterase	--	1	2.24244e-86	253.8	2	VILVGHS(1)LGGMNLAVAMEK	2.9833	0.84	0.73	0.71	1.357	1.329	1.125	chloroplast				GO:0002376 immune system process; GO:0006082 organic acid metabolic process; GO:0006725 cellular aromatic compound metabolic process; GO:0006950 response to stress; GO:0006952 defense response; GO:0006955 immune response; GO:0008152 metabolic process; GO:0009056 catabolic process; GO:0009605 response to external stimulus; GO:0009607 response to biotic stimulus; GO:0009611 response to wounding; GO…		GO:0003824 catalytic activity; GO:0016787 hydrolase activity; GO:0016788 hydrolase activity, acting on ester bonds; GO:0016829 lyase activity; GO:0016830 carbon-carbon lyase activity; GO:0016832 aldehyde-lyase activity; GO:0046593 mandelonitrile lyase activity; GO:0052689 carboxylic ester hydrolase activity; GO:0080030 methyl indole-3-acetate esterase activity; GO:0080031 methyl salicylate estera…	PF12697	Alpha/beta hydrolase family
RC1G0148200	175	S	0.502	0.000196982	Down	Exocyst complex component SEC5	--	1	3.31566e-12	196.42	2	KGLTNLQS(1)FPR	1.971	0.679	0.59	0.659	1.324	1.316	1.203	cytoplasm	K17637	EXOC2, SEC5; exocyst complex component 2		GO:0000003 reproduction; GO:0001927 exocyst assembly; GO:0006810 transport; GO:0006887 exocytosis; GO:0006904 vesicle docking involved in exocytosis; GO:0007154 cell communication; GO:0008037 cell recognition; GO:0009856 pollination; GO:0009875 pollen-pistil interaction; GO:0009987 cellular process; GO:0016043 cellular component organization; GO:0016192 vesicle-mediated transport; GO:0022406 memb…	GO:0000145 exocyst; GO:0005576 extracellular region; GO:0005615 extracellular space; GO:0005622 intracellular; GO:0005623 cell; GO:0005737 cytoplasm; GO:0005829 cytosol; GO:0005886 plasma membrane; GO:0005911 cell-cell junction; GO:0005938 cell cortex; GO:0009506 plasmodesma; GO:0016020 membrane; GO:0030054 cell junction; GO:0031982 vesicle; GO:0032991 protein-containing complex; GO:0043226 organ…				U	KOG2347	Sec5 subunit of exocyst complex
RC1G0165700	237	S	0.643	0.00688765	Down	Pyrroline-5-carboxylate reductase	--	0.99289	2.15801e-19	148.53	4	HPGQLKDDVT(0.007)S(0.993)PGGTTIAGIHELEK	-3.0366	0.83	0.754	0.758	1.095	1.411	1.135	cytoplasm	K00286	proC; pyrroline-5-carboxylate reductase [EC:1.5.1.2]	map00330 Arginine and proline metabolism; map01100 Metabolic pathways; map01110 Biosynthesis of secondary metabolites; map01230 Biosynthesis of amino acids	GO:0006950 response to stress; GO:0006970 response to osmotic stress; GO:0008152 metabolic process; GO:0009266 response to temperature stimulus; GO:0009408 response to heat; GO:0009628 response to abiotic stimulus; GO:0009651 response to salt stress; GO:0050896 response to stimulus; GO:0055114 oxidation-reduction process;	GO:0005618 cell wall; GO:0005622 intracellular; GO:0005623 cell; GO:0005737 cytoplasm; GO:0030312 external encapsulating structure; GO:0071944 cell periphery;	GO:0003824 catalytic activity; GO:0004735 pyrroline-5-carboxylate reductase activity; GO:0016491 oxidoreductase activity; GO:0016645 oxidoreductase activity, acting on the CH-NH group of donors; GO:0016646 oxidoreductase activity, acting on the CH-NH group of donors, NAD or NADP as acceptor;			E	KOG3124	Pyrroline-5-carboxylate reductase
RC1G0190000	311	S	0.577	0.0055482	Down	Putative nuclear protein	--	1	7.73036e-12	148.62	2	MLMFS(1)DLDEEAEDMK	-0.026121	0.836	0.694	0.66	1.098	1.395	1.305	chloroplast	K14297	NUP98, ADAR2, NUP116; nuclear pore complex protein Nup98-Nup96	map03013 RNA transport	GO:0000972 transcription-dependent tethering of RNA polymerase II gene DNA at nuclear periphery; GO:0000973 posttranscriptional tethering of RNA polymerase II gene DNA at nuclear periphery; GO:0002218 activation of innate immune response; GO:0002253 activation of immune response; GO:0002376 immune system process; GO:0002682 regulation of immune system process; GO:0002684 positive regulation of im…	GO:0005622 intracellular; GO:0005623 cell; GO:0005634 nucleus; GO:0005635 nuclear envelope; GO:0005643 nuclear pore; GO:0005654 nucleoplasm; GO:0005737 cytoplasm; GO:0005829 cytosol; GO:0012505 endomembrane system; GO:0016020 membrane; GO:0016234 inclusion body; GO:0016604 nuclear body; GO:0031080 nuclear pore outer ring; GO:0031090 organelle membrane; GO:0031965 nuclear membrane; GO:0031967 orga…	GO:0003676 nucleic acid binding; GO:0003682 chromatin binding; GO:0003712 transcription coregulator activity; GO:0003713 transcription coactivator activity; GO:0003723 RNA binding; GO:0003729 mRNA binding; GO:0005048 signal sequence binding; GO:0005198 structural molecule activity; GO:0005215 transporter activity; GO:0005488 binding; GO:0008139 nuclear localization sequence binding; GO:0015267 ch…	PF12110	Nuclear protein 96	UY	KOG0845	Nuclear pore complex, Nup98 component (sc Nup145/Nup100/Nup116)
RC1G0190000	995	S	0.616	0.00308847	Down	Putative nuclear protein	--	0.994855	9.07364e-09	98.993	2	SSLQGADDAMS(0.995)ELGS(0.005)VESK	1.3829	0.784	0.78	0.87		1.372	1.264	chloroplast	K14297	NUP98, ADAR2, NUP116; nuclear pore complex protein Nup98-Nup96	map03013 RNA transport	GO:0000972 transcription-dependent tethering of RNA polymerase II gene DNA at nuclear periphery; GO:0000973 posttranscriptional tethering of RNA polymerase II gene DNA at nuclear periphery; GO:0002218 activation of innate immune response; GO:0002253 activation of immune response; GO:0002376 immune system process; GO:0002682 regulation of immune system process; GO:0002684 positive regulation of im…	GO:0005622 intracellular; GO:0005623 cell; GO:0005634 nucleus; GO:0005635 nuclear envelope; GO:0005643 nuclear pore; GO:0005654 nucleoplasm; GO:0005737 cytoplasm; GO:0005829 cytosol; GO:0012505 endomembrane system; GO:0016020 membrane; GO:0016234 inclusion body; GO:0016604 nuclear body; GO:0031080 nuclear pore outer ring; GO:0031090 organelle membrane; GO:0031965 nuclear membrane; GO:0031967 orga…	GO:0003676 nucleic acid binding; GO:0003682 chromatin binding; GO:0003712 transcription coregulator activity; GO:0003713 transcription coactivator activity; GO:0003723 RNA binding; GO:0003729 mRNA binding; GO:0005048 signal sequence binding; GO:0005198 structural molecule activity; GO:0005215 transporter activity; GO:0005488 binding; GO:0008139 nuclear localization sequence binding; GO:0015267 ch…	PF12110	Nuclear protein 96	UY	KOG0845	Nuclear pore complex, Nup98 component (sc Nup145/Nup100/Nup116)
RC1G0246000	1088	S	0.47	0.000376131	Down	Eukaryotic translation initiation factor 4G	--	1	7.61973e-21	216.98	3	RGS(1)GLNEDDRWNK	-1.2225	0.563	0.698	0.627	1.414	1.309	1.29	nucleus	K03260	EIF4G; translation initiation factor 4G	map03013 RNA transport		GO:0005622 intracellular; GO:0005623 cell; GO:0005634 nucleus; GO:0005737 cytoplasm; GO:0005829 cytosol; GO:0043226 organelle; GO:0043227 membrane-bounded organelle; GO:0043229 intracellular organelle; GO:0043231 intracellular membrane-bounded organelle;	GO:0003676 nucleic acid binding; GO:0003723 RNA binding; GO:0003729 mRNA binding; GO:0005488 binding; GO:0097159 organic cyclic compound binding; GO:1901363 heterocyclic compound binding;			J	KOG0401	Translation initiation factor 4F, ribosome/mRNA-bridging subunit (eIF-4G)
RC1G0275600	218	S	5.584	0.00954956	Up	Leucine carboxyl methyltransferase 1 homolog	--	0.999985	3.45108e-90	298.61	2	HEPIPSSSAS(1)P	-0.2942	2.406	2.077	2.033	0.243	0.535		mitochondria	K15451	PPM2, LCMT2, TYW4; tRNA wybutosine-synthesizing protein 4 [EC:2.1.1.290 2.3.1.231]		GO:0008152 metabolic process; GO:0009966 regulation of signal transduction; GO:0009968 negative regulation of signal transduction; GO:0010646 regulation of cell communication; GO:0010648 negative regulation of cell communication; GO:0023051 regulation of signaling; GO:0023057 negative regulation of signaling; GO:0032259 methylation; GO:0048519 negative regulation of biological process; GO:0048523…	GO:0005622 intracellular; GO:0005623 cell; GO:0005737 cytoplasm; GO:0005829 cytosol;	GO:0003824 catalytic activity; GO:0008168 methyltransferase activity; GO:0008757 S-adenosylmethionine-dependent methyltransferase activity; GO:0016740 transferase activity; GO:0016741 transferase activity, transferring one-carbon groups;			O	KOG2918	Carboxymethyl transferase
RC1G0276000	211	S	0.567	1.80288e-05	Down	Putative GRAM domain-containing protein	--	0.999749	1.45751e-44	211.47	2	VES(1)SNCLVNELDSTER	2.2193	0.744	0.759	0.709	1.295	1.33	1.275	nucleus				GO:0001101 response to acid chemical; GO:0006950 response to stress; GO:0006952 defense response; GO:0009605 response to external stimulus; GO:0009607 response to biotic stimulus; GO:0009617 response to bacterium; GO:0009719 response to endogenous stimulus; GO:0009723 response to ethylene; GO:0009725 response to hormone; GO:0009751 response to salicylic acid; GO:0010033 response to organic substa…	GO:0005622 intracellular; GO:0005623 cell; GO:0005737 cytoplasm; GO:0005783 endoplasmic reticulum; GO:0012505 endomembrane system; GO:0043226 organelle; GO:0043227 membrane-bounded organelle; GO:0043229 intracellular organelle; GO:0043231 intracellular membrane-bounded organelle;		PF02893	GRAM domain	S	KOG1032	Uncharacterized conserved protein, contains GRAM domain
RC1G0283700	1623	S	1.92	0.00531982	Up	Putative CCR4-Not complex component, Not1, CCR4-NOT transcription complex subunit 1, HEAT	--	0.957022	3.32967e-27	158.38	2	ESGVSS(0.001)QPPPS(0.957)PAVT(0.042)ER	-1.6774	1.254	1.356	1.348	0.539	0.722	0.8	cytoplasm	K12604	CNOT1, NOT1; CCR4-NOT transcription complex subunit 1	map03018 RNA degradation				PF12842	Domain of unknown function (DUF3819)	K	KOG1831	Negative regulator of transcription
RC1G0287000	148	S	0.64	0.0119347	Down	Putative vesicle-associated membrane-protein-associated protein	--	1	9.13349e-199	260.21	2	AS(1)VDNGNFNDSEFK	0.16493	0.897	0.679	0.772	1.201	1.099	1.368	cytoplasm				GO:0006605 protein targeting; GO:0006810 transport; GO:0006886 intracellular protein transport; GO:0008104 protein localization; GO:0015031 protein transport; GO:0015833 peptide transport; GO:0033036 macromolecule localization; GO:0034613 cellular protein localization; GO:0042886 amide transport; GO:0045184 establishment of protein localization; GO:0046907 intracellular transport; GO:0051179 loca…	GO:0000322 storage vacuole; GO:0000325 plant-type vacuole; GO:0000326 protein storage vacuole; GO:0005622 intracellular; GO:0005623 cell; GO:0005634 nucleus; GO:0005737 cytoplasm; GO:0005773 vacuole; GO:0005783 endoplasmic reticulum; GO:0005789 endoplasmic reticulum membrane; GO:0005829 cytosol; GO:0005886 plasma membrane; GO:0012505 endomembrane system; GO:0016020 membrane; GO:0016021 integral c…		PF00635	MSP (Major sperm protein) domain	U	KOG0439	VAMP-associated protein involved in inositol metabolism
RC1G0294400	379	S	2.194	0.000255116	Up	Putative transketolase and transaldolase	--	0.872241	7.24218e-18	153.61	4	QNLGWPYEPFHVPEDVKS(0.872)HWS(0.128)R	-1.2626	1.41	1.274	1.357	0.617		0.611	chloroplast	K00615	E2.2.1.1, tktA, tktB; transketolase [EC:2.2.1.1]	map00030 Pentose phosphate pathway; map00710 Carbon fixation in photosynthetic organisms; map01100 Metabolic pathways; map01110 Biosynthesis of secondary metabolites; map01200 Carbon metabolism; map01230 Biosynthesis of amino acids		GO:0005622 intracellular; GO:0005623 cell; GO:0005737 cytoplasm; GO:0009507 chloroplast; GO:0009534 chloroplast thylakoid; GO:0009535 chloroplast thylakoid membrane; GO:0009536 plastid; GO:0009579 thylakoid; GO:0016020 membrane; GO:0031976 plastid thylakoid; GO:0031984 organelle subcompartment; GO:0034357 photosynthetic membrane; GO:0042651 thylakoid membrane; GO:0043226 organelle; GO:0043227 mem…	GO:0003824 catalytic activity; GO:0004802 transketolase activity; GO:0016740 transferase activity; GO:0016744 transferase activity, transferring aldehyde or ketonic groups;	PF00456; PF02779; PF02780	Transketolase, thiamine diphosphate binding domain; Transketolase, pyrimidine binding domain; Transketolase, C-terminal domain	G	KOG0523	Transketolase
RC1G0303000	813	S	2.12	0.000273209	Up	Putative Sec7 domain, mon2, dimerization and cyclophilin-binding domain-containing protein	--	0.999823	3.38311e-36	211.35	3	DKDASGKIS(1)PT(0.356)S(0.644)PQGWK	-1.332	1.337	1.349	1.392	0.657	0.568	0.699	nucleus	K18442	ARFGEF, BIG; brefeldin A-inhibited guanine nucleotide-exchange protein	map04144 Endocytosis	GO:0001817 regulation of cytokine production; GO:0001819 positive regulation of cytokine production; GO:0001881 receptor recycling; GO:0006810 transport; GO:0006887 exocytosis; GO:0006892 post-Golgi vesicle-mediated transport; GO:0006893 Golgi to plasma membrane transport; GO:0006996 organelle organization; GO:0007032 endosome organization; GO:0007154 cell communication; GO:0007165 signal transdu…	GO:0000139 Golgi membrane; GO:0005622 intracellular; GO:0005623 cell; GO:0005634 nucleus; GO:0005737 cytoplasm; GO:0005768 endosome; GO:0005794 Golgi apparatus; GO:0005802 trans-Golgi network; GO:0005815 microtubule organizing center; GO:0005829 cytosol; GO:0005856 cytoskeleton; GO:0005874 microtubule; GO:0005879 axonemal microtubule; GO:0005881 cytoplasmic microtubule; GO:0005929 cilium; GO:0005…	GO:0005085 guanyl-nucleotide exchange factor activity; GO:0005086 ARF guanyl-nucleotide exchange factor activity; GO:0005102 signaling receptor binding; GO:0005488 binding; GO:0005515 protein binding; GO:0019899 enzyme binding; GO:0034237 protein kinase A regulatory subunit binding; GO:0050811 GABA receptor binding; GO:0051018 protein kinase A binding; GO:0051020 GTPase binding; GO:0098772 molecu…	PF01369	Sec7 domain	L	KOG0929	Guanine nucleotide exchange factor
RC1G0306500	53	S	2.861	0.000675118	Up	BEACH domain-containing protein C2 isoform X2	--	0.999995	2.24527e-62	202.82	2	NS(1)VTLQVTDSVPK	0.2656	1.173	1.458	1.68	0.525	0.51	0.472	plasma membrane					GO:0005623 cell; GO:0005911 cell-cell junction; GO:0009506 plasmodesma; GO:0012505 endomembrane system; GO:0030054 cell junction; GO:0055044 symplast;				U	KOG1787	Kinase A-anchor protein Neurobeachin and related BEACH and WD40 repeat proteins
RC1G0306500	1795	S	0.663	0.00133954	Down	BEACH domain-containing protein C2 isoform X2	--	0.996894	0.00708526	136.06	2	RDS(0.003)S(0.997)LLER	0.24204	0.782	0.784	0.871	1.161	1.201	1.316	plasma membrane					GO:0005623 cell; GO:0005911 cell-cell junction; GO:0009506 plasmodesma; GO:0012505 endomembrane system; GO:0030054 cell junction; GO:0055044 symplast;				U	KOG1787	Kinase A-anchor protein Neurobeachin and related BEACH and WD40 repeat proteins
RC1G0307600	499	S	0.577	0.0143498	Down	Putative C2 domain, calcium-dependent lipid-binding transcriptional regulator, plant	--	0.990583	9.69628e-33	214.01	2	KKS(0.991)GS(0.012)T(0.021)T(0.955)PVNS(0.021)IQENGGAK	-5.3166	0.571	0.656	0.895	1.172	1.305	1.2	plasma membrane					GO:0005622 intracellular; GO:0005623 cell; GO:0005737 cytoplasm; GO:0005783 endoplasmic reticulum; GO:0005789 endoplasmic reticulum membrane; GO:0012505 endomembrane system; GO:0016020 membrane; GO:0016021 integral component of membrane; GO:0030176 integral component of endoplasmic reticulum membrane; GO:0031224 intrinsic component of membrane; GO:0031227 intrinsic component of endoplasmic reticu…	GO:0005488 binding; GO:0005515 protein binding; GO:0042802 identical protein binding;	PF00168	C2 domain	M	KOG1012	Ca2+-dependent lipid-binding protein CLB1/vesicle protein vp115/Granuphilin A, contains C2 domain
RC1G0323200	26	S	1.7	7.86917e-05	Up	Putative C2 domain-containing protein	--	1	0.000285859	134.2	2	IS(1)PYAVLTVK	-0.22794	1.233	1.342	1.276	0.755	0.728	0.782	cytoplasm							PF00168	C2 domain	S	KOG1030	Predicted Ca2+-dependent phospholipid-binding protein
RC1G0329500	274	S	0.276	0.00945788	Down	Putative glutathione-regulated potassium-efflux system protein KefB	--	0.986821	1.72699e-64	231.71	2	GTGSLDAS(0.013)RES(0.987)DGEHDS(1)EDDEK	-5.9786	0.489		0.27	1.324	1.37	1.424	plasma membrane				GO:0006810 transport; GO:0006811 ion transport; GO:0006812 cation transport; GO:0006813 potassium ion transport; GO:0006996 organelle organization; GO:0009657 plastid organization; GO:0009658 chloroplast organization; GO:0009987 cellular process; GO:0010109 regulation of photosynthesis; GO:0015672 monovalent inorganic cation transport; GO:0016043 cellular component organization; GO:0019222 regula…	GO:0005622 intracellular; GO:0005623 cell; GO:0005737 cytoplasm; GO:0009507 chloroplast; GO:0009526 plastid envelope; GO:0009536 plastid; GO:0009941 chloroplast envelope; GO:0016020 membrane; GO:0031090 organelle membrane; GO:0031967 organelle envelope; GO:0031969 chloroplast membrane; GO:0031975 envelope; GO:0042170 plastid membrane; GO:0043226 organelle; GO:0043227 membrane-bounded organelle; G…	GO:0005215 transporter activity; GO:0005451 monovalent cation:proton antiporter activity; GO:0008324 cation transmembrane transporter activity; GO:0015075 ion transmembrane transporter activity; GO:0015077 monovalent inorganic cation transmembrane transporter activity; GO:0015078 proton transmembrane transporter activity; GO:0015079 potassium ion transmembrane transporter activity; GO:0015291 sec…	PF02254	TrkA-N domain	P	KOG1650	Predicted K+/H+-antiporter
RC1G0331000	376	S	0.434	0.00149217	Down	Heat-inducible transcription repressor	--	0.999985	6.6044e-61	137.65	3	PLS(1)PPLTSDSGIGGTPQKPTSGSQIFSHFR	1.06	0.521	0.626		1.263	1.355	1.346	nucleus
RC1G0347400	16	S	2.22	0.00689887	Up	Putative major intrinsic protein	--	1	0.0013986	140.57	2	LGANKFS(1)ER	-1.7918	1.708	1.318	1.401	0.6	0.853	0.541	plasma membrane	K09872	PIP; aquaporin PIP		GO:0001101 response to acid chemical; GO:0006810 transport; GO:0006811 ion transport; GO:0006833 water transport; GO:0006950 response to stress; GO:0009414 response to water deprivation; GO:0009415 response to water; GO:0009628 response to abiotic stimulus; GO:0010035 response to inorganic substance; GO:0034220 ion transmembrane transport; GO:0042044 fluid transport; GO:0042221 response to chemic…	GO:0005622 intracellular; GO:0005623 cell; GO:0005737 cytoplasm; GO:0005739 mitochondrion; GO:0005773 vacuole; GO:0005886 plasma membrane; GO:0005887 integral component of plasma membrane; GO:0005911 cell-cell junction; GO:0009506 plasmodesma; GO:0009507 chloroplast; GO:0009526 plastid envelope; GO:0009536 plastid; GO:0009941 chloroplast envelope; GO:0016020 membrane; GO:0016021 integral componen…	GO:0005215 transporter activity; GO:0005372 water transmembrane transporter activity; GO:0015250 water channel activity; GO:0015267 channel activity; GO:0015318 inorganic molecular entity transmembrane transporter activity; GO:0022803 passive transmembrane transporter activity; GO:0022857 transmembrane transporter activity;			G	KOG0223	Aquaporin (major intrinsic protein family)
RC1G0355700	74	S	1.972	0.0176513	Up	Calmodulin-binding receptor-like cytoplasmic kinase 2	--	0.970299	1.4026e-51	181.56	3	S(0.013)S(0.017)AS(0.97)FGDS(1)GEFRPHSVISDASGAGSER	-0.36668	1.371	0.963	1.62	0.633	0.604	0.768	chloroplast	K04733	IRAK4; interleukin-1 receptor-associated kinase 4 [EC:2.7.11.1]		GO:0007275 multicellular organism development; GO:0009555 pollen development; GO:0032501 multicellular organismal process; GO:0032502 developmental process; GO:0048229 gametophyte development; GO:0048856 anatomical structure development;			PF00069	Protein kinase domain	T	KOG1187	Serine/threonine protein kinase
RC1G0361100	548	S	3.041	0.0249208	Up	Chorismate synthase	--	0.99995	3.01466e-25	154.72	3	LLTSNIVS(1)PPVGDSEHMYK	-0.11064	1.762	1.525	1.161	0.346		0.629	nucleus
RC1G0361100	2	S	0.581	0.000277115	Down	Chorismate synthase	--	1	1.40866e-62	164.13	3	S(1)LENEDQHLPDQPAETNHEVNK	-1.4608	0.776	0.761	0.726	1.282		1.316	nucleus
RC1G0395100	54	S	0.565	0.0228942	Down	Putative inorganic diphosphatase	--	0.99698	0.00705884	111.39	2	ILS(0.997)S(0.003)LSR	-1.7898	0.771	0.864	0.713		1.184	1.585	chloroplast	K01507	ppa; inorganic pyrophosphatase [EC:3.6.1.1]	map00190 Oxidative phosphorylation	GO:0010876 lipid localization; GO:0019915 lipid storage; GO:0033036 macromolecule localization; GO:0051179 localization; GO:0051235 maintenance of location; GO:0065007 biological regulation; GO:0065008 regulation of biological quality;	GO:0005622 intracellular; GO:0005623 cell; GO:0005634 nucleus; GO:0005737 cytoplasm; GO:0005829 cytosol; GO:0043226 organelle; GO:0043227 membrane-bounded organelle; GO:0043229 intracellular organelle; GO:0043231 intracellular membrane-bounded organelle;	GO:0003824 catalytic activity; GO:0004427 inorganic diphosphatase activity; GO:0016462 pyrophosphatase activity; GO:0016787 hydrolase activity; GO:0016817 hydrolase activity, acting on acid anhydrides; GO:0016818 hydrolase activity, acting on acid anhydrides, in phosphorus-containing anhydrides;	PF00719	Inorganic pyrophosphatase	C	KOG1626	Inorganic pyrophosphatase/Nucleosome remodeling factor, subunit NURF38
RC1G0400200	401	S	0.649	0.0123053	Down	3-phosphoinositide-dependent protein kinase 1-like	--	1	2.75135e-128	252.04	2	DNS(1)WNPSHIGDGAAR	0.22436	0.821	0.631	0.85	1.242	1.211	1.096	cytoplasm	K06276	PDPK1; 3-phosphoinositide dependent protein kinase-1 [EC:2.7.11.1]		GO:0001932 regulation of protein phosphorylation; GO:0001934 positive regulation of protein phosphorylation; GO:0006464 cellular protein modification process; GO:0006468 protein phosphorylation; GO:0006793 phosphorus metabolic process; GO:0006796 phosphate-containing compound metabolic process; GO:0006807 nitrogen compound metabolic process; GO:0007154 cell communication; GO:0007165 signal transd…	GO:0005622 intracellular; GO:0005623 cell; GO:0005886 plasma membrane; GO:0016020 membrane; GO:0071944 cell periphery;	GO:0003824 catalytic activity; GO:0004672 protein kinase activity; GO:0004674 protein serine/threonine kinase activity; GO:0005488 binding; GO:0005543 phospholipid binding; GO:0008289 lipid binding; GO:0016301 kinase activity; GO:0016740 transferase activity; GO:0016772 transferase activity, transferring phosphorus-containing groups; GO:0016773 phosphotransferase activity, alcohol group as accept…	PF00069	Protein kinase domain	T	KOG0592	3-phosphoinositide-dependent protein kinase (PDK1)
RC1G0404800	244	S	0.466	0.000141037	Down	Putative transcription factor interactor and regulator CCHC(Zn) family	--	0.981859	0.0018024	101.64	2	GGRPS(0.018)S(0.982)FDR	1.3662	0.63	0.586	0.606		1.277	1.327	nucleus	K12885	RBMX, HNRNPG; heterogeneous nuclear ribonucleoprotein G	map03040 Spliceosome	GO:0001101 response to acid chemical; GO:0006355 regulation of transcription, DNA-templated; GO:0006950 response to stress; GO:0009266 response to temperature stimulus; GO:0009409 response to cold; GO:0009414 response to water deprivation; GO:0009415 response to water; GO:0009628 response to abiotic stimulus; GO:0009889 regulation of biosynthetic process; GO:0009890 negative regulation of biosynt…	GO:0005622 intracellular; GO:0005623 cell; GO:0005634 nucleus; GO:0005654 nucleoplasm; GO:0005730 nucleolus; GO:0016604 nuclear body; GO:0016607 nuclear speck; GO:0031974 membrane-enclosed lumen; GO:0031981 nuclear lumen; GO:0043226 organelle; GO:0043227 membrane-bounded organelle; GO:0043228 non-membrane-bounded organelle; GO:0043229 intracellular organelle; GO:0043231 intracellular membrane-bou…	GO:0003676 nucleic acid binding; GO:0003677 DNA binding; GO:0003682 chromatin binding; GO:0003723 RNA binding; GO:0003729 mRNA binding; GO:0005488 binding; GO:0031490 chromatin DNA binding; GO:0097159 organic cyclic compound binding; GO:1901363 heterocyclic compound binding;	PF00076; PF00098	RNA recognition motif. (a.k.a. RRM, RBD, or RNP domain); Zinc knuckle	A	KOG0118	FOG: RRM domain
RC1G0415000	12	S	10.545	3.06067e-06	Up	Putative major intrinsic protein	--	0.999092	4.92271e-51	240.39	2	DVEVAERGS(0.999)FS(0.001)AK	1.706	1.937	2.177	2.329	0.204	0.215	0.192	plasma membrane	K09872	PIP; aquaporin PIP		GO:0001101 response to acid chemical; GO:0006810 transport; GO:0006811 ion transport; GO:0006833 water transport; GO:0006855 drug transmembrane transport; GO:0006950 response to stress; GO:0009414 response to water deprivation; GO:0009415 response to water; GO:0009605 response to external stimulus; GO:0009607 response to biotic stimulus; GO:0009624 response to nematode; GO:0009628 response to abi…	GO:0005622 intracellular; GO:0005623 cell; GO:0005737 cytoplasm; GO:0005773 vacuole; GO:0005886 plasma membrane; GO:0005887 integral component of plasma membrane; GO:0005911 cell-cell junction; GO:0009506 plasmodesma; GO:0009507 chloroplast; GO:0009536 plastid; GO:0016020 membrane; GO:0016021 integral component of membrane; GO:0030054 cell junction; GO:0031224 intrinsic component of membrane; GO:…	GO:0003676 nucleic acid binding; GO:0003723 RNA binding; GO:0003729 mRNA binding; GO:0005215 transporter activity; GO:0005372 water transmembrane transporter activity; GO:0005488 binding; GO:0005515 protein binding; GO:0015250 water channel activity; GO:0015267 channel activity; GO:0015318 inorganic molecular entity transmembrane transporter activity; GO:0019899 enzyme binding; GO:0022803 passive…			P	KOG0223	Aquaporin (major intrinsic protein family)
RC1G0430900	133	S	6.77	6.40402e-05	Up	Rootletin	--	0.999996	5.24006e-52	215.95	3	KISTVLYYDS(1)DAGGEPMNFR	0.39317	1.661	1.636	1.496	0.223		0.249	chloroplast
RC1G0430900	255	S	1.743	0.0065138	Up	Rootletin	--	0.998458	4.16616e-31	194.55	2	TPLLTS(0.998)PS(0.001)T(0.001)EGHDK	-1.7875	1.232	1.356	1.291	0.761	0.602	0.862	chloroplast
RC1G0436300	1206	S	0.589	0.0013745	Down	Putative xenobiotic-transporting ATPase	--	0.987034	1.32828e-27	152.55	3	IEPDES(0.013)S(0.987)AMKPPNVYGSLELK	-2.7814	0.792	0.705	0.8	1.221	1.441	1.239	plasma membrane	K05658	ABCB1, CD243; ATP-binding cassette, subfamily B (MDR/TAP), member 1 [EC:7.6.2.2]	map02010 ABC transporters		GO:0005622 intracellular; GO:0005623 cell; GO:0005634 nucleus; GO:0005886 plasma membrane; GO:0005911 cell-cell junction; GO:0009506 plasmodesma; GO:0016020 membrane; GO:0030054 cell junction; GO:0043226 organelle; GO:0043227 membrane-bounded organelle; GO:0043229 intracellular organelle; GO:0043231 intracellular membrane-bounded organelle; GO:0055044 symplast; GO:0071944 cell periphery;		PF00005	ABC transporter	Q	KOG0055	Multidrug/pheromone exporter, ABC superfamily
RC1G0436300	848	S	0.474	0.00455839	Down	Putative xenobiotic-transporting ATPase	--	1	1.52986e-33	203.8	2	SHS(1)QTFSR	1.2746	0.588	0.687	0.745	1.131	1.546	1.585	plasma membrane	K05658	ABCB1, CD243; ATP-binding cassette, subfamily B (MDR/TAP), member 1 [EC:7.6.2.2]	map02010 ABC transporters		GO:0005622 intracellular; GO:0005623 cell; GO:0005634 nucleus; GO:0005886 plasma membrane; GO:0005911 cell-cell junction; GO:0009506 plasmodesma; GO:0016020 membrane; GO:0030054 cell junction; GO:0043226 organelle; GO:0043227 membrane-bounded organelle; GO:0043229 intracellular organelle; GO:0043231 intracellular membrane-bounded organelle; GO:0055044 symplast; GO:0071944 cell periphery;		PF00005	ABC transporter	Q	KOG0055	Multidrug/pheromone exporter, ABC superfamily
RC1G0438500	886	S	0.476	0.00200894	Down	Putative oxoglutarate dehydrogenase (Succinyl-transferring)	--	1	0.000154923	109.42	4	LIKDQNDHS(1)DLEEGIRR	-0.65099	0.532	0.627	0.752	1.334	1.266	1.411	mitochondria	K00164	OGDH, sucA; 2-oxoglutarate dehydrogenase E1 component [EC:1.2.4.2]	map00020 Citrate cycle (TCA cycle); map01100 Metabolic pathways; map01110 Biosynthesis of secondary metabolites; map01200 Carbon metabolism	GO:0006082 organic acid metabolic process; GO:0006091 generation of precursor metabolites and energy; GO:0006099 tricarboxylic acid cycle; GO:0006101 citrate metabolic process; GO:0008152 metabolic process; GO:0009060 aerobic respiration; GO:0009987 cellular process; GO:0015980 energy derivation by oxidation of organic compounds; GO:0016999 antibiotic metabolic process; GO:0017144 drug metabolic …	GO:0005622 intracellular; GO:0005623 cell; GO:0005737 cytoplasm; GO:0005739 mitochondrion; GO:0005759 mitochondrial matrix; GO:0005947 mitochondrial alpha-ketoglutarate dehydrogenase complex; GO:0009353 mitochondrial oxoglutarate dehydrogenase complex; GO:0030062 mitochondrial tricarboxylic acid cycle enzyme complex; GO:0031974 membrane-enclosed lumen; GO:0032991 protein-containing complex; GO:00…	GO:0003824 catalytic activity; GO:0004591 oxoglutarate dehydrogenase (succinyl-transferring) activity; GO:0016491 oxidoreductase activity; GO:0016624 oxidoreductase activity, acting on the aldehyde or oxo group of donors, disulfide as acceptor; GO:0016903 oxidoreductase activity, acting on the aldehyde or oxo group of donors;	PF02779	Transketolase, pyrimidine binding domain	C	KOG0450	2-oxoglutarate dehydrogenase, E1 subunit
RC1G0457600	965	S	0.576	0.0158004	Down	Putative Sec7 domain, guanine nucleotide exchange factor	--	0.999991	2.88497e-14	169.05	2	FSQLLS(1)LDTEEPR	2.3737	0.817	0.719	0.637	1.078	1.555	1.138	nucleus	K18443	GBF1; golgi-specific brefeldin A-resistance guanine nucleotide exchange factor 1	map04144 Endocytosis	GO:0000003 reproduction; GO:0000278 mitotic cell cycle; GO:0000281 mitotic cytokinesis; GO:0000578 embryonic axis specification; GO:0000902 cell morphogenesis; GO:0000910 cytokinesis; GO:0000911 cytokinesis by cell plate formation; GO:0001736 establishment of planar polarity; GO:0001738 morphogenesis of a polarized epithelium; GO:0002009 morphogenesis of an epithelium; GO:0003006 developmental pr…	GO:0005622 intracellular; GO:0005623 cell; GO:0005737 cytoplasm; GO:0005768 endosome; GO:0005794 Golgi apparatus; GO:0005802 trans-Golgi network; GO:0005829 cytosol; GO:0005886 plasma membrane; GO:0010008 endosome membrane; GO:0012505 endomembrane system; GO:0016020 membrane; GO:0031090 organelle membrane; GO:0031410 cytoplasmic vesicle; GO:0031982 vesicle; GO:0031984 organelle subcompartment; GO…	GO:0005085 guanyl-nucleotide exchange factor activity; GO:0005086 ARF guanyl-nucleotide exchange factor activity; GO:0005488 binding; GO:0005515 protein binding; GO:0019899 enzyme binding; GO:0042802 identical protein binding; GO:0042803 protein homodimerization activity; GO:0046983 protein dimerization activity; GO:0051020 GTPase binding; GO:0098772 molecular function regulator;	PF12783; PF01369	Guanine nucleotide exchange factor in Golgi transport N-terminal; Sec7 domain	L	KOG0928	Pattern-formation protein/guanine nucleotide exchange factor
RC1G0467000	95	S	1.783	0.0006163	Up	Putative transcription factor interactor and regulator LIM family	--	0.999965	9.00944e-72	273.32	2	SPS(1)KAAGMFSGTQEK	1.6805	1.292	1.418	1.332	0.721	0.709	0.837	nucleus	K09377	CSRP; cysteine and glycine-rich protein		GO:0006996 organelle organization; GO:0007010 cytoskeleton organization; GO:0007015 actin filament organization; GO:0009987 cellular process; GO:0016043 cellular component organization; GO:0022607 cellular component assembly; GO:0030029 actin filament-based process; GO:0030036 actin cytoskeleton organization; GO:0044085 cellular component biogenesis; GO:0051017 actin filament bundle assembly; GO:…		GO:0003779 actin binding; GO:0005488 binding; GO:0005515 protein binding; GO:0008092 cytoskeletal protein binding; GO:0044877 protein-containing complex binding; GO:0051015 actin filament binding;	PF00412	LIM domain	TZ	KOG1700	Regulatory protein MLP and related LIM proteins
RC1G0470300	9	S	0.64	0.00015307	Down	Putative major intrinsic protein	--	1	4.78606e-90	277.18	2	EEDVS(1)LGANKFPER	0.036092	0.759	0.746	0.751	1.239	1.111	1.173	plasma membrane	K09872	PIP; aquaporin PIP		GO:0006810 transport; GO:0006811 ion transport; GO:0006833 water transport; GO:0009987 cellular process; GO:0016043 cellular component organization; GO:0022607 cellular component assembly; GO:0034220 ion transmembrane transport; GO:0042044 fluid transport; GO:0043933 protein-containing complex subunit organization; GO:0044085 cellular component biogenesis; GO:0051179 localization; GO:0051234 esta…	GO:0005622 intracellular; GO:0005623 cell; GO:0005737 cytoplasm; GO:0005829 cytosol; GO:0005886 plasma membrane; GO:0005887 integral component of plasma membrane; GO:0016020 membrane; GO:0016021 integral component of membrane; GO:0031224 intrinsic component of membrane; GO:0031226 intrinsic component of plasma membrane; GO:0032991 protein-containing complex; GO:0071944 cell periphery;	GO:0005215 transporter activity; GO:0005372 water transmembrane transporter activity; GO:0015250 water channel activity; GO:0015267 channel activity; GO:0015318 inorganic molecular entity transmembrane transporter activity; GO:0022803 passive transmembrane transporter activity; GO:0022857 transmembrane transporter activity;			P	KOG0223	Aquaporin (major intrinsic protein family)
RC1G0471500	161	S	0.546	0.00695316	Down	Putative nematode resistance protein-like HSPRO1	--	1	0.000786519	179.31	2	DGS(1)LAEVWR	-2.1627	0.914	0.833	0.8	1.431	1.329	1.903	cytoplasm				GO:0001101 response to acid chemical; GO:0002376 immune system process; GO:0006950 response to stress; GO:0006952 defense response; GO:0006955 immune response; GO:0006979 response to oxidative stress; GO:0009605 response to external stimulus; GO:0009607 response to biotic stimulus; GO:0009617 response to bacterium; GO:0009719 response to endogenous stimulus; GO:0009725 response to hormone; GO:000…
RC1G0521200	281	S	1.582	0.00923232	Up	Putative phosphopyruvate hydratase	--	0.990283	0.0161411	68.127	2	NDGS(0.006)QRIS(0.99)GDS(0.004)LK	-5.8837	1.176		1.271	0.757		0.79	cytoplasm	K01689	ENO, eno; enolase [EC:4.2.1.11]	map00010 Glycolysis / Gluconeogenesis; map01100 Metabolic pathways; map01110 Biosynthesis of secondary metabolites; map01200 Carbon metabolism; map01230 Biosynthesis of amino acids; map03018 RNA degradation	GO:0001101 response to acid chemical; GO:0006950 response to stress; GO:0006970 response to osmotic stress; GO:0009266 response to temperature stimulus; GO:0009314 response to radiation; GO:0009409 response to cold; GO:0009416 response to light stimulus; GO:0009628 response to abiotic stimulus; GO:0009651 response to salt stress; GO:0009719 response to endogenous stimulus; GO:0009725 response to …	GO:0005576 extracellular region; GO:0005622 intracellular; GO:0005623 cell; GO:0005634 nucleus; GO:0005737 cytoplasm; GO:0005739 mitochondrion; GO:0005740 mitochondrial envelope; GO:0005829 cytosol; GO:0005886 plasma membrane; GO:0005911 cell-cell junction; GO:0009506 plasmodesma; GO:0009507 chloroplast; GO:0009536 plastid; GO:0016020 membrane; GO:0030054 cell junction; GO:0031967 organelle envel…	GO:0003676 nucleic acid binding; GO:0003677 DNA binding; GO:0003824 catalytic activity; GO:0004634 phosphopyruvate hydratase activity; GO:0005488 binding; GO:0005507 copper ion binding; GO:0016829 lyase activity; GO:0016835 carbon-oxygen lyase activity; GO:0016836 hydro-lyase activity; GO:0043167 ion binding; GO:0043169 cation binding; GO:0046872 metal ion binding; GO:0046914 transition metal ion…	PF03952; PF00113	Enolase, N-terminal domain; Enolase, C-terminal TIM barrel domain	G	KOG2670	Enolase
RC1G0537900	147	S	0.535	0.00952477	Down	Protein phosphatase inhibitor 2 isoform X2	--	1	5.85212e-123	284.76	2	RKGS(1)LLDDEDEDEDVEMNK	-4.1262	0.662	0.778	0.768	1.685	1.11	1.333	nucleus	K16833	PPP1R2, IPP2; protein phosphatase inhibitor 2
RC1G0537900	58	S	0.545	0.00584086	Down	Protein phosphatase inhibitor 2 isoform X2	--	1	1.16688e-120	254.73	4	TPYHPMQTDDEDDEGS(1)LS(1)PIRR	-0.45983	0.667	0.744	0.812	1.584	1.134	1.362	nucleus	K16833	PPP1R2, IPP2; protein phosphatase inhibitor 2
RC1G0537900	60	S	0.522	0.00650291	Down	Protein phosphatase inhibitor 2 isoform X2	--	1	2.10253e-121	300.53	3	TPYHPMQTDDEDDEGS(1)LS(1)PIRR	0.16526	0.636	0.722	0.812	1.651	1.163	1.341	nucleus	K16833	PPP1R2, IPP2; protein phosphatase inhibitor 2
RC1G0539500	80	S	1.732	0.00147581	Up	Putative remorin	--	1	0.000869667	77.347	2	EGS(1)VDRDAVLAK	4.3266	1.252		1.305		0.735	0.741	nucleus				GO:0007154 cell communication; GO:0007267 cell-cell signaling; GO:0009987 cellular process; GO:0023052 signaling;	GO:0005623 cell; GO:0005886 plasma membrane; GO:0016020 membrane; GO:0071944 cell periphery;	GO:0005488 binding; GO:0030246 carbohydrate binding; GO:0031406 carboxylic acid binding; GO:0033293 monocarboxylic acid binding; GO:0036094 small molecule binding; GO:0043167 ion binding; GO:0043168 anion binding; GO:0043177 organic acid binding; GO:0048029 monosaccharide binding; GO:0048032 galacturonate binding;
RC1G0540400	687	S	1.995	1.90686e-05	Up	low-temperature-induced 65 kDa protein-like isoform X2	--	0.985374	1.59695e-12	91.708	3	IKDSIGSMLGGT(0.015)GKS(0.985)DEER	-1.8562	1.408	1.338	1.3	0.665	0.663	0.7	nucleus	K23450	HRC; sarcoplasmic reticulum histidine-rich calcium-binding protein		GO:0000302 response to reactive oxygen species; GO:0001101 response to acid chemical; GO:0006950 response to stress; GO:0006970 response to osmotic stress; GO:0006972 hyperosmotic response; GO:0006979 response to oxidative stress; GO:0007154 cell communication; GO:0007165 signal transduction; GO:0007275 multicellular organism development; GO:0007568 aging; GO:0007623 circadian rhythm; GO:0009266 …	GO:0005622 intracellular; GO:0005623 cell; GO:0005737 cytoplasm;
RC1G0550800	225	S	0.605	0.00293748	Down	Putative Heat shock protein Hsp90 family	--	1	4.58789e-113	281.36	2	EIS(1)DDEEDEPK	-5.0303	0.779	0.795	0.638	1.171	1.182	1.305	cytoplasm	K04079	HSP90A, htpG; molecular chaperone HtpG	map04141 Protein processing in endoplasmic reticulum; map04626 Plant-pathogen interaction	GO:0002376 immune system process; GO:0006457 protein folding; GO:0006950 response to stress; GO:0006952 defense response; GO:0006955 immune response; GO:0009605 response to external stimulus; GO:0009607 response to biotic stimulus; GO:0009617 response to bacterium; GO:0009814 defense response, incompatible interaction; GO:0009816 defense response to bacterium, incompatible interaction; GO:0009987…			PF02518	Histidine kinase-, DNA gyrase B-, and HSP90-like ATPase	O	KOG0019	Molecular chaperone (HSP90 family)
RC1G0555600	277	S	0.205	9.87759e-05	Down	WD repeat-containing protein 91 homolog	--	1	2.33723e-08	153.97	2	S(1)NAS(1)S(1)VVDESIER	0.90885	0.28	0.328	0.394	1.709	1.565	1.605	nucleus				GO:0006810 transport; GO:0016192 vesicle-mediated transport; GO:0016482 cytosolic transport; GO:0019216 regulation of lipid metabolic process; GO:0019220 regulation of phosphate metabolic process; GO:0019222 regulation of metabolic process; GO:0031323 regulation of cellular metabolic process; GO:0042325 regulation of phosphorylation; GO:0043549 regulation of kinase activity; GO:0043550 regulation…	GO:0005622 intracellular; GO:0005623 cell; GO:0005737 cytoplasm; GO:0005768 endosome; GO:0005769 early endosome; GO:0005770 late endosome; GO:0005829 cytosol; GO:0010008 endosome membrane; GO:0012505 endomembrane system; GO:0016020 membrane; GO:0019898 extrinsic component of membrane; GO:0031090 organelle membrane; GO:0031312 extrinsic component of organelle membrane; GO:0031313 extrinsic compone…	GO:0019207 kinase regulator activity; GO:0030234 enzyme regulator activity; GO:0035014 phosphatidylinositol 3-kinase regulator activity; GO:0098772 molecular function regulator;			S	KOG1333	Uncharacterized conserved protein
RC1G0555600	278	S	0.519	0.00461448	Down	WD repeat-containing protein 91 homolog	--	1	1.44694e-09	153.97	2	SNAS(1)S(1)VVDESIER	-1.6375	0.719	0.768	0.544	1.427	1.211	1.278	nucleus				GO:0006810 transport; GO:0016192 vesicle-mediated transport; GO:0016482 cytosolic transport; GO:0019216 regulation of lipid metabolic process; GO:0019220 regulation of phosphate metabolic process; GO:0019222 regulation of metabolic process; GO:0031323 regulation of cellular metabolic process; GO:0042325 regulation of phosphorylation; GO:0043549 regulation of kinase activity; GO:0043550 regulation…	GO:0005622 intracellular; GO:0005623 cell; GO:0005737 cytoplasm; GO:0005768 endosome; GO:0005769 early endosome; GO:0005770 late endosome; GO:0005829 cytosol; GO:0010008 endosome membrane; GO:0012505 endomembrane system; GO:0016020 membrane; GO:0019898 extrinsic component of membrane; GO:0031090 organelle membrane; GO:0031312 extrinsic component of organelle membrane; GO:0031313 extrinsic compone…	GO:0019207 kinase regulator activity; GO:0030234 enzyme regulator activity; GO:0035014 phosphatidylinositol 3-kinase regulator activity; GO:0098772 molecular function regulator;			S	KOG1333	Uncharacterized conserved protein
RC1G0555600	290	S	0.412	0.0351964	Down	WD repeat-containing protein 91 homolog	--	0.995618	1.33339e-05	138.33	2	T(0.017)KS(0.983)S(0.996)S(0.181)S(0.823)EVPEENR	-0.88461	0.479	0.667	0.77	1.878		1.225	nucleus				GO:0006810 transport; GO:0016192 vesicle-mediated transport; GO:0016482 cytosolic transport; GO:0019216 regulation of lipid metabolic process; GO:0019220 regulation of phosphate metabolic process; GO:0019222 regulation of metabolic process; GO:0031323 regulation of cellular metabolic process; GO:0042325 regulation of phosphorylation; GO:0043549 regulation of kinase activity; GO:0043550 regulation…	GO:0005622 intracellular; GO:0005623 cell; GO:0005737 cytoplasm; GO:0005768 endosome; GO:0005769 early endosome; GO:0005770 late endosome; GO:0005829 cytosol; GO:0010008 endosome membrane; GO:0012505 endomembrane system; GO:0016020 membrane; GO:0019898 extrinsic component of membrane; GO:0031090 organelle membrane; GO:0031312 extrinsic component of organelle membrane; GO:0031313 extrinsic compone…	GO:0019207 kinase regulator activity; GO:0030234 enzyme regulator activity; GO:0035014 phosphatidylinositol 3-kinase regulator activity; GO:0098772 molecular function regulator;			S	KOG1333	Uncharacterized conserved protein
RC1G0574000	67	S	0.654	0.00723803	Down	Putative FERM/acyl-CoA-binding protein, 3-helical bundle	--	1	2.1371e-76	251.2	3	SAESGALLHEADS(1)VVAEHGS(1)VR	0.42705	0.755	0.87	0.788	1.091	1.2	1.397	endoplasmic reticulum				GO:0000003 reproduction; GO:0001101 response to acid chemical; GO:0001666 response to hypoxia; GO:0003006 developmental process involved in reproduction; GO:0006629 lipid metabolic process; GO:0006810 transport; GO:0006869 lipid transport; GO:0006950 response to stress; GO:0007275 multicellular organism development; GO:0008152 metabolic process; GO:0009266 response to temperature stimulus; GO:000…	GO:0005618 cell wall; GO:0005622 intracellular; GO:0005623 cell; GO:0005737 cytoplasm; GO:0005777 peroxisome; GO:0005778 peroxisomal membrane; GO:0005783 endoplasmic reticulum; GO:0005789 endoplasmic reticulum membrane; GO:0005886 plasma membrane; GO:0009505 plant-type cell wall; GO:0009514 glyoxysome; GO:0012505 endomembrane system; GO:0016020 membrane; GO:0030312 external encapsulating structur…	GO:0000062 fatty-acyl-CoA binding; GO:0000166 nucleotide binding; GO:0005488 binding; GO:0005543 phospholipid binding; GO:0008289 lipid binding; GO:0017076 purine nucleotide binding; GO:0030554 adenyl nucleotide binding; GO:0032553 ribonucleotide binding; GO:0032555 purine ribonucleotide binding; GO:0032559 adenyl ribonucleotide binding; GO:0032791 lead ion binding; GO:0033218 amide binding; GO:0…	PF00887	Acyl CoA binding protein	I	KOG0817	Acyl-CoA-binding protein
RC1G0574000	74	S	0.637	0.00300631	Down	Putative FERM/acyl-CoA-binding protein, 3-helical bundle	--	1	9.59723e-183	376.06	3	SAESGALLHEADS(1)VVAEHGS(1)VR	-3.1368	0.782	0.835	0.756	1.123	1.211	1.394	endoplasmic reticulum				GO:0000003 reproduction; GO:0001101 response to acid chemical; GO:0001666 response to hypoxia; GO:0003006 developmental process involved in reproduction; GO:0006629 lipid metabolic process; GO:0006810 transport; GO:0006869 lipid transport; GO:0006950 response to stress; GO:0007275 multicellular organism development; GO:0008152 metabolic process; GO:0009266 response to temperature stimulus; GO:000…	GO:0005618 cell wall; GO:0005622 intracellular; GO:0005623 cell; GO:0005737 cytoplasm; GO:0005777 peroxisome; GO:0005778 peroxisomal membrane; GO:0005783 endoplasmic reticulum; GO:0005789 endoplasmic reticulum membrane; GO:0005886 plasma membrane; GO:0009505 plant-type cell wall; GO:0009514 glyoxysome; GO:0012505 endomembrane system; GO:0016020 membrane; GO:0030312 external encapsulating structur…	GO:0000062 fatty-acyl-CoA binding; GO:0000166 nucleotide binding; GO:0005488 binding; GO:0005543 phospholipid binding; GO:0008289 lipid binding; GO:0017076 purine nucleotide binding; GO:0030554 adenyl nucleotide binding; GO:0032553 ribonucleotide binding; GO:0032555 purine ribonucleotide binding; GO:0032559 adenyl ribonucleotide binding; GO:0032791 lead ion binding; GO:0033218 amide binding; GO:0…	PF00887	Acyl CoA binding protein	I	KOG0817	Acyl-CoA-binding protein
RC1G0577500	82	S	0.525	0.0214236	Down	Putative nucleotide-binding alpha-beta plait domain-containing protein	--	0.999899	1.68506e-10	148.22	2	SAQMSSYSGGQS(1)AR	-3.5219	0.676	0.905	0.936	1.465	1.729		nucleus							PF00076	RNA recognition motif. (a.k.a. RRM, RBD, or RNP domain)
RC1G0596000	35	S	1.636	0.00339911	Up	Putative target of Myb protein	--	0.999774	6.71694e-16	207.41	2	KMSAGLSSVS(1)FK	1.7599	1.362	1.252	1.196	0.672	0.821	0.836	cytoplasm				GO:0007088 regulation of mitotic nuclear division; GO:0007154 cell communication; GO:0007165 signal transduction; GO:0007346 regulation of mitotic cell cycle; GO:0009987 cellular process; GO:0010564 regulation of cell cycle process; GO:0010639 negative regulation of organelle organization; GO:0010948 negative regulation of cell cycle process; GO:0023052 signaling; GO:0033043 regulation of organel…	GO:0005622 intracellular; GO:0005623 cell; GO:0005737 cytoplasm; GO:0005829 cytosol; GO:0005886 plasma membrane; GO:0016020 membrane; GO:0071944 cell periphery;	GO:0005488 binding; GO:0005515 protein binding; GO:0019899 enzyme binding; GO:0019900 kinase binding; GO:0019901 protein kinase binding; GO:0030276 clathrin binding;	PF00790; PF03127	VHS domain; GAT domain	U	KOG1087	Cytosolic sorting protein GGA2/TOM1
RC1G0596000	21	S	1.645	1.89947e-05	Up	Putative target of Myb protein	--	1	0.000471224	81.48	2	LKIEGS(1)EVGR	-3.6481	1.269	1.293	1.254	0.745	0.794	0.781	cytoplasm				GO:0007088 regulation of mitotic nuclear division; GO:0007154 cell communication; GO:0007165 signal transduction; GO:0007346 regulation of mitotic cell cycle; GO:0009987 cellular process; GO:0010564 regulation of cell cycle process; GO:0010639 negative regulation of organelle organization; GO:0010948 negative regulation of cell cycle process; GO:0023052 signaling; GO:0033043 regulation of organel…	GO:0005622 intracellular; GO:0005623 cell; GO:0005737 cytoplasm; GO:0005829 cytosol; GO:0005886 plasma membrane; GO:0016020 membrane; GO:0071944 cell periphery;	GO:0005488 binding; GO:0005515 protein binding; GO:0019899 enzyme binding; GO:0019900 kinase binding; GO:0019901 protein kinase binding; GO:0030276 clathrin binding;	PF00790; PF03127	VHS domain; GAT domain	U	KOG1087	Cytosolic sorting protein GGA2/TOM1
RC1G0596000	331	S	0.581	0.000556999	Down	Putative target of Myb protein	--	0.995472	5.7269e-71	187.26	3	PSVAHQQPEPAMIPVAVEPDES(0.995)PIHT(0.005)K	-0.96	0.771	0.659	0.714	1.159	1.279	1.251	cytoplasm				GO:0007088 regulation of mitotic nuclear division; GO:0007154 cell communication; GO:0007165 signal transduction; GO:0007346 regulation of mitotic cell cycle; GO:0009987 cellular process; GO:0010564 regulation of cell cycle process; GO:0010639 negative regulation of organelle organization; GO:0010948 negative regulation of cell cycle process; GO:0023052 signaling; GO:0033043 regulation of organel…	GO:0005622 intracellular; GO:0005623 cell; GO:0005737 cytoplasm; GO:0005829 cytosol; GO:0005886 plasma membrane; GO:0016020 membrane; GO:0071944 cell periphery;	GO:0005488 binding; GO:0005515 protein binding; GO:0019899 enzyme binding; GO:0019900 kinase binding; GO:0019901 protein kinase binding; GO:0030276 clathrin binding;	PF00790; PF03127	VHS domain; GAT domain	U	KOG1087	Cytosolic sorting protein GGA2/TOM1
RC1G0598000	83	S	1.532	0.00059366	Up	Putative WEB family protein	--	0.999946	6.32377e-05	94.865	3	SPRPVNS(1)PKPTTIER	-1.7307	1.333	1.275		0.824	0.855	0.874	nucleus				GO:0000003 reproduction; GO:0000280 nuclear division; GO:0006139 nucleobase-containing compound metabolic process; GO:0006259 DNA metabolic process; GO:0006310 DNA recombination; GO:0006725 cellular aromatic compound metabolic process; GO:0006807 nitrogen compound metabolic process; GO:0006996 organelle organization; GO:0007049 cell cycle; GO:0007127 meiosis I; GO:0007131 reciprocal meiotic recom…	GO:0000228 nuclear chromosome; GO:0000793 condensed chromosome; GO:0000794 condensed nuclear chromosome; GO:0000795 synaptonemal complex; GO:0005622 intracellular; GO:0005623 cell; GO:0005634 nucleus; GO:0005694 chromosome; GO:0005737 cytoplasm; GO:0005783 endoplasmic reticulum; GO:0005856 cytoskeleton; GO:0005875 microtubule associated complex; GO:0012505 endomembrane system; GO:0015630 microtub…
RC2G0001300	10	S	1.621	0.000872865	Up	Putative Late embryogenesis abundant protein, LEA-14	--	1	6.64506e-30	251.02	2	ASYDDSERS(1)DR	-2.2463	1.181	1.297	1.317	0.815	0.716	0.81	cytoplasm							PF03168	Late embryogenesis abundant protein
RC2G0005000	34	S	0.467	0.00382018	Down	Dual specificity protein kinase shkC	--	0.952424	0.00713364	109.88	2	QS(0.048)S(0.952)LDPR	-1.1646	0.772	0.7	0.615		1.569	1.413	mitochondria				GO:0002376 immune system process; GO:0006464 cellular protein modification process; GO:0006468 protein phosphorylation; GO:0006793 phosphorus metabolic process; GO:0006796 phosphate-containing compound metabolic process; GO:0006807 nitrogen compound metabolic process; GO:0006950 response to stress; GO:0006952 defense response; GO:0006955 immune response; GO:0006970 response to osmotic stress; GO:…	GO:0005622 intracellular; GO:0005623 cell; GO:0005737 cytoplasm; GO:0005783 endoplasmic reticulum; GO:0005886 plasma membrane; GO:0009898 cytoplasmic side of plasma membrane; GO:0012505 endomembrane system; GO:0016020 membrane; GO:0043226 organelle; GO:0043227 membrane-bounded organelle; GO:0043229 intracellular organelle; GO:0043231 intracellular membrane-bounded organelle; GO:0071944 cell perip…	GO:0003824 catalytic activity; GO:0004672 protein kinase activity; GO:0004674 protein serine/threonine kinase activity; GO:0004712 protein serine/threonine/tyrosine kinase activity; GO:0016301 kinase activity; GO:0016740 transferase activity; GO:0016772 transferase activity, transferring phosphorus-containing groups; GO:0016773 phosphotransferase activity, alcohol group as acceptor; GO:0140096 ca…	PF07714	Protein tyrosine kinase	T	KOG0192	Tyrosine kinase specific for activated (GTP-bound) p21cdc42Hs
RC2G0005000	58	S	0.662	0.0306604	Down	Dual specificity protein kinase shkC	--	0.995285	7.24501e-136	238.12	3	S(0.995)PS(0.005)EDDSELSVPENLDSTMHLLFLACR	0.59584	0.874		0.72	1.317	1.227	1.069	mitochondria				GO:0002376 immune system process; GO:0006464 cellular protein modification process; GO:0006468 protein phosphorylation; GO:0006793 phosphorus metabolic process; GO:0006796 phosphate-containing compound metabolic process; GO:0006807 nitrogen compound metabolic process; GO:0006950 response to stress; GO:0006952 defense response; GO:0006955 immune response; GO:0006970 response to osmotic stress; GO:…	GO:0005622 intracellular; GO:0005623 cell; GO:0005737 cytoplasm; GO:0005783 endoplasmic reticulum; GO:0005886 plasma membrane; GO:0009898 cytoplasmic side of plasma membrane; GO:0012505 endomembrane system; GO:0016020 membrane; GO:0043226 organelle; GO:0043227 membrane-bounded organelle; GO:0043229 intracellular organelle; GO:0043231 intracellular membrane-bounded organelle; GO:0071944 cell perip…	GO:0003824 catalytic activity; GO:0004672 protein kinase activity; GO:0004674 protein serine/threonine kinase activity; GO:0004712 protein serine/threonine/tyrosine kinase activity; GO:0016301 kinase activity; GO:0016740 transferase activity; GO:0016772 transferase activity, transferring phosphorus-containing groups; GO:0016773 phosphotransferase activity, alcohol group as acceptor; GO:0140096 ca…	PF07714	Protein tyrosine kinase	T	KOG0192	Tyrosine kinase specific for activated (GTP-bound) p21cdc42Hs
RC2G0010900	475	S	0.553	0.000206212	Down	Putative initiation factor eIF-4 gamma, MA3	--	0.997808	4.14328e-96	252.21	2	GNFSGTQGST(0.002)S(0.998)PGPFSNSR	-0.48329	0.722	0.644	0.743	1.24	1.272	1.303	chloroplast	K03260	EIF4G; translation initiation factor 4G	map03013 RNA transport		GO:0005622 intracellular; GO:0005623 cell; GO:0005634 nucleus; GO:0005737 cytoplasm; GO:0005829 cytosol; GO:0043226 organelle; GO:0043227 membrane-bounded organelle; GO:0043229 intracellular organelle; GO:0043231 intracellular membrane-bounded organelle;	GO:0003676 nucleic acid binding; GO:0003723 RNA binding; GO:0003729 mRNA binding; GO:0005488 binding; GO:0097159 organic cyclic compound binding; GO:1901363 heterocyclic compound binding;			J	KOG0401	Translation initiation factor 4F, ribosome/mRNA-bridging subunit (eIF-4G)
RC2G0016400	175	S	1.556	0.0049155	Up	Putative Longin-like domain-containing protein	--	0.970402	3.64937e-46	196.41	2	LDSLVEKS(0.97)S(0.03)DLSTASQMFYK	1.7228	1.112	1.412	1.19	0.747	0.81	0.83	nucleus	K08516	YKT6; synaptobrevin homolog YKT6	map04130 SNARE interactions in vesicular transport	GO:0006810 transport; GO:0006887 exocytosis; GO:0006906 vesicle fusion; GO:0006996 organelle organization; GO:0009987 cellular process; GO:0016043 cellular component organization; GO:0016050 vesicle organization; GO:0016192 vesicle-mediated transport; GO:0032940 secretion by cell; GO:0046903 secretion; GO:0048284 organelle fusion; GO:0051179 localization; GO:0051234 establishment of localization;…	GO:0005622 intracellular; GO:0005623 cell; GO:0005737 cytoplasm; GO:0016020 membrane; GO:0031201 SNARE complex; GO:0032991 protein-containing complex; GO:0098796 membrane protein complex;	GO:0000149 SNARE binding; GO:0005484 SNAP receptor activity; GO:0005488 binding; GO:0005515 protein binding;	PF13774	Regulated-SNARE-like domain	U	KOG0861	SNARE protein YKT6, synaptobrevin/VAMP syperfamily
RC2G0022200	379	S	2.167	0.00124855	Up	Serine/threonine-protein kinase	--	0.971873	0	287.15	3	ESITSATSTQNSDISGTDAVDSSAPCQGDVAGT(0.008)T(0.02)GRLS(0.972)PK	0.93352	1.396	1.372	1.389	0.756	0.543	0.619	nucleus				GO:0001666 response to hypoxia; GO:0006082 organic acid metabolic process; GO:0006464 cellular protein modification process; GO:0006468 protein phosphorylation; GO:0006629 lipid metabolic process; GO:0006720 isoprenoid metabolic process; GO:0006721 terpenoid metabolic process; GO:0006793 phosphorus metabolic process; GO:0006796 phosphate-containing compound metabolic process; GO:0006807 nitrogen …	GO:0005622 intracellular; GO:0005623 cell; GO:0005737 cytoplasm; GO:0005783 endoplasmic reticulum; GO:0005789 endoplasmic reticulum membrane; GO:0012505 endomembrane system; GO:0016020 membrane; GO:0031984 organelle subcompartment; GO:0042175 nuclear outer membrane-endoplasmic reticulum membrane network; GO:0043226 organelle; GO:0043227 membrane-bounded organelle; GO:0043229 intracellular organel…	GO:0003824 catalytic activity; GO:0004672 protein kinase activity; GO:0004674 protein serine/threonine kinase activity; GO:0004712 protein serine/threonine/tyrosine kinase activity; GO:0016301 kinase activity; GO:0016740 transferase activity; GO:0016772 transferase activity, transferring phosphorus-containing groups; GO:0016773 phosphotransferase activity, alcohol group as acceptor; GO:0140096 ca…	PF00564; PF07714	PB1 domain; Protein tyrosine kinase	T	KOG0192	Tyrosine kinase specific for activated (GTP-bound) p21cdc42Hs
RC2G0022200	186	S	0.617	0.0471918	Down	Serine/threonine-protein kinase	--	1	7.95205e-109	309.21	2	SDQAS(1)DDGGDDSVSGK	-3.3291	0.528	0.98	0.768	1.278	1.177	1.235	nucleus				GO:0001666 response to hypoxia; GO:0006082 organic acid metabolic process; GO:0006464 cellular protein modification process; GO:0006468 protein phosphorylation; GO:0006629 lipid metabolic process; GO:0006720 isoprenoid metabolic process; GO:0006721 terpenoid metabolic process; GO:0006793 phosphorus metabolic process; GO:0006796 phosphate-containing compound metabolic process; GO:0006807 nitrogen …	GO:0005622 intracellular; GO:0005623 cell; GO:0005737 cytoplasm; GO:0005783 endoplasmic reticulum; GO:0005789 endoplasmic reticulum membrane; GO:0012505 endomembrane system; GO:0016020 membrane; GO:0031984 organelle subcompartment; GO:0042175 nuclear outer membrane-endoplasmic reticulum membrane network; GO:0043226 organelle; GO:0043227 membrane-bounded organelle; GO:0043229 intracellular organel…	GO:0003824 catalytic activity; GO:0004672 protein kinase activity; GO:0004674 protein serine/threonine kinase activity; GO:0004712 protein serine/threonine/tyrosine kinase activity; GO:0016301 kinase activity; GO:0016740 transferase activity; GO:0016772 transferase activity, transferring phosphorus-containing groups; GO:0016773 phosphotransferase activity, alcohol group as acceptor; GO:0140096 ca…	PF00564; PF07714	PB1 domain; Protein tyrosine kinase	T	KOG0192	Tyrosine kinase specific for activated (GTP-bound) p21cdc42Hs
RC2G0023300	332	S	3.739	0.00117894	Up	Protein phosphatase 2c, putative	--	0.999997	5.18245e-158	359.55	2	SIS(1)AEGLQNLQFFLDR	0.37831	1.799	1.712	1.407		0.411	0.466	cytoplasm	K14803	PTC2_3; protein phosphatase PTC2/3 [EC:3.1.3.16]							T	KOG0698	Serine/threonine protein phosphatase
RC2G0030000	143	S	0.481	0.022851	Down	Putative sucrose-phosphate synthase	--	0.999178	0.00230438	68.42	2	GDVVAS(1)DVS(0.999)AHGDS(0.001)VR	1.1489		0.692	0.596	1.227		1.452	nucleus	K00696	E2.4.1.14; sucrose-phosphate synthase [EC:2.4.1.14]	map00500 Starch and sucrose metabolism; map01100 Metabolic pathways			GO:0003824 catalytic activity; GO:0008194 UDP-glycosyltransferase activity; GO:0016740 transferase activity; GO:0016757 transferase activity, transferring glycosyl groups; GO:0016758 transferase activity, transferring hexosyl groups; GO:0035251 UDP-glucosyltransferase activity; GO:0046524 sucrose-phosphate synthase activity; GO:0046527 glucosyltransferase activity;			M	KOG0853	Glycosyltransferase
RC2G0030000	148	S	0.412	1.97476e-05	Down	Putative sucrose-phosphate synthase	--	0.999999	1.35382e-45	227.34	2	GDVVASDVSAHGDS(1)VR	-1.7254	0.58	0.586	0.574	1.308	1.427	1.484	nucleus	K00696	E2.4.1.14; sucrose-phosphate synthase [EC:2.4.1.14]	map00500 Starch and sucrose metabolism; map01100 Metabolic pathways			GO:0003824 catalytic activity; GO:0008194 UDP-glycosyltransferase activity; GO:0016740 transferase activity; GO:0016757 transferase activity, transferring glycosyl groups; GO:0016758 transferase activity, transferring hexosyl groups; GO:0035251 UDP-glucosyltransferase activity; GO:0046524 sucrose-phosphate synthase activity; GO:0046527 glucosyltransferase activity;			M	KOG0853	Glycosyltransferase
RC2G0031600	290	S	1.979	0.000495166	Up	Putative transcription factor/ chromatin remodeling BED-type(Zn) family	--	1	9.20177e-08	111.03	3	SVVWEHFTIENVS(1)PGCR	-1.8956	1.334	1.415	1.406	0.645	0.664	0.791	nucleus				GO:0006355 regulation of transcription, DNA-templated; GO:0006357 regulation of transcription by RNA polymerase II; GO:0007275 multicellular organism development; GO:0009791 post-embryonic development; GO:0009889 regulation of biosynthetic process; GO:0010468 regulation of gene expression; GO:0010556 regulation of macromolecule biosynthetic process; GO:0019219 regulation of nucleobase-containing …	GO:0005622 intracellular; GO:0005623 cell; GO:0005634 nucleus; GO:0005737 cytoplasm; GO:0005829 cytosol; GO:0043226 organelle; GO:0043227 membrane-bounded organelle; GO:0043229 intracellular organelle; GO:0043231 intracellular membrane-bounded organelle;	GO:0000976 transcription regulatory region sequence-specific DNA binding; GO:0000977 RNA polymerase II transcription regulatory region sequence-specific DNA binding; GO:0001067 regulatory region nucleic acid binding; GO:0003676 nucleic acid binding; GO:0003677 DNA binding; GO:0003690 double-stranded DNA binding; GO:0003700 DNA-binding transcription factor activity; GO:0005488 binding; GO:0043565 …	PF05699	hAT family dimerisation domain	L	KOG1121	Tam3-transposase (Ac family)
RC2G0033000	38	S	1.872	0.0191829	Up	Putative Rab-GTPase-TBC domain-containing protein	--	0.973355	3.26564e-141	276.47	3	HSS(0.001)S(0.026)S(0.973)EHEGAEVVYTK	-0.60475	1.335	1.457		0.608	0.868	0.761	nucleus	K20168	TBC1D15; TBC1 domain family member 15					PF12068	Domain of unknown function (DUF3548)	T	KOG2197	Ypt/Rab-specific GTPase-activating protein GYP7 and related proteins
RC2G0033000	284	S	1.843	0.0135999	Up	Putative Rab-GTPase-TBC domain-containing protein	--	0.999998	7.00096e-89	303.02	2	SNS(1)LSSLDYPSQK	0.26788	1.377	1.43	1.126	0.903	0.606	0.625	nucleus	K20168	TBC1D15; TBC1 domain family member 15					PF12068	Domain of unknown function (DUF3548)	T	KOG2197	Ypt/Rab-specific GTPase-activating protein GYP7 and related proteins
RC2G0033000	306	S	1.604	0.00100053	Up	Putative Rab-GTPase-TBC domain-containing protein	--	0.999996	1.46632e-19	158.27	2	VSDKS(1)PVPQDPLEFDK	2.4429	1.252	1.209	1.26	0.854	0.712	0.754	nucleus	K20168	TBC1D15; TBC1 domain family member 15					PF12068	Domain of unknown function (DUF3548)	T	KOG2197	Ypt/Rab-specific GTPase-activating protein GYP7 and related proteins
RC2G0034500	1310	S	1.837	0.0487707	Up	Putative transcription factor WD40-like family	--	1	0	365.74	3	EIHATIISESGNS(1)DDESK	-1.397	1.36	1.498	1.054	1.013	0.596	0.52	plasma membrane									L	KOG1912	WD40 repeat protein
RC2G0036000	269	S	0.578	0.00459729	Down	Putative DNA-binding domain-containing protein	--	0.999998	4.53257e-07	126.42	2	IEAAVTDNCS(1)NGNEAAK	-2.1829	0.608	0.696	0.772	1.081	1.159	1.353	nucleus					GO:0005622 intracellular; GO:0005623 cell; GO:0005634 nucleus; GO:0005737 cytoplasm; GO:0005829 cytosol; GO:0043226 organelle; GO:0043227 membrane-bounded organelle; GO:0043229 intracellular organelle; GO:0043231 intracellular membrane-bounded organelle;	GO:0000166 nucleotide binding; GO:0003676 nucleic acid binding; GO:0003677 DNA binding; GO:0005488 binding; GO:0008327 methyl-CpG binding; GO:0036094 small molecule binding; GO:0043565 sequence-specific DNA binding; GO:0097159 organic cyclic compound binding; GO:1901265 nucleoside phosphate binding; GO:1901363 heterocyclic compound binding;	PF01429	Methyl-CpG binding domain
RC2G0036200	468	S	2.371	0.0117612	Up	Nucleoporin-like protein	--	0.993429	4.86621e-05	120.75	3	TILEHINRNS(0.993)PT(0.007)PK	-1.8427	1.572	1.505		0.501	0.736	0.71	nucleus
RC2G0048000	323	S	0.536	0.00468172	Down	Protein kinase	--	0.993645	9.76009e-13	190.37	2	DDITGAS(0.994)T(0.006)EAER	0.60801	0.786	0.692	0.542	1.289	1.201	1.277	plasma membrane					GO:0005623 cell; GO:0005886 plasma membrane; GO:0016020 membrane; GO:0071944 cell periphery;		PF00069	Protein kinase domain
RC2G0049800	2368	S	0.463	0.00134918	Down	Putative DnaJ domain-containing protein	--	0.999988	1.20518e-44	207	2	AEES(1)DDTQPAQTPQER	-7.9446	0.638		0.572	1.231	1.277	1.408	nucleus	K09533	DNAJC13; DnaJ homolog subfamily C member 13		GO:0001775 cell activation; GO:0002252 immune effector process; GO:0002263 cell activation involved in immune response; GO:0002274 myeloid leukocyte activation; GO:0002275 myeloid cell activation involved in immune response; GO:0002283 neutrophil activation involved in immune response; GO:0002366 leukocyte activation involved in immune response; GO:0002376 immune system process; GO:0002443 leukoc…	GO:0000323 lytic vacuole; GO:0005622 intracellular; GO:0005623 cell; GO:0005737 cytoplasm; GO:0005764 lysosome; GO:0005765 lysosomal membrane; GO:0005766 primary lysosome; GO:0005768 endosome; GO:0005769 early endosome; GO:0005773 vacuole; GO:0005774 vacuolar membrane; GO:0005829 cytosol; GO:0005886 plasma membrane; GO:0010008 endosome membrane; GO:0012505 endomembrane system; GO:0012506 vesicle …		PF14237; PF00226	Domain of unknown function (DUF4339); DnaJ domain	OU	KOG1789	Endocytosis protein RME-8, contains DnaJ domain
RC2G0053100	571	S	0.635	0.0269592	Down	Serine/threonine protein kinase	--	0.773731	6.63479e-44	115.06	4	PGHS(0.002)S(0.002)VY(0.011)S(0.021)S(0.013)HGS(0.774)S(0.117)DY(0.024)DS(0.019)RPY(0.016)DT(0.001)K	1.5192		0.831	0.714	1.228	1.204		chloroplast				GO:0006464 cellular protein modification process; GO:0006468 protein phosphorylation; GO:0006793 phosphorus metabolic process; GO:0006796 phosphate-containing compound metabolic process; GO:0006807 nitrogen compound metabolic process; GO:0006950 response to stress; GO:0007154 cell communication; GO:0007165 signal transduction; GO:0007166 cell surface receptor signaling pathway; GO:0007167 enzyme …	GO:0005623 cell; GO:0005886 plasma membrane; GO:0016020 membrane; GO:0071944 cell periphery;	GO:0003824 catalytic activity; GO:0004672 protein kinase activity; GO:0004674 protein serine/threonine kinase activity; GO:0004675 transmembrane receptor protein serine/threonine kinase activity; GO:0004888 transmembrane signaling receptor activity; GO:0016301 kinase activity; GO:0016740 transferase activity; GO:0016772 transferase activity, transferring phosphorus-containing groups; GO:0016773 p…	PF07714	Protein tyrosine kinase	T	KOG1187	Serine/threonine protein kinase
RC2G0053100	604	S	0.649	0.0464004	Down	Serine/threonine protein kinase	--	0.856556	0.000110784	90.828	2	MALESQEY(0.003)GAS(0.857)S(0.137)EYS(0.003)GGR	-0.18753		0.744	0.817		1.102	1.303	chloroplast				GO:0006464 cellular protein modification process; GO:0006468 protein phosphorylation; GO:0006793 phosphorus metabolic process; GO:0006796 phosphate-containing compound metabolic process; GO:0006807 nitrogen compound metabolic process; GO:0006950 response to stress; GO:0007154 cell communication; GO:0007165 signal transduction; GO:0007166 cell surface receptor signaling pathway; GO:0007167 enzyme …	GO:0005623 cell; GO:0005886 plasma membrane; GO:0016020 membrane; GO:0071944 cell periphery;	GO:0003824 catalytic activity; GO:0004672 protein kinase activity; GO:0004674 protein serine/threonine kinase activity; GO:0004675 transmembrane receptor protein serine/threonine kinase activity; GO:0004888 transmembrane signaling receptor activity; GO:0016301 kinase activity; GO:0016740 transferase activity; GO:0016772 transferase activity, transferring phosphorus-containing groups; GO:0016773 p…	PF07714	Protein tyrosine kinase	T	KOG1187	Serine/threonine protein kinase
RC2G0058800	250	S	0.651	0.0416456	Down	Putative Arf GTPase activating protein	--	0.999063	2.65587e-63	273.81	2	DIDSS(0.001)S(0.999)PPMVR	-0.80356	0.677	0.89	0.788	1.493	1.122	1.003	nucleus							PF01412	Putative GTPase activating protein for Arf	T	KOG0702	Predicted GTPase-activating protein
RC2G0058800	744	S	2.103	0.0195307	Up	Putative Arf GTPase activating protein	--	0.99993	4.35128e-51	197.71	2	FS(1)APATPNPFPSTGGNPFG	-0.96767	0.968	1.731	1.432	0.768	0.577	0.619	nucleus							PF01412	Putative GTPase activating protein for Arf	T	KOG0702	Predicted GTPase-activating protein
RC2G0064900	142	S	3.29	0.000303424	Up	Putative SKI-interacting protein, SKIP	--	1	0	425.85	3	NEEDAMS(1)EEEDEELQKEIEETTAETK	2.1934	1.589	1.627	1.232	0.482	0.41	0.46	nucleus	K06063	SNW1, SKIIP, SKIP; SNW domain-containing protein 1	map03040 Spliceosome	GO:0000003 reproduction; GO:0000122 negative regulation of transcription by RNA polymerase II; GO:0000350 generation of catalytic spliceosome for second transesterification step; GO:0000375 RNA splicing, via transesterification reactions; GO:0000377 RNA splicing, via transesterification reactions with bulged adenosine as nucleophile; GO:0000393 spliceosomal conformational changes to generate cata…	GO:0005622 intracellular; GO:0005623 cell; GO:0005634 nucleus; GO:0005681 spliceosomal complex; GO:0005684 U2-type spliceosomal complex; GO:0005730 nucleolus; GO:0016363 nuclear matrix; GO:0031974 membrane-enclosed lumen; GO:0031981 nuclear lumen; GO:0032991 protein-containing complex; GO:0034399 nuclear periphery; GO:0043226 organelle; GO:0043227 membrane-bounded organelle; GO:0043228 non-membra…	GO:0003676 nucleic acid binding; GO:0003712 transcription coregulator activity; GO:0003713 transcription coactivator activity; GO:0003714 transcription corepressor activity; GO:0003723 RNA binding; GO:0005102 signaling receptor binding; GO:0005488 binding; GO:0005515 protein binding; GO:0008134 transcription factor binding; GO:0035257 nuclear hormone receptor binding; GO:0036002 pre-mRNA binding;…			AB	KOG2441	mRNA splicing factor/probable chromatin binding snw family nuclear protein
RC2G0076400	362	S	0.635	0.00995766	Down	Putative vacuolar protein sorting-associated protein Ist1	--	0.999987	2.81827e-06	211.84	2	QYS(1)SEMHNK	-4.4559	0.724	0.902	0.8	1.445	1.116	1.257	nucleus	K19476	IST1; vacuolar protein sorting-associated protein IST1	map04144 Endocytosis						Z	KOG2027	Spindle pole body protein
RC2G0084600	147	S	0.235	2.71898e-06	Down	Putative feruloyl esterase	--	1	0.00073687	114.93	2	VPSAILGHS(1)K	-0.6274	0.388	0.363	0.391	1.566	1.584	1.719	mitochondria	K06889	K06889; uncharacterized protein							I	KOG4667	Predicted esterase
RC2G0085800	7	S	0.417	0.00334082	Down	DEAD-box ATP-dependent RNA helicase	--	0.987036	1.91352e-21	160.8	2	AES(0.001)KPS(0.987)PT(0.011)HT(0.001)SSDK	-2.4604	0.728	0.75	0.541	1.385	1.906	1.548	nucleus
RC2G0087000	18	S	0.379	0.000641002	Down	Glycylpeptide N-tetradecanoyltransferase	--	1	1.48456e-36	206.14	2	EADHDS(1)DANALVK	-1.5866	0.482	0.482	0.645	1.484	1.411	1.345	nucleus	K00671	NMT; glycylpeptide N-tetradecanoyltransferase [EC:2.3.1.97]		GO:0006464 cellular protein modification process; GO:0006497 protein lipidation; GO:0006498 N-terminal protein lipidation; GO:0006499 N-terminal protein myristoylation; GO:0006807 nitrogen compound metabolic process; GO:0007275 multicellular organism development; GO:0008152 metabolic process; GO:0009058 biosynthetic process; GO:0009059 macromolecule biosynthetic process; GO:0009653 anatomical str…	GO:0005622 intracellular; GO:0005623 cell; GO:0005737 cytoplasm; GO:0005829 cytosol; GO:0005840 ribosome; GO:0032991 protein-containing complex; GO:0043226 organelle; GO:0043228 non-membrane-bounded organelle; GO:0043229 intracellular organelle; GO:0043232 intracellular non-membrane-bounded organelle; GO:1990904 ribonucleoprotein complex;	GO:0003824 catalytic activity; GO:0004379 glycylpeptide N-tetradecanoyltransferase activity; GO:0016410 N-acyltransferase activity; GO:0016740 transferase activity; GO:0016746 transferase activity, transferring acyl groups; GO:0016747 transferase activity, transferring acyl groups other than amino-acyl groups; GO:0019107 myristoyltransferase activity;	PF01233; PF02799	Myristoyl-CoA:protein N-myristoyltransferase, N-terminal domain; Myristoyl-CoA:protein N-myristoyltransferase, C-terminal domain	I	KOG2779	N-myristoyl transferase
RC2G0087000	42	S	1.875	0.00145127	Up	Glycylpeptide N-tetradecanoyltransferase	--	0.999529	0.00120157	135.21	3	KFQDSMS(1)VGKR	-1.953	1.33	1.512		0.733	0.753	0.788	nucleus	K00671	NMT; glycylpeptide N-tetradecanoyltransferase [EC:2.3.1.97]		GO:0006464 cellular protein modification process; GO:0006497 protein lipidation; GO:0006498 N-terminal protein lipidation; GO:0006499 N-terminal protein myristoylation; GO:0006807 nitrogen compound metabolic process; GO:0007275 multicellular organism development; GO:0008152 metabolic process; GO:0009058 biosynthetic process; GO:0009059 macromolecule biosynthetic process; GO:0009653 anatomical str…	GO:0005622 intracellular; GO:0005623 cell; GO:0005737 cytoplasm; GO:0005829 cytosol; GO:0005840 ribosome; GO:0032991 protein-containing complex; GO:0043226 organelle; GO:0043228 non-membrane-bounded organelle; GO:0043229 intracellular organelle; GO:0043232 intracellular non-membrane-bounded organelle; GO:1990904 ribonucleoprotein complex;	GO:0003824 catalytic activity; GO:0004379 glycylpeptide N-tetradecanoyltransferase activity; GO:0016410 N-acyltransferase activity; GO:0016740 transferase activity; GO:0016746 transferase activity, transferring acyl groups; GO:0016747 transferase activity, transferring acyl groups other than amino-acyl groups; GO:0019107 myristoyltransferase activity;	PF01233; PF02799	Myristoyl-CoA:protein N-myristoyltransferase, N-terminal domain; Myristoyl-CoA:protein N-myristoyltransferase, C-terminal domain	I	KOG2779	N-myristoyl transferase
RC2G0090600	268	S	0.596	0.0354428	Down	Putative ankyrin repeat-containing domain, PGG domain-containing protein	--	0.934343	0.0027731	84.102	2	VASVVS(0.934)S(0.066)NGER	-1.8888	0.697	0.614	1.047	1.461	1.174	1.32	plasma membrane	K15503	ANKRD44; serine/threonine-protein phosphatase 6 regulatory ankyrin repeat subunit B					PF13962	Domain of unknown function	S	KOG0504	FOG: Ankyrin repeat
RC2G0093700	36	S	0.35	0.0024061	Down	Putative DENN domain-containing protein	--	1	1.3389e-17	163.59	2	EEDGGS(1)PLQR	-0.19021	0.556	0.701	0.424	1.587	1.768	1.448	nucleus							PF03456	uDENN domain
RC2G0100700	2	S	1.964	0.000582484	Up	Aldehyde dehydrogenase family 7 member A1	--	0.999809	1.013e-29	155.34	2	S(1)FGTEKDYEFLEK	1.3712	1.438	1.445	1.205	0.705	0.725	0.651	chloroplast	K14085	ALDH7A1; aldehyde dehydrogenase family 7 member A1 [EC:1.2.1.31 1.2.1.8 1.2.1.3]	map00010 Glycolysis / Gluconeogenesis; map00053 Ascorbate and aldarate metabolism; map00071 Fatty acid degradation; map00260 Glycine, serine and threonine metabolism; map00280 Valine, leucine and isoleucine degradation; map00310 Lysine degradation; map00330 Arginine and proline metabolism; map00340 Histidine metabolism; map00380 Tryptophan metabolism; map00410 beta-Alanine metabolism; map00561 Gl…	GO:0001101 response to acid chemical; GO:0006081 cellular aldehyde metabolic process; GO:0006950 response to stress; GO:0006970 response to osmotic stress; GO:0008152 metabolic process; GO:0009269 response to desiccation; GO:0009414 response to water deprivation; GO:0009415 response to water; GO:0009628 response to abiotic stimulus; GO:0009651 response to salt stress; GO:0009719 response to endog…	GO:0005622 intracellular; GO:0005623 cell; GO:0005737 cytoplasm; GO:0005829 cytosol;	GO:0003824 catalytic activity; GO:0004029 aldehyde dehydrogenase (NAD+) activity; GO:0016491 oxidoreductase activity; GO:0016620 oxidoreductase activity, acting on the aldehyde or oxo group of donors, NAD or NADP as acceptor; GO:0016903 oxidoreductase activity, acting on the aldehyde or oxo group of donors;			C	KOG2453	Aldehyde dehydrogenase
RC2G0102500	209	S	5.615	0.000276644	Up	Alanine--tRNA ligase	--	0.939478	2.85785e-07	81.908	3	HDS(0.056)FS(0.939)Y(0.004)PGELTLLQK	-7.6348	2.118	1.951		0.319	0.376	0.392	chloroplast
RC2G0102500	174	S	0.645	0.00173847	Down	Alanine--tRNA ligase	--	0.994805	8.13511e-05	144.51	2	LS(0.005)S(0.995)MTNEVFSR	0.059679	0.733	0.72	0.866	1.217	1.194	1.184	chloroplast
RC2G0113700	161	S	1.856	0.00510455	Up	Putative leucine-rich repeat domain, L domain-containing protein	--	1	0.00070254	114.39	2	DDS(1)YVVNK	0.68207	1.096	1.314	1.571	0.747	0.668	0.73	cytoplasm				GO:0007154 cell communication; GO:0007165 signal transduction; GO:0009314 response to radiation; GO:0009416 response to light stimulus; GO:0009628 response to abiotic stimulus; GO:0009987 cellular process; GO:0023052 signaling; GO:0050789 regulation of biological process; GO:0050794 regulation of cellular process; GO:0050896 response to stimulus; GO:0051716 cellular response to stimulus; GO:00650…	GO:0005623 cell; GO:0005886 plasma membrane; GO:0016020 membrane; GO:0071944 cell periphery;				S	KOG0619	FOG: Leucine rich repeat
RC2G0127000	54	S	0.623	0.0149846	Down	Phospholipase D	--	1	0.000169562	142.32	2	S(1)DNPDAGHGAEDR	-5.4418	0.628	0.787		1.076	1.124	1.209	nucleus	K01115	PLD1_2; phospholipase D1/2 [EC:3.1.4.4]	map00564 Glycerophospholipid metabolism; map00565 Ether lipid metabolism; map01100 Metabolic pathways; map01110 Biosynthesis of secondary metabolites; map04144 Endocytosis	GO:0006629 lipid metabolic process; GO:0006644 phospholipid metabolic process; GO:0006650 glycerophospholipid metabolic process; GO:0006793 phosphorus metabolic process; GO:0006796 phosphate-containing compound metabolic process; GO:0006950 response to stress; GO:0008152 metabolic process; GO:0008219 cell death; GO:0009266 response to temperature stimulus; GO:0009409 response to cold; GO:0009628 …	GO:0005622 intracellular; GO:0005623 cell; GO:0005737 cytoplasm; GO:0005773 vacuole; GO:0005886 plasma membrane; GO:0005911 cell-cell junction; GO:0009506 plasmodesma; GO:0016020 membrane; GO:0030054 cell junction; GO:0043226 organelle; GO:0043227 membrane-bounded organelle; GO:0043229 intracellular organelle; GO:0043231 intracellular membrane-bounded organelle; GO:0055044 symplast; GO:0071944 ce…	GO:0003824 catalytic activity; GO:0004620 phospholipase activity; GO:0004630 phospholipase D activity; GO:0008081 phosphoric diester hydrolase activity; GO:0016298 lipase activity; GO:0016787 hydrolase activity; GO:0016788 hydrolase activity, acting on ester bonds; GO:0042578 phosphoric ester hydrolase activity;	PF00168	C2 domain	I	KOG1329	Phospholipase D1
RC2G0130400	234	S	1.899	0.0149591	Up	Putative winged helix-turn-helix DNA-binding domain-containing protein	--	0.997572	6.51581e-139	208.58	3	NNASASSNGGIPQHQMPAGQGVEVT(0.002)PNNPS(0.998)PK	-3.6072	1.28	1.3	1.583	0.557	0.922	0.713	nucleus	K18757	LARP1; la-related protein 1		GO:0001101 response to acid chemical; GO:0007275 multicellular organism development; GO:0007568 aging; GO:0009719 response to endogenous stimulus; GO:0009725 response to hormone; GO:0009737 response to abscisic acid; GO:0009751 response to salicylic acid; GO:0009753 response to jasmonic acid; GO:0010033 response to organic substance; GO:0010150 leaf senescence; GO:0014070 response to organic cycl…	GO:0005622 intracellular; GO:0005623 cell; GO:0005737 cytoplasm; GO:0005844 polysome; GO:0032991 protein-containing complex; GO:1990904 ribonucleoprotein complex;	GO:0003676 nucleic acid binding; GO:0003723 RNA binding; GO:0003729 mRNA binding; GO:0005488 binding; GO:0097159 organic cyclic compound binding; GO:1901363 heterocyclic compound binding;	PF05383	La domain	JO	KOG2590	RNA-binding protein LARP/SRO9 and related La domain proteins
RC2G0130400	20	S	2.032	0.0122211	Up	Putative winged helix-turn-helix DNA-binding domain-containing protein	--	1	4.47687e-36	237.89	2	NNPETAPPVQS(1)PR	0.1585	1.205	1.359	1.698	0.576	0.887	0.634	nucleus	K18757	LARP1; la-related protein 1		GO:0001101 response to acid chemical; GO:0007275 multicellular organism development; GO:0007568 aging; GO:0009719 response to endogenous stimulus; GO:0009725 response to hormone; GO:0009737 response to abscisic acid; GO:0009751 response to salicylic acid; GO:0009753 response to jasmonic acid; GO:0010033 response to organic substance; GO:0010150 leaf senescence; GO:0014070 response to organic cycl…	GO:0005622 intracellular; GO:0005623 cell; GO:0005737 cytoplasm; GO:0005844 polysome; GO:0032991 protein-containing complex; GO:1990904 ribonucleoprotein complex;	GO:0003676 nucleic acid binding; GO:0003723 RNA binding; GO:0003729 mRNA binding; GO:0005488 binding; GO:0097159 organic cyclic compound binding; GO:1901363 heterocyclic compound binding;	PF05383	La domain	JO	KOG2590	RNA-binding protein LARP/SRO9 and related La domain proteins
RC2G0136300	383	S	1.646	0.00332749	Up	Coatomer beta subunit	--	0.991394	2.4054e-20	143.75	3	S(0.002)NS(0.991)S(0.006)SNVNHHLSHPNSGTSVK	-2.2757	1.4	1.185	1.095	0.756	0.701	0.779	cytoplasm				GO:0000011 vacuole inheritance; GO:0006996 organelle organization; GO:0007033 vacuole organization; GO:0009607 response to biotic stimulus; GO:0009987 cellular process; GO:0016043 cellular component organization; GO:0030447 filamentous growth; GO:0030448 hyphal growth; GO:0036180 filamentous growth of a population of unicellular organisms in response to biotic stimulus; GO:0040007 growth; GO:0044…	GO:0000322 storage vacuole; GO:0000323 lytic vacuole; GO:0000324 fungal-type vacuole; GO:0005622 intracellular; GO:0005623 cell; GO:0005737 cytoplasm; GO:0005773 vacuole; GO:0043226 organelle; GO:0043227 membrane-bounded organelle; GO:0043229 intracellular organelle; GO:0043231 intracellular membrane-bounded organelle;
RC2G0150900	36	S	0.636	0.000500623	Down	Putative inorganic diphosphatase	--	0.999803	0.0070821	125.98	2	ILS(1)SMSR	-2.9267	0.715	0.809	0.821	1.217	1.24	1.233	nucleus	K01507	ppa; inorganic pyrophosphatase [EC:3.6.1.1]	map00190 Oxidative phosphorylation		GO:0005622 intracellular; GO:0005623 cell; GO:0005737 cytoplasm; GO:0005739 mitochondrion; GO:0043226 organelle; GO:0043227 membrane-bounded organelle; GO:0043229 intracellular organelle; GO:0043231 intracellular membrane-bounded organelle;	GO:0003824 catalytic activity; GO:0004427 inorganic diphosphatase activity; GO:0016462 pyrophosphatase activity; GO:0016787 hydrolase activity; GO:0016817 hydrolase activity, acting on acid anhydrides; GO:0016818 hydrolase activity, acting on acid anhydrides, in phosphorus-containing anhydrides;	PF00719	Inorganic pyrophosphatase	C	KOG1626	Inorganic pyrophosphatase/Nucleosome remodeling factor, subunit NURF38
RC2G0155600	50	S	1.546	0.00139185	Up	Putative vacuolar sorting protein 39/Transforming growth factor beta receptor-associated domain 1	--	0.999999	3.14208e-50	175.3	2	S(1)PPSDYHTQSLQK	-5.0331	1.327	1.17	1.17	0.765	0.759	0.848	chloroplast	K20183	VPS39, VAM6; Vam6/Vps39-like protein vacuolar protein sorting-associated protein 39		GO:0006810 transport; GO:0006906 vesicle fusion; GO:0006914 autophagy; GO:0006996 organelle organization; GO:0007033 vacuole organization; GO:0007034 vacuolar transport; GO:0007041 lysosomal transport; GO:0008152 metabolic process; GO:0008333 endosome to lysosome transport; GO:0009056 catabolic process; GO:0009987 cellular process; GO:0016043 cellular component organization; GO:0016050 vesicle or…	GO:0000323 lytic vacuole; GO:0000325 plant-type vacuole; GO:0005622 intracellular; GO:0005623 cell; GO:0005737 cytoplasm; GO:0005764 lysosome; GO:0005765 lysosomal membrane; GO:0005768 endosome; GO:0005770 late endosome; GO:0005773 vacuole; GO:0005774 vacuolar membrane; GO:0005911 cell-cell junction; GO:0009506 plasmodesma; GO:0009705 plant-type vacuole membrane; GO:0010008 endosome membrane; GO:…		PF10367	Vacuolar sorting protein 39 domain 2	U	KOG2063	Vacuolar assembly/sorting proteins VPS39/VAM6/VPS3
RC2G0166200	21	S	0.4	0.00297893	Down	Putative aminoacyltransferase, E1 ubiquitin-activating enzyme	--	1	8.47116e-35	236.37	3	QKELAEANGGS(1)PLKR	-1.682	0.474	0.508	0.734	1.43	1.306	1.554	cytoplasm	K10579	UBE2M, UBC12; ubiquitin-conjugating enzyme E2 M	map04120 Ubiquitin mediated proteolysis				PF00179	Ubiquitin-conjugating enzyme	O	KOG0420	Ubiquitin-protein ligase
RC2G0179800	147	S	0.593	0.0033533	Down	Putative powdery mildew resistance protein, RPW8	--	0.986086	1.27919e-29	172.09	2	TVSQIEST(0.014)S(0.986)FNIK	0.27504	0.779	0.728	0.856	1.346		1.312	nucleus							PF00931	NB-ARC domain
RC2G0185900	1155	S	0.152	0.000805429	Down	Putative transcription factor WD40-like family	--	0.999999	1.64214e-12	144.42	2	SMYGAADGS(1)S(1)S(1)DEEGTSK	-1.6972	0.176	0.285	0.341	1.623	1.637	2.028	nucleus
RC2G0185900	1156	S	0.163	0.000246467	Down	Putative transcription factor WD40-like family	--	0.999993	5.08847e-27	180.12	2	SMYGAADGS(1)S(1)S(1)DEEGTSK	-1.6972		0.258	0.24	1.364	1.515	1.705	nucleus
RC2G0185900	1157	S	0.163	0.000655571	Down	Putative transcription factor WD40-like family	--	0.999837	5.5492e-24	180.12	2	SMYGAADGS(1)S(1)S(1)DEEGTSK	-1.6972	0.193	0.324	0.335	1.595	1.649	1.994	nucleus
RC2G0189600	1893	S	1.965	0.000232263	Up	Putative C15orf43	--	0.999338	3.87679e-35	202.15	2	IQFGAVTS(0.999)PTILPSSSR	1.4391	1.296	1.396	1.281	0.673	0.729	0.62	nucleus
RC2G0206400	428	S	0.383	0.0498409	Down	RING-type E3 ubiquitin transferase	--	0.890017	5.84673e-270	335.21	4	GTDLVS(0.002)QQS(0.007)T(0.019)S(0.89)PS(0.081)RNEFPITTEANQSSQNHNR	-1.0144	0.646	0.218	0.758	1.398	1.463	1.371	cytoplasm					GO:0005622 intracellular; GO:0005623 cell; GO:0005634 nucleus; GO:0005737 cytoplasm; GO:0043226 organelle; GO:0043227 membrane-bounded organelle; GO:0043229 intracellular organelle; GO:0043231 intracellular membrane-bounded organelle;		PF04564	U-box domain	E	KOG0167	FOG: Armadillo/beta-catenin-like repeats
RC2G0224100	754	S	0.587	0.0267076	Down	Protein CROWDED NUCLEI 4	--	0.99983	4.70702e-10	108.34	3	AALDAEMQRS(1)DS(1)VPS(0.938)NPET(0.049)S(0.008)T(0.006)R	-0.94807	0.874	0.758	0.647	1.078	1.175	1.631	chloroplast				GO:0006996 organelle organization; GO:0006997 nucleus organization; GO:0009987 cellular process; GO:0016043 cellular component organization; GO:0032535 regulation of cellular component size; GO:0065007 biological regulation; GO:0065008 regulation of biological quality; GO:0071840 cellular component organization or biogenesis; GO:0090066 regulation of anatomical structure size; GO:0097298 regulati…	GO:0005622 intracellular; GO:0005623 cell; GO:0005634 nucleus; GO:0005652 nuclear lamina; GO:0005694 chromosome; GO:0005737 cytoplasm; GO:0009507 chloroplast; GO:0009536 plastid; GO:0010369 chromocenter; GO:0031974 membrane-enclosed lumen; GO:0031981 nuclear lumen; GO:0034399 nuclear periphery; GO:0043226 organelle; GO:0043227 membrane-bounded organelle; GO:0043228 non-membrane-bounded organelle;…
RC2G0224100	970	S	0.648	0.00311842	Down	Protein CROWDED NUCLEI 4	--	0.933787	6.94941e-23	211.15	2	AITHCTVS(0.934)T(0.066)QTK	-0.99983	0.712	0.793	0.898	1.275	1.216	1.218	chloroplast				GO:0006996 organelle organization; GO:0006997 nucleus organization; GO:0009987 cellular process; GO:0016043 cellular component organization; GO:0032535 regulation of cellular component size; GO:0065007 biological regulation; GO:0065008 regulation of biological quality; GO:0071840 cellular component organization or biogenesis; GO:0090066 regulation of anatomical structure size; GO:0097298 regulati…	GO:0005622 intracellular; GO:0005623 cell; GO:0005634 nucleus; GO:0005652 nuclear lamina; GO:0005694 chromosome; GO:0005737 cytoplasm; GO:0009507 chloroplast; GO:0009536 plastid; GO:0010369 chromocenter; GO:0031974 membrane-enclosed lumen; GO:0031981 nuclear lumen; GO:0034399 nuclear periphery; GO:0043226 organelle; GO:0043227 membrane-bounded organelle; GO:0043228 non-membrane-bounded organelle;…
RC2G0224100	896	S	0.51	0.000399678	Down	Protein CROWDED NUCLEI 4	--	0.999682	1.91566e-51	209.28	2	ATNNS(1)DYESTHDSESAGER	-3.6138	0.641	0.716	0.729	1.248	1.379	1.465	chloroplast				GO:0006996 organelle organization; GO:0006997 nucleus organization; GO:0009987 cellular process; GO:0016043 cellular component organization; GO:0032535 regulation of cellular component size; GO:0065007 biological regulation; GO:0065008 regulation of biological quality; GO:0071840 cellular component organization or biogenesis; GO:0090066 regulation of anatomical structure size; GO:0097298 regulati…	GO:0005622 intracellular; GO:0005623 cell; GO:0005634 nucleus; GO:0005652 nuclear lamina; GO:0005694 chromosome; GO:0005737 cytoplasm; GO:0009507 chloroplast; GO:0009536 plastid; GO:0010369 chromocenter; GO:0031974 membrane-enclosed lumen; GO:0031981 nuclear lumen; GO:0034399 nuclear periphery; GO:0043226 organelle; GO:0043227 membrane-bounded organelle; GO:0043228 non-membrane-bounded organelle;…
RC2G0224100	904	S	0.236	0.00927706	Down	Protein CROWDED NUCLEI 4	--	0.972184	1.52031e-51	201.25	2	ATNNSDYES(0.008)T(0.022)HDS(0.972)ES(0.998)AGER	-6.4387	0.274	0.434	0.504	2.591	1.247	1.291	chloroplast				GO:0006996 organelle organization; GO:0006997 nucleus organization; GO:0009987 cellular process; GO:0016043 cellular component organization; GO:0032535 regulation of cellular component size; GO:0065007 biological regulation; GO:0065008 regulation of biological quality; GO:0071840 cellular component organization or biogenesis; GO:0090066 regulation of anatomical structure size; GO:0097298 regulati…	GO:0005622 intracellular; GO:0005623 cell; GO:0005634 nucleus; GO:0005652 nuclear lamina; GO:0005694 chromosome; GO:0005737 cytoplasm; GO:0009507 chloroplast; GO:0009536 plastid; GO:0010369 chromocenter; GO:0031974 membrane-enclosed lumen; GO:0031981 nuclear lumen; GO:0034399 nuclear periphery; GO:0043226 organelle; GO:0043227 membrane-bounded organelle; GO:0043228 non-membrane-bounded organelle;…
RC2G0224100	30	S	1.757	0.000326399	Up	Protein CROWDED NUCLEI 4	--	0.999988	5.81278e-14	177.74	2	ILQS(1)PVSDEAIWK	0.5692	1.222	1.344	1.187	0.695	0.757	0.684	chloroplast				GO:0006996 organelle organization; GO:0006997 nucleus organization; GO:0009987 cellular process; GO:0016043 cellular component organization; GO:0032535 regulation of cellular component size; GO:0065007 biological regulation; GO:0065008 regulation of biological quality; GO:0071840 cellular component organization or biogenesis; GO:0090066 regulation of anatomical structure size; GO:0097298 regulati…	GO:0005622 intracellular; GO:0005623 cell; GO:0005634 nucleus; GO:0005652 nuclear lamina; GO:0005694 chromosome; GO:0005737 cytoplasm; GO:0009507 chloroplast; GO:0009536 plastid; GO:0010369 chromocenter; GO:0031974 membrane-enclosed lumen; GO:0031981 nuclear lumen; GO:0034399 nuclear periphery; GO:0043226 organelle; GO:0043227 membrane-bounded organelle; GO:0043228 non-membrane-bounded organelle;…
RC2G0224100	835	S	0.537	1.03717e-05	Down	Protein CROWDED NUCLEI 4	--	1	0.000898317	123.92	2	YEESPVIS(1)RK	-1.043	0.711	0.7	0.743	1.313	1.325	1.374	chloroplast				GO:0006996 organelle organization; GO:0006997 nucleus organization; GO:0009987 cellular process; GO:0016043 cellular component organization; GO:0032535 regulation of cellular component size; GO:0065007 biological regulation; GO:0065008 regulation of biological quality; GO:0071840 cellular component organization or biogenesis; GO:0090066 regulation of anatomical structure size; GO:0097298 regulati…	GO:0005622 intracellular; GO:0005623 cell; GO:0005634 nucleus; GO:0005652 nuclear lamina; GO:0005694 chromosome; GO:0005737 cytoplasm; GO:0009507 chloroplast; GO:0009536 plastid; GO:0010369 chromocenter; GO:0031974 membrane-enclosed lumen; GO:0031981 nuclear lumen; GO:0034399 nuclear periphery; GO:0043226 organelle; GO:0043227 membrane-bounded organelle; GO:0043228 non-membrane-bounded organelle;…
RC2G0230900	40	S	1.572	0.012434	Up	Eukaryotic translation initiation factor 2 subunit beta	--	1	8.51897e-05	96.26	2	VVIEDPADDS(1)VDKLAEK	0.94906	1.194	1.13	1.3	0.701	0.836		nucleus	K03238	EIF2S2; translation initiation factor 2 subunit 2	map03013 RNA transport		GO:0005623 cell; GO:0005886 plasma membrane; GO:0016020 membrane; GO:0071944 cell periphery;				J	KOG2768	Translation initiation factor 2, beta subunit (eIF-2beta)
RC2G0243700	697	S	1.703	9.01029e-05	Up	Putative minus-end-directed kinesin ATPase	--	1	1.57492e-49	211.64	3	NDS(1)RGLDVPSSLAVTADK	-3.8757	1.258	1.251	1.296	0.716	0.726	0.792	nucleus				GO:0000278 mitotic cell cycle; GO:0000281 mitotic cytokinesis; GO:0000910 cytokinesis; GO:0000911 cytokinesis by cell plate formation; GO:0000913 preprophase band assembly; GO:0006810 transport; GO:0006928 movement of cell or subcellular component; GO:0006996 organelle organization; GO:0007017 microtubule-based process; GO:0007018 microtubule-based movement; GO:0007049 cell cycle; GO:0007097 nucl…	GO:0005622 intracellular; GO:0005623 cell; GO:0005634 nucleus; GO:0005694 chromosome; GO:0005737 cytoplasm; GO:0005819 spindle; GO:0005829 cytosol; GO:0005856 cytoskeleton; GO:0005871 kinesin complex; GO:0005875 microtubule associated complex; GO:0005886 plasma membrane; GO:0009504 cell plate; GO:0009507 chloroplast; GO:0009524 phragmoplast; GO:0009526 plastid envelope; GO:0009536 plastid; GO:000…	GO:0003774 motor activity; GO:0003777 microtubule motor activity; GO:0003824 catalytic activity; GO:0005488 binding; GO:0005515 protein binding; GO:0008017 microtubule binding; GO:0008092 cytoskeletal protein binding; GO:0015631 tubulin binding; GO:0016462 pyrophosphatase activity; GO:0016787 hydrolase activity; GO:0016817 hydrolase activity, acting on acid anhydrides; GO:0016818 hydrolase activi…	PF00225	Kinesin motor domain	Z	KOG0239	Kinesin (KAR3 subfamily)
RC2G0254000	171	S	0.661	0.0192722	Down	Putative small GTPase superfamily, P-loop containing nucleoside triphosphate hydrolase	--	0.999744	1.19753e-18	158.13	2	HLAASENQGNGNPASLS(1)GK	-0.085237	0.632	0.841	0.909	1.173	1.181	1.252	cytoplasm	K07904	RAB11A; Ras-related protein Rab-11A	map04144 Endocytosis	GO:0006810 transport; GO:0009987 cellular process; GO:0016192 vesicle-mediated transport; GO:0016197 endosomal transport; GO:0032456 endocytic recycling; GO:0042546 cell wall biogenesis; GO:0044085 cellular component biogenesis; GO:0046907 intracellular transport; GO:0051179 localization; GO:0051234 establishment of localization; GO:0051641 cellular localization; GO:0051649 establishment of local…	GO:0000139 Golgi membrane; GO:0005622 intracellular; GO:0005623 cell; GO:0005737 cytoplasm; GO:0005768 endosome; GO:0005769 early endosome; GO:0005794 Golgi apparatus; GO:0005802 trans-Golgi network; GO:0005886 plasma membrane; GO:0010008 endosome membrane; GO:0012505 endomembrane system; GO:0016020 membrane; GO:0031090 organelle membrane; GO:0031410 cytoplasmic vesicle; GO:0031901 early endosome…	GO:0005488 binding; GO:0005515 protein binding; GO:0019899 enzyme binding; GO:0019900 kinase binding;	PF00071	Ras family	U	KOG0087	GTPase Rab11/YPT3, small G protein superfamily
RC2G0260700	1011	S	0.622	0.000558248	Down	Putative transcription factor CG1-CAMTA family	--	1	3.43177e-22	238.01	2	VKS(1)MVQYPEAR	1.7768	0.802	0.8	0.697	1.218	1.219	1.258	nucleus	K21596	CAMTA; calmodulin-binding transcription activator		GO:0006139 nucleobase-containing compound metabolic process; GO:0006351 transcription, DNA-templated; GO:0006355 regulation of transcription, DNA-templated; GO:0006357 regulation of transcription by RNA polymerase II; GO:0006366 transcription by RNA polymerase II; GO:0006725 cellular aromatic compound metabolic process; GO:0006807 nitrogen compound metabolic process; GO:0006950 response to stress…	GO:0005622 intracellular; GO:0005623 cell; GO:0005634 nucleus; GO:0043226 organelle; GO:0043227 membrane-bounded organelle; GO:0043229 intracellular organelle; GO:0043231 intracellular membrane-bounded organelle;	GO:0000981 DNA-binding transcription factor activity, RNA polymerase II-specific; GO:0001228 DNA-binding transcription activator activity, RNA polymerase II-specific; GO:0003676 nucleic acid binding; GO:0003677 DNA binding; GO:0003700 DNA-binding transcription factor activity; GO:0005488 binding; GO:0005515 protein binding; GO:0005516 calmodulin binding; GO:0043565 sequence-specific DNA binding; …	PF03859; PF01833	CG-1 domain; IPT/TIG domain	S	KOG0520	Uncharacterized conserved protein, contains IPT/TIG domain
RC2G0269300	242	S	2.031	0.00395511	Up	Putative DNA oxidative demethylase	--	1	3.38912e-103	232.34	2	GDVS(1)PGSAEKPLSTAK	2.2388	1.424	1.16	1.448	0.793	0.607	0.585	nucleus
RC2G0279200	436	S	0.647	0.00275239	Down	Putative transcription regulator SAP family	--	1	2.96355e-45	190.06	3	LNLERS(1)S(1)GDDS(1)MEEDVLDSK	-0.49641	0.697	0.867	0.787	1.248	1.223	1.162	nucleus	K12875	ACIN1, ACINUS; apoptotic chromatin condensation inducer in the nucleus	map03013 RNA transport; map03015 mRNA surveillance pathway; map03040 Spliceosome	GO:0002262 myeloid cell homeostasis; GO:0002376 immune system process; GO:0002520 immune system development; GO:0002682 regulation of immune system process; GO:0002684 positive regulation of immune system process; GO:0002761 regulation of myeloid leukocyte differentiation; GO:0002763 positive regulation of myeloid leukocyte differentiation; GO:0006323 DNA packaging; GO:0006915 apoptotic process; …	GO:0005622 intracellular; GO:0005623 cell; GO:0005634 nucleus; GO:0005654 nucleoplasm; GO:0005730 nucleolus; GO:0005737 cytoplasm; GO:0005829 cytosol; GO:0005886 plasma membrane; GO:0016020 membrane; GO:0016604 nuclear body; GO:0016607 nuclear speck; GO:0031974 membrane-enclosed lumen; GO:0031981 nuclear lumen; GO:0032991 protein-containing complex; GO:0043226 organelle; GO:0043227 membrane-bound…				B	KOG2416	Acinus (induces apoptotic chromatin condensation)
RC2G0284100	736	S	2.035	0.0477308	Up	Tyrosine-protein kinase	--	1	0.000494967	109.47	2	KS(1)S(1)PGS(0.997)PLS(0.002)SSPR	1.4811	0.865	1.441	1.86	0.656	0.61	0.781	vacuolar membrane					GO:0005622 intracellular; GO:0005623 cell; GO:0005737 cytoplasm; GO:0005829 cytosol; GO:0005886 plasma membrane; GO:0016020 membrane; GO:0071944 cell periphery;		PF00069	Protein kinase domain
RC2G0284100	697	S	0.318	2.46339e-05	Down	Tyrosine-protein kinase	--	0.994242	4.9288e-15	184.37	2	S(0.006)LS(0.994)GQAEFVPEIGK	0.48283	0.483	0.426	0.488	1.403	1.453	1.544	vacuolar membrane					GO:0005622 intracellular; GO:0005623 cell; GO:0005737 cytoplasm; GO:0005829 cytosol; GO:0005886 plasma membrane; GO:0016020 membrane; GO:0071944 cell periphery;		PF00069	Protein kinase domain
RC2G0296700	166	S	0.617	0.0334964	Down	Putative mitogen-activated protein kinase kinase kinase STE-STE11 family	--	0.996552	2.82183e-16	187.47	2	GPTSPT(0.003)S(0.997)PLHAR	-0.32355	0.76	0.84	0.689	1.361	0.927	1.419	nucleus	K04421	MAP3K3, MEKK3; mitogen-activated protein kinase kinase kinase 3 [EC:2.7.11.25]		GO:0000165 MAPK cascade; GO:0000186 activation of MAPKK activity; GO:0001932 regulation of protein phosphorylation; GO:0001934 positive regulation of protein phosphorylation; GO:0006464 cellular protein modification process; GO:0006468 protein phosphorylation; GO:0006793 phosphorus metabolic process; GO:0006796 phosphate-containing compound metabolic process; GO:0006807 nitrogen compound metaboli…	GO:0005622 intracellular; GO:0005623 cell; GO:0005737 cytoplasm;	GO:0003824 catalytic activity; GO:0004672 protein kinase activity; GO:0004674 protein serine/threonine kinase activity; GO:0004709 MAP kinase kinase kinase activity; GO:0016301 kinase activity; GO:0016740 transferase activity; GO:0016772 transferase activity, transferring phosphorus-containing groups; GO:0016773 phosphotransferase activity, alcohol group as acceptor; GO:0140096 catalytic activity…	PF00069	Protein kinase domain	T	KOG0198	MEKK and related serine/threonine protein kinases
RC2G0296700	552	S	0.458	0.00178811	Down	Putative mitogen-activated protein kinase kinase kinase STE-STE11 family	--	0.992008	4.85089e-12	173.19	2	MIT(0.008)S(0.992)LPVSPCSSPLR	-3.1028	0.544	0.639	0.666	1.493	1.13	1.413	nucleus	K04421	MAP3K3, MEKK3; mitogen-activated protein kinase kinase kinase 3 [EC:2.7.11.25]		GO:0000165 MAPK cascade; GO:0000186 activation of MAPKK activity; GO:0001932 regulation of protein phosphorylation; GO:0001934 positive regulation of protein phosphorylation; GO:0006464 cellular protein modification process; GO:0006468 protein phosphorylation; GO:0006793 phosphorus metabolic process; GO:0006796 phosphate-containing compound metabolic process; GO:0006807 nitrogen compound metaboli…	GO:0005622 intracellular; GO:0005623 cell; GO:0005737 cytoplasm;	GO:0003824 catalytic activity; GO:0004672 protein kinase activity; GO:0004674 protein serine/threonine kinase activity; GO:0004709 MAP kinase kinase kinase activity; GO:0016301 kinase activity; GO:0016740 transferase activity; GO:0016772 transferase activity, transferring phosphorus-containing groups; GO:0016773 phosphotransferase activity, alcohol group as acceptor; GO:0140096 catalytic activity…	PF00069	Protein kinase domain	T	KOG0198	MEKK and related serine/threonine protein kinases
RC2G0306700	546	S	1.593	0.00306539	Up	Putative DnaJ domain-containing protein	--	1	2.40903e-35	213.29	2	LQRES(1)EEEDMEQR	-6.8584	1.227	1.301	1.129	0.76	0.688	0.848	nucleus									S	KOG0431	Auxilin-like protein and related proteins containing DnaJ domain
RC2G0306700	367	S	1.759	0.024017	Up	Putative DnaJ domain-containing protein	--	0.999959	3.90776e-52	240.17	2	SAGQTMS(1)PPSYVNAK	-0.70541	1.464	1.04	1.278	0.909	0.625	0.616	nucleus									S	KOG0431	Auxilin-like protein and related proteins containing DnaJ domain
RC2G0312700	330	S	1.882	0.0459102	Up	Putative GAT domain-containing protein	--	0.9653	2.99095e-19	85.563	4	ACVRPEDEEQS(0.965)AEHS(0.035)HLGLLGSSR	-2.9102	1.354	1.436	0.959	0.751	0.577		mitochondria					GO:0005623 cell; GO:0005886 plasma membrane; GO:0016020 membrane; GO:0071944 cell periphery;		PF00790; PF03127	VHS domain; GAT domain	U	KOG1087	Cytosolic sorting protein GGA2/TOM1
RC2G0339100	1034	S	0.637	0.0141728	Down	Putative 1,3-beta-glucan synthase	--	0.999893	2.42629e-82	241.3	2	DIGLDGLTSERS(1)PSSR	-0.37113	0.804	0.685	0.842	1.074	1.151	1.436	plasma membrane	K11000	CALS; callose synthase [EC:2.4.1.-]		GO:0000003 reproduction; GO:0001101 response to acid chemical; GO:0002218 activation of innate immune response; GO:0002253 activation of immune response; GO:0002376 immune system process; GO:0002682 regulation of immune system process; GO:0002684 positive regulation of immune system process; GO:0006950 response to stress; GO:0006952 defense response; GO:0007154 cell communication; GO:0007165 sign…	GO:0005622 intracellular; GO:0005623 cell; GO:0005737 cytoplasm; GO:0005794 Golgi apparatus; GO:0005886 plasma membrane; GO:0005911 cell-cell junction; GO:0009506 plasmodesma; GO:0012505 endomembrane system; GO:0016020 membrane; GO:0030054 cell junction; GO:0043226 organelle; GO:0043227 membrane-bounded organelle; GO:0043229 intracellular organelle; GO:0043231 intracellular membrane-bounded organ…				M	KOG0916	1,3-beta-glucan synthase/callose synthase catalytic subunit
RC2G0341200	1483	S	0.519	0.012362	Down	Putative transcription factor WD40-like family	--	1	6.88651e-29	226.85	2	VDS(1)EDALESFQK	3.3433	0.719		0.623	1.242	1.503	1.132	nucleus	K14303	NUP160, NUP120; nuclear pore complex protein Nup160	map03013 RNA transport	GO:0006403 RNA localization; GO:0006405 RNA export from nucleus; GO:0006406 mRNA export from nucleus; GO:0006611 protein export from nucleus; GO:0006810 transport; GO:0006886 intracellular protein transport; GO:0006913 nucleocytoplasmic transport; GO:0006950 response to stress; GO:0008104 protein localization; GO:0008152 metabolic process; GO:0009266 response to temperature stimulus; GO:0009409 r…	GO:0005622 intracellular; GO:0005623 cell; GO:0005634 nucleus; GO:0005635 nuclear envelope; GO:0005643 nuclear pore; GO:0012505 endomembrane system; GO:0016020 membrane; GO:0031090 organelle membrane; GO:0031965 nuclear membrane; GO:0031967 organelle envelope; GO:0031975 envelope; GO:0032991 protein-containing complex; GO:0043226 organelle; GO:0043227 membrane-bounded organelle; GO:0043229 intrac…				UY	KOG4521	Nuclear pore complex, Nup160 component
RC2G0346600	237	S	0.404	0.00281863	Down	Nuclear cap-binding protein subunit 2	--	1	4.72383e-104	298.75	3	ESGDS(1)DDEEEDGKKR	3.1249	0.466	0.521	0.582	1.198		1.392	nucleus	K12883	NCBP2, CBP20; nuclear cap-binding protein subunit 2	map03013 RNA transport; map03015 mRNA surveillance pathway; map03040 Spliceosome	GO:0000375 RNA splicing, via transesterification reactions; GO:0000377 RNA splicing, via transesterification reactions with bulged adenosine as nucleophile; GO:0000394 RNA splicing, via endonucleolytic cleavage and ligation; GO:0000398 mRNA splicing, via spliceosome; GO:0006139 nucleobase-containing compound metabolic process; GO:0006396 RNA processing; GO:0006397 mRNA processing; GO:0006725 cell…	GO:0005622 intracellular; GO:0005623 cell; GO:0005845 mRNA cap binding complex; GO:0005846 nuclear cap binding complex; GO:0032991 protein-containing complex; GO:0034518 RNA cap binding complex;	GO:0000339 RNA cap binding; GO:0003676 nucleic acid binding; GO:0003723 RNA binding; GO:0005488 binding; GO:0097159 organic cyclic compound binding; GO:1901363 heterocyclic compound binding;	PF00076	RNA recognition motif. (a.k.a. RRM, RBD, or RNP domain)	A	KOG0121	Nuclear cap-binding protein complex, subunit CBP20 (RRM superfamily)
RC2G0347500	3	S	0.577	0.00129881	Down	26S proteasome non-ATPase regulatory subunit 2 homolog	--	0.999999	7.20599e-07	92.178	2	AS(1)QDPNTNAASGSGK	-2.2341	0.647		0.722	1.146	1.198	1.213	plasma membrane	K03028	PSMD2, RPN1; 26S proteasome regulatory subunit N1	map03050 Proteasome	GO:0001101 response to acid chemical; GO:0002376 immune system process; GO:0006508 proteolysis; GO:0006511 ubiquitin-dependent protein catabolic process; GO:0006807 nitrogen compound metabolic process; GO:0006950 response to stress; GO:0006952 defense response; GO:0006955 immune response; GO:0008152 metabolic process; GO:0009056 catabolic process; GO:0009057 macromolecule catabolic process; GO:00…	GO:0000502 proteasome complex; GO:0005622 intracellular; GO:0005623 cell; GO:0005634 nucleus; GO:0005737 cytoplasm; GO:0005829 cytosol; GO:0005838 proteasome regulatory particle; GO:0005886 plasma membrane; GO:0005911 cell-cell junction; GO:0008540 proteasome regulatory particle, base subcomplex; GO:0009506 plasmodesma; GO:0016020 membrane; GO:0022624 proteasome accessory complex; GO:0030054 cell…	GO:0005488 binding; GO:0005515 protein binding; GO:0032182 ubiquitin-like protein binding; GO:0043130 ubiquitin binding;			O	KOG2005	26S proteasome regulatory complex, subunit RPN1/PSMD2
RC2G0347500	41	S	0.568	0.000215122	Down	26S proteasome non-ATPase regulatory subunit 2 homolog	--	1	4.40121e-07	118.91	2	KDEDLS(1)DEDLALK	2.3457	0.682	0.769	0.711	1.223	1.247	1.336	plasma membrane	K03028	PSMD2, RPN1; 26S proteasome regulatory subunit N1	map03050 Proteasome	GO:0001101 response to acid chemical; GO:0002376 immune system process; GO:0006508 proteolysis; GO:0006511 ubiquitin-dependent protein catabolic process; GO:0006807 nitrogen compound metabolic process; GO:0006950 response to stress; GO:0006952 defense response; GO:0006955 immune response; GO:0008152 metabolic process; GO:0009056 catabolic process; GO:0009057 macromolecule catabolic process; GO:00…	GO:0000502 proteasome complex; GO:0005622 intracellular; GO:0005623 cell; GO:0005634 nucleus; GO:0005737 cytoplasm; GO:0005829 cytosol; GO:0005838 proteasome regulatory particle; GO:0005886 plasma membrane; GO:0005911 cell-cell junction; GO:0008540 proteasome regulatory particle, base subcomplex; GO:0009506 plasmodesma; GO:0016020 membrane; GO:0022624 proteasome accessory complex; GO:0030054 cell…	GO:0005488 binding; GO:0005515 protein binding; GO:0032182 ubiquitin-like protein binding; GO:0043130 ubiquitin binding;			O	KOG2005	26S proteasome regulatory complex, subunit RPN1/PSMD2
RC2G0362600	3	S	2.928	0.000299015	Up	Putative shikimate dehydrogenase, 3-dehydroquinate dehydratase	--	1	2.13196e-09	141	2	MDS(1)PNLAVASAQVGGGGMR	1.4141	1.339	1.587	1.586	0.519	0.448	0.574	cytoplasm	K13832	aroDE, DHQ-SDH; 3-dehydroquinate dehydratase / shikimate dehydrogenase [EC:4.2.1.10 1.1.1.25]	map00400 Phenylalanine, tyrosine and tryptophan biosynthesis; map01100 Metabolic pathways; map01110 Biosynthesis of secondary metabolites; map01230 Biosynthesis of amino acids	GO:0000003 reproduction; GO:0003006 developmental process involved in reproduction; GO:0006082 organic acid metabolic process; GO:0007275 multicellular organism development; GO:0008152 metabolic process; GO:0009058 biosynthetic process; GO:0009423 chorismate biosynthetic process; GO:0009790 embryo development; GO:0009791 post-embryonic development; GO:0009793 embryo development ending in seed dor…	GO:0005622 intracellular; GO:0005623 cell; GO:0005737 cytoplasm; GO:0009507 chloroplast; GO:0009532 plastid stroma; GO:0009536 plastid; GO:0009570 chloroplast stroma; GO:0043226 organelle; GO:0043227 membrane-bounded organelle; GO:0043229 intracellular organelle; GO:0043231 intracellular membrane-bounded organelle;	GO:0003824 catalytic activity; GO:0004764 shikimate 3-dehydrogenase (NADP+) activity; GO:0016491 oxidoreductase activity; GO:0016614 oxidoreductase activity, acting on CH-OH group of donors; GO:0016616 oxidoreductase activity, acting on the CH-OH group of donors, NAD or NADP as acceptor;	PF01487; PF08501	Type I 3-dehydroquinase; Shikimate dehydrogenase substrate binding domain	E	KOG0692	Pentafunctional AROM protein
RC2G0374900	6	S	3.488	2.61498e-05	Up	Orcinol O-methyltransferase	--	1	1.95823e-12	184.65	2	LNS(1)FKHLNQK	-5.1002	1.711	1.723	1.561	0.502	0.497	0.433	cytoplasm	K16040	ROMT; trans-resveratrol di-O-methyltransferase [EC:2.1.1.240]	map00945 Stilbenoid, diarylheptanoid and gingerol biosynthesis	GO:0008152 metabolic process; GO:0009812 flavonoid metabolic process; GO:0032259 methylation; GO:0071704 organic substance metabolic process;		GO:0003824 catalytic activity; GO:0008168 methyltransferase activity; GO:0008757 S-adenosylmethionine-dependent methyltransferase activity; GO:0016740 transferase activity; GO:0016741 transferase activity, transferring one-carbon groups; GO:0030761 8-hydroxyquercitin 8-O-methyltransferase activity;	PF08100; PF00891	Dimerisation domain; O-methyltransferase	S	KOG3178	Hydroxyindole-O-methyltransferase and related SAM-dependent methyltransferases
RC2G0375800	99	S	0.564	0.00143652	Down	Putative transcription factor VOZ family	--	0.987664	0.000423496	115.35	2	TDEEDDAT(0.012)S(0.988)PLK	0.40324	0.687		0.669	1.121	1.206	1.278	nucleus
RC2G0380600	224	S	1.677	0.00155406	Up	Putative PH domain-containing protein	--	0.94731	4.22645e-97	238.76	3	ESLICIKPPPPPPGPLS(0.947)PS(0.039)T(0.014)NVLK	-1.297	1.396	1.126	1.307	0.736	0.756	0.791	nucleus	K20069	NECAP1_2; adaptin ear-binding coat-associated protein 1/2		GO:0006810 transport; GO:0051179 localization; GO:0051234 establishment of localization; GO:0055085 transmembrane transport;		GO:0003824 catalytic activity; GO:0005215 transporter activity; GO:0015399 primary active transmembrane transporter activity; GO:0016462 pyrophosphatase activity; GO:0016787 hydrolase activity; GO:0016817 hydrolase activity, acting on acid anhydrides; GO:0016818 hydrolase activity, acting on acid anhydrides, in phosphorus-containing anhydrides; GO:0016887 ATPase activity; GO:0017111 nucleoside-tr…			S	KOG2500	Uncharacterized conserved protein
RC2G0381100	337	S	2.103	0.0141558	Up	Putative ketol-acid reductoisomerase (NADP(+))	--	0.768833	1.32033e-20	124.18	3	YTDSGMS(0.01)EDS(0.769)AY(0.218)KNT(0.003)VECVTGIVSR	-1.4544	1.306	1.561	1.069	0.636		0.612	chloroplast	K00053	ilvC; ketol-acid reductoisomerase [EC:1.1.1.86]	map00290 Valine, leucine and isoleucine biosynthesis; map00770 Pantothenate and CoA biosynthesis; map01100 Metabolic pathways; map01110 Biosynthesis of secondary metabolites; map01210 2-Oxocarboxylic acid metabolism; map01230 Biosynthesis of amino acids
RC2G0385900	49	S	0.537	4.86632e-05	Down	Putative endosulphine	--	1	1.30462e-18	211.52	2	AYFDS(1)ADWALGK	-0.79674	0.721	0.768	0.707	1.346	1.32	1.421	mitochondria
RC2G0386100	46	S	0.397	0.0496626	Down	serine/threonine-protein kinase EDR1-like isoform X3	--	0.983754	1.8626e-149	285.5	2	FGSASLGSQEETLSNT(0.016)DS(0.984)PR	2.2582	0.325	0.434	0.99	1.087	1.819	1.499	nucleus				GO:0001666 response to hypoxia; GO:0006082 organic acid metabolic process; GO:0006464 cellular protein modification process; GO:0006468 protein phosphorylation; GO:0006629 lipid metabolic process; GO:0006720 isoprenoid metabolic process; GO:0006721 terpenoid metabolic process; GO:0006793 phosphorus metabolic process; GO:0006796 phosphate-containing compound metabolic process; GO:0006807 nitrogen …	GO:0005622 intracellular; GO:0005623 cell; GO:0005737 cytoplasm; GO:0005783 endoplasmic reticulum; GO:0005789 endoplasmic reticulum membrane; GO:0012505 endomembrane system; GO:0016020 membrane; GO:0031984 organelle subcompartment; GO:0042175 nuclear outer membrane-endoplasmic reticulum membrane network; GO:0043226 organelle; GO:0043227 membrane-bounded organelle; GO:0043229 intracellular organel…	GO:0003824 catalytic activity; GO:0004672 protein kinase activity; GO:0004674 protein serine/threonine kinase activity; GO:0004712 protein serine/threonine/tyrosine kinase activity; GO:0016301 kinase activity; GO:0016740 transferase activity; GO:0016772 transferase activity, transferring phosphorus-containing groups; GO:0016773 phosphotransferase activity, alcohol group as acceptor; GO:0140096 ca…	PF07714	Protein tyrosine kinase	T	KOG0192	Tyrosine kinase specific for activated (GTP-bound) p21cdc42Hs
RC2G0405200	208	S	2.839	0.00035044	Up	Putative Ubiquitin-associated domain-containing protein	--	0.995196	2.67299e-182	212.04	4	KEEILPNYDFQPIRPITGASS(0.001)QS(0.995)PS(0.003)FDATPNLGGGGGSTR	1.9727	1.432	1.458	1.502	0.431	0.591	0.525	nucleus	K10896	FANCM; fanconi anemia group M protein					PF07223	Protein of unknown function (DUF1421)
RC2G0434000	227	S	0.378	0.0396314	Down	Putative DNA-binding domain-containing protein	--	0.849149	0.000101019	89.529	2	VPQAEGEEGNGS(0.849)T(0.151)DKK	-4.6924	0.316	0.653		1.304	1.076	1.47	cytoplasm					GO:0005622 intracellular; GO:0005623 cell; GO:0005634 nucleus; GO:0005737 cytoplasm; GO:0005829 cytosol; GO:0043226 organelle; GO:0043227 membrane-bounded organelle; GO:0043229 intracellular organelle; GO:0043231 intracellular membrane-bounded organelle;	GO:0000166 nucleotide binding; GO:0003676 nucleic acid binding; GO:0003677 DNA binding; GO:0005488 binding; GO:0008327 methyl-CpG binding; GO:0036094 small molecule binding; GO:0043565 sequence-specific DNA binding; GO:0097159 organic cyclic compound binding; GO:1901265 nucleoside phosphate binding; GO:1901363 heterocyclic compound binding;	PF01429	Methyl-CpG binding domain
RC2G0444500	250	S	0.532	0.00419691	Down	Putative ribosomal protein S5	--	1	1.32408e-33	200.45	2	S(1)PFQEHTDLLAKPTGK	-2.5379	0.793	0.656	0.66	1.456	1.104	1.405	cytoplasm	K02981	RP-S2e, RPS2; small subunit ribosomal protein S2e	map03010 Ribosome	GO:0006412 translation; GO:0006518 peptide metabolic process; GO:0006807 nitrogen compound metabolic process; GO:0008152 metabolic process; GO:0009058 biosynthetic process; GO:0009059 macromolecule biosynthetic process; GO:0009987 cellular process; GO:0010467 gene expression; GO:0019538 protein metabolic process; GO:0034641 cellular nitrogen compound metabolic process; GO:0034645 cellular macromo…	GO:0005618 cell wall; GO:0005622 intracellular; GO:0005623 cell; GO:0005634 nucleus; GO:0005730 nucleolus; GO:0005737 cytoplasm; GO:0005829 cytosol; GO:0005840 ribosome; GO:0005844 polysome; GO:0005886 plasma membrane; GO:0005911 cell-cell junction; GO:0009506 plasmodesma; GO:0009507 chloroplast; GO:0009536 plastid; GO:0015935 small ribosomal subunit; GO:0016020 membrane; GO:0022626 cytosolic rib…	GO:0003676 nucleic acid binding; GO:0003723 RNA binding; GO:0003729 mRNA binding; GO:0003735 structural constituent of ribosome; GO:0005198 structural molecule activity; GO:0005488 binding; GO:0097159 organic cyclic compound binding; GO:1901363 heterocyclic compound binding;	PF00333; PF03719	Ribosomal protein S5, N-terminal domain; Ribosomal protein S5, C-terminal domain	J	KOG0877	40S ribosomal protein S2/30S ribosomal protein S5
RC2G0455400	159	S	0.24	0.0414402	Down	Nuclear pore complex protein NUP50A	--	1	2.78662e-11	134.98	2	ENS(1)NIS(0.789)S(0.211)EPAVGEDETK	0.97576	0.525	0.151		1.315	1.524	1.378	nucleus	K15304	RANBP3; Ran-binding protein 3		GO:0000054 ribosomal subunit export from nucleus; GO:0000056 ribosomal small subunit export from nucleus; GO:0000082 G1/S transition of mitotic cell cycle; GO:0000226 microtubule cytoskeleton organization; GO:0000278 mitotic cell cycle; GO:0006355 regulation of transcription, DNA-templated; GO:0006403 RNA localization; GO:0006405 RNA export from nucleus; GO:0006508 proteolysis; GO:0006511 ubiquit…	GO:0005622 intracellular; GO:0005623 cell; GO:0005634 nucleus; GO:0005737 cytoplasm; GO:0005829 cytosol; GO:0043226 organelle; GO:0043227 membrane-bounded organelle; GO:0043229 intracellular organelle; GO:0043231 intracellular membrane-bounded organelle;	GO:0005488 binding; GO:0005515 protein binding; GO:0008536 Ran GTPase binding; GO:0017016 Ras GTPase binding; GO:0019899 enzyme binding; GO:0031267 small GTPase binding; GO:0051020 GTPase binding;	PF08911	NUP50 (Nucleoporin 50 kDa)	U	KOG0864	Ran-binding protein RANBP1 and related RanBD domain proteins
RC2G0455400	109	S	0.26	0.000169765	Down	Nuclear pore complex protein NUP50A	--	0.992595	1.51851e-08	110.93	2	VSDDANQQS(0.993)DS(0.007)KPESAADK	-5.8601	0.44	0.504	0.477		1.756	1.886	nucleus	K15304	RANBP3; Ran-binding protein 3		GO:0000054 ribosomal subunit export from nucleus; GO:0000056 ribosomal small subunit export from nucleus; GO:0000082 G1/S transition of mitotic cell cycle; GO:0000226 microtubule cytoskeleton organization; GO:0000278 mitotic cell cycle; GO:0006355 regulation of transcription, DNA-templated; GO:0006403 RNA localization; GO:0006405 RNA export from nucleus; GO:0006508 proteolysis; GO:0006511 ubiquit…	GO:0005622 intracellular; GO:0005623 cell; GO:0005634 nucleus; GO:0005737 cytoplasm; GO:0005829 cytosol; GO:0043226 organelle; GO:0043227 membrane-bounded organelle; GO:0043229 intracellular organelle; GO:0043231 intracellular membrane-bounded organelle;	GO:0005488 binding; GO:0005515 protein binding; GO:0008536 Ran GTPase binding; GO:0017016 Ras GTPase binding; GO:0019899 enzyme binding; GO:0031267 small GTPase binding; GO:0051020 GTPase binding;	PF08911	NUP50 (Nucleoporin 50 kDa)	U	KOG0864	Ran-binding protein RANBP1 and related RanBD domain proteins
RC2G0459000	111	S	0.543	0.00568951	Down	Nitrate regulatory gene2 protein (Fragment)	--	1	0.000273734	128.68	2	AAS(1)MPEIKPDPK	-0.16644	0.642	0.672	0.862	1.495	1.329	1.183	nucleus
RC2G0467900	120	S	2.775	0.018795	Up	Golgin candidate 5	--	1	6.41362e-71	252.82	2	S(1)PPKVEK	-1.3352	1.935	1.124	1.341		0.487	0.57	nucleus	K20286	TMF1; TATA element modulatory factor							K	KOG4673	Transcription factor TMF, TATA element modulatory factor
RC2G0467900	147	S	2.136	0.00514713	Up	Golgin candidate 5	--	0.973973	8.97279e-14	175.43	2	SSVEPES(0.026)S(0.974)PKVEK	-4.9664	1.267	1.288	1.579		0.685	0.605	nucleus	K20286	TMF1; TATA element modulatory factor							K	KOG4673	Transcription factor TMF, TATA element modulatory factor
RC2G0488500	717	S	1.7	0.0354328	Up	Putative non-specific protein-tyrosine kinase RLK-Pelle-LRR-V family	--	0.999993	1.55385e-75	206.13	2	TVGNDQGGS(1)QR	1.465	1.176	1.739	1.12	0.781	0.672	0.92	plasma membrane	K04733	IRAK4; interleukin-1 receptor-associated kinase 4 [EC:2.7.11.1]		GO:0006464 cellular protein modification process; GO:0006468 protein phosphorylation; GO:0006793 phosphorus metabolic process; GO:0006796 phosphate-containing compound metabolic process; GO:0006807 nitrogen compound metabolic process; GO:0007154 cell communication; GO:0007165 signal transduction; GO:0007166 cell surface receptor signaling pathway; GO:0007167 enzyme linked receptor protein signali…	GO:0005622 intracellular; GO:0005623 cell; GO:0005634 nucleus; GO:0005737 cytoplasm; GO:0005829 cytosol; GO:0005886 plasma membrane; GO:0016020 membrane; GO:0043226 organelle; GO:0043227 membrane-bounded organelle; GO:0043229 intracellular organelle; GO:0043231 intracellular membrane-bounded organelle; GO:0071944 cell periphery;	GO:0003824 catalytic activity; GO:0004672 protein kinase activity; GO:0004674 protein serine/threonine kinase activity; GO:0004675 transmembrane receptor protein serine/threonine kinase activity; GO:0004888 transmembrane signaling receptor activity; GO:0016301 kinase activity; GO:0016740 transferase activity; GO:0016772 transferase activity, transferring phosphorus-containing groups; GO:0016773 p…	PF07714	Protein tyrosine kinase
RC2G0492000	226	S	0.629	0.00609772	Down	Putative H(+)-transporting two-sector ATPase	--	1	2.32738e-45	188.77	2	GIS(1)LNSAQNLLSGGMGK	-0.91882	0.65	0.798	0.854	1.2	1.161	1.299	chloroplast	K02149	ATPeV1D, ATP6M; V-type H+-transporting ATPase subunit D	map00190 Oxidative phosphorylation; map01100 Metabolic pathways; map04145 Phagosome		GO:0000325 plant-type vacuole; GO:0005622 intracellular; GO:0005623 cell; GO:0005737 cytoplasm; GO:0005773 vacuole; GO:0005774 vacuolar membrane; GO:0005794 Golgi apparatus; GO:0005886 plasma membrane; GO:0012505 endomembrane system; GO:0016020 membrane; GO:0031090 organelle membrane; GO:0043226 organelle; GO:0043227 membrane-bounded organelle; GO:0043229 intracellular organelle; GO:0043231 intra…				C	KOG1647	Vacuolar H+-ATPase V1 sector, subunit D
RC2G0492000	229	S	0.451	0.00029035	Down	Putative H(+)-transporting two-sector ATPase	--	1	2.91945e-72	265.23	2	GISLNS(1)AQNLLSGGMGK	0.28994	0.603	0.552	0.689	1.311	1.378	1.404	chloroplast	K02149	ATPeV1D, ATP6M; V-type H+-transporting ATPase subunit D	map00190 Oxidative phosphorylation; map01100 Metabolic pathways; map04145 Phagosome		GO:0000325 plant-type vacuole; GO:0005622 intracellular; GO:0005623 cell; GO:0005737 cytoplasm; GO:0005773 vacuole; GO:0005774 vacuolar membrane; GO:0005794 Golgi apparatus; GO:0005886 plasma membrane; GO:0012505 endomembrane system; GO:0016020 membrane; GO:0031090 organelle membrane; GO:0043226 organelle; GO:0043227 membrane-bounded organelle; GO:0043229 intracellular organelle; GO:0043231 intra…				C	KOG1647	Vacuolar H+-ATPase V1 sector, subunit D
RC2G0494800	345	S	0.575	0.0272789	Down	Actin-related protein 2/3 complex subunit	--	1	7.50242e-09	216.04	2	YGSQLS(1)GAFR	-1.9012	0.757	0.728		1.06	1.297	1.515	chloroplast	K05757	ARPC1A_B; actin related protein 2/3 complex, subunit 1A/1B	map04144 Endocytosis	GO:0006996 organelle organization; GO:0007010 cytoskeleton organization; GO:0007015 actin filament organization; GO:0008064 regulation of actin polymerization or depolymerization; GO:0009987 cellular process; GO:0010638 positive regulation of organelle organization; GO:0016043 cellular component organization; GO:0030029 actin filament-based process; GO:0030036 actin cytoskeleton organization; GO:…	GO:0005622 intracellular; GO:0005623 cell; GO:0005634 nucleus; GO:0005737 cytoplasm; GO:0005856 cytoskeleton; GO:0005885 Arp2/3 protein complex; GO:0015629 actin cytoskeleton; GO:0032991 protein-containing complex; GO:0043226 organelle; GO:0043227 membrane-bounded organelle; GO:0043228 non-membrane-bounded organelle; GO:0043229 intracellular organelle; GO:0043231 intracellular membrane-bounded or…	GO:0003779 actin binding; GO:0005488 binding; GO:0005515 protein binding; GO:0008092 cytoskeletal protein binding; GO:0044877 protein-containing complex binding; GO:0051015 actin filament binding;			Z	KOG1523	Actin-related protein Arp2/3 complex, subunit ARPC1/p41-ARC
RC2G0500400	84	S	0.512	0.000240224	Down	Calcium-transporting ATPase	--	1	5.30215e-10	184.65	2	QAALVLNAS(1)RR	-1.44	0.674	0.711	0.734		1.38	1.381	plasma membrane	K01537	ATP2C; P-type Ca2+ transporter type 2C [EC:7.2.2.10]		GO:0000003 reproduction; GO:0001101 response to acid chemical; GO:0006810 transport; GO:0006811 ion transport; GO:0006812 cation transport; GO:0006816 calcium ion transport; GO:0006950 response to stress; GO:0007275 multicellular organism development; GO:0007338 single fertilization; GO:0009266 response to temperature stimulus; GO:0009409 response to cold; GO:0009414 response to water deprivation…	GO:0005622 intracellular; GO:0005623 cell; GO:0005886 plasma membrane; GO:0005887 integral component of plasma membrane; GO:0016020 membrane; GO:0016021 integral component of membrane; GO:0031224 intrinsic component of membrane; GO:0031226 intrinsic component of plasma membrane; GO:0043226 organelle; GO:0043227 membrane-bounded organelle; GO:0043229 intracellular organelle; GO:0043231 intracellul…	GO:0003824 catalytic activity; GO:0005215 transporter activity; GO:0005388 calcium transmembrane transporter activity, phosphorylative mechanism; GO:0005488 binding; GO:0005515 protein binding; GO:0005516 calmodulin binding; GO:0008324 cation transmembrane transporter activity; GO:0015075 ion transmembrane transporter activity; GO:0015085 calcium ion transmembrane transporter activity; GO:0015318…	PF00690; PF00702	Cation transporter/ATPase, N-terminus; haloacid dehalogenase-like hydrolase	P	KOG0204	Calcium transporting ATPase
RC2G0502500	111	S	0.654	0.020563	Down	Ubiquitin-specific protease family C19-related protein	--	0.939116	8.07086e-10	115.15	2	AGYTTSGPISGGMPGS(0.061)AS(0.939)VK	-0.95394	0.806	0.695	0.849	1.006	1.187	1.401	chloroplast
RC2G0502500	146	S	1.856	0.00584401	Up	Ubiquitin-specific protease family C19-related protein	--	1	4.54793e-57	197.99	3	QNS(1)GPLPPVLPTTGLITSGPISSGPLNASGAPR	1.8247	1.123	1.276	1.572	0.715	0.64	0.784	chloroplast
RC2G0502600	77	S	1.737	8.65992e-05	Up	Ubiquitin-specific protease family C19-related protein	--	0.999998	2.00237e-135	295.61	3	TGS(1)FGGAASHSGPIPNAAAR	-0.44365	1.309	1.279	1.343	0.718	0.746	0.799	plasma membrane					GO:0005623 cell; GO:0005886 plasma membrane; GO:0016020 membrane; GO:0071944 cell periphery;
RC2G0502600	143	S	1.779	0.0101754	Up	Ubiquitin-specific protease family C19-related protein	--	1	6.64204e-82	188.23	3	QNS(1)GQIPVLPTTGLIT(0.079)S(0.917)GPIS(0.003)S(0.001)GPLNSSGAPR	-0.057655	1.425	1.291	1.257	0.921	0.604	0.708	plasma membrane					GO:0005623 cell; GO:0005886 plasma membrane; GO:0016020 membrane; GO:0071944 cell periphery;
RC2G0511400	186	S	1.835	0.00391736	Up	Putative transcription factor WD40-like family	--	0.9763	5.29572e-15	155.75	2	ELSSCIVAPS(0.001)FVGS(0.976)PS(0.022)QNT(0.001)VR	1.1277	1.506	1.119	1.236	0.773	0.664	0.667	cytoplasm	K22382	WDR26; WD repeat-containing protein 26							S	KOG0293	WD40 repeat-containing protein
RC2G0521000	928	S	0.637	6.70171e-05	Down	myosin-11-like	--	0.985788	1.12602e-96	248.87	2	S(0.986)T(0.014)IEELTEK	-1.702	0.792	0.748	0.738	1.161	1.192	1.222	Golgi apparatus	K20283	GOLGA4; golgin subfamily A member 4
RC2G0534800	563	S	0.641	0.0268939	Down	Putative nitrate-transporting ATPase	--	1	1.24585e-51	228.55	3	GQQHNNTDDS(1)GKELK	2.0114	0.633	0.863	0.809	1.066	1.422	1.11	plasma membrane									E	KOG1237	H+/oligopeptide symporter
RC2G0535500	147	S	0.615	0.0495582	Down	Putative SEP domain-containing protein	--	1	1.90374e-151	226.57	3	RPVKDGS(1)DS(1)DS(1)DEPNEYYTGGEK	-0.44037	0.601	0.612	1.034	1.196	1.119	1.337	nucleus	K14012	SHP1, UBX1, NSFL1C; UBX domain-containing protein 1	map04141 Protein processing in endoplasmic reticulum	GO:0000045 autophagosome assembly; GO:0006508 proteolysis; GO:0006511 ubiquitin-dependent protein catabolic process; GO:0006807 nitrogen compound metabolic process; GO:0006914 autophagy; GO:0006996 organelle organization; GO:0006997 nucleus organization; GO:0006998 nuclear envelope organization; GO:0007030 Golgi organization; GO:0007033 vacuole organization; GO:0008152 metabolic process; GO:00090…	GO:0005622 intracellular; GO:0005623 cell; GO:0005634 nucleus; GO:0005737 cytoplasm; GO:0005829 cytosol; GO:0043226 organelle; GO:0043227 membrane-bounded organelle; GO:0043229 intracellular organelle; GO:0043231 intracellular membrane-bounded organelle;	GO:0005488 binding; GO:0005515 protein binding; GO:0019208 phosphatase regulator activity; GO:0019888 protein phosphatase regulator activity; GO:0019899 enzyme binding; GO:0030234 enzyme regulator activity; GO:0032182 ubiquitin-like protein binding; GO:0043130 ubiquitin binding; GO:0051117 ATPase binding; GO:0098772 molecular function regulator;	PF08059; PF00789	SEP domain; UBX domain	Y	KOG2086	Protein tyrosine phosphatase SHP1/Cofactor for p97 ATPase-mediated vesicle membrane fusion
RC2G0535500	149	S	0.623	0.0276135	Down	Putative SEP domain-containing protein	--	1	1.90374e-151	226.57	3	RPVKDGS(1)DS(1)DS(1)DEPNEYYTGGEK	-0.29606	0.643	0.648	0.974	1.2	1.12	1.318	nucleus	K14012	SHP1, UBX1, NSFL1C; UBX domain-containing protein 1	map04141 Protein processing in endoplasmic reticulum	GO:0000045 autophagosome assembly; GO:0006508 proteolysis; GO:0006511 ubiquitin-dependent protein catabolic process; GO:0006807 nitrogen compound metabolic process; GO:0006914 autophagy; GO:0006996 organelle organization; GO:0006997 nucleus organization; GO:0006998 nuclear envelope organization; GO:0007030 Golgi organization; GO:0007033 vacuole organization; GO:0008152 metabolic process; GO:00090…	GO:0005622 intracellular; GO:0005623 cell; GO:0005634 nucleus; GO:0005737 cytoplasm; GO:0005829 cytosol; GO:0043226 organelle; GO:0043227 membrane-bounded organelle; GO:0043229 intracellular organelle; GO:0043231 intracellular membrane-bounded organelle;	GO:0005488 binding; GO:0005515 protein binding; GO:0019208 phosphatase regulator activity; GO:0019888 protein phosphatase regulator activity; GO:0019899 enzyme binding; GO:0030234 enzyme regulator activity; GO:0032182 ubiquitin-like protein binding; GO:0043130 ubiquitin binding; GO:0051117 ATPase binding; GO:0098772 molecular function regulator;	PF08059; PF00789	SEP domain; UBX domain	Y	KOG2086	Protein tyrosine phosphatase SHP1/Cofactor for p97 ATPase-mediated vesicle membrane fusion
RC2G0535500	97	S	0.318	0.0293351	Down	Putative SEP domain-containing protein	--	0.999722	3.07761e-05	113.86	3	S(1)RS(1)PS(1)PAPSRPAYQLR	-3.4476	0.253	0.853	0.289	1.267	1.585	1.53	nucleus	K14012	SHP1, UBX1, NSFL1C; UBX domain-containing protein 1	map04141 Protein processing in endoplasmic reticulum	GO:0000045 autophagosome assembly; GO:0006508 proteolysis; GO:0006511 ubiquitin-dependent protein catabolic process; GO:0006807 nitrogen compound metabolic process; GO:0006914 autophagy; GO:0006996 organelle organization; GO:0006997 nucleus organization; GO:0006998 nuclear envelope organization; GO:0007030 Golgi organization; GO:0007033 vacuole organization; GO:0008152 metabolic process; GO:00090…	GO:0005622 intracellular; GO:0005623 cell; GO:0005634 nucleus; GO:0005737 cytoplasm; GO:0005829 cytosol; GO:0043226 organelle; GO:0043227 membrane-bounded organelle; GO:0043229 intracellular organelle; GO:0043231 intracellular membrane-bounded organelle;	GO:0005488 binding; GO:0005515 protein binding; GO:0019208 phosphatase regulator activity; GO:0019888 protein phosphatase regulator activity; GO:0019899 enzyme binding; GO:0030234 enzyme regulator activity; GO:0032182 ubiquitin-like protein binding; GO:0043130 ubiquitin binding; GO:0051117 ATPase binding; GO:0098772 molecular function regulator;	PF08059; PF00789	SEP domain; UBX domain	Y	KOG2086	Protein tyrosine phosphatase SHP1/Cofactor for p97 ATPase-mediated vesicle membrane fusion
RC2G0535500	93	S	0.642	0.00236516	Down	Putative SEP domain-containing protein	--	0.999999	0.000252239	100.36	3	S(1)RS(1)PS(1)PAPSRPAYQLR	-3.4476	0.78	0.748	0.787	1.131	1.119	1.355	nucleus	K14012	SHP1, UBX1, NSFL1C; UBX domain-containing protein 1	map04141 Protein processing in endoplasmic reticulum	GO:0000045 autophagosome assembly; GO:0006508 proteolysis; GO:0006511 ubiquitin-dependent protein catabolic process; GO:0006807 nitrogen compound metabolic process; GO:0006914 autophagy; GO:0006996 organelle organization; GO:0006997 nucleus organization; GO:0006998 nuclear envelope organization; GO:0007030 Golgi organization; GO:0007033 vacuole organization; GO:0008152 metabolic process; GO:00090…	GO:0005622 intracellular; GO:0005623 cell; GO:0005634 nucleus; GO:0005737 cytoplasm; GO:0005829 cytosol; GO:0043226 organelle; GO:0043227 membrane-bounded organelle; GO:0043229 intracellular organelle; GO:0043231 intracellular membrane-bounded organelle;	GO:0005488 binding; GO:0005515 protein binding; GO:0019208 phosphatase regulator activity; GO:0019888 protein phosphatase regulator activity; GO:0019899 enzyme binding; GO:0030234 enzyme regulator activity; GO:0032182 ubiquitin-like protein binding; GO:0043130 ubiquitin binding; GO:0051117 ATPase binding; GO:0098772 molecular function regulator;	PF08059; PF00789	SEP domain; UBX domain	Y	KOG2086	Protein tyrosine phosphatase SHP1/Cofactor for p97 ATPase-mediated vesicle membrane fusion
RC2G0536600	163	S	0.627	0.00639047	Down	Chitin elicitor receptor kinase 1-like protein	--	0.991595	1.2941e-49	191.11	3	KVDTTALLPT(0.008)S(0.992)EQS(0.172)S(0.828)QNGR	-0.2152	0.732	0.66	0.883	1.149	1.276	1.202	chloroplast	K13429	CERK1; chitin elicitor receptor kinase 1	map04626 Plant-pathogen interaction	GO:0006464 cellular protein modification process; GO:0006468 protein phosphorylation; GO:0006793 phosphorus metabolic process; GO:0006796 phosphate-containing compound metabolic process; GO:0006807 nitrogen compound metabolic process; GO:0007154 cell communication; GO:0007165 signal transduction; GO:0007166 cell surface receptor signaling pathway; GO:0007167 enzyme linked receptor protein signali…	GO:0005622 intracellular; GO:0005623 cell; GO:0005737 cytoplasm; GO:0005773 vacuole; GO:0005775 vacuolar lumen; GO:0005886 plasma membrane; GO:0016020 membrane; GO:0031974 membrane-enclosed lumen; GO:0043226 organelle; GO:0043227 membrane-bounded organelle; GO:0043229 intracellular organelle; GO:0043231 intracellular membrane-bounded organelle; GO:0043233 organelle lumen; GO:0070013 intracellular…	GO:0003824 catalytic activity; GO:0004672 protein kinase activity; GO:0004674 protein serine/threonine kinase activity; GO:0004675 transmembrane receptor protein serine/threonine kinase activity; GO:0004888 transmembrane signaling receptor activity; GO:0005488 binding; GO:0005515 protein binding; GO:0008061 chitin binding; GO:0008144 drug binding; GO:0016301 kinase activity; GO:0016740 transferas…	PF07714	Protein tyrosine kinase
RC2G0576100	253	S	2.3	1.63559e-05	Up	Putative 14-3-3 protein	--	1	8.67337e-217	272.68	3	DNLTLWTSDITDDAGDEIKEAS(1)KR	1.7831	1.507	1.511	1.366	0.63	0.644	0.632	nucleus,plasma membrane	K06630	YWHAE; 14-3-3 protein epsilon		GO:0010035 response to inorganic substance; GO:0010038 response to metal ion; GO:0042221 response to chemical; GO:0046686 response to cadmium ion; GO:0050896 response to stimulus;	GO:0005618 cell wall; GO:0005622 intracellular; GO:0005623 cell; GO:0005737 cytoplasm; GO:0005739 mitochondrion; GO:0005794 Golgi apparatus; GO:0005829 cytosol; GO:0005886 plasma membrane; GO:0005911 cell-cell junction; GO:0009506 plasmodesma; GO:0009507 chloroplast; GO:0009536 plastid; GO:0012505 endomembrane system; GO:0016020 membrane; GO:0030054 cell junction; GO:0030312 external encapsulatin…	GO:0000166 nucleotide binding; GO:0005488 binding; GO:0005524 ATP binding; GO:0008144 drug binding; GO:0017076 purine nucleotide binding; GO:0030554 adenyl nucleotide binding; GO:0032553 ribonucleotide binding; GO:0032555 purine ribonucleotide binding; GO:0032559 adenyl ribonucleotide binding; GO:0035639 purine ribonucleoside triphosphate binding; GO:0036094 small molecule binding; GO:0043167 ion…	PF00244	14-3-3 protein	O	KOG0841	Multifunctional chaperone (14-3-3 family)
RC2G0576100	210	S	0.606	0.000609907	Down	Putative 14-3-3 protein	--	0.999259	5.98751e-10	111.06	2	QAFDEAIS(0.999)ELDT(0.001)LGEESYK	4.6841	0.733	0.754	0.708	1.23	1.1	1.292	nucleus,plasma membrane	K06630	YWHAE; 14-3-3 protein epsilon		GO:0010035 response to inorganic substance; GO:0010038 response to metal ion; GO:0042221 response to chemical; GO:0046686 response to cadmium ion; GO:0050896 response to stimulus;	GO:0005618 cell wall; GO:0005622 intracellular; GO:0005623 cell; GO:0005737 cytoplasm; GO:0005739 mitochondrion; GO:0005794 Golgi apparatus; GO:0005829 cytosol; GO:0005886 plasma membrane; GO:0005911 cell-cell junction; GO:0009506 plasmodesma; GO:0009507 chloroplast; GO:0009536 plastid; GO:0012505 endomembrane system; GO:0016020 membrane; GO:0030054 cell junction; GO:0030312 external encapsulatin…	GO:0000166 nucleotide binding; GO:0005488 binding; GO:0005524 ATP binding; GO:0008144 drug binding; GO:0017076 purine nucleotide binding; GO:0030554 adenyl nucleotide binding; GO:0032553 ribonucleotide binding; GO:0032555 purine ribonucleotide binding; GO:0032559 adenyl ribonucleotide binding; GO:0035639 purine ribonucleoside triphosphate binding; GO:0036094 small molecule binding; GO:0043167 ion…	PF00244	14-3-3 protein	O	KOG0841	Multifunctional chaperone (14-3-3 family)
RC2G0577100	6	S	1.704	0.00304711	Up	Putative allene-oxide cyclase	--	0.999534	1.80399e-06	193.94	2	ACSSS(1)PRPTK	-4.2561	1.302	1.131	1.188		0.735	0.682	nucleus	K10525	AOC; allene oxide cyclase [EC:5.3.99.6]	map00592 alpha-Linolenic acid metabolism; map01100 Metabolic pathways; map01110 Biosynthesis of secondary metabolites	GO:0000003 reproduction; GO:0000302 response to reactive oxygen species; GO:0001101 response to acid chemical; GO:0002218 activation of innate immune response; GO:0002252 immune effector process; GO:0002253 activation of immune response; GO:0002376 immune system process; GO:0002682 regulation of immune system process; GO:0002684 positive regulation of immune system process; GO:0003006 development…		GO:0003824 catalytic activity; GO:0009975 cyclase activity; GO:0016853 isomerase activity; GO:0016860 intramolecular oxidoreductase activity; GO:0046423 allene-oxide cyclase activity;
RC2G0579300	811	S	0.602	0.00261821	Down	Protein CROWDED NUCLEI 1	--	0.999991	5.37845e-09	181.44	2	TES(1)GALHNLAK	0.46136	0.729	0.747	0.883	1.2	1.308	1.411	chloroplast				GO:0006996 organelle organization; GO:0006997 nucleus organization; GO:0009987 cellular process; GO:0016043 cellular component organization; GO:0032535 regulation of cellular component size; GO:0065007 biological regulation; GO:0065008 regulation of biological quality; GO:0071840 cellular component organization or biogenesis; GO:0090066 regulation of anatomical structure size; GO:0097298 regulati…	GO:0000229 cytoplasmic chromosome; GO:0000785 chromatin; GO:0000789 cytoplasmic chromatin; GO:0005622 intracellular; GO:0005623 cell; GO:0005634 nucleus; GO:0005635 nuclear envelope; GO:0005652 nuclear lamina; GO:0005654 nucleoplasm; GO:0005694 chromosome; GO:0005737 cytoplasm; GO:0005829 cytosol; GO:0012505 endomembrane system; GO:0031967 organelle envelope; GO:0031974 membrane-enclosed lumen; G…
RC2G0587500	1506	S	2.261	0.0453668	Up	Putative Cell morphogenesis protein	--	0.919202	8.03087e-19	78.714	4	HVS(0.919)RDS(0.898)GDY(0.183)LIDT(0.965)PNS(0.032)GEDGLHS(0.003)GVAMHGISAK	0.46938	1.009	1.033	1.753	0.591	0.528		cytoplasm									S	KOG1825	Fry-like conserved proteins
RC2G0600900	254	S	0.426	0.0367397	Down	Putative nuclear transport factor 2, nucleotide-binding alpha-beta plait domain, NTF2-like protein	--	1	3.54816e-98	284.12	2	AFDTSDQDRQS(1)ANEK	8.3503	0.709	0.774	0.626		1.192	2.108	chloroplast				GO:0006464 cellular protein modification process; GO:0006508 proteolysis; GO:0006807 nitrogen compound metabolic process; GO:0006914 autophagy; GO:0008152 metabolic process; GO:0009056 catabolic process; GO:0009987 cellular process; GO:0016236 macroautophagy; GO:0016579 protein deubiquitination; GO:0019538 protein metabolic process; GO:0032386 regulation of intracellular transport; GO:0032879 reg…	GO:0005622 intracellular; GO:0005623 cell; GO:0005737 cytoplasm; GO:0010494 cytoplasmic stress granule; GO:0032991 protein-containing complex; GO:0035770 ribonucleoprotein granule; GO:0036464 cytoplasmic ribonucleoprotein granule; GO:0043226 organelle; GO:0043228 non-membrane-bounded organelle; GO:0043229 intracellular organelle; GO:0043232 intracellular non-membrane-bounded organelle; GO:1990861…	GO:0003676 nucleic acid binding; GO:0003723 RNA binding; GO:0003729 mRNA binding; GO:0005488 binding; GO:0043021 ribonucleoprotein complex binding; GO:0044877 protein-containing complex binding; GO:0097159 organic cyclic compound binding; GO:1901363 heterocyclic compound binding; GO:1905538 polysome binding;	PF02136; PF00076	Nuclear transport factor 2 (NTF2) domain; RNA recognition motif. (a.k.a. RRM, RBD, or RNP domain)	A	KOG0116	RasGAP SH3 binding protein rasputin, contains NTF2 and RRM domains
RC2G0612800	252	S	0.58	0.0116047	Down	Putative calcium-dependent channel, 7TM region phosphate	--	1	4.83295e-08	200.82	2	LKS(1)EKDPQQR	-1.3393	0.612	0.696	0.878	1.094	1.335	1.343	chloroplast	K21989	TMEM63; calcium permeable stress-gated cation channel							S	KOG1134	Uncharacterized conserved protein
RC2G0612800	238	S	2.851	0.000732113	Up	Putative calcium-dependent channel, 7TM region phosphate	--	0.998921	1.10671e-05	159.12	2	LT(0.001)S(0.999)DADKVYR	0.55858	1.465	1.313	1.829	0.486	0.585	0.545	chloroplast	K21989	TMEM63; calcium permeable stress-gated cation channel							S	KOG1134	Uncharacterized conserved protein
RC2G0614700	415	S	0.236	0.000972173	Down	Putative ovule protein (Fragment)	--	1	4.37943e-44	256.28	2	YGNDDS(1)DDDEEKK	-7.2596	0.264	0.441	0.338	1.685	1.278	1.458	nucleus
RC2G0614700	376	S	0.623	0.00444521	Down	Putative ovule protein (Fragment)	--	1	1.54751e-26	204.61	3	PSYGRGS(1)DDEDSERR	-1.1673	0.661	0.824	0.732	1.304	1.092	1.164	nucleus
RC2G0614700	389	S	0.628	0.0050674	Down	Putative ovule protein (Fragment)	--	0.999999	1.50211e-12	220.06	2	RGS(1)DDEDSQPR	1.2361	0.653	0.86	0.713	1.235	1.172	1.139	nucleus
RC2G0617400	366	S	0.665	0.026612	Down	Putative K domain-containing protein	--	0.999973	0.000801393	67.927	3	VERDS(1)GILSFTTR	-3.9531		0.67	0.866	1.093	1.189	1.185	nucleus	K21444	PCBP3_4; poly(rC)-binding protein 3/4					PF00013	KH domain	A	KOG2190	PolyC-binding proteins alphaCP-1 and related KH domain proteins
RC2G0624600	80	S	4.598	0.00137901	Up	Putative transcription factor ZF-HD family	--	0.990925	4.02013e-35	203.93	2	EVETVCECSS(0.991)PT(0.004)S(0.004)TEA	4.224	1.739	1.85	1.046	0.374	0.324	0.31	cytoplasm				GO:0000003 reproduction; GO:0003006 developmental process involved in reproduction; GO:0007275 multicellular organism development; GO:0009791 post-embryonic development; GO:0009888 tissue development; GO:0009908 flower development; GO:0010022 meristem determinacy; GO:0010073 meristem maintenance; GO:0010582 floral meristem determinacy; GO:0022414 reproductive process; GO:0032501 multicellular org…	GO:0005622 intracellular; GO:0005623 cell; GO:0005634 nucleus; GO:0005737 cytoplasm; GO:0043226 organelle; GO:0043227 membrane-bounded organelle; GO:0043229 intracellular organelle; GO:0043231 intracellular membrane-bounded organelle;	GO:0003676 nucleic acid binding; GO:0003677 DNA binding; GO:0005488 binding; GO:0005515 protein binding; GO:0042802 identical protein binding; GO:0042803 protein homodimerization activity; GO:0046983 protein dimerization activity; GO:0097159 organic cyclic compound binding; GO:1901363 heterocyclic compound binding;
RC2G0630000	95	S	1.734	7.97163e-05	Up	Putative Porin domain-containing protein	--	1	7.16986e-05	128.46	2	AILS(1)FKLPDQR	-0.98996	1.326	1.286	1.261	0.725	0.79	0.719	mitochondria	K15040	VDAC2; voltage-dependent anion channel protein 2		GO:0006091 generation of precursor metabolites and energy; GO:0006810 transport; GO:0006811 ion transport; GO:0006820 anion transport; GO:0006950 response to stress; GO:0006952 defense response; GO:0008152 metabolic process; GO:0009060 aerobic respiration; GO:0009266 response to temperature stimulus; GO:0009409 response to cold; GO:0009605 response to external stimulus; GO:0009607 response to bio…	GO:0005618 cell wall; GO:0005622 intracellular; GO:0005623 cell; GO:0005634 nucleus; GO:0005730 nucleolus; GO:0005737 cytoplasm; GO:0005739 mitochondrion; GO:0005740 mitochondrial envelope; GO:0005741 mitochondrial outer membrane; GO:0005773 vacuole; GO:0005774 vacuolar membrane; GO:0005886 plasma membrane; GO:0009507 chloroplast; GO:0009526 plastid envelope; GO:0009527 plastid outer membrane; GO…	GO:0005215 transporter activity; GO:0005216 ion channel activity; GO:0005244 voltage-gated ion channel activity; GO:0005253 anion channel activity; GO:0008308 voltage-gated anion channel activity; GO:0008509 anion transmembrane transporter activity; GO:0015075 ion transmembrane transporter activity; GO:0015103 inorganic anion transmembrane transporter activity; GO:0015267 channel activity; GO:001…			P	KOG3126	Porin/voltage-dependent anion-selective channel protein
RC2G0651400	467	S	0.526	0.000268903	Down	Serine/threonine-protein kinase BLUS1	--	0.999892	3.7088e-54	230.55	2	FMS(1)GSLLPDNVLSSK	0.58751	0.755	0.71	0.636	1.288	1.335	1.371	nucleus	K08835	OXSR1, STK39; serine/threonine-protein kinase OSR1/STK39 [EC:2.7.11.1]		GO:0001932 regulation of protein phosphorylation; GO:0001934 positive regulation of protein phosphorylation; GO:0006464 cellular protein modification process; GO:0006468 protein phosphorylation; GO:0006793 phosphorus metabolic process; GO:0006796 phosphate-containing compound metabolic process; GO:0006807 nitrogen compound metabolic process; GO:0006950 response to stress; GO:0007154 cell communic…	GO:0005622 intracellular; GO:0005623 cell; GO:0005737 cytoplasm;	GO:0003824 catalytic activity; GO:0004672 protein kinase activity; GO:0004674 protein serine/threonine kinase activity; GO:0016301 kinase activity; GO:0016740 transferase activity; GO:0016772 transferase activity, transferring phosphorus-containing groups; GO:0016773 phosphotransferase activity, alcohol group as acceptor; GO:0140096 catalytic activity, acting on a protein;	PF00069	Protein kinase domain	T	KOG0582	Ste20-like serine/threonine protein kinase
RC2G0651400	501	S	0.576	0.000340645	Down	Serine/threonine-protein kinase BLUS1	--	1	0.000247752	199.59	2	NYS(1)GPLLYR	0.063461	0.796	0.751	0.676	1.263	1.298	1.299	nucleus	K08835	OXSR1, STK39; serine/threonine-protein kinase OSR1/STK39 [EC:2.7.11.1]		GO:0001932 regulation of protein phosphorylation; GO:0001934 positive regulation of protein phosphorylation; GO:0006464 cellular protein modification process; GO:0006468 protein phosphorylation; GO:0006793 phosphorus metabolic process; GO:0006796 phosphate-containing compound metabolic process; GO:0006807 nitrogen compound metabolic process; GO:0006950 response to stress; GO:0007154 cell communic…	GO:0005622 intracellular; GO:0005623 cell; GO:0005737 cytoplasm;	GO:0003824 catalytic activity; GO:0004672 protein kinase activity; GO:0004674 protein serine/threonine kinase activity; GO:0016301 kinase activity; GO:0016740 transferase activity; GO:0016772 transferase activity, transferring phosphorus-containing groups; GO:0016773 phosphotransferase activity, alcohol group as acceptor; GO:0140096 catalytic activity, acting on a protein;	PF00069	Protein kinase domain	T	KOG0582	Ste20-like serine/threonine protein kinase
RC2G0657200	36	S	1.784	0.00104486	Up	Apple fruit acidity-related protein	--	1	8.81469e-13	166.65	2	TVDQCS(1)PVELNK	-0.06339	1.242	1.397	1.297		0.726	0.745	nucleus	K20478	GOLGB1; golgin subfamily B member 1
RC2G0659300	1916	S	1.656	0.00387434	Up	Putative invasin/intimin cell-adhesion	--	0.999998	3.01251e-28	232.35	2	SSPAVVSELS(1)PR	-2.2294	1.283	1.2	1.338	0.723	0.692	0.893	plasma membrane	K14314	NUP210, GP210; nuclear pore complex protein Nup210	map03013 RNA transport		GO:0005622 intracellular; GO:0005623 cell; GO:0005634 nucleus; GO:0005635 nuclear envelope; GO:0005737 cytoplasm; GO:0005783 endoplasmic reticulum; GO:0012505 endomembrane system; GO:0031967 organelle envelope; GO:0031975 envelope; GO:0043226 organelle; GO:0043227 membrane-bounded organelle; GO:0043229 intracellular organelle; GO:0043231 intracellular membrane-bounded organelle;		PF02368	Bacterial Ig-like domain (group 2)	UY	KOG1833	Nuclear pore complex, gp210 component
RC2G0659700	238	S	2.626	0.00297548	Up	Putative thioredoxin-like ferredoxin	--	0.999999	9.75173e-07	140.78	2	YAGNLIIYS(1)PGADGK	0.13832	1.504	1.184	1.723	0.465	0.661	0.554	chloroplast
RC2G0662600	387	S	0.483	0.00174945	Down	Putative transcription factor C2H2 family	--	0.985753	0.000104804	99.909	2	VPLPPPLHGAS(0.986)FNS(0.012)S(0.003)K	-1.7465	0.755	0.606	0.6	1.247	1.283	1.526	nucleus	K16280	RGLG; E3 ubiquitin-protein ligase RGLG [EC:2.3.2.27]		GO:0000209 protein polyubiquitination; GO:0006464 cellular protein modification process; GO:0006725 cellular aromatic compound metabolic process; GO:0006807 nitrogen compound metabolic process; GO:0008152 metabolic process; GO:0009308 amine metabolic process; GO:0009690 cytokinin metabolic process; GO:0009787 regulation of abscisic acid-activated signaling pathway; GO:0009789 positive regulation …	GO:0005622 intracellular; GO:0005623 cell; GO:0005634 nucleus; GO:0005886 plasma membrane; GO:0016020 membrane; GO:0043226 organelle; GO:0043227 membrane-bounded organelle; GO:0043229 intracellular organelle; GO:0043231 intracellular membrane-bounded organelle; GO:0071944 cell periphery;	GO:0003824 catalytic activity; GO:0004842 ubiquitin-protein transferase activity; GO:0016740 transferase activity; GO:0019787 ubiquitin-like protein transferase activity; GO:0140096 catalytic activity, acting on a protein;	PF13920	Zinc finger, C3HC4 type (RING finger)	O	KOG1327	Copine
RC2G0669600	512	S	3.476	0.0374552	Up	Serine/threonine protein phosphatase 2A regulatory subunit	--	1	7.63551e-138	335.1	2	KASASNEAVLVS(1)PR	0.036411	1.435	2.068	1.27	0.831	0.358	0.184	nucleus	K11584	PPP2R5; serine/threonine-protein phosphatase 2A regulatory subunit B'	map03015 mRNA surveillance pathway		GO:0005622 intracellular; GO:0005623 cell; GO:0005634 nucleus; GO:0005730 nucleolus; GO:0005737 cytoplasm; GO:0031974 membrane-enclosed lumen; GO:0031981 nuclear lumen; GO:0043226 organelle; GO:0043227 membrane-bounded organelle; GO:0043228 non-membrane-bounded organelle; GO:0043229 intracellular organelle; GO:0043231 intracellular membrane-bounded organelle; GO:0043232 intracellular non-membrane…				T	KOG2085	Serine/threonine protein phosphatase 2A, regulatory subunit
RC2G0685700	55	S	0.593	0.0217128	Down	Putative GYF domain-containing protein	--	1	4.32615e-52	219.96	3	DHLASESSIPLS(1)PQWLHAK	-0.19603	0.813	0.839	0.721		1.514	1.155	nucleus	K18730	GIGYF; PERQ amino acid-rich with GYF domain-containing protein					PF02213	GYF domain	S	KOG1862	GYF domain containing proteins
RC2G0685700	88	S	0.433	0.0400478	Down	Putative GYF domain-containing protein	--	0.90296	9.30103e-35	140.32	4	PLASGTSGEIHAPGS(0.005)LS(0.032)HGNS(0.903)IDS(0.059)NAR	0.25649	0.67		0.543		1.592	1.212	nucleus	K18730	GIGYF; PERQ amino acid-rich with GYF domain-containing protein					PF02213	GYF domain	S	KOG1862	GYF domain containing proteins
RC2G0687100	379	S	2.067	0.00115517	Up	S-acyltransferase	--	1	4.10848e-16	184.65	3	QNVKDGELGEVS(1)PDMR	-5.015	1.537	1.445	1.314	0.764	0.595	0.719	cytoplasm	K16675	ZDHHC9_14_18; palmitoyltransferase ZDHHC9/14/18 [EC:2.3.1.225]			GO:0005623 cell; GO:0005886 plasma membrane; GO:0016020 membrane; GO:0071944 cell periphery;				S	KOG1311	DHHC-type Zn-finger proteins
RC3G0016200	696	S	1.59	0.0390757	Up	Putative calcium/calmodulin-dependent protein kinase	--	0.783371	0.000118615	125.14	2	NINEENGKEIDT(0.217)S(0.783)G	-2.9776	1.041	1.28	1.353	0.855		0.685	nucleus
RC3G0016200	362	S	0.615	0.000821354	Down	Putative calcium/calmodulin-dependent protein kinase	--	0.999979	3.63783e-17	195.98	2	TVS(1)PEIVEVQDDSIK	-2.3694	0.693	0.731	0.8	1.146	1.283	1.185	nucleus
RC3G0019000	451	S	0.657	0.0234233	Down	Uro-adherence factor A like (Fragment)	--	0.999998	6.25442e-45	229.44	2	HES(1)FSLGASSLGGAK	-0.30253	0.949	0.762	0.635	1.126	1.177	1.267	plasma membrane
RC3G0019000	458	S	3.088	0.00141851	Up	Uro-adherence factor A like (Fragment)	--	0.996979	6.1768e-39	202.93	2	HESFSLGAS(0.003)S(0.997)LGGAK	1.5213	1.881	1.478	1.402	0.632	0.473	0.437	plasma membrane
RC3G0034800	301	S	0.638	0.0135649	Down	Putative inactive receptor kinase	--	0.999951	1.68333e-34	182.23	2	SLDS(1)ESSNADYSSGQK	-2.1453	0.642	0.699	0.915	1.141	1.162	1.232	plasma membrane	K04733	IRAK4; interleukin-1 receptor-associated kinase 4 [EC:2.7.11.1]		GO:0001101 response to acid chemical; GO:0009605 response to external stimulus; GO:0009607 response to biotic stimulus; GO:0009608 response to symbiont; GO:0009610 response to symbiotic fungus; GO:0009620 response to fungus; GO:0009719 response to endogenous stimulus; GO:0009725 response to hormone; GO:0009737 response to abscisic acid; GO:0010033 response to organic substance; GO:0033993 respons…	GO:0005618 cell wall; GO:0005622 intracellular; GO:0005623 cell; GO:0005737 cytoplasm; GO:0005773 vacuole; GO:0005774 vacuolar membrane; GO:0005886 plasma membrane; GO:0005911 cell-cell junction; GO:0009505 plant-type cell wall; GO:0009506 plasmodesma; GO:0016020 membrane; GO:0030054 cell junction; GO:0030312 external encapsulating structure; GO:0031090 organelle membrane; GO:0031224 intrinsic co…		PF00069	Protein kinase domain
RC3G0034800	304	S	3.005	0.00130146	Up	Putative inactive receptor kinase	--	0.942193	2.62377e-62	232.34	2	SLDSES(0.993)S(0.942)NADY(0.064)S(0.001)SGQK	-0.71245		1.549	1.905	0.53	0.602	0.592	plasma membrane	K04733	IRAK4; interleukin-1 receptor-associated kinase 4 [EC:2.7.11.1]		GO:0001101 response to acid chemical; GO:0009605 response to external stimulus; GO:0009607 response to biotic stimulus; GO:0009608 response to symbiont; GO:0009610 response to symbiotic fungus; GO:0009620 response to fungus; GO:0009719 response to endogenous stimulus; GO:0009725 response to hormone; GO:0009737 response to abscisic acid; GO:0010033 response to organic substance; GO:0033993 respons…	GO:0005618 cell wall; GO:0005622 intracellular; GO:0005623 cell; GO:0005737 cytoplasm; GO:0005773 vacuole; GO:0005774 vacuolar membrane; GO:0005886 plasma membrane; GO:0005911 cell-cell junction; GO:0009505 plant-type cell wall; GO:0009506 plasmodesma; GO:0016020 membrane; GO:0030054 cell junction; GO:0030312 external encapsulating structure; GO:0031090 organelle membrane; GO:0031224 intrinsic co…		PF00069	Protein kinase domain
RC3G0034800	309	S	0.666	0.00603669	Down	Putative inactive receptor kinase	--	0.975587	7.63103e-95	288.22	2	SLDSESSNADY(0.049)S(0.976)S(0.976)GQKR	-3.8712	0.684	0.774	0.866	1.17	1.087	1.23	plasma membrane	K04733	IRAK4; interleukin-1 receptor-associated kinase 4 [EC:2.7.11.1]		GO:0001101 response to acid chemical; GO:0009605 response to external stimulus; GO:0009607 response to biotic stimulus; GO:0009608 response to symbiont; GO:0009610 response to symbiotic fungus; GO:0009620 response to fungus; GO:0009719 response to endogenous stimulus; GO:0009725 response to hormone; GO:0009737 response to abscisic acid; GO:0010033 response to organic substance; GO:0033993 respons…	GO:0005618 cell wall; GO:0005622 intracellular; GO:0005623 cell; GO:0005737 cytoplasm; GO:0005773 vacuole; GO:0005774 vacuolar membrane; GO:0005886 plasma membrane; GO:0005911 cell-cell junction; GO:0009505 plant-type cell wall; GO:0009506 plasmodesma; GO:0016020 membrane; GO:0030054 cell junction; GO:0030312 external encapsulating structure; GO:0031090 organelle membrane; GO:0031224 intrinsic co…		PF00069	Protein kinase domain
RC3G0054600	61	S	0.541	0.0392637	Down	Protein-lysine N-methyltransferase RchiOBHm_Chr3g0493661	--	1	0.000108034	91.1	2	HADAAEDLS(1)AANLR	1.1447		0.561	0.706	0.923	1.226	1.365	cytoplasm	K22856	EEF1AKMT2, EFM4, METTL10; EEF1A lysine methyltransferase 2 [EC:2.1.1.-]					PF13847	Methyltransferase domain	J	KOG1271	Methyltransferases
RC3G0067700	436	S	1.696	0.0158669	Up	Putative lipoprotein lipase	--	0.99939	0.000734737	137.4	2	KT(0.001)ES(0.999)GDIQLNR	-2.899		1.535	1.271	0.779	0.77	0.933	chloroplast							PF03893	Lipase 3 N-terminal region	IOT	KOG2088	Predicted lipase/calmodulin-binding heat-shock protein
RC3G0078400	100	S	1.636	0.00153204	Up	S-adenosylmethionine synthase (Fragment)	--	0.99998	4.38721e-14	118.64	4	VLVNIEQQS(1)PDIAQGVHGHFTK	-0.29212	1.24	1.142	1.107		0.715	0.707	cytoplasm	K00789	metK; S-adenosylmethionine synthetase [EC:2.5.1.6]	map00270 Cysteine and methionine metabolism; map01100 Metabolic pathways; map01110 Biosynthesis of secondary metabolites; map01230 Biosynthesis of amino acids		GO:0005622 intracellular; GO:0005623 cell; GO:0005737 cytoplasm; GO:0005829 cytosol;	GO:0003824 catalytic activity; GO:0004478 methionine adenosyltransferase activity; GO:0016740 transferase activity; GO:0016765 transferase activity, transferring alkyl or aryl (other than methyl) groups;	PF00438; PF02772; PF02773	S-adenosylmethionine synthetase, N-terminal domain; S-adenosylmethionine synthetase, central domain; S-adenosylmethionine synthetase, C-terminal domain	H	KOG1506	S-adenosylmethionine synthetase
RC3G0081300	176	S	0.662	0.0260003	Down	Protein rolling protein	--	1	3.47566e-52	254.16	2	LQS(1)HYAQEEIQLR	3.7717	0.954	0.701	0.71	1.221	1.042	1.308	plasma membrane
RC3G0091300	558	S	2.05	0.0019633	Up	Auxin response factor	--	0.982335	3.68864e-11	168.78	3	EQLHQSQQMNLPS(0.982)PS(0.016)FS(0.002)K	-1.7344	1.265	1.334	1.591	0.701	0.591	0.752	nucleus				GO:0000003 reproduction; GO:0003006 developmental process involved in reproduction; GO:0006355 regulation of transcription, DNA-templated; GO:0007275 multicellular organism development; GO:0009719 response to endogenous stimulus; GO:0009725 response to hormone; GO:0009733 response to auxin; GO:0009791 post-embryonic development; GO:0009889 regulation of biosynthetic process; GO:0009908 flower dev…	GO:0005622 intracellular; GO:0005623 cell; GO:0005634 nucleus; GO:0043226 organelle; GO:0043227 membrane-bounded organelle; GO:0043229 intracellular organelle; GO:0043231 intracellular membrane-bounded organelle;	GO:0003676 nucleic acid binding; GO:0003677 DNA binding; GO:0003700 DNA-binding transcription factor activity; GO:0005488 binding; GO:0043565 sequence-specific DNA binding; GO:0097159 organic cyclic compound binding; GO:0140110 transcription regulator activity; GO:1901363 heterocyclic compound binding;
RC3G0096900	66	S	1.905	0.0111964	Up	Putative histone deacetylation protein Rxt3	--	1	0.000463436	126.82	2	S(1)PLHSIYR	0.66682	1.337	1.431			0.683	0.77	chloroplast									S	KOG4843	Uncharacterized conserved protein
RC3G0100300	216	S	1.984	0.00131858	Up	proteoglycan 4-like	--	0.965186	1.07873e-13	117.82	3	AVPPPQT(0.035)S(0.965)PPKPAAATISVPR	1.6106	1.321	1.448	1.259	0.774	0.597	0.659	chloroplast
RC3G0100300	284	S	0.383	7.47036e-05	Down	proteoglycan 4-like	--	1	1.95325e-11	150.72	2	PTAPPPS(1)PLK	-0.90006	0.535	0.594	0.521	1.554	1.37	1.379	chloroplast
RC3G0100300	272	S	0.547	0.000583295	Down	proteoglycan 4-like	--	0.999685	1.60063e-43	237.83	3	TLKPVNNT(1)PPQS(1)PSRPK	1.3734	0.638	0.751	0.723	1.377	1.222	1.259	chloroplast
RC3G0109200	24	S	1.81	0.000239423	Up	Peptidyl-prolyl cis-trans isomerase	--	1	9.00433e-05	100.21	3	KAS(1)WKDPDGVVISNTTR	-1.9951	1.304	1.193	1.388	0.728	0.69	0.729	mitochondria	K09578	PIN1; peptidyl-prolyl cis-trans isomerase NIMA-interacting 1 [EC:5.2.1.8]		GO:0000413 protein peptidyl-prolyl isomerization; GO:0006464 cellular protein modification process; GO:0006807 nitrogen compound metabolic process; GO:0008152 metabolic process; GO:0009605 response to external stimulus; GO:0009606 tropism; GO:0009628 response to abiotic stimulus; GO:0009629 response to gravity; GO:0009630 gravitropism; GO:0009909 regulation of flower development; GO:0009987 cellu…	GO:0005622 intracellular; GO:0005623 cell; GO:0005737 cytoplasm; GO:0005783 endoplasmic reticulum; GO:0005829 cytosol; GO:0005886 plasma membrane; GO:0005911 cell-cell junction; GO:0009506 plasmodesma; GO:0012505 endomembrane system; GO:0016020 membrane; GO:0030054 cell junction; GO:0043226 organelle; GO:0043227 membrane-bounded organelle; GO:0043229 intracellular organelle; GO:0043231 intracellu…	GO:0003755 peptidyl-prolyl cis-trans isomerase activity; GO:0003824 catalytic activity; GO:0016853 isomerase activity; GO:0016859 cis-trans isomerase activity; GO:0140096 catalytic activity, acting on a protein;	PF00639	PPIC-type PPIASE domain	O	KOG3259	Peptidyl-prolyl cis-trans isomerase
RC3G0109200	47	S	2.036	0.0121278	Up	Peptidyl-prolyl cis-trans isomerase	--	0.999981	0.0233063	76.563	2	S(1)LREDIVSGK	1.6058		1.278	1.436	0.702		0.631	mitochondria	K09578	PIN1; peptidyl-prolyl cis-trans isomerase NIMA-interacting 1 [EC:5.2.1.8]		GO:0000413 protein peptidyl-prolyl isomerization; GO:0006464 cellular protein modification process; GO:0006807 nitrogen compound metabolic process; GO:0008152 metabolic process; GO:0009605 response to external stimulus; GO:0009606 tropism; GO:0009628 response to abiotic stimulus; GO:0009629 response to gravity; GO:0009630 gravitropism; GO:0009909 regulation of flower development; GO:0009987 cellu…	GO:0005622 intracellular; GO:0005623 cell; GO:0005737 cytoplasm; GO:0005783 endoplasmic reticulum; GO:0005829 cytosol; GO:0005886 plasma membrane; GO:0005911 cell-cell junction; GO:0009506 plasmodesma; GO:0012505 endomembrane system; GO:0016020 membrane; GO:0030054 cell junction; GO:0043226 organelle; GO:0043227 membrane-bounded organelle; GO:0043229 intracellular organelle; GO:0043231 intracellu…	GO:0003755 peptidyl-prolyl cis-trans isomerase activity; GO:0003824 catalytic activity; GO:0016853 isomerase activity; GO:0016859 cis-trans isomerase activity; GO:0140096 catalytic activity, acting on a protein;	PF00639	PPIC-type PPIASE domain	O	KOG3259	Peptidyl-prolyl cis-trans isomerase
RC3G0122500	793	S	0.495	0.0170471	Down	Putative insulysin	--	0.999999	6.48929e-22	177.62	2	VYGNPHSSEYAS(1)DK	-2.6092		0.491	0.705	1.119	1.182	1.32	nucleus	K01408	IDE, ide; insulysin [EC:3.4.24.56]					PF05193	Peptidase M16 inactive domain	O	KOG0959	N-arginine dibasic convertase NRD1 and related Zn2+-dependent endopeptidases, insulinase superfamily
RC3G0130200	141	S	2.05	0.00466781	Up	Putative hydrolase	--	0.999993	0.000104356	56.436	3	LKDSSITVAFDDVPEDGLNS(1)PLR	0.88223	1.31	1.48	1.281		0.728	0.596	cytoplasm				GO:0000122 negative regulation of transcription by RNA polymerase II; GO:0003008 system process; GO:0006355 regulation of transcription, DNA-templated; GO:0006357 regulation of transcription by RNA polymerase II; GO:0006412 translation; GO:0006518 peptide metabolic process; GO:0006807 nitrogen compound metabolic process; GO:0006996 organelle organization; GO:0007275 multicellular organism develop…	GO:0005622 intracellular; GO:0005623 cell; GO:0005634 nucleus; GO:0005737 cytoplasm; GO:0030424 axon; GO:0030426 growth cone; GO:0030427 site of polarized growth; GO:0032991 protein-containing complex; GO:0036477 somatodendritic compartment; GO:0042995 cell projection; GO:0043005 neuron projection; GO:0043025 neuronal cell body; GO:0043226 organelle; GO:0043227 membrane-bounded organelle; GO:0043…	GO:0000049 tRNA binding; GO:0000166 nucleotide binding; GO:0000976 transcription regulatory region sequence-specific DNA binding; GO:0000977 RNA polymerase II transcription regulatory region sequence-specific DNA binding; GO:0000981 DNA-binding transcription factor activity, RNA polymerase II-specific; GO:0001067 regulatory region nucleic acid binding; GO:0001227 DNA-binding transcription repress…	PF13086; PF13087	AAA domain; AAA domain	L	KOG1803	DNA helicase
RC3G0167700	119	S	0.584	0.00197236	Down	Protein WVD2-like 4	--	0.999654	3.13638e-35	227.95	2	AILSQSLS(1)FPAR	-0.64656	0.811	0.722	0.773	1.189	1.275	1.488	cytoskeleton
RC3G0175600	538	S	3.578	0.0152627	Up	Putative transcription factor Homobox-WOX family	--	0.999953	7.72927e-137	264.46	2	NQSGFSLIGSSELDGITQGS(1)PK	2.3164	1.34	1.774	2.292	0.786	0.29	0.435	nucleus				GO:0000741 karyogamy; GO:0001101 response to acid chemical; GO:0006355 regulation of transcription, DNA-templated; GO:0006996 organelle organization; GO:0006997 nucleus organization; GO:0007275 multicellular organism development; GO:0009314 response to radiation; GO:0009416 response to light stimulus; GO:0009553 embryo sac development; GO:0009559 embryo sac central cell differentiation; GO:000956…	GO:0005622 intracellular; GO:0005623 cell; GO:0005634 nucleus; GO:0005737 cytoplasm; GO:0043226 organelle; GO:0043227 membrane-bounded organelle; GO:0043229 intracellular organelle; GO:0043231 intracellular membrane-bounded organelle;	GO:0003676 nucleic acid binding; GO:0003677 DNA binding; GO:0003700 DNA-binding transcription factor activity; GO:0005488 binding; GO:0005515 protein binding; GO:0042802 identical protein binding; GO:0042803 protein homodimerization activity; GO:0046982 protein heterodimerization activity; GO:0046983 protein dimerization activity; GO:0097159 organic cyclic compound binding; GO:0140110 transcripti…	PF07526	Associated with HOX	K	KOG0773	Transcription factor MEIS1 and related HOX domain proteins
RC3G0198100	2	S	1.718	0.00968716	Up	Ribosomal protein	--	0.999999	0.000859831	83.775	2	S(1)KLQSEALR	-1.4902	1.271	1.118	1.28	0.643	0.781		cytoplasm	K02865	RP-L10Ae, RPL10A; large subunit ribosomal protein L10Ae	map03010 Ribosome				PF00687	Ribosomal protein L1p/L10e family	J	KOG1570	60S ribosomal protein L10A
RC3G0208700	186	S	1.72	0.00113478	Up	Putative target SNARE coiled-coil domain-containing protein	--	0.999997	1.63284e-44	209.42	2	IKQDQGLDVIS(1)EGLDTLK	2.9928	1.331	1.208	1.301	0.785	0.66	0.788	chloroplast	K08506	SYP7; syntaxin of plants SYP7	map04130 SNARE interactions in vesicular transport	GO:0006605 protein targeting; GO:0006612 protein targeting to membrane; GO:0006810 transport; GO:0006886 intracellular protein transport; GO:0006906 vesicle fusion; GO:0006996 organelle organization; GO:0008104 protein localization; GO:0009987 cellular process; GO:0015031 protein transport; GO:0015833 peptide transport; GO:0016043 cellular component organization; GO:0016050 vesicle organization; …	GO:0005622 intracellular; GO:0005623 cell; GO:0005737 cytoplasm; GO:0005783 endoplasmic reticulum; GO:0005886 plasma membrane; GO:0005911 cell-cell junction; GO:0009506 plasmodesma; GO:0012505 endomembrane system; GO:0016020 membrane; GO:0016021 integral component of membrane; GO:0030054 cell junction; GO:0031201 SNARE complex; GO:0031224 intrinsic component of membrane; GO:0032991 protein-contai…	GO:0000149 SNARE binding; GO:0005215 transporter activity; GO:0005484 SNAP receptor activity; GO:0005488 binding; GO:0005515 protein binding;
RC3G0208700	41	S	0.639	0.000376232	Down	Putative target SNARE coiled-coil domain-containing protein	--	1	1.18003e-44	239.37	2	LYS(1)AVESDIEAALQK	0.23361	0.725	0.813	0.78	1.251	1.158	1.218	chloroplast	K08506	SYP7; syntaxin of plants SYP7	map04130 SNARE interactions in vesicular transport	GO:0006605 protein targeting; GO:0006612 protein targeting to membrane; GO:0006810 transport; GO:0006886 intracellular protein transport; GO:0006906 vesicle fusion; GO:0006996 organelle organization; GO:0008104 protein localization; GO:0009987 cellular process; GO:0015031 protein transport; GO:0015833 peptide transport; GO:0016043 cellular component organization; GO:0016050 vesicle organization; …	GO:0005622 intracellular; GO:0005623 cell; GO:0005737 cytoplasm; GO:0005783 endoplasmic reticulum; GO:0005886 plasma membrane; GO:0005911 cell-cell junction; GO:0009506 plasmodesma; GO:0012505 endomembrane system; GO:0016020 membrane; GO:0016021 integral component of membrane; GO:0030054 cell junction; GO:0031201 SNARE complex; GO:0031224 intrinsic component of membrane; GO:0032991 protein-contai…	GO:0000149 SNARE binding; GO:0005215 transporter activity; GO:0005484 SNAP receptor activity; GO:0005488 binding; GO:0005515 protein binding;
RC5G0507500	102	S	0.536	0.000796351	Down	60S ribosomal protein L12	--	0.999985	2.91671e-16	162	3	NIKHS(1)GNISLDDVIEIAK	-1.1384	0.691	0.744	0.621	1.364	1.3	1.175	cytoplasm	K02870	RP-L12e, RPL12; large subunit ribosomal protein L12e	map03010 Ribosome				PF03946; PF00298	Ribosomal protein L11, N-terminal domain; Ribosomal protein L11, RNA binding domain	J	KOG0886	40S ribosomal protein S2
RC5G0507500	38	S	1.843	0.000261044	Up	60S ribosomal protein L12	--	1	0.00108263	103.69	2	IGPLGLS(1)PK	-4.317	1.368	1.259	1.33	0.655	0.756	0.736	cytoplasm	K02870	RP-L12e, RPL12; large subunit ribosomal protein L12e	map03010 Ribosome				PF03946; PF00298	Ribosomal protein L11, N-terminal domain; Ribosomal protein L11, RNA binding domain	J	KOG0886	40S ribosomal protein S2
RC3G0212400	645	S	0.593	0.00962982	Down	Putative NRAMP family protein	--	1	8.51573e-122	301.97	2	EVSGGTTSLTSEGPGS(1)FR	-1.2825	0.874	0.816	0.611	1.258	1.243	1.381	plasma membrane	K14513	EIN2; ethylene-insensitive protein 2	map04016 MAPK signaling pathway - plant; map04075 Plant hormone signal transduction	GO:0000160 phosphorelay signal transduction system; GO:0001736 establishment of planar polarity; GO:0001738 morphogenesis of a polarized epithelium; GO:0002009 morphogenesis of an epithelium; GO:0002237 response to molecule of bacterial origin; GO:0002376 immune system process; GO:0006810 transport; GO:0006950 response to stress; GO:0006952 defense response; GO:0006955 immune response; GO:0006970…		GO:0003676 nucleic acid binding; GO:0003723 RNA binding; GO:0003729 mRNA binding; GO:0005488 binding; GO:0097159 organic cyclic compound binding; GO:1901363 heterocyclic compound binding;			P	KOG1291	Mn2+ and Fe2+ transporters of the NRAMP family
RC3G0212400	648	S	0.373	0.0450618	Down	Putative NRAMP family protein	--	0.795324	1.92267e-11	124.64	3	EVSGGTT(0.001)S(0.002)LT(0.014)S(0.019)EGPGS(0.821)FRS(0.795)LS(0.346)GK	-0.94838	0.62		0.431	1.067	1.157	2.007	plasma membrane	K14513	EIN2; ethylene-insensitive protein 2	map04016 MAPK signaling pathway - plant; map04075 Plant hormone signal transduction	GO:0000160 phosphorelay signal transduction system; GO:0001736 establishment of planar polarity; GO:0001738 morphogenesis of a polarized epithelium; GO:0002009 morphogenesis of an epithelium; GO:0002237 response to molecule of bacterial origin; GO:0002376 immune system process; GO:0006810 transport; GO:0006950 response to stress; GO:0006952 defense response; GO:0006955 immune response; GO:0006970…		GO:0003676 nucleic acid binding; GO:0003723 RNA binding; GO:0003729 mRNA binding; GO:0005488 binding; GO:0097159 organic cyclic compound binding; GO:1901363 heterocyclic compound binding;			P	KOG1291	Mn2+ and Fe2+ transporters of the NRAMP family
RC3G0212400	658	S	0.379	0.00536906	Down	Putative NRAMP family protein	--	1	5.60303e-30	205.37	2	GDEGGS(1)GAGS(0.997)LS(0.003)R	-2.1454	0.74	0.581	0.397	1.502	1.575	1.459	plasma membrane	K14513	EIN2; ethylene-insensitive protein 2	map04016 MAPK signaling pathway - plant; map04075 Plant hormone signal transduction	GO:0000160 phosphorelay signal transduction system; GO:0001736 establishment of planar polarity; GO:0001738 morphogenesis of a polarized epithelium; GO:0002009 morphogenesis of an epithelium; GO:0002237 response to molecule of bacterial origin; GO:0002376 immune system process; GO:0006810 transport; GO:0006950 response to stress; GO:0006952 defense response; GO:0006955 immune response; GO:0006970…		GO:0003676 nucleic acid binding; GO:0003723 RNA binding; GO:0003729 mRNA binding; GO:0005488 binding; GO:0097159 organic cyclic compound binding; GO:1901363 heterocyclic compound binding;			P	KOG1291	Mn2+ and Fe2+ transporters of the NRAMP family
RC3G0212400	662	S	0.465	0.000297337	Down	Putative NRAMP family protein	--	0.999741	3.86955e-30	236.37	2	GDEGGSGAGS(1)LSR	-3.2248	0.72	0.657	0.587	1.335	1.424	1.467	plasma membrane	K14513	EIN2; ethylene-insensitive protein 2	map04016 MAPK signaling pathway - plant; map04075 Plant hormone signal transduction	GO:0000160 phosphorelay signal transduction system; GO:0001736 establishment of planar polarity; GO:0001738 morphogenesis of a polarized epithelium; GO:0002009 morphogenesis of an epithelium; GO:0002237 response to molecule of bacterial origin; GO:0002376 immune system process; GO:0006810 transport; GO:0006950 response to stress; GO:0006952 defense response; GO:0006955 immune response; GO:0006970…		GO:0003676 nucleic acid binding; GO:0003723 RNA binding; GO:0003729 mRNA binding; GO:0005488 binding; GO:0097159 organic cyclic compound binding; GO:1901363 heterocyclic compound binding;			P	KOG1291	Mn2+ and Fe2+ transporters of the NRAMP family
RC3G0217400	718	S	0.638	0.000502781	Down	Putative xenobiotic-transporting ATPase	--	0.975894	2.93891e-70	171.28	3	LSDFSTSDFS(0.005)LS(0.976)LDAT(0.019)HPNYR	-0.86738	0.817	0.782	0.719	1.259	1.212	1.164	plasma membrane	K05658	ABCB1, CD243; ATP-binding cassette, subfamily B (MDR/TAP), member 1 [EC:7.6.2.2]	map02010 ABC transporters	GO:0000003 reproduction; GO:0003006 developmental process involved in reproduction; GO:0006810 transport; GO:0007275 multicellular organism development; GO:0008361 regulation of cell size; GO:0009314 response to radiation; GO:0009411 response to UV; GO:0009416 response to light stimulus; GO:0009605 response to external stimulus; GO:0009606 tropism; GO:0009607 response to biotic stimulus; GO:00096…	GO:0005623 cell; GO:0005886 plasma membrane; GO:0005911 cell-cell junction; GO:0009506 plasmodesma; GO:0016020 membrane; GO:0030054 cell junction; GO:0055044 symplast; GO:0071944 cell periphery;	GO:0003824 catalytic activity; GO:0005215 transporter activity; GO:0010328 auxin influx transmembrane transporter activity; GO:0010329 auxin efflux transmembrane transporter activity; GO:0015399 primary active transmembrane transporter activity; GO:0015562 efflux transmembrane transporter activity; GO:0016462 pyrophosphatase activity; GO:0016787 hydrolase activity; GO:0016817 hydrolase activity, …	PF00005	ABC transporter	Q	KOG0055	Multidrug/pheromone exporter, ABC superfamily
RC3G0227000	219	S	2.251	0.000562381	Up	Putative RNA helicase	--	1	0.00713827	88.181	2	NAPS(1)PNFR	-0.76246	1.422	1.339	1.449	0.689	0.532	0.649	cytoplasm	K18655	DDX19, DBP5; ATP-dependent RNA helicase DDX19/DBP5 [EC:3.6.4.13]		GO:0001101 response to acid chemical; GO:0006139 nucleobase-containing compound metabolic process; GO:0006403 RNA localization; GO:0006405 RNA export from nucleus; GO:0006406 mRNA export from nucleus; GO:0006611 protein export from nucleus; GO:0006725 cellular aromatic compound metabolic process; GO:0006807 nitrogen compound metabolic process; GO:0006810 transport; GO:0006886 intracellular protei…	GO:0005622 intracellular; GO:0005623 cell; GO:0005634 nucleus; GO:0005635 nuclear envelope; GO:0005730 nucleolus; GO:0005737 cytoplasm; GO:0005886 plasma membrane; GO:0012505 endomembrane system; GO:0016020 membrane; GO:0031967 organelle envelope; GO:0031974 membrane-enclosed lumen; GO:0031975 envelope; GO:0031981 nuclear lumen; GO:0043226 organelle; GO:0043227 membrane-bounded organelle; GO:0043…	GO:0003724 RNA helicase activity; GO:0003824 catalytic activity; GO:0004386 helicase activity; GO:0008186 RNA-dependent ATPase activity; GO:0016462 pyrophosphatase activity; GO:0016787 hydrolase activity; GO:0016817 hydrolase activity, acting on acid anhydrides; GO:0016818 hydrolase activity, acting on acid anhydrides, in phosphorus-containing anhydrides; GO:0016887 ATPase activity; GO:0017111 nu…	PF00270	DEAD/DEAH box helicase	A	KOG0332	ATP-dependent RNA helicase
RC3G0235300	42	S	0.338	3.39296e-05	Down	Fructose-bisphosphate aldolase	--	0.999804	6.02493e-14	148.57	2	FSS(1)INVENVEENRR	-1.7888	0.523	0.451	0.509	1.386	1.518	1.487	chloroplast	K01623	ALDO; fructose-bisphosphate aldolase, class I [EC:4.1.2.13]	map00010 Glycolysis / Gluconeogenesis; map00030 Pentose phosphate pathway; map00051 Fructose and mannose metabolism; map00710 Carbon fixation in photosynthetic organisms; map01100 Metabolic pathways; map01110 Biosynthesis of secondary metabolites; map01200 Carbon metabolism; map01230 Biosynthesis of amino acids		GO:0005622 intracellular; GO:0005623 cell; GO:0005737 cytoplasm;		PF00274	Fructose-bisphosphate aldolase class-I	G	KOG1557	Fructose-biphosphate aldolase
RC3G0242700	572	S	1.613	0.00597554	Up	Putative LRR receptor-like serine/threonine-protein kinase	--	1	2.52827e-136	263.09	4	LES(1)NKNDAPTEAAHCFTHSEIEEATR	-0.34024	1.207	1.436	1.281	0.707	0.811	0.915	plasma membrane							PF12819; PF07714	Carbohydrate-binding protein of the ER; Protein tyrosine kinase
RC3G0254800	177	S	1.599	0.0239622	Up	Putative Arf GTPase activating protein	--	0.999578	0.00403362	121.96	2	NQS(1)TGDVR	0.85801	1.242	1.123	1.254	0.858	0.651		nucleus	K12492	ARFGAP1; ADP-ribosylation factor GTPase-activating protein 1	map04144 Endocytosis		GO:0005622 intracellular; GO:0005623 cell; GO:0005634 nucleus; GO:0005737 cytoplasm; GO:0005829 cytosol; GO:0043226 organelle; GO:0043227 membrane-bounded organelle; GO:0043229 intracellular organelle; GO:0043231 intracellular membrane-bounded organelle;		PF01412	Putative GTPase activating protein for Arf	TUZ	KOG0704	ADP-ribosylation factor GTPase activator
RC3G0254800	147	S	0.226	0.00218869	Down	Putative Arf GTPase activating protein	--	1	6.73734e-06	147.14	2	PPLAHGGGGS(1)R	0.96505	0.224	0.401	0.437	1.393	1.623	1.676	nucleus	K12492	ARFGAP1; ADP-ribosylation factor GTPase-activating protein 1	map04144 Endocytosis		GO:0005622 intracellular; GO:0005623 cell; GO:0005634 nucleus; GO:0005737 cytoplasm; GO:0005829 cytosol; GO:0043226 organelle; GO:0043227 membrane-bounded organelle; GO:0043229 intracellular organelle; GO:0043231 intracellular membrane-bounded organelle;		PF01412	Putative GTPase activating protein for Arf	TUZ	KOG0704	ADP-ribosylation factor GTPase activator
RC3G0254800	63	S	1.51	0.0152629	Up	Putative Arf GTPase activating protein	--	0.997399	0.000112498	105.08	2	SVTMDS(0.997)WS(0.003)EIQIK	-0.13657	1.171	1.279	1.114	0.854		0.719	nucleus	K12492	ARFGAP1; ADP-ribosylation factor GTPase-activating protein 1	map04144 Endocytosis		GO:0005622 intracellular; GO:0005623 cell; GO:0005634 nucleus; GO:0005737 cytoplasm; GO:0005829 cytosol; GO:0043226 organelle; GO:0043227 membrane-bounded organelle; GO:0043229 intracellular organelle; GO:0043231 intracellular membrane-bounded organelle;		PF01412	Putative GTPase activating protein for Arf	TUZ	KOG0704	ADP-ribosylation factor GTPase activator
RC3G0255800	639	S	1.566	0.0149721	Up	Putative Heat shock protein 70 family	--	1	6.16692e-156	248.24	3	MYQGAGPDGAGPVDDDVPAGGS(1)GAGPK	2.0336	1.144	1.306	1.222	0.904	0.808	0.633	cytoplasm	K03283	HSPA1s; heat shock 70kDa protein 1/2/6/8	map03040 Spliceosome; map04141 Protein processing in endoplasmic reticulum; map04144 Endocytosis						O	KOG0101	Molecular chaperones HSP70/HSC70, HSP70 superfamily
RC3G0255800	535	S	0.405	0.00112607	Down	Putative Heat shock protein 70 family	--	1	2.78332e-05	165.02	2	YKS(1)EDEEHKK	-6.427	0.458	0.63	0.633	1.361	1.414	1.474	cytoplasm	K03283	HSPA1s; heat shock 70kDa protein 1/2/6/8	map03040 Spliceosome; map04141 Protein processing in endoplasmic reticulum; map04144 Endocytosis						O	KOG0101	Molecular chaperones HSP70/HSC70, HSP70 superfamily
RC3G0272800	287	S	1.594	0.00744291	Up	Serine/threonine-protein kinase ATG1c isoform X1	--	0.989349	2.97912e-05	108.39	2	RS(0.011)S(0.989)PMGDGFPISVSSAMR	6.2459	1.261	1.124	1.379	0.78	0.889	0.692	nucleus	K08269	ULK2, ATG1; serine/threonine-protein kinase ULK2 [EC:2.7.11.1]	map04136 Autophagy - other	GO:0006464 cellular protein modification process; GO:0006468 protein phosphorylation; GO:0006793 phosphorus metabolic process; GO:0006796 phosphate-containing compound metabolic process; GO:0006807 nitrogen compound metabolic process; GO:0008152 metabolic process; GO:0008219 cell death; GO:0009405 pathogenesis; GO:0009847 spore germination; GO:0009987 cellular process; GO:0012501 programmed cell …		GO:0003824 catalytic activity; GO:0004672 protein kinase activity; GO:0004674 protein serine/threonine kinase activity; GO:0016301 kinase activity; GO:0016740 transferase activity; GO:0016772 transferase activity, transferring phosphorus-containing groups; GO:0016773 phosphotransferase activity, alcohol group as acceptor; GO:0140096 catalytic activity, acting on a protein;	PF00069	Protein kinase domain	T	KOG0595	Serine/threonine-protein kinase involved in autophagy
RC3G0281600	735	S	0.662	0.00159634	Down	Putative acetyl-CoA carboxylase	--	0.995846	1.92752e-09	150.81	2	TIESSGES(0.996)DGS(0.004)LKK	-1.7387	0.861	0.798	0.741	1.198	1.145	1.281	chloroplast	K01962	accA; acetyl-CoA carboxylase carboxyl transferase subunit alpha [EC:6.4.1.2 2.1.3.15]	map00061 Fatty acid biosynthesis; map00620 Pyruvate metabolism; map00640 Propanoate metabolism; map01100 Metabolic pathways; map01110 Biosynthesis of secondary metabolites; map01200 Carbon metabolism; map01212 Fatty acid metabolism		GO:0005622 intracellular; GO:0005623 cell; GO:0005737 cytoplasm; GO:0009507 chloroplast; GO:0009526 plastid envelope; GO:0009532 plastid stroma; GO:0009536 plastid; GO:0009570 chloroplast stroma; GO:0009941 chloroplast envelope; GO:0016020 membrane; GO:0031967 organelle envelope; GO:0031975 envelope; GO:0043226 organelle; GO:0043227 membrane-bounded organelle; GO:0043229 intracellular organelle; …
RC3G0289200	79	S	0.636	0.00149292	Down	Putative transcription factor C2H2 family	--	1	2.47205e-10	146.48	2	VGLS(1)GFDETASVIR	1.7661		0.697	0.712	1.175	1.069	1.077	cytoplasm				GO:0006464 cellular protein modification process; GO:0006807 nitrogen compound metabolic process; GO:0008152 metabolic process; GO:0009987 cellular process; GO:0016567 protein ubiquitination; GO:0019538 protein metabolic process; GO:0032446 protein modification by small protein conjugation; GO:0036211 protein modification process; GO:0043170 macromolecule metabolic process; GO:0043412 macromolecu…	GO:0000151 ubiquitin ligase complex; GO:0005622 intracellular; GO:0005623 cell; GO:0005634 nucleus; GO:0005737 cytoplasm; GO:0032991 protein-containing complex; GO:0043226 organelle; GO:0043227 membrane-bounded organelle; GO:0043229 intracellular organelle; GO:0043231 intracellular membrane-bounded organelle; GO:1902494 catalytic complex; GO:1990234 transferase complex;	GO:0003824 catalytic activity; GO:0004842 ubiquitin-protein transferase activity; GO:0005488 binding; GO:0005515 protein binding; GO:0016740 transferase activity; GO:0019787 ubiquitin-like protein transferase activity; GO:0019899 enzyme binding; GO:0031625 ubiquitin protein ligase binding; GO:0044389 ubiquitin-like protein ligase binding; GO:0140096 catalytic activity, acting on a protein;	PF13920	Zinc finger, C3HC4 type (RING finger)	O	KOG4275	Predicted E3 ubiquitin ligase
RC3G0293000	228	S	1.958	0.00243765	Up	Pyruvate decarboxylase	--	0.978119	0.0024146	78.043	2	DPVPFS(0.022)LS(0.978)PK	-1.0847	1.496	1.412		0.76	0.798	0.67	cytoplasm	K01568	PDC, pdc; pyruvate decarboxylase [EC:4.1.1.1]	map00010 Glycolysis / Gluconeogenesis; map01100 Metabolic pathways; map01110 Biosynthesis of secondary metabolites	GO:0001666 response to hypoxia; GO:0006950 response to stress; GO:0009628 response to abiotic stimulus; GO:0034059 response to anoxia; GO:0036293 response to decreased oxygen levels; GO:0050896 response to stimulus; GO:0070482 response to oxygen levels;	GO:0005622 intracellular; GO:0005623 cell; GO:0005737 cytoplasm; GO:0005829 cytosol; GO:0016020 membrane;	GO:0003824 catalytic activity; GO:0016829 lyase activity; GO:0016830 carbon-carbon lyase activity; GO:0016831 carboxy-lyase activity;	PF02776; PF00205; PF02775	Thiamine pyrophosphate enzyme, N-terminal TPP binding domain; Thiamine pyrophosphate enzyme, central domain; Thiamine pyrophosphate enzyme, C-terminal TPP binding domain	EH	KOG1184	Thiamine pyrophosphate-requiring enzyme
RC3G0303100	619	S	2.041	0.0066716	Up	Putative mon2, dimerization and cyclophilin-binding domain, guanine nucleotide exchange factor	--	0.999745	2.45586e-05	153.25	2	SITLQS(1)PGSKR	-2.8906	1.415	1.699	1.083	0.669	0.655	0.732	plasma membrane							PF12783	Guanine nucleotide exchange factor in Golgi transport N-terminal	S	KOG1848	Uncharacterized conserved protein
RC3G0303400	884	S	2.503	0.000409532	Up	Putative transcription factor WD40-like family	--	0.993048	3.5587e-62	197.69	2	PSES(0.001)IT(0.006)AS(0.993)PSQSLAAGLAR	0.64678	1.268	1.685	1.447	0.605	0.57	0.583	nucleus	K07204	RAPTOR; regulatory associated protein of mTOR	map04136 Autophagy - other	GO:0000003 reproduction; GO:0001101 response to acid chemical; GO:0001558 regulation of cell growth; GO:0001932 regulation of protein phosphorylation; GO:0001934 positive regulation of protein phosphorylation; GO:0003006 developmental process involved in reproduction; GO:0006950 response to stress; GO:0007154 cell communication; GO:0007165 signal transduction; GO:0007275 multicellular organism de…	GO:0000151 ubiquitin ligase complex; GO:0005622 intracellular; GO:0005623 cell; GO:0005737 cytoplasm; GO:0031461 cullin-RING ubiquitin ligase complex; GO:0031931 TORC1 complex; GO:0032991 protein-containing complex; GO:0038201 TOR complex; GO:0080008 Cul4-RING E3 ubiquitin ligase complex; GO:1902494 catalytic complex; GO:1990234 transferase complex;	GO:0005488 binding; GO:0005515 protein binding; GO:0030674 protein-macromolecule adaptor activity; GO:0060090 molecular adaptor activity;			D	KOG1517	Guanine nucleotide binding protein MIP1
RC3G0303400	930	S	2.133	0.0201593	Up	Putative transcription factor WD40-like family	--	1	4.30378e-109	186.95	2	VCS(1)LEFR	-1.1532	1.236	1.074	1.616	0.66	0.567		nucleus	K07204	RAPTOR; regulatory associated protein of mTOR	map04136 Autophagy - other	GO:0000003 reproduction; GO:0001101 response to acid chemical; GO:0001558 regulation of cell growth; GO:0001932 regulation of protein phosphorylation; GO:0001934 positive regulation of protein phosphorylation; GO:0003006 developmental process involved in reproduction; GO:0006950 response to stress; GO:0007154 cell communication; GO:0007165 signal transduction; GO:0007275 multicellular organism de…	GO:0000151 ubiquitin ligase complex; GO:0005622 intracellular; GO:0005623 cell; GO:0005737 cytoplasm; GO:0031461 cullin-RING ubiquitin ligase complex; GO:0031931 TORC1 complex; GO:0032991 protein-containing complex; GO:0038201 TOR complex; GO:0080008 Cul4-RING E3 ubiquitin ligase complex; GO:1902494 catalytic complex; GO:1990234 transferase complex;	GO:0005488 binding; GO:0005515 protein binding; GO:0030674 protein-macromolecule adaptor activity; GO:0060090 molecular adaptor activity;			D	KOG1517	Guanine nucleotide binding protein MIP1
RC3G0318700	1182	S	2.431	0.00740696	Up	probable leucine-rich repeat receptor-like protein kinase At5g49770	--	0.997826	8.72571e-16	124.41	2	KDATDTNSAFEY(0.001)S(0.998)GGYT(0.001)VSAK	1.3621	1.553	1.572	1.37	0.806	0.607	0.436	plasma membrane							PF07714	Protein tyrosine kinase
RC3G0326200	490	S	0.604	0.000440442	Down	Putative receptor-like protein kinase	--	0.998192	6.116e-171	307.84	2	T(0.001)QAGS(0.999)MEIDS(0.001)QKENS(0.998)DT(0.001)DR	-2.6404	0.667	0.753	0.773	1.204	1.185	1.243	chloroplast				GO:0006464 cellular protein modification process; GO:0006468 protein phosphorylation; GO:0006793 phosphorus metabolic process; GO:0006796 phosphate-containing compound metabolic process; GO:0006807 nitrogen compound metabolic process; GO:0007154 cell communication; GO:0007165 signal transduction; GO:0007166 cell surface receptor signaling pathway; GO:0007167 enzyme linked receptor protein signali…	GO:0005623 cell; GO:0005886 plasma membrane; GO:0016020 membrane; GO:0071944 cell periphery;	GO:0003824 catalytic activity; GO:0004672 protein kinase activity; GO:0004674 protein serine/threonine kinase activity; GO:0004675 transmembrane receptor protein serine/threonine kinase activity; GO:0004888 transmembrane signaling receptor activity; GO:0016301 kinase activity; GO:0016740 transferase activity; GO:0016772 transferase activity, transferring phosphorus-containing groups; GO:0016773 p…	PF00069	Protein kinase domain	T	KOG1187	Serine/threonine protein kinase
RC3G0326200	64	S	1.531	0.00109303	Up	Putative receptor-like protein kinase	--	0.998444	0.00029519	109.16	3	IPHSQIPT(0.002)VS(0.998)KEIK	-3.3344	1.308	1.148	1.251	0.765	0.799	0.857	chloroplast				GO:0006464 cellular protein modification process; GO:0006468 protein phosphorylation; GO:0006793 phosphorus metabolic process; GO:0006796 phosphate-containing compound metabolic process; GO:0006807 nitrogen compound metabolic process; GO:0007154 cell communication; GO:0007165 signal transduction; GO:0007166 cell surface receptor signaling pathway; GO:0007167 enzyme linked receptor protein signali…	GO:0005623 cell; GO:0005886 plasma membrane; GO:0016020 membrane; GO:0071944 cell periphery;	GO:0003824 catalytic activity; GO:0004672 protein kinase activity; GO:0004674 protein serine/threonine kinase activity; GO:0004675 transmembrane receptor protein serine/threonine kinase activity; GO:0004888 transmembrane signaling receptor activity; GO:0016301 kinase activity; GO:0016740 transferase activity; GO:0016772 transferase activity, transferring phosphorus-containing groups; GO:0016773 p…	PF00069	Protein kinase domain	T	KOG1187	Serine/threonine protein kinase
RC3G0326200	485	S	0.287	0.011972	Down	Putative receptor-like protein kinase	--	0.999443	5.36139e-63	140.48	2	TQAGS(0.001)MEIDS(0.999)QKENS(0.876)DT(0.124)DR	1.0151		0.411	0.332	0.913	1.508	1.465	chloroplast				GO:0006464 cellular protein modification process; GO:0006468 protein phosphorylation; GO:0006793 phosphorus metabolic process; GO:0006796 phosphate-containing compound metabolic process; GO:0006807 nitrogen compound metabolic process; GO:0007154 cell communication; GO:0007165 signal transduction; GO:0007166 cell surface receptor signaling pathway; GO:0007167 enzyme linked receptor protein signali…	GO:0005623 cell; GO:0005886 plasma membrane; GO:0016020 membrane; GO:0071944 cell periphery;	GO:0003824 catalytic activity; GO:0004672 protein kinase activity; GO:0004674 protein serine/threonine kinase activity; GO:0004675 transmembrane receptor protein serine/threonine kinase activity; GO:0004888 transmembrane signaling receptor activity; GO:0016301 kinase activity; GO:0016740 transferase activity; GO:0016772 transferase activity, transferring phosphorus-containing groups; GO:0016773 p…	PF00069	Protein kinase domain	T	KOG1187	Serine/threonine protein kinase
RC3G0336800	383	S	0.613	0.00132853	Down	Calreticulin	--	1	1.30504e-297	242.47	3	LQQEEESKDEPADS(1)DAEDDEDDAEEDSDAESK	-1.3331	0.645	0.739	0.789	1.196	1.143	1.205	chloroplast	K08057	CALR; calreticulin	map04141 Protein processing in endoplasmic reticulum; map04145 Phagosome	GO:0006950 response to stress; GO:0006970 response to osmotic stress; GO:0006979 response to oxidative stress; GO:0009628 response to abiotic stimulus; GO:0009651 response to salt stress; GO:0010035 response to inorganic substance; GO:0010038 response to metal ion; GO:0042221 response to chemical; GO:0046686 response to cadmium ion; GO:0050896 response to stimulus;	GO:0005576 extracellular region; GO:0005622 intracellular; GO:0005623 cell; GO:0005737 cytoplasm; GO:0005739 mitochondrion; GO:0005773 vacuole; GO:0005774 vacuolar membrane; GO:0005783 endoplasmic reticulum; GO:0005788 endoplasmic reticulum lumen; GO:0005911 cell-cell junction; GO:0009506 plasmodesma; GO:0009507 chloroplast; GO:0009536 plastid; GO:0012505 endomembrane system; GO:0016020 membrane;…				O	KOG0674	Calreticulin
RC3G0341000	694	S	5.155	0.0263551	Up	Putative sulfate-transporting ATPase	--	0.999963	5.97005e-150	314.38	3	HAIQNTNIAPDGLTQSPS(1)LR	-0.92911	1.063	3.129	1.138	0.578	0.245	0.211	plasma membrane				GO:0000003 reproduction; GO:0001101 response to acid chemical; GO:0003002 regionalization; GO:0003006 developmental process involved in reproduction; GO:0006810 transport; GO:0006811 ion transport; GO:0006820 anion transport; GO:0006869 lipid transport; GO:0006950 response to stress; GO:0006970 response to osmotic stress; GO:0007275 multicellular organism development; GO:0007389 pattern specifica…	GO:0005623 cell; GO:0005886 plasma membrane; GO:0009897 external side of plasma membrane; GO:0009986 cell surface; GO:0016020 membrane; GO:0016021 integral component of membrane; GO:0031224 intrinsic component of membrane; GO:0071944 cell periphery; GO:0098552 side of membrane;	GO:0003824 catalytic activity; GO:0005215 transporter activity; GO:0005319 lipid transporter activity; GO:0005342 organic acid transmembrane transporter activity; GO:0005488 binding; GO:0005515 protein binding; GO:0008028 monocarboxylic acid transmembrane transporter activity; GO:0008509 anion transmembrane transporter activity; GO:0008514 organic anion transmembrane transporter activity; GO:0015…	PF00005	ABC transporter	Q	KOG0061	Transporter, ABC superfamily (Breast cancer resistance protein)
RC3G0341000	32	S	0.556	0.0258398	Down	Putative sulfate-transporting ATPase	--	0.99589	6.3963e-35	176.3	2	PSGNGIVAGGLS(0.996)PLS(0.003)ET(0.001)LWR	0.45704	0.884	0.661	0.587	1.492	1.341	1.002	plasma membrane				GO:0000003 reproduction; GO:0001101 response to acid chemical; GO:0003002 regionalization; GO:0003006 developmental process involved in reproduction; GO:0006810 transport; GO:0006811 ion transport; GO:0006820 anion transport; GO:0006869 lipid transport; GO:0006950 response to stress; GO:0006970 response to osmotic stress; GO:0007275 multicellular organism development; GO:0007389 pattern specifica…	GO:0005623 cell; GO:0005886 plasma membrane; GO:0009897 external side of plasma membrane; GO:0009986 cell surface; GO:0016020 membrane; GO:0016021 integral component of membrane; GO:0031224 intrinsic component of membrane; GO:0071944 cell periphery; GO:0098552 side of membrane;	GO:0003824 catalytic activity; GO:0005215 transporter activity; GO:0005319 lipid transporter activity; GO:0005342 organic acid transmembrane transporter activity; GO:0005488 binding; GO:0005515 protein binding; GO:0008028 monocarboxylic acid transmembrane transporter activity; GO:0008509 anion transmembrane transporter activity; GO:0008514 organic anion transmembrane transporter activity; GO:0015…	PF00005	ABC transporter	Q	KOG0061	Transporter, ABC superfamily (Breast cancer resistance protein)
RC3G0351600	669	S	1.728	0.000375024	Up	Putative FERM/acyl-CoA-binding protein, 3-helical bundle	--	0.999971	4.94249e-90	209.47	3	KQGSGGVWGWLAGTPGS(1)EKS(1)DDA	-0.29644	1.175	1.373	1.275	0.715	0.733	0.765	nucleus				GO:0001101 response to acid chemical; GO:0006810 transport; GO:0006869 lipid transport; GO:0009314 response to radiation; GO:0009416 response to light stimulus; GO:0009628 response to abiotic stimulus; GO:0009719 response to endogenous stimulus; GO:0009723 response to ethylene; GO:0009725 response to hormone; GO:0009753 response to jasmonic acid; GO:0010033 response to organic substance; GO:00108…	GO:0005622 intracellular; GO:0005623 cell; GO:0005634 nucleus; GO:0005737 cytoplasm; GO:0005829 cytosol; GO:0043226 organelle; GO:0043227 membrane-bounded organelle; GO:0043229 intracellular organelle; GO:0043231 intracellular membrane-bounded organelle;	GO:0000062 fatty-acyl-CoA binding; GO:0000166 nucleotide binding; GO:0005488 binding; GO:0017076 purine nucleotide binding; GO:0030554 adenyl nucleotide binding; GO:0032553 ribonucleotide binding; GO:0032555 purine ribonucleotide binding; GO:0032559 adenyl ribonucleotide binding; GO:0033218 amide binding; GO:0036094 small molecule binding; GO:0043167 ion binding; GO:0043168 anion binding; GO:0048…	PF00887; PF13415	Acyl CoA binding protein; Galactose oxidase, central domain	I	KOG0817	Acyl-CoA-binding protein
RC3G0351600	672	S	2.037	0.0499588	Up	Putative FERM/acyl-CoA-binding protein, 3-helical bundle	--	1	1.83514e-49	209.47	3	KQGSGGVWGWLAGTPGS(1)EKS(1)DDA	-0.29644	1.301	1.414	1.346	0.354	0.831	0.809	nucleus				GO:0001101 response to acid chemical; GO:0006810 transport; GO:0006869 lipid transport; GO:0009314 response to radiation; GO:0009416 response to light stimulus; GO:0009628 response to abiotic stimulus; GO:0009719 response to endogenous stimulus; GO:0009723 response to ethylene; GO:0009725 response to hormone; GO:0009753 response to jasmonic acid; GO:0010033 response to organic substance; GO:00108…	GO:0005622 intracellular; GO:0005623 cell; GO:0005634 nucleus; GO:0005737 cytoplasm; GO:0005829 cytosol; GO:0043226 organelle; GO:0043227 membrane-bounded organelle; GO:0043229 intracellular organelle; GO:0043231 intracellular membrane-bounded organelle;	GO:0000062 fatty-acyl-CoA binding; GO:0000166 nucleotide binding; GO:0005488 binding; GO:0017076 purine nucleotide binding; GO:0030554 adenyl nucleotide binding; GO:0032553 ribonucleotide binding; GO:0032555 purine ribonucleotide binding; GO:0032559 adenyl ribonucleotide binding; GO:0033218 amide binding; GO:0036094 small molecule binding; GO:0043167 ion binding; GO:0043168 anion binding; GO:0048…	PF00887; PF13415	Acyl CoA binding protein; Galactose oxidase, central domain	I	KOG0817	Acyl-CoA-binding protein
RC3G0351600	499	S	7.341	0.00038427	Up	Putative FERM/acyl-CoA-binding protein, 3-helical bundle	--	0.939663	4.11114e-13	96.311	3	MET(0.06)S(0.94)VPDSVSAVHNATTATR	-0.62688		2.397	1.797	0.296	0.287	0.274	nucleus				GO:0001101 response to acid chemical; GO:0006810 transport; GO:0006869 lipid transport; GO:0009314 response to radiation; GO:0009416 response to light stimulus; GO:0009628 response to abiotic stimulus; GO:0009719 response to endogenous stimulus; GO:0009723 response to ethylene; GO:0009725 response to hormone; GO:0009753 response to jasmonic acid; GO:0010033 response to organic substance; GO:00108…	GO:0005622 intracellular; GO:0005623 cell; GO:0005634 nucleus; GO:0005737 cytoplasm; GO:0005829 cytosol; GO:0043226 organelle; GO:0043227 membrane-bounded organelle; GO:0043229 intracellular organelle; GO:0043231 intracellular membrane-bounded organelle;	GO:0000062 fatty-acyl-CoA binding; GO:0000166 nucleotide binding; GO:0005488 binding; GO:0017076 purine nucleotide binding; GO:0030554 adenyl nucleotide binding; GO:0032553 ribonucleotide binding; GO:0032555 purine ribonucleotide binding; GO:0032559 adenyl ribonucleotide binding; GO:0033218 amide binding; GO:0036094 small molecule binding; GO:0043167 ion binding; GO:0043168 anion binding; GO:0048…	PF00887; PF13415	Acyl CoA binding protein; Galactose oxidase, central domain	I	KOG0817	Acyl-CoA-binding protein
RC3G0353500	685	S	0.379	0.020959	Down	Lipoxygenase	--	0.95621	7.40825e-24	157.52	2	GMAVEDS(0.027)S(0.956)AS(0.017)HGVR	-4.512	0.345	0.606		1.133	1.223	1.405	chloroplast	K15718	LOX1_5; linoleate 9S-lipoxygenase [EC:1.13.11.58]	map00591 Linoleic acid metabolism		GO:0005622 intracellular; GO:0005623 cell; GO:0005737 cytoplasm;		PF01477; PF00305	PLAT/LH2 domain; Lipoxygenase
RC3G0374200	533	S	0.575	0.0137887	Down	Sodium/hydrogen exchanger	--	0.997323	1.1597e-09	167.59	2	GFVPFVPGS(0.997)PT(0.003)ER	2.3447	0.808	0.676	0.96	1.521	1.544	1.185	plasma membrane				GO:0006810 transport; GO:0006811 ion transport; GO:0006812 cation transport; GO:0006813 potassium ion transport; GO:0006814 sodium ion transport; GO:0006873 cellular ion homeostasis; GO:0006885 regulation of pH; GO:0006950 response to stress; GO:0006970 response to osmotic stress; GO:0007275 multicellular organism development; GO:0009628 response to abiotic stimulus; GO:0009651 response to salt s…	GO:0000325 plant-type vacuole; GO:0005622 intracellular; GO:0005623 cell; GO:0005737 cytoplasm; GO:0005773 vacuole; GO:0005774 vacuolar membrane; GO:0005886 plasma membrane; GO:0016020 membrane; GO:0031090 organelle membrane; GO:0043226 organelle; GO:0043227 membrane-bounded organelle; GO:0043229 intracellular organelle; GO:0043231 intracellular membrane-bounded organelle; GO:0071944 cell periphe…	GO:0005215 transporter activity; GO:0005451 monovalent cation:proton antiporter activity; GO:0008324 cation transmembrane transporter activity; GO:0015075 ion transmembrane transporter activity; GO:0015077 monovalent inorganic cation transmembrane transporter activity; GO:0015078 proton transmembrane transporter activity; GO:0015079 potassium ion transmembrane transporter activity; GO:0015081 sod…			P	KOG1965	Sodium/hydrogen exchanger protein
RC3G0374200	479	S	0.552	0.0105094	Down	Sodium/hydrogen exchanger	--	1	2.39343e-123	288.58	3	SVIVPLLGQDS(1)EADLS(1)GHEVR	2.2924	0.741	0.725	0.929	1.523	1.644	1.17	plasma membrane				GO:0006810 transport; GO:0006811 ion transport; GO:0006812 cation transport; GO:0006813 potassium ion transport; GO:0006814 sodium ion transport; GO:0006873 cellular ion homeostasis; GO:0006885 regulation of pH; GO:0006950 response to stress; GO:0006970 response to osmotic stress; GO:0007275 multicellular organism development; GO:0009628 response to abiotic stimulus; GO:0009651 response to salt s…	GO:0000325 plant-type vacuole; GO:0005622 intracellular; GO:0005623 cell; GO:0005737 cytoplasm; GO:0005773 vacuole; GO:0005774 vacuolar membrane; GO:0005886 plasma membrane; GO:0016020 membrane; GO:0031090 organelle membrane; GO:0043226 organelle; GO:0043227 membrane-bounded organelle; GO:0043229 intracellular organelle; GO:0043231 intracellular membrane-bounded organelle; GO:0071944 cell periphe…	GO:0005215 transporter activity; GO:0005451 monovalent cation:proton antiporter activity; GO:0008324 cation transmembrane transporter activity; GO:0015075 ion transmembrane transporter activity; GO:0015077 monovalent inorganic cation transmembrane transporter activity; GO:0015078 proton transmembrane transporter activity; GO:0015079 potassium ion transmembrane transporter activity; GO:0015081 sod…			P	KOG1965	Sodium/hydrogen exchanger protein
RC3G0374200	484	S	0.446	0.00289737	Down	Sodium/hydrogen exchanger	--	1	2.04517e-20	104.52	3	SVIVPLLGQDS(1)EADLS(1)GHEVR	2.2924	0.639	0.667	0.837	1.67	1.802	1.329	plasma membrane				GO:0006810 transport; GO:0006811 ion transport; GO:0006812 cation transport; GO:0006813 potassium ion transport; GO:0006814 sodium ion transport; GO:0006873 cellular ion homeostasis; GO:0006885 regulation of pH; GO:0006950 response to stress; GO:0006970 response to osmotic stress; GO:0007275 multicellular organism development; GO:0009628 response to abiotic stimulus; GO:0009651 response to salt s…	GO:0000325 plant-type vacuole; GO:0005622 intracellular; GO:0005623 cell; GO:0005737 cytoplasm; GO:0005773 vacuole; GO:0005774 vacuolar membrane; GO:0005886 plasma membrane; GO:0016020 membrane; GO:0031090 organelle membrane; GO:0043226 organelle; GO:0043227 membrane-bounded organelle; GO:0043229 intracellular organelle; GO:0043231 intracellular membrane-bounded organelle; GO:0071944 cell periphe…	GO:0005215 transporter activity; GO:0005451 monovalent cation:proton antiporter activity; GO:0008324 cation transmembrane transporter activity; GO:0015075 ion transmembrane transporter activity; GO:0015077 monovalent inorganic cation transmembrane transporter activity; GO:0015078 proton transmembrane transporter activity; GO:0015079 potassium ion transmembrane transporter activity; GO:0015081 sod…			P	KOG1965	Sodium/hydrogen exchanger protein
RC3G0375300	418	S	0.625	0.000595448	Down	Putative transcription factor WD40-like family	--	0.917013	0.000624739	105.78	2	VSLEGS(0.917)T(0.083)LVPVYK	-1.596		0.763	0.713	1.198	1.15	1.196	chloroplast	K15361	WDR48, UAF1; WD repeat-containing protein 48		GO:0006464 cellular protein modification process; GO:0006508 proteolysis; GO:0006807 nitrogen compound metabolic process; GO:0008152 metabolic process; GO:0009987 cellular process; GO:0016579 protein deubiquitination; GO:0019538 protein metabolic process; GO:0036211 protein modification process; GO:0043170 macromolecule metabolic process; GO:0043412 macromolecule modification; GO:0044237 cellular…	GO:0005622 intracellular; GO:0005623 cell; GO:0005634 nucleus; GO:0043226 organelle; GO:0043227 membrane-bounded organelle; GO:0043229 intracellular organelle; GO:0043231 intracellular membrane-bounded organelle;				S	KOG0308	Conserved WD40 repeat-containing protein
RC3G0410500	689	S	0.547	0.00079767	Down	Eukaryotic translation initiation factor 3 subunit B	--	1	1.09465e-157	354.72	2	LRDGEAS(1)DEEEEYEAR	-0.35411	0.614	0.684	0.77	1.23	1.271	1.281	chloroplast	K03253	EIF3B; translation initiation factor 3 subunit B	map03013 RNA transport		GO:0005622 intracellular; GO:0005623 cell; GO:0005737 cytoplasm; GO:0005852 eukaryotic translation initiation factor 3 complex; GO:0032991 protein-containing complex;		PF00076	RNA recognition motif. (a.k.a. RRM, RBD, or RNP domain)	J	KOG2314	Translation initiation factor 3, subunit b (eIF-3b)
RC3G0412100	141	S	0.608	0.00338633	Down	Putative CBS domain-containing protein	--	1	0.00124858	96.946	2	SVVWQGMS(1)K	-1.1311	0.79	0.686		1.259	1.177	1.203	endoplasmic reticulum					GO:0005622 intracellular; GO:0005623 cell; GO:0005737 cytoplasm; GO:0005773 vacuole; GO:0043226 organelle; GO:0043227 membrane-bounded organelle; GO:0043229 intracellular organelle; GO:0043231 intracellular membrane-bounded organelle;		PF00571	CBS domain	C	KOG1764	5'-AMP-activated protein kinase, gamma subunit
RC3G0413700	40	S	1.571	0.0135376	Up	Putative transcription factor C3H family	--	1	0.0020839	159.11	2	ASFIPS(1)PR	-2.8943	1.422	1.2	1.138	0.689	0.782	0.922	chloroplast				GO:0006139 nucleobase-containing compound metabolic process; GO:0006417 regulation of translation; GO:0006725 cellular aromatic compound metabolic process; GO:0006807 nitrogen compound metabolic process; GO:0008152 metabolic process; GO:0009889 regulation of biosynthetic process; GO:0009890 negative regulation of biosynthetic process; GO:0009892 negative regulation of metabolic process; GO:000998…	GO:0005622 intracellular; GO:0005623 cell; GO:0005737 cytoplasm; GO:0005829 cytosol;	GO:0003676 nucleic acid binding; GO:0003677 DNA binding; GO:0003723 RNA binding; GO:0003729 mRNA binding; GO:0003824 catalytic activity; GO:0004518 nuclease activity; GO:0005488 binding; GO:0005515 protein binding; GO:0010313 phytochrome binding; GO:0016787 hydrolase activity; GO:0016788 hydrolase activity, acting on ester bonds; GO:0048027 mRNA 5'-UTR binding; GO:0097159 organic cyclic compound …			S	KOG1677	CCCH-type Zn-finger protein
RC4G0018800	18	S	1.612	0.000969853	Up	Putative nucleophile aminohydrolase	--	0.999993	1.14943e-45	208.82	2	SPEALQS(1)PESGSVSALK	1.1972	1.399	1.202	1.193	0.79	0.759	0.805	chloroplast							PF12481	Aluminium induced protein
RC4G0046400	246	S	2.48	0.000682716	Up	Malate dehydrogenase	--	0.999999	1.14776e-54	234.93	2	LSSALS(1)AASSACDHIR	-0.4088	1.424	1.46	1.493	0.495	0.689	0.581	cytoplasm	K00025	MDH1; malate dehydrogenase [EC:1.1.1.37]	map00020 Citrate cycle (TCA cycle); map00270 Cysteine and methionine metabolism; map00620 Pyruvate metabolism; map00630 Glyoxylate and dicarboxylate metabolism; map00710 Carbon fixation in photosynthetic organisms; map01100 Metabolic pathways; map01110 Biosynthesis of secondary metabolites; map01200 Carbon metabolism	GO:0006082 organic acid metabolic process; GO:0006091 generation of precursor metabolites and energy; GO:0006099 tricarboxylic acid cycle; GO:0006101 citrate metabolic process; GO:0006107 oxaloacetate metabolic process; GO:0006108 malate metabolic process; GO:0006139 nucleobase-containing compound metabolic process; GO:0006725 cellular aromatic compound metabolic process; GO:0006732 coenzyme meta…	GO:0005576 extracellular region; GO:0005622 intracellular; GO:0005623 cell; GO:0005634 nucleus; GO:0005737 cytoplasm; GO:0005773 vacuole; GO:0005774 vacuolar membrane; GO:0005829 cytosol; GO:0005886 plasma membrane; GO:0005911 cell-cell junction; GO:0009506 plasmodesma; GO:0009507 chloroplast; GO:0009532 plastid stroma; GO:0009536 plastid; GO:0009570 chloroplast stroma; GO:0016020 membrane; GO:00…	GO:0003824 catalytic activity; GO:0016491 oxidoreductase activity; GO:0016614 oxidoreductase activity, acting on CH-OH group of donors; GO:0016615 malate dehydrogenase activity; GO:0016616 oxidoreductase activity, acting on the CH-OH group of donors, NAD or NADP as acceptor; GO:0030060 L-malate dehydrogenase activity;	PF02866	lactate/malate dehydrogenase, alpha/beta C-terminal domain	C	KOG1496	Malate dehydrogenase
RC4G0063000	18	S	0.525	0.00519254	Down	Putative DAZ-associated protein 1, RNA recognition motif 2	--	0.997467	5.35027e-20	164.28	3	LFIGGISWET(0.003)S(0.997)EDKLK	-2.3992	0.704	0.753	0.623	1.483	1.405	1.071	nucleus	K14411	MSI; RNA-binding protein Musashi	map03015 mRNA surveillance pathway	GO:0000003 reproduction; GO:0003006 developmental process involved in reproduction; GO:0006139 nucleobase-containing compound metabolic process; GO:0006378 mRNA polyadenylation; GO:0006379 mRNA cleavage; GO:0006396 RNA processing; GO:0006397 mRNA processing; GO:0006725 cellular aromatic compound metabolic process; GO:0006807 nitrogen compound metabolic process; GO:0007275 multicellular organism d…	GO:0005622 intracellular; GO:0005623 cell; GO:0005634 nucleus; GO:0005654 nucleoplasm; GO:0005737 cytoplasm; GO:0005829 cytosol; GO:0005849 mRNA cleavage factor complex; GO:0031974 membrane-enclosed lumen; GO:0031981 nuclear lumen; GO:0032991 protein-containing complex; GO:0043226 organelle; GO:0043227 membrane-bounded organelle; GO:0043229 intracellular organelle; GO:0043231 intracellular membra…	GO:0003676 nucleic acid binding; GO:0003723 RNA binding; GO:0003729 mRNA binding; GO:0003730 mRNA 3'-UTR binding; GO:0005488 binding; GO:0097159 organic cyclic compound binding; GO:1901363 heterocyclic compound binding;	PF00076	RNA recognition motif. (a.k.a. RRM, RBD, or RNP domain)	A	KOG4205	RNA-binding protein musashi/mRNA cleavage and polyadenylation factor I complex, subunit HRP1
RC4G0085800	168	S	2.522	0.0124269	Up	Putative EF-hand domain pair protein	--	0.970365	9.36736e-29	115.29	2	AACCES(0.001)T(0.006)S(0.007)EPCS(0.984)PGS(0.97)DS(0.028)ES(0.004)NQVSR	-3.6688	1.539	1.314	1.369	0.437		0.679	cytoplasm	K23849						PF13499	EF-hand domain pair
RC4G0086100	186	S	0.613	0.00456864	Down	Putative 26S proteasome complex ubiquitin receptor, subunit Rpn13, UCH-binding protein	--	1	0.00715644	122.44	2	ILS(1)NIDR	-2.1468	0.781	0.664	0.838	1.16	1.195	1.368	nucleus	K06691	RPN13; 26S proteasome regulatory subunit N13	map03050 Proteasome	GO:0006508 proteolysis; GO:0006511 ubiquitin-dependent protein catabolic process; GO:0006807 nitrogen compound metabolic process; GO:0008152 metabolic process; GO:0009056 catabolic process; GO:0009057 macromolecule catabolic process; GO:0009893 positive regulation of metabolic process; GO:0009987 cellular process; GO:0010604 positive regulation of macromolecule metabolic process; GO:0010950 posit…	GO:0000502 proteasome complex; GO:0005622 intracellular; GO:0005623 cell; GO:0005838 proteasome regulatory particle; GO:0008541 proteasome regulatory particle, lid subcomplex; GO:0022624 proteasome accessory complex; GO:0032991 protein-containing complex; GO:1902494 catalytic complex; GO:1905368 peptidase complex; GO:1905369 endopeptidase complex;	GO:0005488 binding; GO:0005515 protein binding; GO:0008047 enzyme activator activity; GO:0016504 peptidase activator activity; GO:0030234 enzyme regulator activity; GO:0032182 ubiquitin-like protein binding; GO:0043130 ubiquitin binding; GO:0044877 protein-containing complex binding; GO:0061133 endopeptidase activator activity; GO:0061134 peptidase regulator activity; GO:0061135 endopeptidase reg…			S	KOG3037	Cell membrane glycoprotein
RC4G0087700	26	S	0.533	0.00122475	Down	Putative RNA helicase	--	1	1.15286e-45	183.74	3	EPEGSENLENPNEGS(1)PLKR	0.17938	0.677	0.782	0.834	1.397	1.34	1.566	chloroplast	K12598	MTR4, SKIV2L2; ATP-dependent RNA helicase DOB1 [EC:3.6.4.13]	map03018 RNA degradation	GO:0000003 reproduction; GO:0000184 nuclear-transcribed mRNA catabolic process, nonsense-mediated decay; GO:0000288 nuclear-transcribed mRNA catabolic process, deadenylation-dependent decay; GO:0000291 nuclear-transcribed mRNA catabolic process, exonucleolytic; GO:0000956 nuclear-transcribed mRNA catabolic process; GO:0003002 regionalization; GO:0003006 developmental process involved in reproduct…	GO:0005622 intracellular; GO:0005623 cell; GO:0005634 nucleus; GO:0005654 nucleoplasm; GO:0005737 cytoplasm; GO:0005829 cytosol; GO:0016604 nuclear body; GO:0016607 nuclear speck; GO:0031974 membrane-enclosed lumen; GO:0031981 nuclear lumen; GO:0032991 protein-containing complex; GO:0043226 organelle; GO:0043227 membrane-bounded organelle; GO:0043229 intracellular organelle; GO:0043231 intracellu…	GO:0003724 RNA helicase activity; GO:0003824 catalytic activity; GO:0004386 helicase activity; GO:0008186 RNA-dependent ATPase activity; GO:0016462 pyrophosphatase activity; GO:0016787 hydrolase activity; GO:0016817 hydrolase activity, acting on acid anhydrides; GO:0016818 hydrolase activity, acting on acid anhydrides, in phosphorus-containing anhydrides; GO:0016887 ATPase activity; GO:0017111 nu…	PF00270; PF13234; PF08148	DEAD/DEAH box helicase; rRNA-processing arch domain; DSHCT (NUC185) domain	A	KOG0948	Nuclear exosomal RNA helicase MTR4, DEAD-box superfamily
RC4G0115500	325	S	2.877	0.000771806	Up	Glucose-6-phosphate 1-epimerase	--	0.999678	1.3412e-24	191.62	3	GRQELSAVPSSYCS(1)GQLDPR	-0.61662	1.294	1.811	1.578	0.546	0.596	0.486	mitochondria	K01792	E5.1.3.15; glucose-6-phosphate 1-epimerase [EC:5.1.3.15]	map00010 Glycolysis / Gluconeogenesis; map01100 Metabolic pathways; map01110 Biosynthesis of secondary metabolites						G	KOG1594	Uncharacterized enzymes related to aldose 1-epimerase
RC4G0116400	551	S	2.969	0.0302112	Up	Plasma membrane ATPase	--	1	0.000451624	97.268	2	DAS(1)IAALPIEELIEK	-5.6256	2.431	1.231	0.871	0.51	0.487	0.53	plasma membrane	K01535	PMA1, PMA2; H+-transporting ATPase [EC:7.1.2.1]	map00190 Oxidative phosphorylation; map01100 Metabolic pathways	GO:0001101 response to acid chemical; GO:0006810 transport; GO:0006811 ion transport; GO:0006812 cation transport; GO:0006950 response to stress; GO:0009414 response to water deprivation; GO:0009415 response to water; GO:0009628 response to abiotic stimulus; GO:0009719 response to endogenous stimulus; GO:0009725 response to hormone; GO:0009737 response to abscisic acid; GO:0009987 cellular proces…	GO:0005622 intracellular; GO:0005623 cell; GO:0005634 nucleus; GO:0005737 cytoplasm; GO:0005773 vacuole; GO:0005794 Golgi apparatus; GO:0005886 plasma membrane; GO:0005911 cell-cell junction; GO:0009506 plasmodesma; GO:0012505 endomembrane system; GO:0016020 membrane; GO:0016021 integral component of membrane; GO:0030054 cell junction; GO:0031224 intrinsic component of membrane; GO:0043226 organe…	GO:0000287 magnesium ion binding; GO:0003824 catalytic activity; GO:0005215 transporter activity; GO:0005488 binding; GO:0008324 cation transmembrane transporter activity; GO:0008553 proton-exporting ATPase activity, phosphorylative mechanism; GO:0015075 ion transmembrane transporter activity; GO:0015077 monovalent inorganic cation transmembrane transporter activity; GO:0015078 proton transmembra…	PF00690; PF00702	Cation transporter/ATPase, N-terminus; haloacid dehalogenase-like hydrolase	P	KOG0205	Plasma membrane H+-transporting ATPase
RC4G0116400	897	S	2.067	0.000367318	Up	Plasma membrane ATPase	--	0.786476	3.04951e-35	169.21	3	TLHGLQAPES(0.738)S(0.786)T(0.439)LFS(0.036)DK	-0.72697		1.515	1.387	0.678	0.719	0.709	plasma membrane	K01535	PMA1, PMA2; H+-transporting ATPase [EC:7.1.2.1]	map00190 Oxidative phosphorylation; map01100 Metabolic pathways	GO:0001101 response to acid chemical; GO:0006810 transport; GO:0006811 ion transport; GO:0006812 cation transport; GO:0006950 response to stress; GO:0009414 response to water deprivation; GO:0009415 response to water; GO:0009628 response to abiotic stimulus; GO:0009719 response to endogenous stimulus; GO:0009725 response to hormone; GO:0009737 response to abscisic acid; GO:0009987 cellular proces…	GO:0005622 intracellular; GO:0005623 cell; GO:0005634 nucleus; GO:0005737 cytoplasm; GO:0005773 vacuole; GO:0005794 Golgi apparatus; GO:0005886 plasma membrane; GO:0005911 cell-cell junction; GO:0009506 plasmodesma; GO:0012505 endomembrane system; GO:0016020 membrane; GO:0016021 integral component of membrane; GO:0030054 cell junction; GO:0031224 intrinsic component of membrane; GO:0043226 organe…	GO:0000287 magnesium ion binding; GO:0003824 catalytic activity; GO:0005215 transporter activity; GO:0005488 binding; GO:0008324 cation transmembrane transporter activity; GO:0008553 proton-exporting ATPase activity, phosphorylative mechanism; GO:0015075 ion transmembrane transporter activity; GO:0015077 monovalent inorganic cation transmembrane transporter activity; GO:0015078 proton transmembra…	PF00690; PF00702	Cation transporter/ATPase, N-terminus; haloacid dehalogenase-like hydrolase	P	KOG0205	Plasma membrane H+-transporting ATPase
RC4G0130300	221	S	0.576	0.000626476	Down	Putative GDP-L-fucose synthase	--	0.998778	1.34492e-18	181.44	2	EVVVWGT(0.001)GS(0.999)PLR	-0.83715	0.743	0.737	0.716	1.138	1.303	1.369	mitochondria	K02377	TSTA3, fcl; GDP-L-fucose synthase [EC:1.1.1.271]	map00051 Fructose and mannose metabolism; map00520 Amino sugar and nucleotide sugar metabolism; map01100 Metabolic pathways	GO:0005975 carbohydrate metabolic process; GO:0005996 monosaccharide metabolic process; GO:0006004 fucose metabolic process; GO:0006005 L-fucose biosynthetic process; GO:0006139 nucleobase-containing compound metabolic process; GO:0006725 cellular aromatic compound metabolic process; GO:0006793 phosphorus metabolic process; GO:0006807 nitrogen compound metabolic process; GO:0008152 metabolic proc…		GO:0003824 catalytic activity; GO:0016491 oxidoreductase activity; GO:0016614 oxidoreductase activity, acting on CH-OH group of donors; GO:0016616 oxidoreductase activity, acting on the CH-OH group of donors, NAD or NADP as acceptor; GO:0050577 GDP-L-fucose synthase activity;			GO	KOG1431	GDP-L-fucose synthetase
RC4G0162500	186	S	1.783	0.00537701	Up	Ras-related protein RABA5e	--	0.998712	0.0118857	93.162	2	KVLNS(0.999)DT(0.001)YK	-2.9954	1.291	1.252	1.153	0.629	0.753		cytoplasm	K07904	RAB11A; Ras-related protein Rab-11A	map04144 Endocytosis				PF00071	Ras family	U	KOG0087	GTPase Rab11/YPT3, small G protein superfamily
RC7G0351300	263	S	0.563	4.76059e-05	Down	Putative major facilitator, sugar transporter, major facilitator superfamily	--	1	1.93289e-42	205.37	2	LYGPEEGLS(1)WVAR	-0.56025	0.724	0.703	0.771	1.268	1.303	1.331	plasma membrane				GO:0006810 transport; GO:0006811 ion transport; GO:0006812 cation transport; GO:0008643 carbohydrate transport; GO:0008645 hexose transmembrane transport; GO:0009605 response to external stimulus; GO:0009607 response to biotic stimulus; GO:0009624 response to nematode; GO:0015672 monovalent inorganic cation transport; GO:0015749 monosaccharide transmembrane transport; GO:0034219 carbohydrate tran…	GO:0000325 plant-type vacuole; GO:0005622 intracellular; GO:0005623 cell; GO:0005737 cytoplasm; GO:0005773 vacuole; GO:0005774 vacuolar membrane; GO:0005794 Golgi apparatus; GO:0009705 plant-type vacuole membrane; GO:0012505 endomembrane system; GO:0016020 membrane; GO:0031090 organelle membrane; GO:0043226 organelle; GO:0043227 membrane-bounded organelle; GO:0043229 intracellular organelle; GO:0…	GO:0005215 transporter activity; GO:0005351 carbohydrate:proton symporter activity; GO:0005355 glucose transmembrane transporter activity; GO:0005402 carbohydrate:cation symporter activity; GO:0008324 cation transmembrane transporter activity; GO:0015075 ion transmembrane transporter activity; GO:0015077 monovalent inorganic cation transmembrane transporter activity; GO:0015078 proton transmembra…			U	KOG0254	Predicted transporter (major facilitator superfamily)
RC4G0193300	889	S	0.533	0.000150898	Down	Putative transcription factor C2H2 family	--	1	2.49045e-200	362	3	PASLQTGWFPSMTHVVNES(1)PGR	-1.3741	0.746	0.663	0.672	1.313	1.239	1.349	nucleus	K23573	DSPP; dentin sialophosphoprotein							S	KOG4197	FOG: PPR repeat
RC4G0193300	983	S	1.725	0.00468258	Up	Putative transcription factor C2H2 family	--	1	9.21912e-06	160.07	2	EWNS(1)PAR	-1.0667	1.29	1.286	1.247	0.838	0.607	0.771	nucleus	K23573	DSPP; dentin sialophosphoprotein							S	KOG4197	FOG: PPR repeat
RC4G0193300	829	S	0.64	0.0133325	Down	Putative transcription factor C2H2 family	--	0.999986	0.000285714	128.57	2	VECESQYS(1)GK	-1.1193	0.726	0.905	0.78	1.286	1.227		nucleus	K23573	DSPP; dentin sialophosphoprotein							S	KOG4197	FOG: PPR repeat
RC4G0193300	356	S	0.568	0.017101	Down	Putative transcription factor C2H2 family	--	0.999959	0.000215571	127.07	2	SNES(1)GQESHNLMR	-1.4225	0.604	0.639	0.923	1.258	1.137	1.419	nucleus	K23573	DSPP; dentin sialophosphoprotein							S	KOG4197	FOG: PPR repeat
RC4G0193300	569	S	0.156	0.00112971	Down	Putative transcription factor C2H2 family	--	0.999966	0.00266827	78.864	2	Y(0.002)AS(0.998)S(1)GEEISKR	-7.1652	0.262		0.288	1.691		1.835	nucleus	K23573	DSPP; dentin sialophosphoprotein							S	KOG4197	FOG: PPR repeat
RC4G0193400	64	S	0.495	0.0161477	Down	Putative transcription factor C2H2 family	--	0.999961	3.12201e-208	366.51	4	VAGAEGSAQLSVS(1)DDEQHS(1)DEDPKTPGPK	-0.11995	0.652	0.654	0.642	1.634	1.374	0.924	nucleus	K23573	DSPP; dentin sialophosphoprotein							S	KOG4197	FOG: PPR repeat
RC4G0212600	88	S	1.638	0.00519678	Up	Putative Rab-GTPase-TBC domain-containing protein	--	0.999983	7.29783e-16	163.09	2	AAAS(1)PSPEEFSR	1.123	1.39	1.345	1.056	0.766	0.793	0.755	nucleus				GO:0006810 transport; GO:0006886 intracellular protein transport; GO:0008104 protein localization; GO:0015031 protein transport; GO:0015833 peptide transport; GO:0031338 regulation of vesicle fusion; GO:0032879 regulation of localization; GO:0033036 macromolecule localization; GO:0033043 regulation of organelle organization; GO:0034613 cellular protein localization; GO:0042886 amide transport; GO…	GO:0005622 intracellular; GO:0005623 cell; GO:0005737 cytoplasm; GO:0005829 cytosol; GO:0012505 endomembrane system; GO:0016020 membrane;	GO:0005096 GTPase activator activity; GO:0005488 binding; GO:0005515 protein binding; GO:0008047 enzyme activator activity; GO:0017016 Ras GTPase binding; GO:0017137 Rab GTPase binding; GO:0019899 enzyme binding; GO:0030234 enzyme regulator activity; GO:0030695 GTPase regulator activity; GO:0031267 small GTPase binding; GO:0051020 GTPase binding; GO:0060589 nucleoside-triphosphatase regulator act…			S	KOG4567	GTPase-activating protein
RC4G0225000	32	S	0.643	0.00904719	Down	Putative XS domain-containing protein	--	0.994805	0.00194033	97.175	2	WES(0.004)S(0.995)PS(0.001)TTIK	1.8726	0.667	0.805		1.167	1.105	1.162	chloroplast							PF03468	XS domain
RC4G0244900	49	S	1.867	0.00821477	Up	Putative alpha/Beta hydrolase	--	0.999929	1.22432e-43	185.21	2	MGSDSGSGGS(1)GDFSGPVVR	0.26237	1.255	1.53	1.234	0.783	0.8	0.57	chloroplast							PF08538	Protein of unknown function (DUF1749)	S	KOG4840	Predicted hydrolases or acyltransferases (alpha/beta hydrolase superfamily)
RC4G0245500	387	S	0.473	0.00203798	Down	Putative gliding motility-associated protein GldE	--	0.997539	0.00813345	90.142	2	IPKPT(0.002)S(0.998)MK	1.1846	0.669	0.63	0.609	1.172	1.622	1.243	plasma membrane	K16302	CNNM; metal transporter CNNM			GO:0005622 intracellular; GO:0005623 cell; GO:0005737 cytoplasm; GO:0005739 mitochondrion; GO:0043226 organelle; GO:0043227 membrane-bounded organelle; GO:0043229 intracellular organelle; GO:0043231 intracellular membrane-bounded organelle;		PF01595	Domain of unknown function DUF21	S	KOG2118	Predicted membrane protein, contains two CBS domains
RC7G0018200	578	S	0.581	0.0197284	Down	Mitogen-activated protein kinase	--	1	0.0205161	69.915	2	QHAS(1)LPR	0.21821	0.776	0.669		1.274	1.215		chloroplast	K20538	MPK8; mitogen-activated protein kinase 8 [EC:2.7.11.24]	map04016 MAPK signaling pathway - plant	GO:0000165 MAPK cascade; GO:0001101 response to acid chemical; GO:0006464 cellular protein modification process; GO:0006468 protein phosphorylation; GO:0006793 phosphorus metabolic process; GO:0006796 phosphate-containing compound metabolic process; GO:0006807 nitrogen compound metabolic process; GO:0007154 cell communication; GO:0007165 signal transduction; GO:0008152 metabolic process; GO:00097…	GO:0005622 intracellular; GO:0005623 cell; GO:0005634 nucleus; GO:0005737 cytoplasm; GO:0005739 mitochondrion; GO:0005829 cytosol; GO:0043226 organelle; GO:0043227 membrane-bounded organelle; GO:0043229 intracellular organelle; GO:0043231 intracellular membrane-bounded organelle;	GO:0003824 catalytic activity; GO:0004672 protein kinase activity; GO:0004674 protein serine/threonine kinase activity; GO:0004707 MAP kinase activity; GO:0016301 kinase activity; GO:0016740 transferase activity; GO:0016772 transferase activity, transferring phosphorus-containing groups; GO:0016773 phosphotransferase activity, alcohol group as acceptor; GO:0140096 catalytic activity, acting on a …	PF00069	Protein kinase domain	T	KOG0660	Mitogen-activated protein kinase
RC4G0269400	10	S	2.186	0.00464088	Up	CASP-like protein	--	0.996109	1.65334e-19	155.75	3	MESQYIGGKS(0.996)NT(0.004)DGGGMPEK	0.95524	1.661	1.27	1.723	0.611	0.67	0.848	plasma membrane					GO:0005623 cell; GO:0005886 plasma membrane; GO:0005911 cell-cell junction; GO:0009506 plasmodesma; GO:0016020 membrane; GO:0030054 cell junction; GO:0055044 symplast; GO:0071944 cell periphery;	GO:0005488 binding; GO:0005515 protein binding; GO:0019899 enzyme binding; GO:0019900 kinase binding; GO:0019901 protein kinase binding; GO:0043424 protein histidine kinase binding; GO:0048037 cofactor binding; GO:0051536 iron-sulfur cluster binding; GO:0051540 metal cluster binding;	PF04535	Domain of unknown function (DUF588)
RC4G0284400	721	S	0.516	0.0153959	Down	Putative 3-hydroxyacyl-CoA dehydrogenase, Hydro-lyase, Isomerase	--	0.999994	9.67801e-12	162.14	2	AAQGAPLSSPLKQS(1)K	-3.837	0.638	0.495	0.879	1.216	1.318	1.364	cytoplasm	K10527	MFP2; enoyl-CoA hydratase/3-hydroxyacyl-CoA dehydrogenase [EC:4.2.1.17 1.1.1.35 1.1.1.211]	map00071 Fatty acid degradation; map00592 alpha-Linolenic acid metabolism; map01100 Metabolic pathways; map01110 Biosynthesis of secondary metabolites; map01212 Fatty acid metabolism	GO:0006082 organic acid metabolic process; GO:0006629 lipid metabolic process; GO:0006631 fatty acid metabolic process; GO:0006635 fatty acid beta-oxidation; GO:0008152 metabolic process; GO:0009056 catabolic process; GO:0009062 fatty acid catabolic process; GO:0009987 cellular process; GO:0016042 lipid catabolic process; GO:0016054 organic acid catabolic process; GO:0019395 fatty acid oxidation;…	GO:0005618 cell wall; GO:0005622 intracellular; GO:0005623 cell; GO:0005634 nucleus; GO:0005730 nucleolus; GO:0005737 cytoplasm; GO:0005777 peroxisome; GO:0005911 cell-cell junction; GO:0009506 plasmodesma; GO:0009514 glyoxysome; GO:0030054 cell junction; GO:0030312 external encapsulating structure; GO:0031974 membrane-enclosed lumen; GO:0031981 nuclear lumen; GO:0042579 microbody; GO:0043226 org…	GO:0003824 catalytic activity; GO:0003857 3-hydroxyacyl-CoA dehydrogenase activity; GO:0004165 dodecenoyl-CoA delta-isomerase activity; GO:0004300 enoyl-CoA hydratase activity; GO:0008692 3-hydroxybutyryl-CoA epimerase activity; GO:0016491 oxidoreductase activity; GO:0016508 long-chain-enoyl-CoA hydratase activity; GO:0016614 oxidoreductase activity, acting on CH-OH group of donors; GO:0016616 ox…	PF00378; PF02737; PF00725	Enoyl-CoA hydratase/isomerase family; 3-hydroxyacyl-CoA dehydrogenase, NAD binding domain; 3-hydroxyacyl-CoA dehydrogenase, C-terminal domain	I	KOG1683	Hydroxyacyl-CoA dehydrogenase/enoyl-CoA hydratase
RC4G0288700	183	S	2.216	2.32382e-06	Up	Putative tetratricopeptide-like helical domain-containing protein	--	0.998177	1.08479e-28	187.22	2	S(0.998)PS(0.002)LGGPSLR	-3.4365	1.371	1.361	1.398	0.631	0.634	0.599	nucleus				GO:0000226 microtubule cytoskeleton organization; GO:0001578 microtubule bundle formation; GO:0006996 organelle organization; GO:0007010 cytoskeleton organization; GO:0007017 microtubule-based process; GO:0009987 cellular process; GO:0016043 cellular component organization; GO:0022607 cellular component assembly; GO:0030030 cell projection organization; GO:0030031 cell projection assembly; GO:003…	GO:0005622 intracellular; GO:0005623 cell; GO:0005737 cytoplasm; GO:0005829 cytosol;				S	KOG1124	FOG: TPR repeat
RC4G0292100	41	S	0.629	0.0249605	Down	Putative START-like domain, Bet v I type allergen	--	1	2.01387e-16	146.48	2	S(1)AEILEGDGGPGTLK	-1.5034	0.777	0.709	0.848	1.115	1.055	1.543	cytoplasm							PF00407	Pathogenesis-related protein Bet v I family
RC4G0292800	66	S	0.612	0.00537448	Down	Putative START-like domain, Bet v I type allergen	--	0.999868	0.00023262	127.62	2	IHLGEGSQYS(1)YVK	-1.1383	0.896	0.757	0.826	1.396		1.304	cytoplasm							PF00407	Pathogenesis-related protein Bet v I family
RC4G0295800	152	S	0.635	0.0167918	Down	Putative JAB1/MPN/MOV34 metalloenzyme domain, USP8 dimerization domain-containing protein	--	0.998547	7.10532e-16	186.39	2	QPASLTSQS(0.001)S(0.999)WK	-0.90185	0.914	0.755	0.798	1.194	1.398		nucleus	K11866	STAMBP, AMSH; STAM-binding protein [EC:3.4.19.12]	map04144 Endocytosis	GO:0006464 cellular protein modification process; GO:0006508 proteolysis; GO:0006807 nitrogen compound metabolic process; GO:0006810 transport; GO:0006897 endocytosis; GO:0006996 organelle organization; GO:0007033 vacuole organization; GO:0008152 metabolic process; GO:0009987 cellular process; GO:0010638 positive regulation of organelle organization; GO:0016043 cellular component organization; GO…	GO:0005622 intracellular; GO:0005623 cell; GO:0005737 cytoplasm; GO:0005768 endosome; GO:0005770 late endosome; GO:0012505 endomembrane system; GO:0016020 membrane; GO:0016021 integral component of membrane; GO:0031224 intrinsic component of membrane; GO:0031410 cytoplasmic vesicle; GO:0031982 vesicle; GO:0043226 organelle; GO:0043227 membrane-bounded organelle; GO:0043229 intracellular organelle…		PF08969	Domain of unknown function (DUF1873)	T	KOG2880	SMAD6 interacting protein AMSH, contains JAB/MPN/Mov34 domain
RC4G0303400	62	S	0.495	6.56174e-05	Down	Phytochrome	--	0.999945	3.53039e-35	224.52	2	LHAVFEQSES(1)GK	1.9991	0.62	0.654	0.688	1.37	1.34	1.251	plasma membrane	K12121	PHYB; phytochrome B	map04712 Circadian rhythm - plant	GO:0006996 organelle organization; GO:0009657 plastid organization; GO:0009658 chloroplast organization; GO:0009902 chloroplast relocation; GO:0009903 chloroplast avoidance movement; GO:0009987 cellular process; GO:0016043 cellular component organization; GO:0019750 chloroplast localization; GO:0051179 localization; GO:0051234 establishment of localization; GO:0051640 organelle localization; GO:0…	GO:0005622 intracellular; GO:0005623 cell; GO:0005737 cytoplasm;		PF08446; PF01590; PF00989; PF00512; PF02518	PAS fold; GAF domain; PAS fold; His Kinase A (phospho-acceptor) domain; Histidine kinase-, DNA gyrase B-, and HSP90-like ATPase
RC4G0314000	4066	S	1.685	0.0382991	Up	Calcium-dependent lipid-binding family protein	--	0.998859	1.31923e-09	104.35	2	NVTKPY(0.001)S(0.999)PLADSTGAEVNPK	2.1924	1.358	1.433		0.949	0.651	0.885	plasma membrane	K19525	VPS13A_C; vacuolar protein sorting-associated protein 13A/C					PF00168	C2 domain	U	KOG1809	Vacuolar protein sorting-associated protein
RC4G0327300	199	S	0.632	0.000245854	Down	Pectin acetylesterase	--	0.975194	6.3812e-50	213.69	3	QALLS(0.025)GCS(0.975)AGAVATVLHCDEFR	0.30589		0.707	0.689	1.072	1.109	1.13	chloroplast	K19882	NOTUM; O-palmitoleoyl-L-serine hydrolase [EC:3.1.1.98]							M	KOG4287	Pectin acetylesterase and similar proteins
RC4G0333900	8	S	1.584	0.00299054	Up	Putative proton-dependent oligopeptide transporter family, major facilitator superfamily	--	1	2.72442e-281	390.17	3	EIKS(1)PEGGIET(1)PAS(1)LEEQYSDTNPR	-1.4506	1.334	1.159	1.422	0.869	0.766	0.837	nucleus									E	KOG1237	H+/oligopeptide symporter
RC4G0333900	39	S	3.078	0.000352596	Up	Putative proton-dependent oligopeptide transporter family, major facilitator superfamily	--	1	2.6505e-44	258	2	LGFYFIES(1)DDRR	0.22553	1.936	1.444	1.893	0.605	0.562	0.546	nucleus									E	KOG1237	H+/oligopeptide symporter
RC4G0362700	914	S	0.582	0.0472217	Down	Putative LRR receptor-like serine/threonine-protein kinase	--	0.999811	9.60758e-64	244.64	2	TLLTSFLEIES(1)PDISK	-2.3441	0.923	0.624		1.218	1.515	1.254	extracellular							PF12819; PF07714	Carbohydrate-binding protein of the ER; Protein tyrosine kinase
RC4G0375100	392	S	3.781	0.0499714	Up	Putative SKP1/BTB/POZ domain, NPH3 domain-containing protein	--	1	3.05411e-25	227.86	2	S(1)RS(1)AENIDFEFQESR	0.35246	1.844	1.523	1.681	1.019	0.174	0.142	cytoplasm					GO:0005623 cell; GO:0005886 plasma membrane; GO:0016020 membrane; GO:0071944 cell periphery;
RC4G0378300	427	S	1.707	0.000504973	Up	Putative plant specific eukaryotic initiation factor 4B	--	1	4.30068e-05	172.51	2	S(1)HGKGDAWGR	-4.3503	1.196	1.401	1.244	0.781	0.731	0.738	cytoplasm				GO:0006412 translation; GO:0006413 translational initiation; GO:0006518 peptide metabolic process; GO:0006807 nitrogen compound metabolic process; GO:0008152 metabolic process; GO:0009058 biosynthetic process; GO:0009059 macromolecule biosynthetic process; GO:0009987 cellular process; GO:0010467 gene expression; GO:0019538 protein metabolic process; GO:0034641 cellular nitrogen compound metabolic…	GO:0005618 cell wall; GO:0005623 cell; GO:0005911 cell-cell junction; GO:0009505 plant-type cell wall; GO:0009506 plasmodesma; GO:0030054 cell junction; GO:0030312 external encapsulating structure; GO:0055044 symplast; GO:0071944 cell periphery;	GO:0003676 nucleic acid binding; GO:0003723 RNA binding; GO:0003729 mRNA binding; GO:0003743 translation initiation factor activity; GO:0005488 binding; GO:0005515 protein binding; GO:0008135 translation factor activity, RNA binding; GO:0042802 identical protein binding; GO:0042803 protein homodimerization activity; GO:0046983 protein dimerization activity; GO:0097159 organic cyclic compound bind…
RC4G0382700	340	S	3.338	0.001369	Up	Putative BRO1 domain, ALIX V-shaped domain-containing protein	--	0.999762	5.75878e-72	233.92	2	VPS(1)PSSLPPLPAFSMVK	-0.85288	1.531	1.347	1.418	0.376	0.482		chloroplast	K12200	PDCD6IP, ALIX, RIM20; programmed cell death 6-interacting protein	map04144 Endocytosis	GO:0006996 organelle organization; GO:0007032 endosome organization; GO:0007033 vacuole organization; GO:0007275 multicellular organism development; GO:0009653 anatomical structure morphogenesis; GO:0009987 cellular process; GO:0010256 endomembrane system organization; GO:0016043 cellular component organization; GO:0016050 vesicle organization; GO:0022603 regulation of anatomical structure morpho…	GO:0005622 intracellular; GO:0005623 cell; GO:0005737 cytoplasm; GO:0005768 endosome; GO:0005770 late endosome; GO:0005771 multivesicular body; GO:0005829 cytosol; GO:0005911 cell-cell junction; GO:0009506 plasmodesma; GO:0012505 endomembrane system; GO:0030054 cell junction; GO:0031410 cytoplasmic vesicle; GO:0031982 vesicle; GO:0043226 organelle; GO:0043227 membrane-bounded organelle; GO:004322…	GO:0005488 binding; GO:0005515 protein binding; GO:0032182 ubiquitin-like protein binding; GO:0043130 ubiquitin binding; GO:0043621 protein self-association;	PF03097; PF13949	BRO1-like domain; ALIX V-shaped domain binding to HIV	S	KOG2220	Predicted signal transduction protein
RC4G0387000	140	S	0.595	0.0446739	Down	Putative PB1 domain-containing protein	--	0.974676	5.22466e-50	211.07	2	SEDWFFNALNGS(0.975)S(0.025)EILNR	-1.8073	1.048	0.686	0.553	1.367	1.194	1.283	nucleus							PF00564	PB1 domain
RC4G0387000	545	S	1.852	0.000405133	Up	Putative PB1 domain-containing protein	--	0.999145	4.6199e-41	166.94	3	SQPPPNPMLS(0.999)PT(0.001)AAYSQIR	-4.3694	1.21	1.411	1.211	0.723	0.67	0.676	nucleus							PF00564	PB1 domain
RC4G0387000	231	S	0.482	0.0130362	Down	Putative PB1 domain-containing protein	--	0.999844	0.00038281	96.78	2	VHVEDS(1)GGS(0.979)S(0.021)HGGNR	-5.9059		0.676	0.682	1.526	1.291		nucleus							PF00564	PB1 domain
RC4G0387000	234	S	0.508	0.0172968	Down	Putative PB1 domain-containing protein	--	0.999989	3.73451e-147	343.16	2	VHVEDSGGS(1)S(1)HGGNR	-4.5373	0.474	0.855	0.749	1.294	1.404	1.395	nucleus							PF00564	PB1 domain
RC4G0387000	235	S	0.506	0.00950598	Down	Putative PB1 domain-containing protein	--	1	5.49561e-08	157.7	2	VHVEDSGGS(1)S(1)HGGNR	-4.5373	0.503	0.78	0.791	1.397	1.306	1.399	nucleus							PF00564	PB1 domain
RC4G0390700	384	S	0.556	0.00815359	Down	Putative DnaJ domain-containing protein	--	1	8.16733e-151	293.35	2	AES(1)PMEDGGS(1)DGKDK	-6.1434	0.577	0.687	0.857	1.386	1.227	1.204	nucleus							PF00226	DnaJ domain	O	KOG0713	Molecular chaperone (DnaJ superfamily)
RC4G0401200	341	S	3.03	0.0270322	Up	Putative LSM domain, FDF domain, DFDF domain-containing protein	--	0.939851	4.71183e-60	127.31	2	TSIVSGPTMPYQS(0.002)VS(0.004)QS(0.94)PS(0.038)S(0.016)VAGATNSVR	-1.4527	1.367		1.903	0.398	0.758	0.463	nucleus	K18749	LSM14, RAP55, SCD6; protein LSM14		GO:0000956 nuclear-transcribed mRNA catabolic process; GO:0006139 nucleobase-containing compound metabolic process; GO:0006401 RNA catabolic process; GO:0006402 mRNA catabolic process; GO:0006417 regulation of translation; GO:0006725 cellular aromatic compound metabolic process; GO:0006807 nitrogen compound metabolic process; GO:0006996 organelle organization; GO:0008152 metabolic process; GO:000…	GO:0000932 P-body; GO:0005622 intracellular; GO:0005623 cell; GO:0005737 cytoplasm; GO:0005829 cytosol; GO:0032991 protein-containing complex; GO:0035770 ribonucleoprotein granule; GO:0036464 cytoplasmic ribonucleoprotein granule; GO:0043226 organelle; GO:0043228 non-membrane-bounded organelle; GO:0043229 intracellular organelle; GO:0043232 intracellular non-membrane-bounded organelle; GO:1990904…	GO:0003676 nucleic acid binding; GO:0003723 RNA binding; GO:0003729 mRNA binding; GO:0005488 binding; GO:0005515 protein binding; GO:0042802 identical protein binding; GO:0042803 protein homodimerization activity; GO:0046983 protein dimerization activity; GO:0097159 organic cyclic compound binding; GO:1901363 heterocyclic compound binding;	PF12701; PF09532	Scd6-like Sm domain; FDF domain	U	KOG1073	Uncharacterized mRNA-associated protein RAP55
RC4G0410000	189	S	2.13	0.00036908	Up	Putative hexosyltransferase	--	1	2.15023e-05	129.69	3	EHLPS(1)IVLAHR	-2.3411	1.505	1.408	1.253	0.634	0.706	0.616	chloroplast					GO:0005622 intracellular; GO:0005623 cell; GO:0043226 organelle; GO:0043227 membrane-bounded organelle; GO:0043229 intracellular organelle; GO:0043231 intracellular membrane-bounded organelle;	GO:0003824 catalytic activity; GO:0008194 UDP-glycosyltransferase activity; GO:0016740 transferase activity; GO:0016757 transferase activity, transferring glycosyl groups; GO:0016758 transferase activity, transferring hexosyl groups; GO:0035251 UDP-glucosyltransferase activity; GO:0046527 glucosyltransferase activity; GO:0080043 quercetin 3-O-glucosyltransferase activity; GO:0080044 quercetin 7-O…			CG	KOG1192	UDP-glucuronosyl and UDP-glucosyl transferase
RC4G0411400	287	S	4.815	4.30102e-05	Up	Putative BSD domain-containing protein	--	1	3.70303e-06	124.06	3	IGDS(1)DVDDEKHVK	-0.72477	1.64	1.818	1.786		0.358	0.368	nucleus							PF03909	BSD domain
RC4G0417700	109	S	0.383	0.000499013	Down	SPR1	--	0.998246	3.96525e-27	163.8	2	PT(0.002)AS(0.998)PPPPKPESVDITK	-2.9222	0.707	0.842	0.641	2.097	1.822	1.802	nucleus	K18635	SPR1; protein SPIRAL1 and related proteins		GO:0000226 microtubule cytoskeleton organization; GO:0000902 cell morphogenesis; GO:0006950 response to stress; GO:0006970 response to osmotic stress; GO:0006996 organelle organization; GO:0007010 cytoskeleton organization; GO:0007017 microtubule-based process; GO:0009628 response to abiotic stimulus; GO:0009651 response to salt stress; GO:0009653 anatomical structure morphogenesis; GO:0009826 un…	GO:0005622 intracellular; GO:0005623 cell; GO:0005737 cytoplasm; GO:0005819 spindle; GO:0005856 cytoskeleton; GO:0005874 microtubule; GO:0005876 spindle microtubule; GO:0005881 cytoplasmic microtubule; GO:0005938 cell cortex; GO:0009524 phragmoplast; GO:0009574 preprophase band; GO:0010005 cortical microtubule, transverse to long axis; GO:0015630 microtubule cytoskeleton; GO:0030863 cortical cyto…
RC4G0425800	13	S	0.395	0.00106478	Down	Putative isopentenyl phosphate kinase	--	0.998581	6.88663e-17	176.42	2	TEQS(0.001)GS(0.999)VHLTK	-2.5156	0.482	0.702	0.542	1.446	1.451	1.477	cytoplasm	K06981	ipk; isopentenyl phosphate kinase [EC:2.7.4.26]	map00900 Terpenoid backbone biosynthesis; map01100 Metabolic pathways; map01110 Biosynthesis of secondary metabolites	GO:0006629 lipid metabolic process; GO:0006720 isoprenoid metabolic process; GO:0006721 terpenoid metabolic process; GO:0008152 metabolic process; GO:0008299 isoprenoid biosynthetic process; GO:0008610 lipid biosynthetic process; GO:0009058 biosynthetic process; GO:0009987 cellular process; GO:0016114 terpenoid biosynthetic process; GO:0044237 cellular metabolic process; GO:0044238 primary metabo…	GO:0005622 intracellular; GO:0005623 cell; GO:0005737 cytoplasm; GO:0005829 cytosol;	GO:0003824 catalytic activity; GO:0016740 transferase activity; GO:0016772 transferase activity, transferring phosphorus-containing groups; GO:0016776 phosphotransferase activity, phosphate group as acceptor; GO:0102043 isopentenyl phosphate kinase activity;
RC4G0426700	294	S	0.644	0.00354157	Down	Putative calcium-dependent channel, 7TM region phosphate	--	1	6.20212e-45	204.94	2	LEQS(1)EVS(1)LAGEEVR	1.993	0.859	0.81	0.696	1.182	1.179	1.313	plasma membrane	K21989	TMEM63; calcium permeable stress-gated cation channel							S	KOG1134	Uncharacterized conserved protein
RC4G0426700	297	S	0.621	0.00355493	Down	Putative calcium-dependent channel, 7TM region phosphate	--	1	8.35781e-44	204.94	2	LEQS(1)EVS(1)LAGEEVR	1.993	0.873	0.72	0.719	1.159	1.22	1.346	plasma membrane	K21989	TMEM63; calcium permeable stress-gated cation channel							S	KOG1134	Uncharacterized conserved protein
RC4G0426700	708	S	0.649	0.0225965	Down	Putative calcium-dependent channel, 7TM region phosphate	--	1	1.09327e-63	275.23	2	LNS(1)PLLSASSSSHS	-1.8829	0.933	0.812	0.638	1.111	1.234	1.329	plasma membrane	K21989	TMEM63; calcium permeable stress-gated cation channel							S	KOG1134	Uncharacterized conserved protein
RC4G0426700	252	S	0.442	8.17217e-05	Down	Putative calcium-dependent channel, 7TM region phosphate	--	1	0.00047156	94.507	3	LVHLKS(1)DPNKQK	1.8539	0.614	0.636	0.6	1.312	1.345	1.526	plasma membrane	K21989	TMEM63; calcium permeable stress-gated cation channel							S	KOG1134	Uncharacterized conserved protein
RC4G0438000	542	S	0.567	0.0180951	Down	Putative IQ motif, EF-hand binding protein	--	0.999615	4.34254e-29	256.4	2	RHS(1)LSSSTNTK	-0.80146	0.788	0.728	0.728		1.519	1.121	nucleus					GO:0005622 intracellular; GO:0005623 cell; GO:0005737 cytoplasm; GO:0005829 cytosol; GO:0005856 cytoskeleton; GO:0005875 microtubule associated complex; GO:0005886 plasma membrane; GO:0015630 microtubule cytoskeleton; GO:0016020 membrane; GO:0032991 protein-containing complex; GO:0043226 organelle; GO:0043228 non-membrane-bounded organelle; GO:0043229 intracellular organelle; GO:0043232 intracell…
RC4G0439900	408	S	0.503	0.0233835	Down	Alpha-amylase	--	1	4.25244e-22	211.15	2	EDQS(1)EGANVDER	-2.6043	0.487		0.711	1.158	1.075	1.337	mitochondria	K01176	AMY, amyA, malS; alpha-amylase [EC:3.2.1.1]	map00500 Starch and sucrose metabolism; map01100 Metabolic pathways	GO:0000272 polysaccharide catabolic process; GO:0005975 carbohydrate metabolic process; GO:0005976 polysaccharide metabolic process; GO:0005982 starch metabolic process; GO:0005983 starch catabolic process; GO:0005984 disaccharide metabolic process; GO:0005985 sucrose metabolic process; GO:0005987 sucrose catabolic process; GO:0006073 cellular glucan metabolic process; GO:0008152 metabolic proces…	GO:0005622 intracellular; GO:0005623 cell; GO:0005737 cytoplasm; GO:0009507 chloroplast; GO:0009532 plastid stroma; GO:0009536 plastid; GO:0009570 chloroplast stroma; GO:0043226 organelle; GO:0043227 membrane-bounded organelle; GO:0043229 intracellular organelle; GO:0043231 intracellular membrane-bounded organelle;	GO:0003824 catalytic activity; GO:0004553 hydrolase activity, hydrolyzing O-glycosyl compounds; GO:0004556 alpha-amylase activity; GO:0016160 amylase activity; GO:0016787 hydrolase activity; GO:0016798 hydrolase activity, acting on glycosyl bonds;	PF00128; PF07821	Alpha amylase, catalytic domain; Alpha-amylase C-terminal beta-sheet domain	G	KOG0471	Alpha-amylase
RC4G0446200	177	S	0.24	0.00343228	Down	Auxin efflux carrier component	--	0.99735	5.00483e-24	153.23	3	LLIMEQFPETAAS(0.003)IVS(0.997)FK	-3.325	0.384	0.438	0.302	2.15	1.086	1.455	plasma membrane	K13947	PIN; auxin efflux carrier family		GO:0000003 reproduction; GO:0000578 embryonic axis specification; GO:0000902 cell morphogenesis; GO:0000904 cell morphogenesis involved in differentiation; GO:0003006 developmental process involved in reproduction; GO:0006810 transport; GO:0007275 multicellular organism development; GO:0007389 pattern specification process; GO:0009314 response to radiation; GO:0009416 response to light stimulus; …	GO:0005622 intracellular; GO:0005623 cell; GO:0005737 cytoplasm; GO:0005783 endoplasmic reticulum; GO:0005886 plasma membrane; GO:0005911 cell-cell junction; GO:0009506 plasmodesma; GO:0009921 auxin efflux carrier complex; GO:0009986 cell surface; GO:0012505 endomembrane system; GO:0012506 vesicle membrane; GO:0016020 membrane; GO:0016328 lateral plasma membrane; GO:0030054 cell junction; GO:0031…	GO:0005215 transporter activity; GO:0010329 auxin efflux transmembrane transporter activity; GO:0015562 efflux transmembrane transporter activity; GO:0022857 transmembrane transporter activity; GO:0080161 auxin transmembrane transporter activity;
RC4G0455200	1830	S	0.488	0.0295502	Down	Putative THO complex, subunitTHOC2, THO complex subunit 2 domain-containing protein	--	0.862424	2.44296e-84	158.27	4	EHLAS(0.003)GEAGEY(0.135)S(0.862)PVHPPPPLSINLSQSYDGR	-1.8176	0.811	0.831	0.68	1.92		1.254	nucleus	K12879	THOC2; THO complex subunit 2	map03013 RNA transport; map03040 Spliceosome	GO:0006139 nucleobase-containing compound metabolic process; GO:0006396 RNA processing; GO:0006403 RNA localization; GO:0006405 RNA export from nucleus; GO:0006406 mRNA export from nucleus; GO:0006611 protein export from nucleus; GO:0006725 cellular aromatic compound metabolic process; GO:0006807 nitrogen compound metabolic process; GO:0006810 transport; GO:0006886 intracellular protein transport…	GO:0000346 transcription export complex; GO:0000347 THO complex; GO:0000445 THO complex part of transcription export complex; GO:0005622 intracellular; GO:0005623 cell; GO:0005634 nucleus; GO:0005654 nucleoplasm; GO:0016604 nuclear body; GO:0016607 nuclear speck; GO:0031974 membrane-enclosed lumen; GO:0031981 nuclear lumen; GO:0032991 protein-containing complex; GO:0043226 organelle; GO:0043227 m…	GO:0003676 nucleic acid binding; GO:0003723 RNA binding; GO:0003729 mRNA binding; GO:0005488 binding; GO:0097159 organic cyclic compound binding; GO:1901363 heterocyclic compound binding;			K	KOG1874	KEKE-like motif-containing transcription regulator (Rlr1)/suppressor of sin4
RC4G0461200	1007	S	1.733	0.00338768	Up	Putative nucleoporin, Nup155	--	1	0.0060421	158.57	2	EFGS(1)PLRR	-1.094	1.324	1.11	1.442	0.712	0.809	0.715	nucleus	K14312	NUP155, NUP170, NUP157; nuclear pore complex protein Nup155	map03013 RNA transport	GO:0000972 transcription-dependent tethering of RNA polymerase II gene DNA at nuclear periphery; GO:0006403 RNA localization; GO:0006405 RNA export from nucleus; GO:0006406 mRNA export from nucleus; GO:0006606 protein import into nucleus; GO:0006611 protein export from nucleus; GO:0006810 transport; GO:0006886 intracellular protein transport; GO:0006913 nucleocytoplasmic transport; GO:0006996 org…	GO:0005622 intracellular; GO:0005623 cell; GO:0005634 nucleus; GO:0005635 nuclear envelope; GO:0005643 nuclear pore; GO:0012505 endomembrane system; GO:0016020 membrane; GO:0031090 organelle membrane; GO:0031965 nuclear membrane; GO:0031967 organelle envelope; GO:0031975 envelope; GO:0032991 protein-containing complex; GO:0043226 organelle; GO:0043227 membrane-bounded organelle; GO:0043229 intrac…	GO:0005198 structural molecule activity; GO:0005215 transporter activity; GO:0017056 structural constituent of nuclear pore;	PF08801	Nup133 N terminal like	UY	KOG1900	Nuclear pore complex, Nup155 component (D Nup154, sc Nup157/Nup170)
RC4G0465300	521	S	0.573	2.16775e-07	Down	Putative phosphoglucomutase (Alpha-D-glucose-1,6-bisphosphate-dependent)	--	0.999558	4.17952e-06	154.09	2	LS(1)GTGSEGATIR	-0.14465	0.708	0.713	0.713	1.245	1.225	1.256	cytoplasm	K01835	pgm; phosphoglucomutase [EC:5.4.2.2]	map00010 Glycolysis / Gluconeogenesis; map00030 Pentose phosphate pathway; map00052 Galactose metabolism; map00230 Purine metabolism; map00500 Starch and sucrose metabolism; map00520 Amino sugar and nucleotide sugar metabolism; map01100 Metabolic pathways; map01110 Biosynthesis of secondary metabolites	GO:0000271 polysaccharide biosynthetic process; GO:0005975 carbohydrate metabolic process; GO:0005976 polysaccharide metabolic process; GO:0005977 glycogen metabolic process; GO:0005978 glycogen biosynthetic process; GO:0005982 starch metabolic process; GO:0005996 monosaccharide metabolic process; GO:0006006 glucose metabolic process; GO:0006012 galactose metabolic process; GO:0006073 cellular gl…	GO:0005622 intracellular; GO:0005623 cell; GO:0005634 nucleus; GO:0005737 cytoplasm; GO:0005829 cytosol; GO:0005886 plasma membrane; GO:0009507 chloroplast; GO:0009526 plastid envelope; GO:0009532 plastid stroma; GO:0009536 plastid; GO:0009570 chloroplast stroma; GO:0010319 stromule; GO:0016020 membrane; GO:0031967 organelle envelope; GO:0031975 envelope; GO:0043226 organelle; GO:0043227 membrane…	GO:0003824 catalytic activity; GO:0004614 phosphoglucomutase activity; GO:0016853 isomerase activity; GO:0016866 intramolecular transferase activity; GO:0016868 intramolecular transferase activity, phosphotransferases;	PF02878; PF02879; PF02880	Phosphoglucomutase/phosphomannomutase, alpha/beta/alpha domain I; Phosphoglucomutase/phosphomannomutase, alpha/beta/alpha domain II; Phosphoglucomutase/phosphomannomutase, alpha/beta/alpha domain III	G	KOG0625	Phosphoglucomutase
RC4G0470400	146	S	1.568	0.0112488	Up	Putative spermidine synthase	--	0.872259	6.28034e-05	88.796	2	HS(0.128)S(0.872)VEQIDICEIDK	2.8373	1.217	1.094	1.347		0.797	0.758	cytoplasm	K00797	speE, SRM; spermidine synthase [EC:2.5.1.16]	map00270 Cysteine and methionine metabolism; map00330 Arginine and proline metabolism; map00480 Glutathione metabolism; map01100 Metabolic pathways	GO:0006576 cellular biogenic amine metabolic process; GO:0006595 polyamine metabolic process; GO:0006596 polyamine biosynthetic process; GO:0006807 nitrogen compound metabolic process; GO:0008152 metabolic process; GO:0009058 biosynthetic process; GO:0009308 amine metabolic process; GO:0009309 amine biosynthetic process; GO:0009987 cellular process; GO:0034641 cellular nitrogen compound metabolic…		GO:0003824 catalytic activity; GO:0004766 spermidine synthase activity; GO:0016740 transferase activity; GO:0016765 transferase activity, transferring alkyl or aryl (other than methyl) groups;	PF01564	Spermine/spermidine synthase	E	KOG1562	Spermidine synthase
RC4G0473000	95	S	2.066	6.82878e-05	Up	Putative START-like domain, Bet v I type allergen	--	1	3.33932e-18	202.24	2	LITYSEGS(1)PIVK	0.063672	1.461	1.353	1.283	0.636	0.671	0.676	chloroplast					GO:0016020 membrane;		PF00407	Pathogenesis-related protein Bet v I family
RC4G0493500	1062	S	0.134	0.0174127	Down	MAP3K epsilon protein kinase 1-like	--	0.999219	7.1608e-16	125.82	3	GAASTSGIASQT(0.001)AS(0.999)GVLSGSGVLNAR	0.71369		0.184	0.197	1.563	1.994	0.711	nucleus				GO:0000278 mitotic cell cycle; GO:0000281 mitotic cytokinesis; GO:0000910 cytokinesis; GO:0001558 regulation of cell growth; GO:0001932 regulation of protein phosphorylation; GO:0001934 positive regulation of protein phosphorylation; GO:0006464 cellular protein modification process; GO:0006468 protein phosphorylation; GO:0006793 phosphorus metabolic process; GO:0006796 phosphate-containing compou…	GO:0005622 intracellular; GO:0005623 cell; GO:0005634 nucleus; GO:0005730 nucleolus; GO:0005737 cytoplasm; GO:0005773 vacuole; GO:0005813 centrosome; GO:0005815 microtubule organizing center; GO:0005829 cytosol; GO:0005856 cytoskeleton; GO:0005886 plasma membrane; GO:0015630 microtubule cytoskeleton; GO:0016020 membrane; GO:0031974 membrane-enclosed lumen; GO:0031981 nuclear lumen; GO:0043226 org…	GO:0003824 catalytic activity; GO:0004672 protein kinase activity; GO:0004674 protein serine/threonine kinase activity; GO:0016301 kinase activity; GO:0016740 transferase activity; GO:0016772 transferase activity, transferring phosphorus-containing groups; GO:0016773 phosphotransferase activity, alcohol group as acceptor; GO:0140096 catalytic activity, acting on a protein;	PF00069	Protein kinase domain	T	KOG0198	MEKK and related serine/threonine protein kinases
RC4G0493500	441	S	3.739	0.000167232	Up	MAP3K epsilon protein kinase 1-like	--	1	0.000309737	98.865	3	GNS(1)IGFRPFGFGAR	-2.2255	1.476	1.397	1.62		0.402	0.399	nucleus				GO:0000278 mitotic cell cycle; GO:0000281 mitotic cytokinesis; GO:0000910 cytokinesis; GO:0001558 regulation of cell growth; GO:0001932 regulation of protein phosphorylation; GO:0001934 positive regulation of protein phosphorylation; GO:0006464 cellular protein modification process; GO:0006468 protein phosphorylation; GO:0006793 phosphorus metabolic process; GO:0006796 phosphate-containing compou…	GO:0005622 intracellular; GO:0005623 cell; GO:0005634 nucleus; GO:0005730 nucleolus; GO:0005737 cytoplasm; GO:0005773 vacuole; GO:0005813 centrosome; GO:0005815 microtubule organizing center; GO:0005829 cytosol; GO:0005856 cytoskeleton; GO:0005886 plasma membrane; GO:0015630 microtubule cytoskeleton; GO:0016020 membrane; GO:0031974 membrane-enclosed lumen; GO:0031981 nuclear lumen; GO:0043226 org…	GO:0003824 catalytic activity; GO:0004672 protein kinase activity; GO:0004674 protein serine/threonine kinase activity; GO:0016301 kinase activity; GO:0016740 transferase activity; GO:0016772 transferase activity, transferring phosphorus-containing groups; GO:0016773 phosphotransferase activity, alcohol group as acceptor; GO:0140096 catalytic activity, acting on a protein;	PF00069	Protein kinase domain	T	KOG0198	MEKK and related serine/threonine protein kinases
RC4G0493500	1077	S	0.648	0.000980523	Down	MAP3K epsilon protein kinase 1-like	--	0.999543	1.48974e-152	295.62	3	PGS(1)ATS(0.001)S(0.999)GLLSHMVSTLNADVAR	-2.7614	0.8	0.717	0.814	1.166	1.158	1.274	nucleus				GO:0000278 mitotic cell cycle; GO:0000281 mitotic cytokinesis; GO:0000910 cytokinesis; GO:0001558 regulation of cell growth; GO:0001932 regulation of protein phosphorylation; GO:0001934 positive regulation of protein phosphorylation; GO:0006464 cellular protein modification process; GO:0006468 protein phosphorylation; GO:0006793 phosphorus metabolic process; GO:0006796 phosphate-containing compou…	GO:0005622 intracellular; GO:0005623 cell; GO:0005634 nucleus; GO:0005730 nucleolus; GO:0005737 cytoplasm; GO:0005773 vacuole; GO:0005813 centrosome; GO:0005815 microtubule organizing center; GO:0005829 cytosol; GO:0005856 cytoskeleton; GO:0005886 plasma membrane; GO:0015630 microtubule cytoskeleton; GO:0016020 membrane; GO:0031974 membrane-enclosed lumen; GO:0031981 nuclear lumen; GO:0043226 org…	GO:0003824 catalytic activity; GO:0004672 protein kinase activity; GO:0004674 protein serine/threonine kinase activity; GO:0016301 kinase activity; GO:0016740 transferase activity; GO:0016772 transferase activity, transferring phosphorus-containing groups; GO:0016773 phosphotransferase activity, alcohol group as acceptor; GO:0140096 catalytic activity, acting on a protein;	PF00069	Protein kinase domain	T	KOG0198	MEKK and related serine/threonine protein kinases
RC4G0493500	1081	S	0.424	0.00117671	Down	MAP3K epsilon protein kinase 1-like	--	0.999213	2.14552e-138	295.62	3	PGS(1)ATS(0.001)S(0.999)GLLSHMVSTLNADVAR	-2.7614		0.51	0.557	1.234	1.167	1.374	nucleus				GO:0000278 mitotic cell cycle; GO:0000281 mitotic cytokinesis; GO:0000910 cytokinesis; GO:0001558 regulation of cell growth; GO:0001932 regulation of protein phosphorylation; GO:0001934 positive regulation of protein phosphorylation; GO:0006464 cellular protein modification process; GO:0006468 protein phosphorylation; GO:0006793 phosphorus metabolic process; GO:0006796 phosphate-containing compou…	GO:0005622 intracellular; GO:0005623 cell; GO:0005634 nucleus; GO:0005730 nucleolus; GO:0005737 cytoplasm; GO:0005773 vacuole; GO:0005813 centrosome; GO:0005815 microtubule organizing center; GO:0005829 cytosol; GO:0005856 cytoskeleton; GO:0005886 plasma membrane; GO:0015630 microtubule cytoskeleton; GO:0016020 membrane; GO:0031974 membrane-enclosed lumen; GO:0031981 nuclear lumen; GO:0043226 org…	GO:0003824 catalytic activity; GO:0004672 protein kinase activity; GO:0004674 protein serine/threonine kinase activity; GO:0016301 kinase activity; GO:0016740 transferase activity; GO:0016772 transferase activity, transferring phosphorus-containing groups; GO:0016773 phosphotransferase activity, alcohol group as acceptor; GO:0140096 catalytic activity, acting on a protein;	PF00069	Protein kinase domain	T	KOG0198	MEKK and related serine/threonine protein kinases
RC4G0500400	321	S	1.901	0.0399031	Up	Ribosomal RNA small subunit methyltransferase J	--	0.999948	6.42738e-56	265.34	2	EKFDVS(1)DSEDSS	1.9574	1.248		1.44		0.786	0.628	chloroplast									S	KOG0154	RNA-binding protein RBM5 and related proteins, contain G-patch and RRM domains
RC5G0003100	181	S	0.584	0.00063339	Down	Putative transferase	--	0.998128	0.00704851	74.269	2	YS(0.002)LS(0.998)IHR	-1.6069	0.807	0.677	0.776	1.248	1.307	1.315	cytoplasm	K00787	FDPS; farnesyl diphosphate synthase [EC:2.5.1.1 2.5.1.10]	map00900 Terpenoid backbone biosynthesis; map01100 Metabolic pathways; map01110 Biosynthesis of secondary metabolites	GO:0006629 lipid metabolic process; GO:0006644 phospholipid metabolic process; GO:0006720 isoprenoid metabolic process; GO:0006721 terpenoid metabolic process; GO:0006793 phosphorus metabolic process; GO:0006796 phosphate-containing compound metabolic process; GO:0008152 metabolic process; GO:0008299 isoprenoid biosynthetic process; GO:0008610 lipid biosynthetic process; GO:0008654 phospholipid b…	GO:0005622 intracellular; GO:0005623 cell; GO:0005737 cytoplasm; GO:0005739 mitochondrion; GO:0005829 cytosol; GO:0043226 organelle; GO:0043227 membrane-bounded organelle; GO:0043229 intracellular organelle; GO:0043231 intracellular membrane-bounded organelle;	GO:0003824 catalytic activity; GO:0004161 dimethylallyltranstransferase activity; GO:0004337 geranyltranstransferase activity; GO:0004659 prenyltransferase activity; GO:0016740 transferase activity; GO:0016765 transferase activity, transferring alkyl or aryl (other than methyl) groups;	PF00348	Polyprenyl synthetase	H	KOG0711	Polyprenyl synthetase
RC5G0012100	8	S	0.282	0.000566314	Down	Putative sodium/sulfate symporter	--	0.999781	9.8191e-24	169.52	2	MEDHNTIS(1)DDPK	-1.106	0.461	0.393	0.577	1.908	1.587	1.578	plasma membrane	K14445	SLC13A2_3_5; solute carrier family 13 (sodium-dependent dicarboxylate transporter), member 2/3/5		GO:0006810 transport; GO:0006811 ion transport; GO:0006820 anion transport; GO:0006835 dicarboxylic acid transport; GO:0006873 cellular ion homeostasis; GO:0006885 regulation of pH; GO:0009987 cellular process; GO:0015711 organic anion transport; GO:0015740 C4-dicarboxylate transport; GO:0015743 malate transport; GO:0015849 organic acid transport; GO:0019725 cellular homeostasis; GO:0030003 cellu…	GO:0005622 intracellular; GO:0005623 cell; GO:0005737 cytoplasm; GO:0005773 vacuole; GO:0016020 membrane; GO:0016021 integral component of membrane; GO:0031224 intrinsic component of membrane; GO:0043226 organelle; GO:0043227 membrane-bounded organelle; GO:0043229 intracellular organelle; GO:0043231 intracellular membrane-bounded organelle;	GO:0005215 transporter activity; GO:0005310 dicarboxylic acid transmembrane transporter activity; GO:0005342 organic acid transmembrane transporter activity; GO:0008509 anion transmembrane transporter activity; GO:0008514 organic anion transmembrane transporter activity; GO:0015075 ion transmembrane transporter activity; GO:0015140 malate transmembrane transporter activity; GO:0015318 inorganic m…			P	KOG1281	Na+/dicarboxylate, Na+/tricarboxylate and phosphate transporters
RC5G0014100	187	S	0.652	0.0011906	Down	Fumarylacetoacetase	--	0.999559	2.41509e-12	104.3	2	GQGPPS(1)GNSTPYFGPSLK	3.6404	0.823	0.808	0.768	1.299	1.265	1.114	cytoplasm	K01555	FAH, fahA; fumarylacetoacetase [EC:3.7.1.2]	map00350 Tyrosine metabolism; map01100 Metabolic pathways	GO:0006082 organic acid metabolic process; GO:0006520 cellular amino acid metabolic process; GO:0006570 tyrosine metabolic process; GO:0006572 tyrosine catabolic process; GO:0006725 cellular aromatic compound metabolic process; GO:0006807 nitrogen compound metabolic process; GO:0008152 metabolic process; GO:0008219 cell death; GO:0009056 catabolic process; GO:0009063 cellular amino acid catabolic…	GO:0005622 intracellular; GO:0005623 cell; GO:0005737 cytoplasm; GO:0005829 cytosol;	GO:0003824 catalytic activity; GO:0004334 fumarylacetoacetase activity; GO:0016787 hydrolase activity; GO:0016822 hydrolase activity, acting on acid carbon-carbon bonds; GO:0016823 hydrolase activity, acting on acid carbon-carbon bonds, in ketonic substances;	PF09298	Domain of unknown function (DUF1969)	G	KOG2843	Fumarylacetoacetase
RC5G0016500	98	S	2.044	0.0143805	Up	Ubiquinol oxidase	--	0.999242	2.2478e-20	149.57	2	ASSGEAS(0.999)ES(0.001)EPSSDFEK	-0.53763	1.557	1.642	1.147	0.854	0.542	0.73	chloroplast	K17893	AOX1, AOX2; ubiquinol oxidase [EC:1.10.3.11]		GO:0006629 lipid metabolic process; GO:0006720 isoprenoid metabolic process; GO:0006721 terpenoid metabolic process; GO:0006996 organelle organization; GO:0008152 metabolic process; GO:0008299 isoprenoid biosynthetic process; GO:0008610 lipid biosynthetic process; GO:0009058 biosynthetic process; GO:0009657 plastid organization; GO:0009987 cellular process; GO:0016043 cellular component organizat…	GO:0005622 intracellular; GO:0005623 cell; GO:0009579 thylakoid;	GO:0003824 catalytic activity; GO:0009916 alternative oxidase activity; GO:0016491 oxidoreductase activity; GO:0016679 oxidoreductase activity, acting on diphenols and related substances as donors; GO:0016682 oxidoreductase activity, acting on diphenols and related substances as donors, oxygen as acceptor;
RC5G0017200	68	S	0.319	0.00562927	Down	Putative plastid lipid-associated protein/fibrillin	--	1	0	517.48	3	AIDEDES(1)APETSEEPSGVAAGAVAVAEKPAEPEEISK	3.6669	0.426	0.3	0.622	1.254	1.449	1.518	chloroplast				GO:0001101 response to acid chemical; GO:0006950 response to stress; GO:0009266 response to temperature stimulus; GO:0009314 response to radiation; GO:0009409 response to cold; GO:0009414 response to water deprivation; GO:0009415 response to water; GO:0009416 response to light stimulus; GO:0009628 response to abiotic stimulus; GO:0009642 response to light intensity; GO:0009644 response to high li…	GO:0005622 intracellular; GO:0005623 cell; GO:0005634 nucleus; GO:0005737 cytoplasm; GO:0005739 mitochondrion; GO:0009507 chloroplast; GO:0009526 plastid envelope; GO:0009532 plastid stroma; GO:0009534 chloroplast thylakoid; GO:0009535 chloroplast thylakoid membrane; GO:0009536 plastid; GO:0009570 chloroplast stroma; GO:0009579 thylakoid; GO:0010287 plastoglobule; GO:0010319 stromule; GO:0016020 …
RC5G0043700	142	S	0.561	0.0139146	Down	Eukaryotic translation initiation factor-like protein	--	1	1.43505e-137	234.37	3	PVFASPGGLSGVQGWAAAPQS(1)PR	1.7297	0.844	0.879	0.577	1.456	1.246	1.4	nucleus
RC5G0053500	219	S	0.603	8.56427e-06	Down	Putative universal stress protein A	--	1	8.64472e-183	318.13	4	FDS(1)LHEEEPEFHDALDKDTDKVR	-2.5292	0.754	0.718	0.74	1.217	1.206	1.248	cytoplasm							PF00582	Universal stress protein family
RC5G0053500	30	S	1.94	0.0259561	Up	Putative universal stress protein A	--	0.989707	4.791e-210	371.72	2	QHSGSAIVVQPS(0.01)S(0.99)PR	-1.6031	1.619	1.511	0.925	0.746	0.719	0.625	cytoplasm							PF00582	Universal stress protein family
RC5G0062800	20	S	1.506	0.000113133	Up	Secretory carrier-associated membrane protein	--	0.996439	1.02983e-183	320.03	2	FDSNPFAEEEEVNPFS(0.996)NHGS(0.004)VAPAK	1.664	1.195	1.204	1.248	0.773	0.809	0.839	plasma membrane	K19995	SCAMP; secretory carrier-associated membrane protein		GO:0006810 transport; GO:0006897 endocytosis; GO:0006898 receptor-mediated endocytosis; GO:0016192 vesicle-mediated transport; GO:0051179 localization; GO:0051234 establishment of localization; GO:0098657 import into cell;	GO:0005622 intracellular; GO:0005623 cell; GO:0005737 cytoplasm; GO:0005768 endosome; GO:0005769 early endosome; GO:0005886 plasma membrane; GO:0012505 endomembrane system; GO:0016020 membrane; GO:0031410 cytoplasmic vesicle; GO:0031982 vesicle; GO:0043226 organelle; GO:0043227 membrane-bounded organelle; GO:0043229 intracellular organelle; GO:0071944 cell periphery; GO:0097708 intracellular vesi…				U	KOG3088	Secretory carrier membrane protein
RC5G0062800	31	S	2.375	0.000290759	Up	Secretory carrier-associated membrane protein	--	0.973176	4.05433e-23	102.92	3	FDSNPFAEEEEVNPFS(0.013)NHGS(0.013)VAPAKNS(0.973)R	1.58	1.603	1.494		0.623	0.648	0.685	plasma membrane	K19995	SCAMP; secretory carrier-associated membrane protein		GO:0006810 transport; GO:0006897 endocytosis; GO:0006898 receptor-mediated endocytosis; GO:0016192 vesicle-mediated transport; GO:0051179 localization; GO:0051234 establishment of localization; GO:0098657 import into cell;	GO:0005622 intracellular; GO:0005623 cell; GO:0005737 cytoplasm; GO:0005768 endosome; GO:0005769 early endosome; GO:0005886 plasma membrane; GO:0012505 endomembrane system; GO:0016020 membrane; GO:0031410 cytoplasmic vesicle; GO:0031982 vesicle; GO:0043226 organelle; GO:0043227 membrane-bounded organelle; GO:0043229 intracellular organelle; GO:0071944 cell periphery; GO:0097708 intracellular vesi…				U	KOG3088	Secretory carrier membrane protein
RC5G0062800	34	S	0.509	0.000825549	Down	Secretory carrier-associated membrane protein	--	1	0.000644778	129.28	2	LS(1)PLPPER	-2.1107	0.71	0.594	0.686	1.227	1.246	1.44	plasma membrane	K19995	SCAMP; secretory carrier-associated membrane protein		GO:0006810 transport; GO:0006897 endocytosis; GO:0006898 receptor-mediated endocytosis; GO:0016192 vesicle-mediated transport; GO:0051179 localization; GO:0051234 establishment of localization; GO:0098657 import into cell;	GO:0005622 intracellular; GO:0005623 cell; GO:0005737 cytoplasm; GO:0005768 endosome; GO:0005769 early endosome; GO:0005886 plasma membrane; GO:0012505 endomembrane system; GO:0016020 membrane; GO:0031410 cytoplasmic vesicle; GO:0031982 vesicle; GO:0043226 organelle; GO:0043227 membrane-bounded organelle; GO:0043229 intracellular organelle; GO:0071944 cell periphery; GO:0097708 intracellular vesi…				U	KOG3088	Secretory carrier membrane protein
RC5G0068900	197	S	0.393	0.000266213	Down	Putative transcription factor interactor and regulator LisH family	--	0.998218	1.70589e-20	173.15	3	T(0.002)AS(0.998)EVNAAILTSQSHEKDPK	1.0039	0.614	0.579	0.49	1.524	1.337	1.426	cytoplasm	K23338	GID8; glucose-induced degradation protein 8			GO:0005622 intracellular; GO:0005623 cell; GO:0005737 cytoplasm;		PF08513; PF10607	LisH; CTLH/CRA C-terminal to LisH motif domain	Z	KOG2659	LisH motif-containing protein
RC5G0073400	122	S	0.663	0.00140181	Down	Clathrin light chain	--	1	0.000369643	115.35	2	S(1)QNAILLEGK	-2.9127	0.831	0.763	0.822	1.157	1.163	1.326	nucleus				GO:0006810 transport; GO:0006897 endocytosis; GO:0006898 receptor-mediated endocytosis; GO:0016192 vesicle-mediated transport; GO:0051179 localization; GO:0051234 establishment of localization; GO:0072583 clathrin-dependent endocytosis; GO:0098657 import into cell;	GO:0005622 intracellular; GO:0005623 cell; GO:0005737 cytoplasm; GO:0005829 cytosol; GO:0005886 plasma membrane; GO:0012506 vesicle membrane; GO:0016020 membrane; GO:0030117 membrane coat; GO:0030118 clathrin coat; GO:0030120 vesicle coat; GO:0030125 clathrin vesicle coat; GO:0030135 coated vesicle; GO:0030136 clathrin-coated vesicle; GO:0030659 cytoplasmic vesicle membrane; GO:0030662 coated ves…	GO:0005198 structural molecule activity; GO:0005488 binding; GO:0005515 protein binding; GO:0030276 clathrin binding; GO:0032050 clathrin heavy chain binding;
RC5G0073900	219	S	0.59	0.00378873	Down	Putative nucleophile aminohydrolase	--	1	6.99668e-30	234.58	2	IDS(1)EGVMCGANFK	-2.2538	0.876	0.93	0.992	1.486		1.674	nucleus							PF12481	Aluminium induced protein
RC5G0076000	120	S	0.325	0.0016717	Down	Putative peptide-N(4)-(N-acetyl-beta-glucosaminyl)asparagine amidase	--	0.999963	1.62281e-07	92.399	3	VAGSVNPGEPAAPAS(1)LGMAAGATILETIK	3.0574	0.525		0.496		1.516	1.63	nucleus				GO:0006810 transport; GO:0006950 response to stress; GO:0006974 cellular response to DNA damage stimulus; GO:0008152 metabolic process; GO:0009266 response to temperature stimulus; GO:0009408 response to heat; GO:0009628 response to abiotic stimulus; GO:0009914 hormone transport; GO:0009926 auxin polar transport; GO:0009987 cellular process; GO:0010817 regulation of hormone levels; GO:0033554 cel…	GO:0005622 intracellular; GO:0005623 cell; GO:0005737 cytoplasm; GO:0005829 cytosol;		PF00085; PF00462	Thioredoxin; Glutaredoxin	O	KOG0911	Glutaredoxin-related protein
RC5G0086500	1007	S	0.219	1.96155e-05	Down	Putative guanylate-binding protein	--	0.999995	3.7881e-50	196.04	3	HAQTEDGGS(1)VFRGDEDSR	0.61637	0.364	0.387	0.372	1.559	1.654	1.921	cytoplasm				GO:0002376 immune system process; GO:0006950 response to stress; GO:0006952 defense response; GO:0006955 immune response; GO:0007154 cell communication; GO:0007165 signal transduction; GO:0007166 cell surface receptor signaling pathway; GO:0008104 protein localization; GO:0009987 cellular process; GO:0010033 response to organic substance; GO:0019221 cytokine-mediated signaling pathway; GO:0023052…	GO:0005622 intracellular; GO:0005623 cell; GO:0005634 nucleus; GO:0005654 nucleoplasm; GO:0005737 cytoplasm; GO:0005794 Golgi apparatus; GO:0005829 cytosol; GO:0005856 cytoskeleton; GO:0012505 endomembrane system; GO:0015629 actin cytoskeleton; GO:0031974 membrane-enclosed lumen; GO:0031981 nuclear lumen; GO:0043226 organelle; GO:0043227 membrane-bounded organelle; GO:0043228 non-membrane-bounded…	GO:0000166 nucleotide binding; GO:0001882 nucleoside binding; GO:0001883 purine nucleoside binding; GO:0005488 binding; GO:0005515 protein binding; GO:0005525 GTP binding; GO:0017076 purine nucleotide binding; GO:0019001 guanyl nucleotide binding; GO:0032549 ribonucleoside binding; GO:0032550 purine ribonucleoside binding; GO:0032553 ribonucleotide binding; GO:0032555 purine ribonucleotide bindin…	PF02263; PF02841	Guanylate-binding protein, N-terminal domain; Guanylate-binding protein, C-terminal domain	S	KOG2037	Guanylate-binding protein
RC5G0093400	273	S	1.938	0.0461847	Up	Putative NAD(+) diphosphatase	--	0.98844	2.76283e-25	144.69	3	LQKPVNPGLS(0.988)PT(0.008)S(0.003)TTGLIK	1.1636	1.164	1.312	1.128	0.785	0.455		chloroplast	K17879	NUDT7; peroxisomal coenzyme A diphosphatase NUDT7 [EC:3.6.1.-]	map04146 Peroxisome				PF00293	NUDIX domain	L	KOG3069	Peroxisomal NUDIX hydrolase
RC5G0099800	95	S	0.659	0.0246549	Down	Putative 14-3-3 protein	--	0.992688	1.47534e-10	139.5	2	VETELS(0.006)S(0.993)ICS(0.001)DIMR	-1.528		0.829	0.725	1.182	1.176		nucleus,plasma membrane	K06630	YWHAE; 14-3-3 protein epsilon					PF00244	14-3-3 protein	O	KOG0841	Multifunctional chaperone (14-3-3 family)
RC5G0126800	56	S	2.035	0.0112718	Up	Putative urease accessory protein UreG	--	1	2.00499e-199	322.84	4	VYHSHDGLAPHSHEPIYS(1)PGYFSR	-0.017553	1.431	1.38	1.167	0.761	0.722	0.472	cytoplasm	K03189	ureG; urease accessory protein		GO:0006807 nitrogen compound metabolic process; GO:0008152 metabolic process; GO:0043085 positive regulation of catalytic activity; GO:0044093 positive regulation of molecular function; GO:0050790 regulation of catalytic activity; GO:0065007 biological regulation; GO:0065009 regulation of molecular function;			PF02492	CobW/HypB/UreG, nucleotide-binding domain
RC5G0136700	764	S	0.65	0.00283773	Down	Putative Zinc finger, C3HC	--	0.999706	0.000254123	97.268	2	EDPQGDS(1)QEMLSR	1.6797	0.738	0.765		1.221	1.168	1.082	nucleus				GO:0009966 regulation of signal transduction; GO:0009968 negative regulation of signal transduction; GO:0010646 regulation of cell communication; GO:0010648 negative regulation of cell communication; GO:0010941 regulation of cell death; GO:0023051 regulation of signaling; GO:0023057 negative regulation of signaling; GO:0042981 regulation of apoptotic process; GO:0043066 negative regulation of apo…	GO:0005622 intracellular; GO:0005623 cell; GO:0005634 nucleus; GO:0005635 nuclear envelope; GO:0012505 endomembrane system; GO:0016020 membrane; GO:0031090 organelle membrane; GO:0031965 nuclear membrane; GO:0031967 organelle envelope; GO:0031975 envelope; GO:0043226 organelle; GO:0043227 membrane-bounded organelle; GO:0043229 intracellular organelle; GO:0043231 intracellular membrane-bounded org…	GO:0005488 binding; GO:0005515 protein binding; GO:0019899 enzyme binding; GO:0019900 kinase binding; GO:0019901 protein kinase binding;	PF07967	C3HC zinc finger-like	S	KOG4765	Uncharacterized conserved protein
RC5G0136700	371	S	0.666	0.00643023	Down	Putative Zinc finger, C3HC	--	1	2.20844e-09	142.32	2	FS(1)PNNIDIPDTSK	-0.82522	0.804	0.709	0.914	1.146	1.246	1.251	nucleus				GO:0009966 regulation of signal transduction; GO:0009968 negative regulation of signal transduction; GO:0010646 regulation of cell communication; GO:0010648 negative regulation of cell communication; GO:0010941 regulation of cell death; GO:0023051 regulation of signaling; GO:0023057 negative regulation of signaling; GO:0042981 regulation of apoptotic process; GO:0043066 negative regulation of apo…	GO:0005622 intracellular; GO:0005623 cell; GO:0005634 nucleus; GO:0005635 nuclear envelope; GO:0012505 endomembrane system; GO:0016020 membrane; GO:0031090 organelle membrane; GO:0031965 nuclear membrane; GO:0031967 organelle envelope; GO:0031975 envelope; GO:0043226 organelle; GO:0043227 membrane-bounded organelle; GO:0043229 intracellular organelle; GO:0043231 intracellular membrane-bounded org…	GO:0005488 binding; GO:0005515 protein binding; GO:0019899 enzyme binding; GO:0019900 kinase binding; GO:0019901 protein kinase binding;	PF07967	C3HC zinc finger-like	S	KOG4765	Uncharacterized conserved protein
RC5G0136700	290	S	0.612	0.000167756	Down	Putative Zinc finger, C3HC	--	0.998926	1.72262e-35	202.82	3	WLLNIQDY(0.001)EEHS(0.999)AQS(1)AR	-0.34104	0.794	0.723	0.784	1.244	1.303	1.213	nucleus				GO:0009966 regulation of signal transduction; GO:0009968 negative regulation of signal transduction; GO:0010646 regulation of cell communication; GO:0010648 negative regulation of cell communication; GO:0010941 regulation of cell death; GO:0023051 regulation of signaling; GO:0023057 negative regulation of signaling; GO:0042981 regulation of apoptotic process; GO:0043066 negative regulation of apo…	GO:0005622 intracellular; GO:0005623 cell; GO:0005634 nucleus; GO:0005635 nuclear envelope; GO:0012505 endomembrane system; GO:0016020 membrane; GO:0031090 organelle membrane; GO:0031965 nuclear membrane; GO:0031967 organelle envelope; GO:0031975 envelope; GO:0043226 organelle; GO:0043227 membrane-bounded organelle; GO:0043229 intracellular organelle; GO:0043231 intracellular membrane-bounded org…	GO:0005488 binding; GO:0005515 protein binding; GO:0019899 enzyme binding; GO:0019900 kinase binding; GO:0019901 protein kinase binding;	PF07967	C3HC zinc finger-like	S	KOG4765	Uncharacterized conserved protein
RC5G0139300	758	S	1.795	0.00228796	Up	Putative calcium-dependent channel, 7TM region phosphate	--	0.989422	1.9182e-35	193.26	2	VLDDDQFEDAKS(1)NVS(0.985)RT(0.015)T(0.011)S(0.989)FA	0.51844	1.278	1.53	1.222	0.816	0.739	0.69	plasma membrane	K21989	TMEM63; calcium permeable stress-gated cation channel			GO:0005622 intracellular; GO:0005623 cell; GO:0005737 cytoplasm; GO:0005773 vacuole; GO:0005774 vacuolar membrane; GO:0005886 plasma membrane; GO:0005911 cell-cell junction; GO:0009506 plasmodesma; GO:0009507 chloroplast; GO:0009526 plastid envelope; GO:0009536 plastid; GO:0009941 chloroplast envelope; GO:0016020 membrane; GO:0030054 cell junction; GO:0031090 organelle membrane; GO:0031967 organe…				S	KOG1134	Uncharacterized conserved protein
RC5G0147900	507	S	0.614	0.0197029	Down	Putative SIT4 phosphatase-associated protein family	--	1	2.30579e-303	290.52	2	NRDS(1)DDDDYQDR	-2.4911	0.569	0.817	0.835	1.132	1.319	1.166	plasma membrane	K15501	PPP6R3, SAPS3; serine/threonine-protein phosphatase 6 regulatory subunit 3							D	KOG2073	SAP family cell cycle dependent phosphatase-associated protein
RC5G0152000	761	S	0.608	0.0389658	Down	probable LRR receptor-like serine/threonine-protein kinase At4g20940 isoform X1	--	1	0.00416319	141.29	2	LDVRS(1)PDR	-0.46371	0.912	0.735	0.73	1.62	1.3	0.991	plasma membrane							PF07714	Protein tyrosine kinase
RC5G0152000	740	S	0.468	0.016924	Down	probable LRR receptor-like serine/threonine-protein kinase At4g20940 isoform X1	--	0.988978	1.8743e-16	117.73	2	NS(0.009)HFS(0.989)WS(0.989)PES(0.011)GDS(0.001)YTAENLAR	1.0681		0.603	0.628	1.62	1.25	1.078	plasma membrane							PF07714	Protein tyrosine kinase
RC5G0152000	742	S	0.604	0.0254242	Down	probable LRR receptor-like serine/threonine-protein kinase At4g20940 isoform X1	--	0.999754	6.26825e-123	318.77	3	NSHFSWS(1)PESGDSYTAENLAR	-1.6898	0.82	0.786	0.75	1.597	1.31	0.994	plasma membrane							PF07714	Protein tyrosine kinase
RC5G0187100	166	S	1.544	0.00202185	Up	Mitogen-activated protein kinase kinase kinase	--	0.999897	0.00404207	123.5	2	ASS(1)PLENK	-1.3901	1.116	1.278	1.255	0.742	0.856	0.765	nucleus							PF00564; PF07714	PB1 domain; Protein tyrosine kinase	T	KOG0192	Tyrosine kinase specific for activated (GTP-bound) p21cdc42Hs
RC5G0187100	786	S	1.591	0.000965986	Up	Mitogen-activated protein kinase kinase kinase	--	0.999243	5.89646e-25	207	2	LKDNYGDRS(0.999)IS(0.001)DK	-1.6273	1.212	1.129	1.349	0.764	0.764	0.792	nucleus							PF00564; PF07714	PB1 domain; Protein tyrosine kinase	T	KOG0192	Tyrosine kinase specific for activated (GTP-bound) p21cdc42Hs
RC5G0187100	639	S	0.166	0.014293	Down	Mitogen-activated protein kinase kinase kinase	--	0.980384	1.31394e-14	137.86	3	FHTTTSGLSIPGY(0.002)AGS(0.98)EADS(0.018)R	3.7022	0.227	0.321	0.314	0.727	1.752	2.716	nucleus							PF00564; PF07714	PB1 domain; Protein tyrosine kinase	T	KOG0192	Tyrosine kinase specific for activated (GTP-bound) p21cdc42Hs
RC5G0187100	552	S	0.574	0.000651487	Down	Mitogen-activated protein kinase kinase kinase	--	1	0.00547786	131.54	2	VRS(1)LENEK	-3.3928	0.656	0.784	0.748	1.223	1.268	1.323	nucleus							PF00564; PF07714	PB1 domain; Protein tyrosine kinase	T	KOG0192	Tyrosine kinase specific for activated (GTP-bound) p21cdc42Hs
RC5G0187100	698	S	2.389	2.3339e-05	Up	Mitogen-activated protein kinase kinase kinase	--	0.999952	1.73239e-16	162.52	3	SGDS(1)FGSPFMVAQARPDHK	-3.2099	1.332	1.29	1.313		0.538	0.56	nucleus							PF00564; PF07714	PB1 domain; Protein tyrosine kinase	T	KOG0192	Tyrosine kinase specific for activated (GTP-bound) p21cdc42Hs
RC5G0187100	1004	S	0.628	0.00174741	Down	Mitogen-activated protein kinase kinase kinase	--	0.999995	7.06332e-39	136.27	2	SDYNPS(1)LPEGIESEQVDGVNHR	-5.7291	0.77	0.715	0.83	1.144	1.208	1.336	nucleus							PF00564; PF07714	PB1 domain; Protein tyrosine kinase	T	KOG0192	Tyrosine kinase specific for activated (GTP-bound) p21cdc42Hs
RC5G0201300	21	S	2.123	0.00702797	Up	Putative DREPP family protein	--	1	0.00125707	174.23	2	VFENKGS(1)IKK	-5.241	1.081	1.616	1.646	0.661	0.745	0.64	cytoplasm				GO:0000226 microtubule cytoskeleton organization; GO:0001101 response to acid chemical; GO:0001558 regulation of cell growth; GO:0002237 response to molecule of bacterial origin; GO:0006464 cellular protein modification process; GO:0006497 protein lipidation; GO:0006498 N-terminal protein lipidation; GO:0006499 N-terminal protein myristoylation; GO:0006807 nitrogen compound metabolic process; GO:…	GO:0005622 intracellular; GO:0005623 cell; GO:0005737 cytoplasm; GO:0005773 vacuole; GO:0005856 cytoskeleton; GO:0005874 microtubule; GO:0005881 cytoplasmic microtubule; GO:0005886 plasma membrane; GO:0005911 cell-cell junction; GO:0009506 plasmodesma; GO:0009507 chloroplast; GO:0009536 plastid; GO:0015630 microtubule cytoskeleton; GO:0016020 membrane; GO:0030054 cell junction; GO:0031224 intrins…	GO:0005488 binding; GO:0005507 copper ion binding; GO:0005509 calcium ion binding; GO:0005515 protein binding; GO:0005516 calmodulin binding; GO:0005543 phospholipid binding; GO:0005546 phosphatidylinositol-4,5-bisphosphate binding; GO:0005547 phosphatidylinositol-3,4,5-trisphosphate binding; GO:0008017 microtubule binding; GO:0008092 cytoskeletal protein binding; GO:0008289 lipid binding; GO:001…
RC5G0209300	25	S	0.5	0.020172	Down	Putative programmed cell death protein	--	1	4.24653e-15	162.14	2	ITSLDDES(1)DEEELQQK	2.8959	0.905	0.722	0.598	1.438	1.531		nucleus	K14801	TSR4; pre-rRNA-processing protein TSR4					PF04194	Programmed cell death protein 2, C-terminal putative domain	S	KOG2061	Uncharacterized MYND Zn-finger protein
RC5G0210700	743	S	1.559	8.32048e-05	Up	PB1 domain-containing protein/Pkinase_Tyr domain-containing protein	--	0.999968	0.000640711	99.909	2	AILSEGS(1)PDVGLLQK	-2.5589	1.214	1.286	1.188	0.77	0.807	0.788	nucleus				GO:0001666 response to hypoxia; GO:0006082 organic acid metabolic process; GO:0006464 cellular protein modification process; GO:0006468 protein phosphorylation; GO:0006629 lipid metabolic process; GO:0006720 isoprenoid metabolic process; GO:0006721 terpenoid metabolic process; GO:0006793 phosphorus metabolic process; GO:0006796 phosphate-containing compound metabolic process; GO:0006807 nitrogen …	GO:0005622 intracellular; GO:0005623 cell; GO:0005737 cytoplasm; GO:0005783 endoplasmic reticulum; GO:0005789 endoplasmic reticulum membrane; GO:0012505 endomembrane system; GO:0016020 membrane; GO:0031984 organelle subcompartment; GO:0042175 nuclear outer membrane-endoplasmic reticulum membrane network; GO:0043226 organelle; GO:0043227 membrane-bounded organelle; GO:0043229 intracellular organel…	GO:0003824 catalytic activity; GO:0004672 protein kinase activity; GO:0004674 protein serine/threonine kinase activity; GO:0004712 protein serine/threonine/tyrosine kinase activity; GO:0016301 kinase activity; GO:0016740 transferase activity; GO:0016772 transferase activity, transferring phosphorus-containing groups; GO:0016773 phosphotransferase activity, alcohol group as acceptor; GO:0140096 ca…	PF00564; PF07714	PB1 domain; Protein tyrosine kinase	T	KOG0192	Tyrosine kinase specific for activated (GTP-bound) p21cdc42Hs
RC5G0210700	570	S	0.609	0.00089037	Down	PB1 domain-containing protein/Pkinase_Tyr domain-containing protein	--	1	3.89517e-09	110.06	2	S(1)DIIHQDPITGVK	-0.21181	0.774	0.688	0.782	1.139	1.255	1.291	nucleus				GO:0001666 response to hypoxia; GO:0006082 organic acid metabolic process; GO:0006464 cellular protein modification process; GO:0006468 protein phosphorylation; GO:0006629 lipid metabolic process; GO:0006720 isoprenoid metabolic process; GO:0006721 terpenoid metabolic process; GO:0006793 phosphorus metabolic process; GO:0006796 phosphate-containing compound metabolic process; GO:0006807 nitrogen …	GO:0005622 intracellular; GO:0005623 cell; GO:0005737 cytoplasm; GO:0005783 endoplasmic reticulum; GO:0005789 endoplasmic reticulum membrane; GO:0012505 endomembrane system; GO:0016020 membrane; GO:0031984 organelle subcompartment; GO:0042175 nuclear outer membrane-endoplasmic reticulum membrane network; GO:0043226 organelle; GO:0043227 membrane-bounded organelle; GO:0043229 intracellular organel…	GO:0003824 catalytic activity; GO:0004672 protein kinase activity; GO:0004674 protein serine/threonine kinase activity; GO:0004712 protein serine/threonine/tyrosine kinase activity; GO:0016301 kinase activity; GO:0016740 transferase activity; GO:0016772 transferase activity, transferring phosphorus-containing groups; GO:0016773 phosphotransferase activity, alcohol group as acceptor; GO:0140096 ca…	PF00564; PF07714	PB1 domain; Protein tyrosine kinase	T	KOG0192	Tyrosine kinase specific for activated (GTP-bound) p21cdc42Hs
RC5G0210700	648	S	0.635	0.0271951	Down	PB1 domain-containing protein/Pkinase_Tyr domain-containing protein	--	0.999993	2.49808e-14	144.38	3	SDQETSCLKGS(1)HK	1.4231	0.663	0.805		1.228	1.23	1.007	nucleus				GO:0001666 response to hypoxia; GO:0006082 organic acid metabolic process; GO:0006464 cellular protein modification process; GO:0006468 protein phosphorylation; GO:0006629 lipid metabolic process; GO:0006720 isoprenoid metabolic process; GO:0006721 terpenoid metabolic process; GO:0006793 phosphorus metabolic process; GO:0006796 phosphate-containing compound metabolic process; GO:0006807 nitrogen …	GO:0005622 intracellular; GO:0005623 cell; GO:0005737 cytoplasm; GO:0005783 endoplasmic reticulum; GO:0005789 endoplasmic reticulum membrane; GO:0012505 endomembrane system; GO:0016020 membrane; GO:0031984 organelle subcompartment; GO:0042175 nuclear outer membrane-endoplasmic reticulum membrane network; GO:0043226 organelle; GO:0043227 membrane-bounded organelle; GO:0043229 intracellular organel…	GO:0003824 catalytic activity; GO:0004672 protein kinase activity; GO:0004674 protein serine/threonine kinase activity; GO:0004712 protein serine/threonine/tyrosine kinase activity; GO:0016301 kinase activity; GO:0016740 transferase activity; GO:0016772 transferase activity, transferring phosphorus-containing groups; GO:0016773 phosphotransferase activity, alcohol group as acceptor; GO:0140096 ca…	PF00564; PF07714	PB1 domain; Protein tyrosine kinase	T	KOG0192	Tyrosine kinase specific for activated (GTP-bound) p21cdc42Hs
RC5G0212000	96	S	0.159	0.0028089	Down	Dedicator of cytokinesis	--	0.931715	3.89526e-06	132.83	2	TKADDT(0.098)T(0.902)DDDLPS(0.932)T(0.053)S(0.015)GR	-2.344		0.304	0.186	1.342	1.576	1.713	chloroplast	K21852	DOCK6_7_8; dedicator of cytokinesis protein 6/7/8		GO:0006810 transport; GO:0008064 regulation of actin polymerization or depolymerization; GO:0008360 regulation of cell shape; GO:0009605 response to external stimulus; GO:0009606 tropism; GO:0009628 response to abiotic stimulus; GO:0009629 response to gravity; GO:0009630 gravitropism; GO:0009958 positive gravitropism; GO:0009966 regulation of signal transduction; GO:0009987 cellular process; GO:0…	GO:0005622 intracellular; GO:0005623 cell; GO:0005634 nucleus; GO:0005737 cytoplasm; GO:0005783 endoplasmic reticulum; GO:0005829 cytosol; GO:0005886 plasma membrane; GO:0012505 endomembrane system; GO:0016020 membrane; GO:0019898 extrinsic component of membrane; GO:0043226 organelle; GO:0043227 membrane-bounded organelle; GO:0043229 intracellular organelle; GO:0043231 intracellular membrane-boun…	GO:0005085 guanyl-nucleotide exchange factor activity; GO:0005088 Ras guanyl-nucleotide exchange factor activity; GO:0005089 Rho guanyl-nucleotide exchange factor activity; GO:0005488 binding; GO:0005515 protein binding; GO:0017016 Ras GTPase binding; GO:0017048 Rho GTPase binding; GO:0019899 enzyme binding; GO:0031267 small GTPase binding; GO:0051020 GTPase binding; GO:0098772 molecular function…			T	KOG1997	PH domain-containing protein
RC5G0212000	1111	S	0.658	0.00408012	Down	Dedicator of cytokinesis	--	0.891333	0.000285601	128.57	2	EALAQAQS(0.891)S(0.109)R	-0.94004	0.804	0.875	0.731	1.239	1.112	1.309	chloroplast	K21852	DOCK6_7_8; dedicator of cytokinesis protein 6/7/8		GO:0006810 transport; GO:0008064 regulation of actin polymerization or depolymerization; GO:0008360 regulation of cell shape; GO:0009605 response to external stimulus; GO:0009606 tropism; GO:0009628 response to abiotic stimulus; GO:0009629 response to gravity; GO:0009630 gravitropism; GO:0009958 positive gravitropism; GO:0009966 regulation of signal transduction; GO:0009987 cellular process; GO:0…	GO:0005622 intracellular; GO:0005623 cell; GO:0005634 nucleus; GO:0005737 cytoplasm; GO:0005783 endoplasmic reticulum; GO:0005829 cytosol; GO:0005886 plasma membrane; GO:0012505 endomembrane system; GO:0016020 membrane; GO:0019898 extrinsic component of membrane; GO:0043226 organelle; GO:0043227 membrane-bounded organelle; GO:0043229 intracellular organelle; GO:0043231 intracellular membrane-boun…	GO:0005085 guanyl-nucleotide exchange factor activity; GO:0005088 Ras guanyl-nucleotide exchange factor activity; GO:0005089 Rho guanyl-nucleotide exchange factor activity; GO:0005488 binding; GO:0005515 protein binding; GO:0017016 Ras GTPase binding; GO:0017048 Rho GTPase binding; GO:0019899 enzyme binding; GO:0031267 small GTPase binding; GO:0051020 GTPase binding; GO:0098772 molecular function…			T	KOG1997	PH domain-containing protein
RC5G0230100	837	S	1.543	0.0203442	Up	Translation elongation factor 2	--	1	1.51735e-29	190.06	2	EQMTPLS(1)DFEDKL	-0.29386	0.985	1.378	1.282	0.731	0.764	0.868	cytoplasm	K03234	EEF2; elongation factor 2					PF00009; PF03144; PF03764; PF00679	Elongation factor Tu GTP binding domain; Elongation factor Tu domain 2; Elongation factor G, domain IV; Elongation factor G C-terminus	J	KOG0469	Elongation factor 2
RC5G0234200	197	S	0.589	0.0299141	Down	Topoisomerase II-associated protein	--	0.976254	6.26376e-06	140.57	2	SSFT(0.024)S(0.976)YPPPGGR	-0.29804	0.948	0.863	0.672	1.333	1.477		nucleus	K12617	PATL1, PAT1; DNA topoisomerase 2-associated protein PAT1	map03018 RNA degradation	GO:0000288 nuclear-transcribed mRNA catabolic process, deadenylation-dependent decay; GO:0000290 deadenylation-dependent decapping of nuclear-transcribed mRNA; GO:0000956 nuclear-transcribed mRNA catabolic process; GO:0002376 immune system process; GO:0006139 nucleobase-containing compound metabolic process; GO:0006401 RNA catabolic process; GO:0006402 mRNA catabolic process; GO:0006725 cellular …	GO:0000932 P-body; GO:0005622 intracellular; GO:0005623 cell; GO:0005737 cytoplasm; GO:0032991 protein-containing complex; GO:0035770 ribonucleoprotein granule; GO:0036464 cytoplasmic ribonucleoprotein granule; GO:0043226 organelle; GO:0043228 non-membrane-bounded organelle; GO:0043229 intracellular organelle; GO:0043232 intracellular non-membrane-bounded organelle; GO:1990904 ribonucleoprotein c…	GO:0003676 nucleic acid binding; GO:0003723 RNA binding; GO:0003729 mRNA binding; GO:0005488 binding; GO:0097159 organic cyclic compound binding; GO:1901363 heterocyclic compound binding;
RC5G0245800	60	S	1.671	0.000653425	Up	Putative ataxin-2, nucleotide-binding alpha-beta plait domain-containing protein	--	0.91905	8.60177e-20	96.738	3	EFFPS(0.014)S(0.007)Y(0.056)S(0.919)PLQNHNFDNS(0.005)FAVNNNK	2.2869	1.153	1.241	1.143		0.699	0.712	nucleus							PF00076	RNA recognition motif. (a.k.a. RRM, RBD, or RNP domain)	A	KOG0118	FOG: RRM domain
RC5G0249900	289	S	4.161	5.90334e-05	Up	Putative C2 domain-containing protein	--	1	1.07564e-17	167.66	3	KEDNSCSFTESVQS(1)PVT(1)PR	0.57259	1.744	1.486	1.584	0.42	0.338	0.399	nucleus					GO:0005622 intracellular; GO:0005623 cell; GO:0005737 cytoplasm; GO:0005773 vacuole; GO:0005783 endoplasmic reticulum; GO:0005886 plasma membrane; GO:0012505 endomembrane system; GO:0016020 membrane; GO:0043226 organelle; GO:0043227 membrane-bounded organelle; GO:0043229 intracellular organelle; GO:0043231 intracellular membrane-bounded organelle; GO:0071944 cell periphery;		PF00168	C2 domain	M	KOG1012	Ca2+-dependent lipid-binding protein CLB1/vesicle protein vp115/Granuphilin A, contains C2 domain
RC5G0249900	170	S	0.635	0.00922556	Down	Putative C2 domain-containing protein	--	0.999505	1.58469e-08	153.52	2	RNS(1)FSSETANK	-1.834		0.78	0.711	1.116	1.108	1.299	nucleus					GO:0005622 intracellular; GO:0005623 cell; GO:0005737 cytoplasm; GO:0005773 vacuole; GO:0005783 endoplasmic reticulum; GO:0005886 plasma membrane; GO:0012505 endomembrane system; GO:0016020 membrane; GO:0043226 organelle; GO:0043227 membrane-bounded organelle; GO:0043229 intracellular organelle; GO:0043231 intracellular membrane-bounded organelle; GO:0071944 cell periphery;		PF00168	C2 domain	M	KOG1012	Ca2+-dependent lipid-binding protein CLB1/vesicle protein vp115/Granuphilin A, contains C2 domain
RC5G0287300	470	S	1.582	0.010709	Up	Germinal center kinase 1 isoform X1	--	1	1.24814e-24	193.32	2	GQLDDSDS(1)PRT(1)PR	-4.0545	1.325	1.224	1.14	0.907	0.769	0.656	nucleus	K08838	STK24_25_MST4; serine/threonine-protein kinase 24/25/MST4 [EC:2.7.11.1]					PF00069	Protein kinase domain	T	KOG0201	Serine/threonine protein kinase
RC5G0287300	652	S	0.35	0.00869092	Down	Germinal center kinase 1 isoform X1	--	0.977937	0.000110874	107.43	2	T(0.01)T(0.01)S(0.978)GET(0.002)QHTNTEADSK	-9.7253	0.369		0.576	1.244	1.369	1.436	nucleus	K08838	STK24_25_MST4; serine/threonine-protein kinase 24/25/MST4 [EC:2.7.11.1]					PF00069	Protein kinase domain	T	KOG0201	Serine/threonine protein kinase
RC5G0287900	205	S	2.2	5.53599e-05	Up	probable protein phosphatase 2C 39	--	1	0.00488449	171.09	2	AFGDKS(1)LKK	-1.623	1.333	1.477	1.334	0.601	0.623	0.66	cytoplasm	K17506	PPM1L, PP2CE; protein phosphatase 1L [EC:3.1.3.16]							T	KOG0698	Serine/threonine protein phosphatase
RC5G0290000	109	S	0.614	0.00490101	Down	Putative Rab-GTPase-TBC domain-containing protein	--	0.999997	6.93934e-11	196.42	2	SSAS(1)NVENTSK	-2.826	0.643	0.804	0.806	1.211	1.134	1.323	nucleus	K20360	TBC1D22, GYP1; TBC1 domain family member 2		GO:0006810 transport; GO:0006886 intracellular protein transport; GO:0008104 protein localization; GO:0015031 protein transport; GO:0015833 peptide transport; GO:0016192 vesicle-mediated transport; GO:0031338 regulation of vesicle fusion; GO:0032879 regulation of localization; GO:0033036 macromolecule localization; GO:0033043 regulation of organelle organization; GO:0034613 cellular protein local…	GO:0005622 intracellular; GO:0005623 cell; GO:0005737 cytoplasm; GO:0005794 Golgi apparatus; GO:0012505 endomembrane system; GO:0043226 organelle; GO:0043227 membrane-bounded organelle; GO:0043229 intracellular organelle; GO:0043231 intracellular membrane-bounded organelle;	GO:0005096 GTPase activator activity; GO:0005488 binding; GO:0005515 protein binding; GO:0008047 enzyme activator activity; GO:0017016 Ras GTPase binding; GO:0017137 Rab GTPase binding; GO:0019899 enzyme binding; GO:0030234 enzyme regulator activity; GO:0030695 GTPase regulator activity; GO:0031267 small GTPase binding; GO:0051020 GTPase binding; GO:0060589 nucleoside-triphosphatase regulator act…			U	KOG1092	Ypt/Rab-specific GTPase-activating protein GYP1
RC5G0290400	253	S	1.527	0.030099	Up	Probable bifunctional methylthioribulose-1-phosphate dehydratase/enolase-phosphatase E1	--	1	3.80847e-63	188.68	2	LNQLGLDWSTPLHGPIHLGS(1)R	1.7179	1.012	1.308	1.223		0.73	0.817	chloroplast	K16054	DEP1; methylthioribulose 1-phosphate dehydratase / enolase-phosphatase E1 [EC:4.2.1.109 3.1.3.77]	map00270 Cysteine and methionine metabolism; map01100 Metabolic pathways		GO:0005622 intracellular; GO:0005623 cell; GO:0005737 cytoplasm; GO:0005829 cytosol; GO:0009507 chloroplast; GO:0009532 plastid stroma; GO:0009536 plastid; GO:0009570 chloroplast stroma; GO:0043226 organelle; GO:0043227 membrane-bounded organelle; GO:0043229 intracellular organelle; GO:0043231 intracellular membrane-bounded organelle;		PF00596	Class II Aldolase and Adducin N-terminal domain	E	KOG2631	Class II aldolase/adducin N-terminal domain protein
RC5G0294500	46	S	1.539	0.000913733	Up	Putative proton pump-interactor	--	1	9.02849e-14	95.269	2	FGS(1)HGDEMAK	-0.038983	1.245	1.27	1.104	0.817	0.761	0.773	cytoplasm				GO:0010155 regulation of proton transport; GO:0032879 regulation of localization; GO:0034762 regulation of transmembrane transport; GO:0034765 regulation of ion transmembrane transport; GO:0043269 regulation of ion transport; GO:0050789 regulation of biological process; GO:0051049 regulation of transport; GO:0065007 biological regulation; GO:1904062 regulation of cation transmembrane transport;	GO:0005622 intracellular; GO:0005623 cell; GO:0005737 cytoplasm; GO:0005783 endoplasmic reticulum; GO:0005789 endoplasmic reticulum membrane; GO:0005886 plasma membrane; GO:0005911 cell-cell junction; GO:0009506 plasmodesma; GO:0012505 endomembrane system; GO:0016020 membrane; GO:0030054 cell junction; GO:0031984 organelle subcompartment; GO:0042175 nuclear outer membrane-endoplasmic reticulum me…	GO:0003676 nucleic acid binding; GO:0003723 RNA binding; GO:0003729 mRNA binding; GO:0005488 binding; GO:0097159 organic cyclic compound binding; GO:1901363 heterocyclic compound binding;
RC5G0303500	18	S	4.092	3.55728e-06	Up	Putative nucleophile aminohydrolase	--	0.999913	3.11822e-109	300.3	2	AFANPPEELNS(1)PASHHGSK	-1.1589	1.641	1.751	1.788	0.412	0.407	0.447	nucleus							PF12481	Aluminium induced protein
RC5G0303500	219	S	1.505	0.0155611	Up	Putative nucleophile aminohydrolase	--	1	3.20347e-71	270.73	2	IDS(1)EGAMCGANFNVDK	1.9998	1.344	1.305	1.047	0.92	0.746	0.789	nucleus							PF12481	Aluminium induced protein
RC5G0304600	1182	S	1.549	0.0467453	Up	COP1-interacting protein	--	1	0.000899229	130.65	2	WNGDENS(1)PK	-0.26126	0.981	1.178	1.614	0.792	0.84	0.804	nucleus				GO:0006355 regulation of transcription, DNA-templated; GO:0006725 cellular aromatic compound metabolic process; GO:0006778 porphyrin-containing compound metabolic process; GO:0006779 porphyrin-containing compound biosynthetic process; GO:0006807 nitrogen compound metabolic process; GO:0008152 metabolic process; GO:0009058 biosynthetic process; GO:0009314 response to radiation; GO:0009416 response…	GO:0005622 intracellular; GO:0005623 cell; GO:0005634 nucleus; GO:0005886 plasma membrane; GO:0016020 membrane; GO:0043226 organelle; GO:0043227 membrane-bounded organelle; GO:0043229 intracellular organelle; GO:0043231 intracellular membrane-bounded organelle; GO:0071944 cell periphery;
RC5G0307000	519	S	0.452	4.69145e-05	Down	Putative tetratricopeptide-like helical domain, TRAPP II complex, TRAPPC10	--	0.999989	3.52012e-55	264.57	3	TNS(1)SPGMFEGSIDRPMR	0.65838	0.586	0.604	0.639	1.276	1.338	1.433	endoplasmic reticulum	K20307	TRAPPC10, TRS130; trafficking protein particle complex subunit 10		GO:0000278 mitotic cell cycle; GO:0000281 mitotic cytokinesis; GO:0000910 cytokinesis; GO:0000911 cytokinesis by cell plate formation; GO:0000919 cell plate assembly; GO:0006810 transport; GO:0006891 intra-Golgi vesicle-mediated transport; GO:0007049 cell cycle; GO:0009987 cellular process; GO:0016043 cellular component organization; GO:0016192 vesicle-mediated transport; GO:0016197 endosomal tra…	GO:0005622 intracellular; GO:0005623 cell; GO:0005737 cytoplasm; GO:0005768 endosome; GO:0005794 Golgi apparatus; GO:0005802 trans-Golgi network; GO:0012505 endomembrane system; GO:0030008 TRAPP complex; GO:0031410 cytoplasmic vesicle; GO:0031982 vesicle; GO:0031984 organelle subcompartment; GO:0032991 protein-containing complex; GO:0043226 organelle; GO:0043227 membrane-bounded organelle; GO:004…				S	KOG1931	Putative transmembrane protein
RC5G0387300	3	S	1.592	0.000796321	Up	Putative C2 domain-containing protein	--	1	1.28589e-19	190.87	2	MDS(1)PQSVVSPFK	-0.6143	1.116	1.275	1.316	0.771	0.776	0.781	nucleus							PF00168	C2 domain
RC5G0423100	74	S	1.585	0.00018537	Up	Eukaryotic translation initiation factor 3 subunit D	--	0.999875	4.79027e-89	149.73	3	SKNPSDAVFDFS(1)NDESFPGNADDDSTFR	0.042237	1.228	1.309	1.171	0.762	0.783	0.795	cytoplasm	K03251	EIF3D; translation initiation factor 3 subunit D	map03013 RNA transport	GO:0006412 translation; GO:0006413 translational initiation; GO:0006464 cellular protein modification process; GO:0006470 protein dephosphorylation; GO:0006518 peptide metabolic process; GO:0006793 phosphorus metabolic process; GO:0006796 phosphate-containing compound metabolic process; GO:0006807 nitrogen compound metabolic process; GO:0006810 transport; GO:0006913 nucleocytoplasmic transport; G…	GO:0005622 intracellular; GO:0005623 cell; GO:0005634 nucleus; GO:0005635 nuclear envelope; GO:0005654 nucleoplasm; GO:0005737 cytoplasm; GO:0005783 endoplasmic reticulum; GO:0005789 endoplasmic reticulum membrane; GO:0005829 cytosol; GO:0005852 eukaryotic translation initiation factor 3 complex; GO:0005911 cell-cell junction; GO:0009506 plasmodesma; GO:0012505 endomembrane system; GO:0016020 mem…	GO:0003676 nucleic acid binding; GO:0003723 RNA binding; GO:0003743 translation initiation factor activity; GO:0003824 catalytic activity; GO:0004721 phosphoprotein phosphatase activity; GO:0004722 protein serine/threonine phosphatase activity; GO:0005488 binding; GO:0008135 translation factor activity, RNA binding; GO:0016787 hydrolase activity; GO:0016788 hydrolase activity, acting on ester bon…			J	KOG2479	Translation initiation factor 3, subunit d (eIF-3d)
RC5G0455300	290	S	2.099	0.000535257	Up	Putative xenobiotic-transporting ATPase	--	0.999998	5.96152e-108	275.96	2	CINSDFDIVTATLKGS(1)QR	0.22926	1.495	1.537	1.224	0.685	0.683	0.66	plasma membrane				GO:0006810 transport; GO:0009628 response to abiotic stimulus; GO:0050896 response to stimulus; GO:0051179 localization; GO:0051234 establishment of localization; GO:0055085 transmembrane transport; GO:0080167 response to karrikin;	GO:0005623 cell; GO:0005886 plasma membrane; GO:0016020 membrane; GO:0016021 integral component of membrane; GO:0031224 intrinsic component of membrane; GO:0071944 cell periphery;	GO:0003824 catalytic activity; GO:0005215 transporter activity; GO:0015399 primary active transmembrane transporter activity; GO:0016462 pyrophosphatase activity; GO:0016787 hydrolase activity; GO:0016817 hydrolase activity, acting on acid anhydrides; GO:0016818 hydrolase activity, acting on acid anhydrides, in phosphorus-containing anhydrides; GO:0016887 ATPase activity; GO:0017111 nucleoside-tr…	PF00005	ABC transporter	Q	KOG0061	Transporter, ABC superfamily (Breast cancer resistance protein)
RC5G0455300	666	S	5.898	0.022757	Up	Putative xenobiotic-transporting ATPase	--	0.943617	2.05333e-12	125.77	2	HQPLHS(0.944)LS(0.04)S(0.017)QEGLNSPLN	-1.1641	2.529	0.715	2.347	0.242	0.473	0.233	plasma membrane				GO:0006810 transport; GO:0009628 response to abiotic stimulus; GO:0050896 response to stimulus; GO:0051179 localization; GO:0051234 establishment of localization; GO:0055085 transmembrane transport; GO:0080167 response to karrikin;	GO:0005623 cell; GO:0005886 plasma membrane; GO:0016020 membrane; GO:0016021 integral component of membrane; GO:0031224 intrinsic component of membrane; GO:0071944 cell periphery;	GO:0003824 catalytic activity; GO:0005215 transporter activity; GO:0015399 primary active transmembrane transporter activity; GO:0016462 pyrophosphatase activity; GO:0016787 hydrolase activity; GO:0016817 hydrolase activity, acting on acid anhydrides; GO:0016818 hydrolase activity, acting on acid anhydrides, in phosphorus-containing anhydrides; GO:0016887 ATPase activity; GO:0017111 nucleoside-tr…	PF00005	ABC transporter	Q	KOG0061	Transporter, ABC superfamily (Breast cancer resistance protein)
RC5G0455600	33	S	0.434	0.0406882	Down	Putative RNA-binding motif protein	--	1	1.18318e-08	112.98	3	ANNADVEAVDFEPEDDDLMDEDGAVDAEPAAS(1)PR	1.2209	1.02	0.397	0.396	1.349	1.43	1.396	nucleus	K12876	RBM8A, Y14; RNA-binding protein 8A	map03013 RNA transport; map03015 mRNA surveillance pathway; map03040 Spliceosome	GO:0000184 nuclear-transcribed mRNA catabolic process, nonsense-mediated decay; GO:0000381 regulation of alternative mRNA splicing, via spliceosome; GO:0000956 nuclear-transcribed mRNA catabolic process; GO:0006139 nucleobase-containing compound metabolic process; GO:0006401 RNA catabolic process; GO:0006402 mRNA catabolic process; GO:0006725 cellular aromatic compound metabolic process; GO:00068…	GO:0005622 intracellular; GO:0005623 cell; GO:0005634 nucleus; GO:0005654 nucleoplasm; GO:0005730 nucleolus; GO:0005737 cytoplasm; GO:0016604 nuclear body; GO:0031974 membrane-enclosed lumen; GO:0031981 nuclear lumen; GO:0032991 protein-containing complex; GO:0035145 exon-exon junction complex; GO:0043226 organelle; GO:0043227 membrane-bounded organelle; GO:0043228 non-membrane-bounded organelle;…	GO:0003676 nucleic acid binding; GO:0003723 RNA binding; GO:0003729 mRNA binding; GO:0005488 binding; GO:0097159 organic cyclic compound binding; GO:1901363 heterocyclic compound binding;	PF00076	RNA recognition motif. (a.k.a. RRM, RBD, or RNP domain)	A	KOG0130	RNA-binding protein RBM8/Tsunagi (RRM superfamily)
RC5G0472500	14	S	2.082	0.0384323	Up	Putative xenobiotic-transporting ATPase	--	0.886729	0.000303327	92.178	3	AAAMAGEDLMRQS(0.887)S(0.79)S(0.323)RR	2.2344	0.945	1.22	1.601	0.568	0.638		plasma membrane				GO:0006810 transport; GO:0051179 localization; GO:0051234 establishment of localization; GO:0055085 transmembrane transport;	GO:0005623 cell; GO:0005886 plasma membrane; GO:0016020 membrane; GO:0016021 integral component of membrane; GO:0031224 intrinsic component of membrane; GO:0071944 cell periphery;	GO:0003824 catalytic activity; GO:0005215 transporter activity; GO:0015399 primary active transmembrane transporter activity; GO:0016462 pyrophosphatase activity; GO:0016787 hydrolase activity; GO:0016817 hydrolase activity, acting on acid anhydrides; GO:0016818 hydrolase activity, acting on acid anhydrides, in phosphorus-containing anhydrides; GO:0016887 ATPase activity; GO:0017111 nucleoside-tr…	PF00005	ABC transporter	Q	KOG0065	Pleiotropic drug resistance proteins (PDR1-15), ABC superfamily
RC5G0472500	15	S	2.082	0.0384323	Up	Putative xenobiotic-transporting ATPase	--	0.813472	0.000303327	92.178	3	AAAMAGEDLMRQS(0.761)S(0.813)S(0.426)RR	-0.80712	0.945	1.22	1.601	0.568	0.638		plasma membrane				GO:0006810 transport; GO:0051179 localization; GO:0051234 establishment of localization; GO:0055085 transmembrane transport;	GO:0005623 cell; GO:0005886 plasma membrane; GO:0016020 membrane; GO:0016021 integral component of membrane; GO:0031224 intrinsic component of membrane; GO:0071944 cell periphery;	GO:0003824 catalytic activity; GO:0005215 transporter activity; GO:0015399 primary active transmembrane transporter activity; GO:0016462 pyrophosphatase activity; GO:0016787 hydrolase activity; GO:0016817 hydrolase activity, acting on acid anhydrides; GO:0016818 hydrolase activity, acting on acid anhydrides, in phosphorus-containing anhydrides; GO:0016887 ATPase activity; GO:0017111 nucleoside-tr…	PF00005	ABC transporter	Q	KOG0065	Pleiotropic drug resistance proteins (PDR1-15), ABC superfamily
RC5G0486100	942	S	0.633	0.00968501	Down	Putative post-transcriptional gene silencing PAZ-Argonaute family	--	0.999924	3.34984e-62	243.95	2	YYIEGDS(1)S(1)DGAS(0.357)S(0.643)VGR	1.6181	0.761	0.739	0.823	1.308	1.012	1.352	mitochondria	K11593	ELF2C, AGO; eukaryotic translation initiation factor 2C		GO:0000003 reproduction; GO:0000280 nuclear division; GO:0002252 immune effector process; GO:0002376 immune system process; GO:0006325 chromatin organization; GO:0006464 cellular protein modification process; GO:0006482 protein demethylation; GO:0006807 nitrogen compound metabolic process; GO:0006950 response to stress; GO:0006952 defense response; GO:0006955 immune response; GO:0006996 organelle…	GO:0000228 nuclear chromosome; GO:0000785 chromatin; GO:0000790 nuclear chromatin; GO:0005622 intracellular; GO:0005623 cell; GO:0005634 nucleus; GO:0005694 chromosome; GO:0005730 nucleolus; GO:0005731 nucleolus organizer region; GO:0005737 cytoplasm; GO:0005829 cytosol; GO:0030874 nucleolar chromatin; GO:0031974 membrane-enclosed lumen; GO:0031981 nuclear lumen; GO:0032991 protein-containing com…	GO:0003676 nucleic acid binding; GO:0003723 RNA binding; GO:0005488 binding; GO:0035197 siRNA binding; GO:0061980 regulatory RNA binding; GO:0097159 organic cyclic compound binding; GO:1901363 heterocyclic compound binding;	PF08699; PF02170	Domain of unknown function (DUF1785); PAZ domain	J	KOG1041	Translation initiation factor 2C (eIF-2C) and related proteins
RC5G0503200	139	S	2.147	0.0152799	Up	Putative vesicle transport protein, Use1	--	1	1.69047e-54	228.55	2	SSETGDNQS(1)PHS(1)PGLR	-5.7036	1.315	1.414	1.304	0.537	0.881	0.46	nucleus	K08507	USE1; unconventional SNARE in the endoplasmic reticulum protein 1	map04130 SNARE interactions in vesicular transport
RC5G0516200	45	S	0.379	0.00260863	Down	Protein transport protein Sec61 subunit beta	--	0.85355	2.96864e-31	124.47	2	LGGGGNS(0.854)S(0.141)S(0.006)GSMGGGGGGSGAGNNMLR	-3.8359		0.8	0.732	1.976		2.066	chloroplast	K09481	SEC61B, SBH2; protein transport protein SEC61 subunit beta	map03060 Protein export; map04141 Protein processing in endoplasmic reticulum; map04145 Phagosome						U	KOG3457	Sec61 protein translocation complex, beta subunit
RC5G0516200	46	S	0.34	0.0125278	Down	Protein transport protein Sec61 subunit beta	--	0.948728	1.09607e-10	106.53	2	LGGGGNS(0.026)S(0.949)S(0.026)GSMGGGGGGSGAGNNMLR	-2.0817	0.762	0.765		2.516		1.975	chloroplast	K09481	SEC61B, SBH2; protein transport protein SEC61 subunit beta	map03060 Protein export; map04141 Protein processing in endoplasmic reticulum; map04145 Phagosome						U	KOG3457	Sec61 protein translocation complex, beta subunit
RC5G0532600	45	S	0.169	0.000100835	Down	Putative LOV domain-containing protein	--	0.98759	1.62745e-150	188.25	3	PT(0.012)S(0.988)PPPFRPSQPASWNTWIDPR	0.318	0.259	0.248		1.599	1.539	1.365	nucleus	K20715	PHOT; phototropin [EC:2.7.11.1]		GO:0006464 cellular protein modification process; GO:0006468 protein phosphorylation; GO:0006793 phosphorus metabolic process; GO:0006796 phosphate-containing compound metabolic process; GO:0006807 nitrogen compound metabolic process; GO:0006996 organelle organization; GO:0007154 cell communication; GO:0007165 signal transduction; GO:0007623 circadian rhythm; GO:0008152 metabolic process; GO:0009…	GO:0005622 intracellular; GO:0005623 cell; GO:0005634 nucleus; GO:0005737 cytoplasm; GO:0005773 vacuole; GO:0005886 plasma membrane; GO:0009898 cytoplasmic side of plasma membrane; GO:0009986 cell surface; GO:0016020 membrane; GO:0043226 organelle; GO:0043227 membrane-bounded organelle; GO:0043229 intracellular organelle; GO:0043231 intracellular membrane-bounded organelle; GO:0071944 cell periph…	GO:0000166 nucleotide binding; GO:0003676 nucleic acid binding; GO:0003723 RNA binding; GO:0003729 mRNA binding; GO:0003824 catalytic activity; GO:0004672 protein kinase activity; GO:0004674 protein serine/threonine kinase activity; GO:0005488 binding; GO:0005515 protein binding; GO:0009881 photoreceptor activity; GO:0009882 blue light photoreceptor activity; GO:0010181 FMN binding; GO:0016301 ki…	PF13426; PF00069	PAS domain; Protein kinase domain	T	KOG0610	Putative serine/threonine protein kinase
RC5G0532600	425	S	1.631	0.00330195	Up	Putative LOV domain-containing protein	--	1	0.000408283	87.251	3	IS(1)MQCINEVPEKK	-1.1011	1.177	1.243	1.133	0.682		0.77	nucleus	K20715	PHOT; phototropin [EC:2.7.11.1]		GO:0006464 cellular protein modification process; GO:0006468 protein phosphorylation; GO:0006793 phosphorus metabolic process; GO:0006796 phosphate-containing compound metabolic process; GO:0006807 nitrogen compound metabolic process; GO:0006996 organelle organization; GO:0007154 cell communication; GO:0007165 signal transduction; GO:0007623 circadian rhythm; GO:0008152 metabolic process; GO:0009…	GO:0005622 intracellular; GO:0005623 cell; GO:0005634 nucleus; GO:0005737 cytoplasm; GO:0005773 vacuole; GO:0005886 plasma membrane; GO:0009898 cytoplasmic side of plasma membrane; GO:0009986 cell surface; GO:0016020 membrane; GO:0043226 organelle; GO:0043227 membrane-bounded organelle; GO:0043229 intracellular organelle; GO:0043231 intracellular membrane-bounded organelle; GO:0071944 cell periph…	GO:0000166 nucleotide binding; GO:0003676 nucleic acid binding; GO:0003723 RNA binding; GO:0003729 mRNA binding; GO:0003824 catalytic activity; GO:0004672 protein kinase activity; GO:0004674 protein serine/threonine kinase activity; GO:0005488 binding; GO:0005515 protein binding; GO:0009881 photoreceptor activity; GO:0009882 blue light photoreceptor activity; GO:0010181 FMN binding; GO:0016301 ki…	PF13426; PF00069	PAS domain; Protein kinase domain	T	KOG0610	Putative serine/threonine protein kinase
RC5G0532600	382	S	3.52	1.46296e-06	Up	Putative LOV domain-containing protein	--	1	1.79358e-54	217.73	2	S(1)GGGGRGEEVIEALAR	-0.5699	1.592	1.6	1.482	0.433	0.453	0.442	nucleus	K20715	PHOT; phototropin [EC:2.7.11.1]		GO:0006464 cellular protein modification process; GO:0006468 protein phosphorylation; GO:0006793 phosphorus metabolic process; GO:0006796 phosphate-containing compound metabolic process; GO:0006807 nitrogen compound metabolic process; GO:0006996 organelle organization; GO:0007154 cell communication; GO:0007165 signal transduction; GO:0007623 circadian rhythm; GO:0008152 metabolic process; GO:0009…	GO:0005622 intracellular; GO:0005623 cell; GO:0005634 nucleus; GO:0005737 cytoplasm; GO:0005773 vacuole; GO:0005886 plasma membrane; GO:0009898 cytoplasmic side of plasma membrane; GO:0009986 cell surface; GO:0016020 membrane; GO:0043226 organelle; GO:0043227 membrane-bounded organelle; GO:0043229 intracellular organelle; GO:0043231 intracellular membrane-bounded organelle; GO:0071944 cell periph…	GO:0000166 nucleotide binding; GO:0003676 nucleic acid binding; GO:0003723 RNA binding; GO:0003729 mRNA binding; GO:0003824 catalytic activity; GO:0004672 protein kinase activity; GO:0004674 protein serine/threonine kinase activity; GO:0005488 binding; GO:0005515 protein binding; GO:0009881 photoreceptor activity; GO:0009882 blue light photoreceptor activity; GO:0010181 FMN binding; GO:0016301 ki…	PF13426; PF00069	PAS domain; Protein kinase domain	T	KOG0610	Putative serine/threonine protein kinase
RC5G0532600	176	S	0.479	0.00398392	Down	Putative LOV domain-containing protein	--	0.978287	9.21615e-45	247.73	2	NS(0.002)GGPEDPS(0.998)HKPGT(0.022)S(0.978)R	-6.0243	0.65	0.567		1.128	1.327	1.36	nucleus	K20715	PHOT; phototropin [EC:2.7.11.1]		GO:0006464 cellular protein modification process; GO:0006468 protein phosphorylation; GO:0006793 phosphorus metabolic process; GO:0006796 phosphate-containing compound metabolic process; GO:0006807 nitrogen compound metabolic process; GO:0006996 organelle organization; GO:0007154 cell communication; GO:0007165 signal transduction; GO:0007623 circadian rhythm; GO:0008152 metabolic process; GO:0009…	GO:0005622 intracellular; GO:0005623 cell; GO:0005634 nucleus; GO:0005737 cytoplasm; GO:0005773 vacuole; GO:0005886 plasma membrane; GO:0009898 cytoplasmic side of plasma membrane; GO:0009986 cell surface; GO:0016020 membrane; GO:0043226 organelle; GO:0043227 membrane-bounded organelle; GO:0043229 intracellular organelle; GO:0043231 intracellular membrane-bounded organelle; GO:0071944 cell periph…	GO:0000166 nucleotide binding; GO:0003676 nucleic acid binding; GO:0003723 RNA binding; GO:0003729 mRNA binding; GO:0003824 catalytic activity; GO:0004672 protein kinase activity; GO:0004674 protein serine/threonine kinase activity; GO:0005488 binding; GO:0005515 protein binding; GO:0009881 photoreceptor activity; GO:0009882 blue light photoreceptor activity; GO:0010181 FMN binding; GO:0016301 ki…	PF13426; PF00069	PAS domain; Protein kinase domain	T	KOG0610	Putative serine/threonine protein kinase
RC5G0532600	444	S	7.087	0.000543474	Up	Putative LOV domain-containing protein	--	1	0.00571914	121.96	2	S(1)FMGVIR	-2.8149	1.767	1.421	1.394		0.194	0.237	nucleus	K20715	PHOT; phototropin [EC:2.7.11.1]		GO:0006464 cellular protein modification process; GO:0006468 protein phosphorylation; GO:0006793 phosphorus metabolic process; GO:0006796 phosphate-containing compound metabolic process; GO:0006807 nitrogen compound metabolic process; GO:0006996 organelle organization; GO:0007154 cell communication; GO:0007165 signal transduction; GO:0007623 circadian rhythm; GO:0008152 metabolic process; GO:0009…	GO:0005622 intracellular; GO:0005623 cell; GO:0005634 nucleus; GO:0005737 cytoplasm; GO:0005773 vacuole; GO:0005886 plasma membrane; GO:0009898 cytoplasmic side of plasma membrane; GO:0009986 cell surface; GO:0016020 membrane; GO:0043226 organelle; GO:0043227 membrane-bounded organelle; GO:0043229 intracellular organelle; GO:0043231 intracellular membrane-bounded organelle; GO:0071944 cell periph…	GO:0000166 nucleotide binding; GO:0003676 nucleic acid binding; GO:0003723 RNA binding; GO:0003729 mRNA binding; GO:0003824 catalytic activity; GO:0004672 protein kinase activity; GO:0004674 protein serine/threonine kinase activity; GO:0005488 binding; GO:0005515 protein binding; GO:0009881 photoreceptor activity; GO:0009882 blue light photoreceptor activity; GO:0010181 FMN binding; GO:0016301 ki…	PF13426; PF00069	PAS domain; Protein kinase domain	T	KOG0610	Putative serine/threonine protein kinase
RC5G0532600	78	S	4.433	3.09049e-06	Up	Putative LOV domain-containing protein	--	0.999321	0.00036576	98.868	2	S(0.999)GRDGDGT(0.001)ITSWMALK	0.77237	1.663	1.655	1.58	0.344	0.39	0.371	nucleus	K20715	PHOT; phototropin [EC:2.7.11.1]		GO:0006464 cellular protein modification process; GO:0006468 protein phosphorylation; GO:0006793 phosphorus metabolic process; GO:0006796 phosphate-containing compound metabolic process; GO:0006807 nitrogen compound metabolic process; GO:0006996 organelle organization; GO:0007154 cell communication; GO:0007165 signal transduction; GO:0007623 circadian rhythm; GO:0008152 metabolic process; GO:0009…	GO:0005622 intracellular; GO:0005623 cell; GO:0005634 nucleus; GO:0005737 cytoplasm; GO:0005773 vacuole; GO:0005886 plasma membrane; GO:0009898 cytoplasmic side of plasma membrane; GO:0009986 cell surface; GO:0016020 membrane; GO:0043226 organelle; GO:0043227 membrane-bounded organelle; GO:0043229 intracellular organelle; GO:0043231 intracellular membrane-bounded organelle; GO:0071944 cell periph…	GO:0000166 nucleotide binding; GO:0003676 nucleic acid binding; GO:0003723 RNA binding; GO:0003729 mRNA binding; GO:0003824 catalytic activity; GO:0004672 protein kinase activity; GO:0004674 protein serine/threonine kinase activity; GO:0005488 binding; GO:0005515 protein binding; GO:0009881 photoreceptor activity; GO:0009882 blue light photoreceptor activity; GO:0010181 FMN binding; GO:0016301 ki…	PF13426; PF00069	PAS domain; Protein kinase domain	T	KOG0610	Putative serine/threonine protein kinase
RC5G0536600	416	S	0.56	0.0418992	Down	NOT2/NOT3/NOT	--	0.999989	2.29273e-06	113.34	2	LQQMSPVNQS(1)FRDQGIK	-1.8761	0.751		0.607	1.137	1.288		nucleus	K12605	CNOT2, NOT2; CCR4-NOT transcription complex subunit 2	map03018 RNA degradation	GO:0000288 nuclear-transcribed mRNA catabolic process, deadenylation-dependent decay; GO:0000956 nuclear-transcribed mRNA catabolic process; GO:0006139 nucleobase-containing compound metabolic process; GO:0006259 DNA metabolic process; GO:0006355 regulation of transcription, DNA-templated; GO:0006401 RNA catabolic process; GO:0006402 mRNA catabolic process; GO:0006417 regulation of translation; G…	GO:0000932 P-body; GO:0005622 intracellular; GO:0005623 cell; GO:0005634 nucleus; GO:0005737 cytoplasm; GO:0030014 CCR4-NOT complex; GO:0030015 CCR4-NOT core complex; GO:0032991 protein-containing complex; GO:0035770 ribonucleoprotein granule; GO:0036464 cytoplasmic ribonucleoprotein granule; GO:0043226 organelle; GO:0043227 membrane-bounded organelle; GO:0043228 non-membrane-bounded organelle; G…	GO:0003676 nucleic acid binding; GO:0003723 RNA binding; GO:0003729 mRNA binding; GO:0005488 binding; GO:0097159 organic cyclic compound binding; GO:1901363 heterocyclic compound binding;			DK	KOG2151	Predicted transcriptional regulator
RC5G0557900	13	S	0.55	0.0282436	Down	Putative transferase, protein kinase RLK-Pelle-RLCK-VIIa-2 family	--	1	0.000285651	140.57	2	AES(1)PLNTGSK	-0.12491	0.577	0.81	0.877	1.429	1.068	1.622	chloroplast	K04733	IRAK4; interleukin-1 receptor-associated kinase 4 [EC:2.7.11.1]		GO:0006464 cellular protein modification process; GO:0006468 protein phosphorylation; GO:0006793 phosphorus metabolic process; GO:0006796 phosphate-containing compound metabolic process; GO:0006807 nitrogen compound metabolic process; GO:0007154 cell communication; GO:0007165 signal transduction; GO:0007166 cell surface receptor signaling pathway; GO:0007167 enzyme linked receptor protein signali…		GO:0003824 catalytic activity; GO:0004672 protein kinase activity; GO:0004674 protein serine/threonine kinase activity; GO:0004675 transmembrane receptor protein serine/threonine kinase activity; GO:0004888 transmembrane signaling receptor activity; GO:0016301 kinase activity; GO:0016740 transferase activity; GO:0016772 transferase activity, transferring phosphorus-containing groups; GO:0016773 p…	PF00069	Protein kinase domain	T	KOG1187	Serine/threonine protein kinase
RC5G0557900	57	S	0.405	0.0109966	Down	Putative transferase, protein kinase RLK-Pelle-RLCK-VIIa-2 family	--	0.99053	0.00609745	78.932	2	S(0.003)FS(0.991)FS(0.007)DLK	-3.0625	0.565	0.787	0.775	1.562		1.939	chloroplast	K04733	IRAK4; interleukin-1 receptor-associated kinase 4 [EC:2.7.11.1]		GO:0006464 cellular protein modification process; GO:0006468 protein phosphorylation; GO:0006793 phosphorus metabolic process; GO:0006796 phosphate-containing compound metabolic process; GO:0006807 nitrogen compound metabolic process; GO:0007154 cell communication; GO:0007165 signal transduction; GO:0007166 cell surface receptor signaling pathway; GO:0007167 enzyme linked receptor protein signali…		GO:0003824 catalytic activity; GO:0004672 protein kinase activity; GO:0004674 protein serine/threonine kinase activity; GO:0004675 transmembrane receptor protein serine/threonine kinase activity; GO:0004888 transmembrane signaling receptor activity; GO:0016301 kinase activity; GO:0016740 transferase activity; GO:0016772 transferase activity, transferring phosphorus-containing groups; GO:0016773 p…	PF00069	Protein kinase domain	T	KOG1187	Serine/threonine protein kinase
RC5G0565800	242	S	0.575	0.0181161	Down	Putative ubiquitin fusion degradation protein UFD1	--	0.966044	1.84312e-62	209.03	2	RLDGKPSTESVAPVS(0.034)S(0.966)PILK	-0.018198	0.71	0.835	0.746	1.502	1.154		nucleus	K14016	UFD1; ubiquitin fusion degradation protein 1	map04141 Protein processing in endoplasmic reticulum	GO:0001817 regulation of cytokine production; GO:0001818 negative regulation of cytokine production; GO:0002682 regulation of immune system process; GO:0002683 negative regulation of immune system process; GO:0002697 regulation of immune effector process; GO:0002698 negative regulation of immune effector process; GO:0002831 regulation of response to biotic stimulus; GO:0002832 negative regulation…	GO:0005622 intracellular; GO:0005623 cell; GO:0005737 cytoplasm; GO:0005783 endoplasmic reticulum; GO:0005789 endoplasmic reticulum membrane; GO:0012505 endomembrane system; GO:0016020 membrane; GO:0031984 organelle subcompartment; GO:0032991 protein-containing complex; GO:0034098 VCP-NPL4-UFD1 AAA ATPase complex; GO:0036501 UFD1-NPL4 complex; GO:0042175 nuclear outer membrane-endoplasmic reticul…	GO:0005102 signaling receptor binding; GO:0005488 binding; GO:0005515 protein binding; GO:0019899 enzyme binding; GO:0044877 protein-containing complex binding; GO:0051117 ATPase binding;			O	KOG1816	Ubiquitin fusion-degradation protein
RC5G0574900	116	S	2.738	0.025245	Up	Endochitinase	--	0.890562	4.28608e-50	154.78	3	AEPCHLSSSLYYGGQEVY(0.001)S(0.003)QS(0.891)PS(0.283)T(0.797)PHAS(0.02)GS(0.004)Y(0.002)PIFK	-0.12307	1.331	1.216	2.007	0.679	0.671	0.313	nucleus
RC5G0579000	1291	S	0.626	0.00985601	Down	Putative transcription factor C2H2 family	--	0.949752	1.68771e-07	129.53	2	LTSGDQS(0.05)S(0.95)VEDANK	-4.0404	0.678	0.721	0.919	1.19	1.168	1.344	nucleus				GO:0001701 in utero embryonic development; GO:0001756 somitogenesis; GO:0001932 regulation of protein phosphorylation; GO:0002791 regulation of peptide secretion; GO:0002793 positive regulation of peptide secretion; GO:0003002 regionalization; GO:0003007 heart morphogenesis; GO:0003008 system process; GO:0003012 muscle system process; GO:0003013 circulatory system process; GO:0003015 heart proces…	GO:0000228 nuclear chromosome; GO:0000793 condensed chromosome; GO:0000794 condensed nuclear chromosome; GO:0005622 intracellular; GO:0005623 cell; GO:0005634 nucleus; GO:0005694 chromosome; GO:0005737 cytoplasm; GO:0005856 cytoskeleton; GO:0005859 muscle myosin complex; GO:0005865 striated muscle thin filament; GO:0015629 actin cytoskeleton; GO:0016459 myosin complex; GO:0016460 myosin II comple…	GO:0002020 protease binding; GO:0003779 actin binding; GO:0003824 catalytic activity; GO:0004672 protein kinase activity; GO:0004674 protein serine/threonine kinase activity; GO:0004713 protein tyrosine kinase activity; GO:0005198 structural molecule activity; GO:0005200 structural constituent of cytoskeleton; GO:0005488 binding; GO:0005509 calcium ion binding; GO:0005515 protein binding; GO:0005…			O	KOG0297	TNF receptor-associated factor
RC5G0579000	1073	S	1.569	0.00174657	Up	Putative transcription factor C2H2 family	--	1	1.33922e-29	231.92	3	RS(1)PIRDYPGIPSR	0.73507	1.288	1.174	1.203	0.731	0.74	0.865	nucleus				GO:0001701 in utero embryonic development; GO:0001756 somitogenesis; GO:0001932 regulation of protein phosphorylation; GO:0002791 regulation of peptide secretion; GO:0002793 positive regulation of peptide secretion; GO:0003002 regionalization; GO:0003007 heart morphogenesis; GO:0003008 system process; GO:0003012 muscle system process; GO:0003013 circulatory system process; GO:0003015 heart proces…	GO:0000228 nuclear chromosome; GO:0000793 condensed chromosome; GO:0000794 condensed nuclear chromosome; GO:0005622 intracellular; GO:0005623 cell; GO:0005634 nucleus; GO:0005694 chromosome; GO:0005737 cytoplasm; GO:0005856 cytoskeleton; GO:0005859 muscle myosin complex; GO:0005865 striated muscle thin filament; GO:0015629 actin cytoskeleton; GO:0016459 myosin complex; GO:0016460 myosin II comple…	GO:0002020 protease binding; GO:0003779 actin binding; GO:0003824 catalytic activity; GO:0004672 protein kinase activity; GO:0004674 protein serine/threonine kinase activity; GO:0004713 protein tyrosine kinase activity; GO:0005198 structural molecule activity; GO:0005200 structural constituent of cytoskeleton; GO:0005488 binding; GO:0005509 calcium ion binding; GO:0005515 protein binding; GO:0005…			O	KOG0297	TNF receptor-associated factor
RC5G0593700	131	S	0.503	0.0107132	Down	Putative PH domain-containing protein	--	1	5.86654e-36	193.62	2	S(1)LADSEVVDYDNR	1.6543	0.695	0.688	0.658	1.651	1.003	1.407	nucleus							PF00169	PH domain
RC5G0631200	589	S	0.572	0.00172575	Down	Putative RNA helicase	--	0.994564	1.85421e-10	164.3	2	S(0.001)S(0.004)S(0.995)MGPTSINIEDKYK	0.02663	0.725	0.718	0.743	1.094	1.356	1.371	mitochondria	K12823	DDX5, DBP2; ATP-dependent RNA helicase DDX5/DBP2 [EC:3.6.4.13]	map03040 Spliceosome				PF00270	DEAD/DEAH box helicase	A	KOG0331	ATP-dependent RNA helicase
RC5G0633200	516	S	0.52	0.0056417	Down	Putative Root phototropism protein	--	0.998741	1.95056e-26	179.9	2	KT(0.001)GS(0.999)GVGASAATTSSGK	-3.957	0.563	0.783	0.529	1.18	1.172	1.257	chloroplast				GO:0009314 response to radiation; GO:0009416 response to light stimulus; GO:0009605 response to external stimulus; GO:0009606 tropism; GO:0009628 response to abiotic stimulus; GO:0009637 response to blue light; GO:0009638 phototropism; GO:0050896 response to stimulus;	GO:0005622 intracellular; GO:0005623 cell; GO:0005634 nucleus; GO:0005737 cytoplasm; GO:0043226 organelle; GO:0043227 membrane-bounded organelle; GO:0043229 intracellular organelle; GO:0043231 intracellular membrane-bounded organelle;		PF00651	BTB/POZ domain
RC5G0633800	803	S	0.496	0.00127857	Down	Putative LRR receptor-like serine/threonine-protein kinase	--	1	0.00337542	79.235	2	S(1)KEPLGFEMR	-2.7417	0.71	0.707	0.675		1.303	1.51	plasma membrane					GO:0005623 cell; GO:0005886 plasma membrane; GO:0016020 membrane; GO:0071944 cell periphery;		PF07714	Protein tyrosine kinase
RC5G0646300	844	S	0.563	5.77448e-05	Down	Putative transcription factor WD40-like family	--	1	3.22116e-28	203.76	2	ELQNVVS(1)ENKEK	-2.6664	0.731	0.748	0.679	1.255	1.266	1.312	chloroplast	K12616	EDC4; enhancer of mRNA-decapping protein 4	map03018 RNA degradation	GO:0000003 reproduction; GO:0000956 nuclear-transcribed mRNA catabolic process; GO:0003006 developmental process involved in reproduction; GO:0006139 nucleobase-containing compound metabolic process; GO:0006401 RNA catabolic process; GO:0006402 mRNA catabolic process; GO:0006725 cellular aromatic compound metabolic process; GO:0006807 nitrogen compound metabolic process; GO:0007154 cell communica…	GO:0000932 P-body; GO:0005622 intracellular; GO:0005623 cell; GO:0005634 nucleus; GO:0005654 nucleoplasm; GO:0005737 cytoplasm; GO:0005829 cytosol; GO:0031974 membrane-enclosed lumen; GO:0031981 nuclear lumen; GO:0032991 protein-containing complex; GO:0035770 ribonucleoprotein granule; GO:0036464 cytoplasmic ribonucleoprotein granule; GO:0043226 organelle; GO:0043227 membrane-bounded organelle; G…	GO:0003676 nucleic acid binding; GO:0003723 RNA binding; GO:0003729 mRNA binding; GO:0005488 binding; GO:0005515 protein binding; GO:0042802 identical protein binding; GO:0042803 protein homodimerization activity; GO:0046983 protein dimerization activity; GO:0097159 organic cyclic compound binding; GO:1901363 heterocyclic compound binding;			S	KOG1916	Nuclear protein, contains WD40 repeats
RC5G0646300	1190	S	2.024	0.0170867	Up	Putative transcription factor WD40-like family	--	0.999132	5.35984e-131	270.27	4	GMVEHATVAQQHFES(0.001)AHS(0.999)PLAHALR	1.0442	1.718	1.219	1.102	0.633	0.547	0.816	chloroplast	K12616	EDC4; enhancer of mRNA-decapping protein 4	map03018 RNA degradation	GO:0000003 reproduction; GO:0000956 nuclear-transcribed mRNA catabolic process; GO:0003006 developmental process involved in reproduction; GO:0006139 nucleobase-containing compound metabolic process; GO:0006401 RNA catabolic process; GO:0006402 mRNA catabolic process; GO:0006725 cellular aromatic compound metabolic process; GO:0006807 nitrogen compound metabolic process; GO:0007154 cell communica…	GO:0000932 P-body; GO:0005622 intracellular; GO:0005623 cell; GO:0005634 nucleus; GO:0005654 nucleoplasm; GO:0005737 cytoplasm; GO:0005829 cytosol; GO:0031974 membrane-enclosed lumen; GO:0031981 nuclear lumen; GO:0032991 protein-containing complex; GO:0035770 ribonucleoprotein granule; GO:0036464 cytoplasmic ribonucleoprotein granule; GO:0043226 organelle; GO:0043227 membrane-bounded organelle; G…	GO:0003676 nucleic acid binding; GO:0003723 RNA binding; GO:0003729 mRNA binding; GO:0005488 binding; GO:0005515 protein binding; GO:0042802 identical protein binding; GO:0042803 protein homodimerization activity; GO:0046983 protein dimerization activity; GO:0097159 organic cyclic compound binding; GO:1901363 heterocyclic compound binding;			S	KOG1916	Nuclear protein, contains WD40 repeats
RC5G0646300	198	S	3.768	3.84655e-05	Up	Putative transcription factor WD40-like family	--	1	0.00692202	101.82	2	MPS(1)NKLPK	-1.3736	1.361	1.489	1.423	0.374	0.382		chloroplast	K12616	EDC4; enhancer of mRNA-decapping protein 4	map03018 RNA degradation	GO:0000003 reproduction; GO:0000956 nuclear-transcribed mRNA catabolic process; GO:0003006 developmental process involved in reproduction; GO:0006139 nucleobase-containing compound metabolic process; GO:0006401 RNA catabolic process; GO:0006402 mRNA catabolic process; GO:0006725 cellular aromatic compound metabolic process; GO:0006807 nitrogen compound metabolic process; GO:0007154 cell communica…	GO:0000932 P-body; GO:0005622 intracellular; GO:0005623 cell; GO:0005634 nucleus; GO:0005654 nucleoplasm; GO:0005737 cytoplasm; GO:0005829 cytosol; GO:0031974 membrane-enclosed lumen; GO:0031981 nuclear lumen; GO:0032991 protein-containing complex; GO:0035770 ribonucleoprotein granule; GO:0036464 cytoplasmic ribonucleoprotein granule; GO:0043226 organelle; GO:0043227 membrane-bounded organelle; G…	GO:0003676 nucleic acid binding; GO:0003723 RNA binding; GO:0003729 mRNA binding; GO:0005488 binding; GO:0005515 protein binding; GO:0042802 identical protein binding; GO:0042803 protein homodimerization activity; GO:0046983 protein dimerization activity; GO:0097159 organic cyclic compound binding; GO:1901363 heterocyclic compound binding;			S	KOG1916	Nuclear protein, contains WD40 repeats
RC5G0646300	641	S	0.503	0.00342203	Down	Putative transcription factor WD40-like family	--	0.985129	2.46933e-27	193.96	2	PTIQATS(0.015)S(0.985)EGAALR	0.13798	0.811	0.686	0.663	1.452		1.408	chloroplast	K12616	EDC4; enhancer of mRNA-decapping protein 4	map03018 RNA degradation	GO:0000003 reproduction; GO:0000956 nuclear-transcribed mRNA catabolic process; GO:0003006 developmental process involved in reproduction; GO:0006139 nucleobase-containing compound metabolic process; GO:0006401 RNA catabolic process; GO:0006402 mRNA catabolic process; GO:0006725 cellular aromatic compound metabolic process; GO:0006807 nitrogen compound metabolic process; GO:0007154 cell communica…	GO:0000932 P-body; GO:0005622 intracellular; GO:0005623 cell; GO:0005634 nucleus; GO:0005654 nucleoplasm; GO:0005737 cytoplasm; GO:0005829 cytosol; GO:0031974 membrane-enclosed lumen; GO:0031981 nuclear lumen; GO:0032991 protein-containing complex; GO:0035770 ribonucleoprotein granule; GO:0036464 cytoplasmic ribonucleoprotein granule; GO:0043226 organelle; GO:0043227 membrane-bounded organelle; G…	GO:0003676 nucleic acid binding; GO:0003723 RNA binding; GO:0003729 mRNA binding; GO:0005488 binding; GO:0005515 protein binding; GO:0042802 identical protein binding; GO:0042803 protein homodimerization activity; GO:0046983 protein dimerization activity; GO:0097159 organic cyclic compound binding; GO:1901363 heterocyclic compound binding;			S	KOG1916	Nuclear protein, contains WD40 repeats
RC5G0646300	616	S	0.413	0.000304075	Down	Putative transcription factor WD40-like family	--	0.982954	7.71133e-69	204.43	2	S(0.006)DS(0.983)S(0.011)FSHDATEAVSTNSAPK	3.8144		0.508	0.565	1.253	1.325	1.319	chloroplast	K12616	EDC4; enhancer of mRNA-decapping protein 4	map03018 RNA degradation	GO:0000003 reproduction; GO:0000956 nuclear-transcribed mRNA catabolic process; GO:0003006 developmental process involved in reproduction; GO:0006139 nucleobase-containing compound metabolic process; GO:0006401 RNA catabolic process; GO:0006402 mRNA catabolic process; GO:0006725 cellular aromatic compound metabolic process; GO:0006807 nitrogen compound metabolic process; GO:0007154 cell communica…	GO:0000932 P-body; GO:0005622 intracellular; GO:0005623 cell; GO:0005634 nucleus; GO:0005654 nucleoplasm; GO:0005737 cytoplasm; GO:0005829 cytosol; GO:0031974 membrane-enclosed lumen; GO:0031981 nuclear lumen; GO:0032991 protein-containing complex; GO:0035770 ribonucleoprotein granule; GO:0036464 cytoplasmic ribonucleoprotein granule; GO:0043226 organelle; GO:0043227 membrane-bounded organelle; G…	GO:0003676 nucleic acid binding; GO:0003723 RNA binding; GO:0003729 mRNA binding; GO:0005488 binding; GO:0005515 protein binding; GO:0042802 identical protein binding; GO:0042803 protein homodimerization activity; GO:0046983 protein dimerization activity; GO:0097159 organic cyclic compound binding; GO:1901363 heterocyclic compound binding;			S	KOG1916	Nuclear protein, contains WD40 repeats
RC5G0646300	619	S	0.316	0.000121179	Down	Putative transcription factor WD40-like family	--	0.994828	2.42169e-27	150.54	2	S(0.071)DS(0.603)S(0.329)FS(0.995)HDAT(0.003)EAVSTNSAPK	2.3984		0.412	0.451	1.34	1.428	1.335	chloroplast	K12616	EDC4; enhancer of mRNA-decapping protein 4	map03018 RNA degradation	GO:0000003 reproduction; GO:0000956 nuclear-transcribed mRNA catabolic process; GO:0003006 developmental process involved in reproduction; GO:0006139 nucleobase-containing compound metabolic process; GO:0006401 RNA catabolic process; GO:0006402 mRNA catabolic process; GO:0006725 cellular aromatic compound metabolic process; GO:0006807 nitrogen compound metabolic process; GO:0007154 cell communica…	GO:0000932 P-body; GO:0005622 intracellular; GO:0005623 cell; GO:0005634 nucleus; GO:0005654 nucleoplasm; GO:0005737 cytoplasm; GO:0005829 cytosol; GO:0031974 membrane-enclosed lumen; GO:0031981 nuclear lumen; GO:0032991 protein-containing complex; GO:0035770 ribonucleoprotein granule; GO:0036464 cytoplasmic ribonucleoprotein granule; GO:0043226 organelle; GO:0043227 membrane-bounded organelle; G…	GO:0003676 nucleic acid binding; GO:0003723 RNA binding; GO:0003729 mRNA binding; GO:0005488 binding; GO:0005515 protein binding; GO:0042802 identical protein binding; GO:0042803 protein homodimerization activity; GO:0046983 protein dimerization activity; GO:0097159 organic cyclic compound binding; GO:1901363 heterocyclic compound binding;			S	KOG1916	Nuclear protein, contains WD40 repeats
RC5G0649500	218	S	0.348	0.000281329	Down	Putative Heat shock protein Hsp90 family	--	1	6.00287e-246	348.22	3	EIS(1)DDEDEEEKKEEEGK	3.437	0.485	0.499	0.555	1.394	1.324	1.709	cytoplasm	K04079	HSP90A, htpG; molecular chaperone HtpG	map04141 Protein processing in endoplasmic reticulum; map04626 Plant-pathogen interaction				PF02518	Histidine kinase-, DNA gyrase B-, and HSP90-like ATPase	O	KOG0019	Molecular chaperone (HSP90 family)
RC5G0655400	308	S	0.591	0.020954	Down	GBF-interacting protein 1-like	--	0.928966	5.16059e-108	183.06	3	SSEPPSSTHDGSQAILPS(0.064)NS(0.929)DGES(0.007)QIESTDALK	-0.49447	0.86		0.738		1.333	1.371	nucleus	K23625	ATXN2_2L; ataxin 2/2L		GO:0043388 positive regulation of DNA binding; GO:0044093 positive regulation of molecular function; GO:0051098 regulation of binding; GO:0051099 positive regulation of binding; GO:0051101 regulation of DNA binding; GO:0065007 biological regulation; GO:0065009 regulation of molecular function;	GO:0005622 intracellular; GO:0005623 cell; GO:0005634 nucleus; GO:0043226 organelle; GO:0043227 membrane-bounded organelle; GO:0043229 intracellular organelle; GO:0043231 intracellular membrane-bounded organelle;	GO:0005488 binding; GO:0005515 protein binding; GO:0042802 identical protein binding; GO:0051082 unfolded protein binding;
RC5G0657200	631	S	2.882	0.000941901	Up	Putative WEB family protein	--	0.999996	1.00826e-35	253.14	2	TLLPTLS(1)GMFNR	-2.0774	1.369	1.49	1.487	0.459	0.423	0.626	nucleus				GO:0006996 organelle organization; GO:0009657 plastid organization; GO:0009658 chloroplast organization; GO:0009902 chloroplast relocation; GO:0009903 chloroplast avoidance movement; GO:0009904 chloroplast accumulation movement; GO:0009987 cellular process; GO:0016043 cellular component organization; GO:0019750 chloroplast localization; GO:0051179 localization; GO:0051234 establishment of localiz…	GO:0005622 intracellular; GO:0005623 cell; GO:0005737 cytoplasm; GO:0005829 cytosol; GO:0005886 plasma membrane; GO:0016020 membrane; GO:0071944 cell periphery;
RC5G0722000	273	S	0.362	0.000286143	Down	T1.1 protein	--	0.999952	7.08693e-77	149.43	3	VEYFTLGS(1)DHEYEEDDDVESQKK	2.0378	0.51	0.524	0.517		1.331	1.524	cytoplasm
RC6G0009500	534	S	0.626	0.0293829	Down	Putative dynamin GTPase	--	0.998669	3.15448e-109	266.27	2	AS(0.001)S(0.999)PQTGGQQSGGTLK	1.2074	0.607	0.726	0.994	1.177	1.234	1.309	nucleus	K01528	DNM1_3; dynamin 1/3 [EC:3.6.5.5]	map04144 Endocytosis	GO:0000266 mitochondrial fission; GO:0000902 cell morphogenesis; GO:0000904 cell morphogenesis involved in differentiation; GO:0001101 response to acid chemical; GO:0006810 transport; GO:0006892 post-Golgi vesicle-mediated transport; GO:0006896 Golgi to vacuole transport; GO:0006897 endocytosis; GO:0006898 receptor-mediated endocytosis; GO:0006996 organelle organization; GO:0007005 mitochondrion …	GO:0005622 intracellular; GO:0005623 cell; GO:0005737 cytoplasm; GO:0005773 vacuole; GO:0005774 vacuolar membrane; GO:0005794 Golgi apparatus; GO:0005829 cytosol; GO:0005886 plasma membrane; GO:0005911 cell-cell junction; GO:0009504 cell plate; GO:0009506 plasmodesma; GO:0012505 endomembrane system; GO:0016020 membrane; GO:0030054 cell junction; GO:0030135 coated vesicle; GO:0030136 clathrin-coat…	GO:0003824 catalytic activity; GO:0003924 GTPase activity; GO:0005488 binding; GO:0005515 protein binding; GO:0008017 microtubule binding; GO:0008092 cytoskeletal protein binding; GO:0015631 tubulin binding; GO:0016462 pyrophosphatase activity; GO:0016787 hydrolase activity; GO:0016817 hydrolase activity, acting on acid anhydrides; GO:0016818 hydrolase activity, acting on acid anhydrides, in phos…	PF00350; PF00169	Dynamin family; PH domain	U	KOG0446	Vacuolar sorting protein VPS1, dynamin, and related proteins
RC6G0009500	823	S	0.386	1.16873e-05	Down	Putative dynamin GTPase	--	1	0.0039368	127.93	2	QLS(1)IHDNR	-3.8476	0.547	0.552	0.601	1.433	1.524	1.445	nucleus	K01528	DNM1_3; dynamin 1/3 [EC:3.6.5.5]	map04144 Endocytosis	GO:0000266 mitochondrial fission; GO:0000902 cell morphogenesis; GO:0000904 cell morphogenesis involved in differentiation; GO:0001101 response to acid chemical; GO:0006810 transport; GO:0006892 post-Golgi vesicle-mediated transport; GO:0006896 Golgi to vacuole transport; GO:0006897 endocytosis; GO:0006898 receptor-mediated endocytosis; GO:0006996 organelle organization; GO:0007005 mitochondrion …	GO:0005622 intracellular; GO:0005623 cell; GO:0005737 cytoplasm; GO:0005773 vacuole; GO:0005774 vacuolar membrane; GO:0005794 Golgi apparatus; GO:0005829 cytosol; GO:0005886 plasma membrane; GO:0005911 cell-cell junction; GO:0009504 cell plate; GO:0009506 plasmodesma; GO:0012505 endomembrane system; GO:0016020 membrane; GO:0030054 cell junction; GO:0030135 coated vesicle; GO:0030136 clathrin-coat…	GO:0003824 catalytic activity; GO:0003924 GTPase activity; GO:0005488 binding; GO:0005515 protein binding; GO:0008017 microtubule binding; GO:0008092 cytoskeletal protein binding; GO:0015631 tubulin binding; GO:0016462 pyrophosphatase activity; GO:0016787 hydrolase activity; GO:0016817 hydrolase activity, acting on acid anhydrides; GO:0016818 hydrolase activity, acting on acid anhydrides, in phos…	PF00350; PF00169	Dynamin family; PH domain	U	KOG0446	Vacuolar sorting protein VPS1, dynamin, and related proteins
RC6G0009500	813	S	0.619	0.00672698	Down	Putative dynamin GTPase	--	0.985954	0.00715809	92.732	2	QS(0.014)S(0.986)LLSK	-0.59107	0.715	0.779		1.125	1.169	1.324	nucleus	K01528	DNM1_3; dynamin 1/3 [EC:3.6.5.5]	map04144 Endocytosis	GO:0000266 mitochondrial fission; GO:0000902 cell morphogenesis; GO:0000904 cell morphogenesis involved in differentiation; GO:0001101 response to acid chemical; GO:0006810 transport; GO:0006892 post-Golgi vesicle-mediated transport; GO:0006896 Golgi to vacuole transport; GO:0006897 endocytosis; GO:0006898 receptor-mediated endocytosis; GO:0006996 organelle organization; GO:0007005 mitochondrion …	GO:0005622 intracellular; GO:0005623 cell; GO:0005737 cytoplasm; GO:0005773 vacuole; GO:0005774 vacuolar membrane; GO:0005794 Golgi apparatus; GO:0005829 cytosol; GO:0005886 plasma membrane; GO:0005911 cell-cell junction; GO:0009504 cell plate; GO:0009506 plasmodesma; GO:0012505 endomembrane system; GO:0016020 membrane; GO:0030054 cell junction; GO:0030135 coated vesicle; GO:0030136 clathrin-coat…	GO:0003824 catalytic activity; GO:0003924 GTPase activity; GO:0005488 binding; GO:0005515 protein binding; GO:0008017 microtubule binding; GO:0008092 cytoskeletal protein binding; GO:0015631 tubulin binding; GO:0016462 pyrophosphatase activity; GO:0016787 hydrolase activity; GO:0016817 hydrolase activity, acting on acid anhydrides; GO:0016818 hydrolase activity, acting on acid anhydrides, in phos…	PF00350; PF00169	Dynamin family; PH domain	U	KOG0446	Vacuolar sorting protein VPS1, dynamin, and related proteins
RC6G0024500	68	S	3.448	0.00797982	Up	Putative L-ascorbate peroxidase	--	0.970132	7.40962e-05	110.09	2	NEEEYT(0.001)HGS(0.97)NS(0.029)GLKK	-1.9895	1.442	1.792			0.479	0.459	endoplasmic reticulum	K00434	E1.11.1.11; L-ascorbate peroxidase [EC:1.11.1.11]	map00053 Ascorbate and aldarate metabolism; map00480 Glutathione metabolism; map01100 Metabolic pathways	GO:0000302 response to reactive oxygen species; GO:0006950 response to stress; GO:0006979 response to oxidative stress; GO:0008152 metabolic process; GO:0009056 catabolic process; GO:0009636 response to toxic substance; GO:0009719 response to endogenous stimulus; GO:0009725 response to hormone; GO:0009735 response to cytokinin; GO:0009987 cellular process; GO:0010033 response to organic substance…	GO:0005622 intracellular; GO:0005623 cell; GO:0005737 cytoplasm; GO:0005739 mitochondrion; GO:0005773 vacuole; GO:0005774 vacuolar membrane; GO:0005777 peroxisome; GO:0005778 peroxisomal membrane; GO:0005911 cell-cell junction; GO:0009506 plasmodesma; GO:0009507 chloroplast; GO:0009526 plastid envelope; GO:0009536 plastid; GO:0009941 chloroplast envelope; GO:0016020 membrane; GO:0030054 cell junc…	GO:0003824 catalytic activity; GO:0004130 cytochrome-c peroxidase activity; GO:0004601 peroxidase activity; GO:0016209 antioxidant activity; GO:0016491 oxidoreductase activity; GO:0016684 oxidoreductase activity, acting on peroxide as acceptor; GO:0016688 L-ascorbate peroxidase activity;	PF00141	Peroxidase
RC6G0061000	39	S	1.683	0.00871452	Up	Putative Ubiquitin domain, F-box domain-containing protein	--	0.98925	1.55267e-157	349.53	2	QSLSESIS(0.01)AAS(0.989)PSSLR	3.3463	1.333	1.086	1.156	0.738		0.678	cytoplasm	K10293	FBXO7; F-box protein 7					PF00646	F-box domain
RC6G0068200	197	S	0.382	0.0260482	Down	Putative transcription factor C2H2 family	--	0.821831	2.23861e-05	78.177	2	SPPPAFSSDAGQGNIAT(0.001)S(0.021)S(0.157)S(0.822)LAK	0.035103	0.718	0.539		1.529		1.759	chloroplast									O	KOG3970	Predicted E3 ubiquitin ligase
RC6G0574600	4	S	0.605	0.00228998	Down	Putative ribosomal protein S14	--	1	1.78172e-10	193.62	2	GHS(1)NVWNSHPK	-2.9635	0.689	0.806	0.848	1.277	1.382	1.214	nucleus	K02980	RP-S29e, RPS29; small subunit ribosomal protein S29e	map03010 Ribosome		GO:0005622 intracellular; GO:0005623 cell; GO:0005737 cytoplasm; GO:0005829 cytosol; GO:0005840 ribosome; GO:0015935 small ribosomal subunit; GO:0022626 cytosolic ribosome; GO:0022627 cytosolic small ribosomal subunit; GO:0032991 protein-containing complex; GO:0043226 organelle; GO:0043228 non-membrane-bounded organelle; GO:0043229 intracellular organelle; GO:0043232 intracellular non-membrane-bo…	GO:0003735 structural constituent of ribosome; GO:0005198 structural molecule activity; GO:0005488 binding; GO:0008270 zinc ion binding; GO:0043167 ion binding; GO:0043169 cation binding; GO:0046872 metal ion binding; GO:0046914 transition metal ion binding;			J	KOG3506	40S ribosomal protein S29
RC6G0098600	65	S	8.501	0.00529373	Up	Putative phosphoric monoester hydrolase	--	0.999161	2.12487e-138	271.19	3	IPQPMAAAQDSS(0.999)PTGSGQSGFAR	-0.27605	1.468	2.671	1.667	0.409	0.132	0.142	nucleus	K01110	PTEN; phosphatidylinositol-3,4,5-trisphosphate 3-phosphatase and dual-specificity protein phosphatase PTEN [EC:3.1.3.16 3.1.3.48 3.1.3.67]	map00562 Inositol phosphate metabolism; map01100 Metabolic pathways; map04070 Phosphatidylinositol signaling system	GO:0000278 mitotic cell cycle; GO:0000281 mitotic cytokinesis; GO:0000910 cytokinesis; GO:0001932 regulation of protein phosphorylation; GO:0001933 negative regulation of protein phosphorylation; GO:0006464 cellular protein modification process; GO:0006469 negative regulation of protein kinase activity; GO:0006470 protein dephosphorylation; GO:0006629 lipid metabolic process; GO:0006644 phospholi…	GO:0001931 uropod; GO:0005622 intracellular; GO:0005623 cell; GO:0005737 cytoplasm; GO:0005829 cytosol; GO:0005886 plasma membrane; GO:0005938 cell cortex; GO:0016020 membrane; GO:0031254 cell trailing edge; GO:0031257 cell trailing edge membrane; GO:0032153 cell division site; GO:0042995 cell projection; GO:0051285 cell cortex of cell tip; GO:0051286 cell tip; GO:0071944 cell periphery; GO:00995…	GO:0003824 catalytic activity; GO:0004721 phosphoprotein phosphatase activity; GO:0004725 protein tyrosine phosphatase activity; GO:0005488 binding; GO:0005543 phospholipid binding; GO:0008289 lipid binding; GO:0016787 hydrolase activity; GO:0016788 hydrolase activity, acting on ester bonds; GO:0016791 phosphatase activity; GO:0034485 phosphatidylinositol-3,4,5-trisphosphate 5-phosphatase activit…			T	KOG2283	Clathrin coat dissociation kinase GAK/PTEN/Auxilin and related tyrosine phosphatases
RC6G0098600	11	S	2.289	0.00427189	Up	Putative phosphoric monoester hydrolase	--	0.849436	9.52363e-12	147.14	2	MDSESS(0.001)VPST(0.018)S(0.849)PS(0.131)VK	-2.3475	1.247	1.514	1.304	0.65	0.534		nucleus	K01110	PTEN; phosphatidylinositol-3,4,5-trisphosphate 3-phosphatase and dual-specificity protein phosphatase PTEN [EC:3.1.3.16 3.1.3.48 3.1.3.67]	map00562 Inositol phosphate metabolism; map01100 Metabolic pathways; map04070 Phosphatidylinositol signaling system	GO:0000278 mitotic cell cycle; GO:0000281 mitotic cytokinesis; GO:0000910 cytokinesis; GO:0001932 regulation of protein phosphorylation; GO:0001933 negative regulation of protein phosphorylation; GO:0006464 cellular protein modification process; GO:0006469 negative regulation of protein kinase activity; GO:0006470 protein dephosphorylation; GO:0006629 lipid metabolic process; GO:0006644 phospholi…	GO:0001931 uropod; GO:0005622 intracellular; GO:0005623 cell; GO:0005737 cytoplasm; GO:0005829 cytosol; GO:0005886 plasma membrane; GO:0005938 cell cortex; GO:0016020 membrane; GO:0031254 cell trailing edge; GO:0031257 cell trailing edge membrane; GO:0032153 cell division site; GO:0042995 cell projection; GO:0051285 cell cortex of cell tip; GO:0051286 cell tip; GO:0071944 cell periphery; GO:00995…	GO:0003824 catalytic activity; GO:0004721 phosphoprotein phosphatase activity; GO:0004725 protein tyrosine phosphatase activity; GO:0005488 binding; GO:0005543 phospholipid binding; GO:0008289 lipid binding; GO:0016787 hydrolase activity; GO:0016788 hydrolase activity, acting on ester bonds; GO:0016791 phosphatase activity; GO:0034485 phosphatidylinositol-3,4,5-trisphosphate 5-phosphatase activit…			T	KOG2283	Clathrin coat dissociation kinase GAK/PTEN/Auxilin and related tyrosine phosphatases
RC6G0107500	186	S	4.202	1.13646e-06	Up	Glycosyltransferase	--	1	2.83264e-05	130.12	2	S(1)GPDKFGQLEDK	1.0979	1.617	1.736	1.731	0.4	0.418	0.392	nucleus	K14595	AOG; abscisate beta-glucosyltransferase [EC:2.4.1.263]	map00906 Carotenoid biosynthesis; map01100 Metabolic pathways; map01110 Biosynthesis of secondary metabolites						CG	KOG1192	UDP-glucuronosyl and UDP-glucosyl transferase
RC6G0123400	94	S	1.728	0.0103419	Up	Putative carboxylesterase, 2-hydroxyisoflavanone dehydratase	--	1	0.00579157	71.896	2	VGS(1)VGLPGVK	-1.7862		1.237	1.307	0.7		0.772	chloroplast				GO:0008152 metabolic process; GO:0009056 catabolic process;	GO:0005622 intracellular; GO:0005623 cell; GO:0005737 cytoplasm; GO:0005829 cytosol;	GO:0003824 catalytic activity; GO:0016787 hydrolase activity; GO:0016788 hydrolase activity, acting on ester bonds; GO:0052689 carboxylic ester hydrolase activity;	PF07859	alpha/beta hydrolase fold	V	KOG1515	Arylacetamide deacetylase
RC6G0123700	171	S	0.398	0.0362479	Down	Putative carboxylesterase, 2-hydroxyisoflavanone dehydratase	--	1	2.83426e-51	195.46	2	VFLAGDS(1)AGANISHNMISR	0.71627	0.642	0.81	0.619	2.72	1.263	1.215	cytoplasm							PF07859	alpha/beta hydrolase fold	V	KOG1515	Arylacetamide deacetylase
RC6G0132000	552	S	2.645	0.0427074	Up	Putative K domain-containing protein	--	1	3.02786e-17	171.28	2	NVEGDGSAPPTEPVGS(1)QN	-1.4353	1.428	1.559	1.155	0.711		0.333	nucleus	K13210	FUBP; far upstream element-binding protein		GO:0000375 RNA splicing, via transesterification reactions; GO:0001505 regulation of neurotransmitter levels; GO:0006139 nucleobase-containing compound metabolic process; GO:0006396 RNA processing; GO:0006397 mRNA processing; GO:0006417 regulation of translation; GO:0006725 cellular aromatic compound metabolic process; GO:0006807 nitrogen compound metabolic process; GO:0008152 metabolic process; …	GO:0005622 intracellular; GO:0005623 cell; GO:0005634 nucleus; GO:0005654 nucleoplasm; GO:0005737 cytoplasm; GO:0005829 cytosol; GO:0031974 membrane-enclosed lumen; GO:0031981 nuclear lumen; GO:0043226 organelle; GO:0043227 membrane-bounded organelle; GO:0043229 intracellular organelle; GO:0043231 intracellular membrane-bounded organelle; GO:0043233 organelle lumen; GO:0070013 intracellular organ…	GO:0003676 nucleic acid binding; GO:0003723 RNA binding; GO:0003729 mRNA binding; GO:0003730 mRNA 3'-UTR binding; GO:0005488 binding; GO:0017091 AU-rich element binding; GO:0035925 mRNA 3'-UTR AU-rich region binding; GO:0097159 organic cyclic compound binding; GO:1901363 heterocyclic compound binding;	PF00013	KH domain	A	KOG1676	K-homology type RNA binding proteins
RC6G0133700	225	S	0.59	0.00525659	Down	BAT2 domain-containing protein 1	--	1	2.4701e-167	308.84	3	HS(1)DQEGEEDQLYEEVGFDR	-1.3736	0.729	0.845	0.724	1.118	1.299	1.476	nucleus
RC6G0166300	33	S	1.657	0.00507907	Up	Putative NAD(P)H dehydrogenase (Quinone)	--	0.99961	8.7194e-24	87.331	3	SDDLVS(1)DQNQTQTTETTNPIKDEGVAEK	2.3585	1.164	1.197	1.253		0.788	0.666	cytoplasm	K03809	wrbA; NAD(P)H dehydrogenase (quinone) [EC:1.6.5.2]	map00130 Ubiquinone and other terpenoid-quinone biosynthesis; map01100 Metabolic pathways; map01110 Biosynthesis of secondary metabolites				PF03358	NADPH-dependent FMN reductase	S	KOG3135	1,4-benzoquinone reductase-like; Trp repressor binding protein-like/protoplast-secreted protein
RC6G0171600	1128	S	0.181	0.00132845	Down	Putative 1-phosphatidylinositol 4-kinase	--	1	2.17736e-148	304.52	3	LIS(1)GAFPQQTQAEDDQFNGMLLTK	-1.2606	0.295	0.332		1.698		1.768	nucleus	K00888	PI4KA; phosphatidylinositol 4-kinase A [EC:2.7.1.67]	map00562 Inositol phosphate metabolism; map01100 Metabolic pathways; map04070 Phosphatidylinositol signaling system	GO:0006464 cellular protein modification process; GO:0006468 protein phosphorylation; GO:0006629 lipid metabolic process; GO:0006644 phospholipid metabolic process; GO:0006650 glycerophospholipid metabolic process; GO:0006793 phosphorus metabolic process; GO:0006796 phosphate-containing compound metabolic process; GO:0006807 nitrogen compound metabolic process; GO:0006996 organelle organization; …	GO:0005622 intracellular; GO:0005623 cell; GO:0005737 cytoplasm; GO:0005886 plasma membrane; GO:0005911 cell-cell junction; GO:0009506 plasmodesma; GO:0009507 chloroplast; GO:0009536 plastid; GO:0016020 membrane; GO:0030054 cell junction; GO:0043226 organelle; GO:0043227 membrane-bounded organelle; GO:0043229 intracellular organelle; GO:0043231 intracellular membrane-bounded organelle; GO:0048471…	GO:0003779 actin binding; GO:0003824 catalytic activity; GO:0004430 1-phosphatidylinositol 4-kinase activity; GO:0005488 binding; GO:0005515 protein binding; GO:0005543 phospholipid binding; GO:0005546 phosphatidylinositol-4,5-bisphosphate binding; GO:0008092 cytoskeletal protein binding; GO:0008289 lipid binding; GO:0016301 kinase activity; GO:0016740 transferase activity; GO:0016772 transferase…			T	KOG0902	Phosphatidylinositol 4-kinase
RC6G0171600	608	S	0.489	0.00664411	Down	Putative 1-phosphatidylinositol 4-kinase	--	0.999899	2.48662e-69	289.97	2	LSSLGSADS(1)K	-2.1204	0.491	0.738	0.759	1.306	1.372	1.39	nucleus	K00888	PI4KA; phosphatidylinositol 4-kinase A [EC:2.7.1.67]	map00562 Inositol phosphate metabolism; map01100 Metabolic pathways; map04070 Phosphatidylinositol signaling system	GO:0006464 cellular protein modification process; GO:0006468 protein phosphorylation; GO:0006629 lipid metabolic process; GO:0006644 phospholipid metabolic process; GO:0006650 glycerophospholipid metabolic process; GO:0006793 phosphorus metabolic process; GO:0006796 phosphate-containing compound metabolic process; GO:0006807 nitrogen compound metabolic process; GO:0006996 organelle organization; …	GO:0005622 intracellular; GO:0005623 cell; GO:0005737 cytoplasm; GO:0005886 plasma membrane; GO:0005911 cell-cell junction; GO:0009506 plasmodesma; GO:0009507 chloroplast; GO:0009536 plastid; GO:0016020 membrane; GO:0030054 cell junction; GO:0043226 organelle; GO:0043227 membrane-bounded organelle; GO:0043229 intracellular organelle; GO:0043231 intracellular membrane-bounded organelle; GO:0048471…	GO:0003779 actin binding; GO:0003824 catalytic activity; GO:0004430 1-phosphatidylinositol 4-kinase activity; GO:0005488 binding; GO:0005515 protein binding; GO:0005543 phospholipid binding; GO:0005546 phosphatidylinositol-4,5-bisphosphate binding; GO:0008092 cytoskeletal protein binding; GO:0008289 lipid binding; GO:0016301 kinase activity; GO:0016740 transferase activity; GO:0016772 transferase…			T	KOG0902	Phosphatidylinositol 4-kinase
RC6G0173000	179	S	0.588	0.0118801	Down	Putative small GTPase superfamily, P-loop containing nucleoside triphosphate hydrolase	--	0.999839	4.54626e-42	115.68	2	DALKS(1)GEEEEIYLPDTIDVGSSSQPR	0.48482	0.739		0.692	1.395	1.112	1.141	chloroplast	K07897	RAB7A; Ras-related protein Rab-7A	map04144 Endocytosis; map04145 Phagosome				PF00071	Ras family	U	KOG0394	Ras-related GTPase
RC6G0174600	11	S	0.592	0.0479387	Down	Adenylyl cyclase-associated protein	--	0.999963	0.00706742	83.623	2	LES(1)AVTR	-1.0966	0.651	0.826		1.223	1.271		chloroplast	K17261	CAP1_2, SRV2; adenylyl cyclase-associated protein		GO:0000902 cell morphogenesis; GO:0006996 organelle organization; GO:0007010 cytoskeleton organization; GO:0007015 actin filament organization; GO:0007154 cell communication; GO:0007163 establishment or maintenance of cell polarity; GO:0007165 signal transduction; GO:0008154 actin polymerization or depolymerization; GO:0009653 anatomical structure morphogenesis; GO:0009826 unidimensional cell gro…	GO:0005622 intracellular; GO:0005623 cell; GO:0005737 cytoplasm; GO:0005829 cytosol; GO:0005856 cytoskeleton; GO:0005938 cell cortex; GO:0015629 actin cytoskeleton; GO:0030863 cortical cytoskeleton; GO:0030864 cortical actin cytoskeleton; GO:0043226 organelle; GO:0043228 non-membrane-bounded organelle; GO:0043229 intracellular organelle; GO:0043232 intracellular non-membrane-bounded organelle; GO…	GO:0003779 actin binding; GO:0005488 binding; GO:0005515 protein binding; GO:0008092 cytoskeletal protein binding; GO:0008179 adenylate cyclase binding; GO:0019899 enzyme binding;			TZ	KOG2675	Adenylate cyclase-associated protein (CAP/Srv2p)
RC6G0178100	109	S	1.534	0.00506524	Up	Putative nucleotide-binding alpha-beta plait domain-containing protein	--	1	2.10871e-44	242.43	2	GGGGYGS(1)GGGGYGGR	-1.6249	1.211	1.225	1.254	0.915	0.701	0.79	nucleus	K13195	CIRBP; cold-inducible RNA-binding protein					PF00076	RNA recognition motif. (a.k.a. RRM, RBD, or RNP domain)	A	KOG0118	FOG: RRM domain
RC6G0184000	90	S	0.52	0.0086945	Down	Putative diaminopimelate decarboxylase	--	1	0.000285665	98.167	2	VQDVMDS(1)VEK	-0.47461	0.761	0.654	0.788	1.556		1.268	chloroplast	K01586	lysA; diaminopimelate decarboxylase [EC:4.1.1.20]	map00300 Lysine biosynthesis; map01100 Metabolic pathways; map01110 Biosynthesis of secondary metabolites; map01230 Biosynthesis of amino acids		GO:0005622 intracellular; GO:0005623 cell; GO:0005737 cytoplasm; GO:0005829 cytosol; GO:0009507 chloroplast; GO:0009532 plastid stroma; GO:0009536 plastid; GO:0009570 chloroplast stroma; GO:0043226 organelle; GO:0043227 membrane-bounded organelle; GO:0043229 intracellular organelle; GO:0043231 intracellular membrane-bounded organelle;		PF00278; PF02784	Pyridoxal-dependent decarboxylase, C-terminal sheet domain; Pyridoxal-dependent decarboxylase, pyridoxal binding domain	E	KOG0622	Ornithine decarboxylase
RC6G0185900	324	S	2.024	0.0234815	Up	Putative DNAJ-containing protein	--	1	0.00653063	123.42	2	ENS(1)LRHER	-0.73226	1.308		1.562	0.557	0.832	0.738	cytoplasm							PF00226; PF14308	DnaJ domain; X-domain of DnaJ-containing	O	KOG0691	Molecular chaperone (DnaJ superfamily)
RC6G0185900	225	S	0.558	0.00736789	Down	Putative DNAJ-containing protein	--	0.980747	9.78138e-10	117.82	2	S(0.017)QVS(0.981)AAS(0.002)GAVSLIQLQEDLK	-0.26792		0.699	0.655	1.322	1.061	1.254	cytoplasm							PF00226; PF14308	DnaJ domain; X-domain of DnaJ-containing	O	KOG0691	Molecular chaperone (DnaJ superfamily)
RC6G0187400	389	S	1.617	0.0405076	Up	Putative proteasome endopeptidase complex	--	0.781402	0.000183115	96.453	3	KLES(0.781)S(0.218)AHY(0.001)NADFGKE	-0.26473		1.325	1.218		0.715	0.858	cytoplasm	K03064	PSMC6, RPT4; 26S proteasome regulatory subunit T4	map03050 Proteasome				PF00004	ATPase family associated with various cellular activities (AAA)	O	KOG0651	26S proteasome regulatory complex, ATPase RPT4
RC6G0207600	353	S	2.436	0.00501697	Up	Putative transcription factor bZIP family	--	0.999314	0.000285644	121.96	2	S(0.001)VS(0.999)MDSFMGK	-2.6206	1.442	1.511	1.41		0.691	0.503	nucleus				GO:0006355 regulation of transcription, DNA-templated; GO:0009889 regulation of biosynthetic process; GO:0010468 regulation of gene expression; GO:0010556 regulation of macromolecule biosynthetic process; GO:0019219 regulation of nucleobase-containing compound metabolic process; GO:0019222 regulation of metabolic process; GO:0031323 regulation of cellular metabolic process; GO:0031326 regulation …	GO:0005622 intracellular; GO:0005623 cell; GO:0005634 nucleus; GO:0005737 cytoplasm; GO:0005829 cytosol; GO:0043226 organelle; GO:0043227 membrane-bounded organelle; GO:0043229 intracellular organelle; GO:0043231 intracellular membrane-bounded organelle;	GO:0003700 DNA-binding transcription factor activity; GO:0140110 transcription regulator activity;
RC6G0215900	472	S	3.159	0.00154085	Up	Putative PB1 domain-containing protein	--	1	0.000973636	99.276	2	VAGGLS(1)PEGK	-1.4976	1.509	1.752	1.421	0.632	0.453	0.397	nucleus							PF00564	PB1 domain
RC6G0225600	781	S	1.968	0.0133126	Up	Putative dynamin central domain, dynamin, GTPase domain, GTPase effector domain, Dynamin superfamily	--	0.990434	5.65417e-18	138.9	3	IHGLHTSSMYST(0.003)GS(0.99)PNDS(0.016)Y(0.108)S(0.441)S(0.441)PK	0.36611	1.187	1.091	1.513		0.638	0.646	nucleus	K17065	DNM1L; dynamin 1-like protein [EC:3.6.5.5]			GO:0005622 intracellular; GO:0005623 cell; GO:0005737 cytoplasm; GO:0005777 peroxisome; GO:0042579 microbody; GO:0043226 organelle; GO:0043227 membrane-bounded organelle; GO:0043229 intracellular organelle; GO:0043231 intracellular membrane-bounded organelle;	GO:0003824 catalytic activity; GO:0003924 GTPase activity; GO:0005488 binding; GO:0005515 protein binding; GO:0008017 microtubule binding; GO:0008092 cytoskeletal protein binding; GO:0015631 tubulin binding; GO:0016462 pyrophosphatase activity; GO:0016787 hydrolase activity; GO:0016817 hydrolase activity, acting on acid anhydrides; GO:0016818 hydrolase activity, acting on acid anhydrides, in phos…	PF00350	Dynamin family	U	KOG0446	Vacuolar sorting protein VPS1, dynamin, and related proteins
RC6G0256600	220	S	0.531	0.00265665	Down	Putative Heat shock protein Hsp90 family	--	1	3.13072e-44	165.13	2	TTEKEIS(1)DDEEDEEAK	-2.4597	0.583	0.679	0.735	1.217	1.128	1.415	cytoplasm	K04079	HSP90A, htpG; molecular chaperone HtpG	map04141 Protein processing in endoplasmic reticulum; map04626 Plant-pathogen interaction	GO:0002376 immune system process; GO:0006457 protein folding; GO:0006950 response to stress; GO:0006952 defense response; GO:0006955 immune response; GO:0009605 response to external stimulus; GO:0009607 response to biotic stimulus; GO:0009617 response to bacterium; GO:0009814 defense response, incompatible interaction; GO:0009816 defense response to bacterium, incompatible interaction; GO:0009987…			PF02518	Histidine kinase-, DNA gyrase B-, and HSP90-like ATPase	O	KOG0019	Molecular chaperone (HSP90 family)
RC6G0261400	160	S	1.957	0.00112898	Up	Putative ABA/WDS induced protein	--	1	1.32039e-42	188.19	3	IEEEIAAVAAVGS(1)GGFAFHEHHEK	0.56803	1.209	1.492	1.313	0.738	0.695	0.618	nucleus
RC6G0261400	2	S	3.603	7.73827e-05	Up	Putative ABA/WDS induced protein	--	1	1.79582e-15	146.48	3	S(1)EEKHHHGLFHHHK	1.8152	1.468	1.835	1.493	0.422	0.465	0.444	nucleus
RC6G0263100	89	S	0.665	0.000229563	Down	Putative sterol 3-beta-glucosyltransferase	--	1	0.000222658	74.62	3	NLLIDDHEIKFS(1)R	-2.323		0.772	0.741	1.158	1.128	1.126	nucleus	K05841	E2.4.1.173; sterol 3beta-glucosyltransferase [EC:2.4.1.173]		GO:0000003 reproduction; GO:0003006 developmental process involved in reproduction; GO:0006629 lipid metabolic process; GO:0007275 multicellular organism development; GO:0008152 metabolic process; GO:0008202 steroid metabolic process; GO:0009058 biosynthetic process; GO:0009791 post-embryonic development; GO:0009812 flavonoid metabolic process; GO:0009813 flavonoid biosynthetic process; GO:000984…	GO:0005622 intracellular; GO:0005623 cell; GO:0005737 cytoplasm; GO:0005773 vacuole; GO:0005774 vacuolar membrane; GO:0016020 membrane; GO:0031090 organelle membrane; GO:0043226 organelle; GO:0043227 membrane-bounded organelle; GO:0043229 intracellular organelle; GO:0043231 intracellular membrane-bounded organelle; GO:0098588 bounding membrane of organelle; GO:0098805 whole membrane;	GO:0003824 catalytic activity; GO:0008194 UDP-glycosyltransferase activity; GO:0015020 glucuronosyltransferase activity; GO:0016740 transferase activity; GO:0016757 transferase activity, transferring glycosyl groups; GO:0016758 transferase activity, transferring hexosyl groups; GO:0016906 sterol 3-beta-glucosyltransferase activity; GO:0035251 UDP-glucosyltransferase activity; GO:0046527 glucosylt…			CG	KOG1192	UDP-glucuronosyl and UDP-glucosyl transferase
RC6G0267000	3	S	1.924	0.0118756	Up	U6 snRNA-associated Sm-like protein LSm3	--	1	9.31647e-16	175.38	2	AS(1)EEESAVKEPLDLIR	0.91705	1.275		1.505	0.64	0.691	0.836	cytoplasm	K12622	LSM3; U6 snRNA-associated Sm-like protein LSm3	map03018 RNA degradation; map03040 Spliceosome				PF01423	LSM domain	A	KOG3460	Small nuclear ribonucleoprotein (snRNP) LSM3
RC6G0283700	223	S	0.357	0.0206325	Down	Bidirectional sugar transporter SWEET	--	1	6.88511e-07	95.052	4	KQQPS(1)AEDNVELGLEKPHQSK	0.46454		0.693	0.529		1.594	1.826	chloroplast	K15382	SLC50A, SWEET; solute carrier family 50 (sugar transporter)		GO:0006810 transport; GO:0008643 carbohydrate transport; GO:0009987 cellular process; GO:0016043 cellular component organization; GO:0022607 cellular component assembly; GO:0034219 carbohydrate transmembrane transport; GO:0043933 protein-containing complex subunit organization; GO:0044085 cellular component biogenesis; GO:0051179 localization; GO:0051234 establishment of localization; GO:0051259 …	GO:0005622 intracellular; GO:0005623 cell; GO:0005737 cytoplasm; GO:0005783 endoplasmic reticulum; GO:0005789 endoplasmic reticulum membrane; GO:0005886 plasma membrane; GO:0005887 integral component of plasma membrane; GO:0012505 endomembrane system; GO:0016020 membrane; GO:0016021 integral component of membrane; GO:0031224 intrinsic component of membrane; GO:0031226 intrinsic component of plasm…	GO:0005215 transporter activity; GO:0015144 carbohydrate transmembrane transporter activity; GO:0022857 transmembrane transporter activity; GO:0051119 sugar transmembrane transporter activity;			U	KOG1623	Multitransmembrane protein
RC6G0290200	527	S	9.048	3.99697e-05	Up	Putative target of Myb protein	--	1	3.83227e-22	245.18	2	SSSSANPNRS(1)F	0.26315	1.586	1.514	1.474		0.157	0.18	nucleus					GO:0005622 intracellular; GO:0005623 cell; GO:0005737 cytoplasm;		PF00790; PF03127	VHS domain; GAT domain	U	KOG1087	Cytosolic sorting protein GGA2/TOM1
RC6G0292500	82	S	0.652	0.00162687	Down	Phospholipase-like	--	0.942341	1.05692e-19	188.85	2	SVVYPYDAQS(0.015)S(0.942)PS(0.042)KDK	-5.6455	0.807		0.819		1.267	1.228	nucleus
RC6G0292500	227	S	1.512	0.00066913	Up	Phospholipase-like	--	1	1.11974e-08	211.68	2	SYS(1)GPLAQVK	-2.7754	1.114	1.254	1.131	0.738	0.786	0.79	nucleus
RC6G0303900	38	S	6.925	0.0324279	Up	Putative amino acid transporter, transmembrane domain-containing protein	--	0.999839	3.45301e-08	168.74	3	AAS(1)VSREPLMIPPR	-3.1327	1.574	1.544	1.051	0.385	0.035	0.182	plasma membrane									E	KOG1303	Amino acid transporters
RC6G0303900	80	S	0.625	0.00356805	Down	Putative amino acid transporter, transmembrane domain-containing protein	--	1	2.32537e-16	221.56	2	FMT(1)PIGS(1)PVRR	-1.7533	0.93	0.886	0.762	1.25	1.466	1.406	plasma membrane									E	KOG1303	Amino acid transporters
RC6G0312500	324	S	0.549	0.0485092	Down	Niemann-Pick C1 protein-like	--	1	6.84425e-18	149.57	2	EPLLS(1)AIDDDDINPVNLQK	3.6788	0.426	0.899	0.783	1.242	1.257	1.338	plasma membrane	K12385	NPC1; Niemann-Pick C1 protein		GO:0006082 organic acid metabolic process; GO:0006464 cellular protein modification process; GO:0006486 protein glycosylation; GO:0006629 lipid metabolic process; GO:0006807 nitrogen compound metabolic process; GO:0006810 transport; GO:0006869 lipid transport; GO:0007034 vacuolar transport; GO:0007041 lysosomal transport; GO:0008152 metabolic process; GO:0008202 steroid metabolic process; GO:0008…	GO:0000323 lytic vacuole; GO:0005576 extracellular region; GO:0005622 intracellular; GO:0005623 cell; GO:0005634 nucleus; GO:0005635 nuclear envelope; GO:0005737 cytoplasm; GO:0005764 lysosome; GO:0005773 vacuole; GO:0005783 endoplasmic reticulum; GO:0005886 plasma membrane; GO:0005887 integral component of plasma membrane; GO:0012505 endomembrane system; GO:0016020 membrane; GO:0016021 integral …	GO:0005488 binding; GO:0005496 steroid binding; GO:0008289 lipid binding; GO:0015485 cholesterol binding; GO:0032934 sterol binding; GO:0036094 small molecule binding; GO:0043178 alcohol binding; GO:0097159 organic cyclic compound binding;			I	KOG1933	Cholesterol transport protein (Niemann-Pick C disease protein)
RC6G0313400	1093	S	0.49	0.00075639	Down	Putative EF-hand domain pair protein	--	0.978659	2.33922e-18	215.93	3	RDSDPFGSS(0.003)S(0.018)S(0.979)FR	-1.9694	0.728	0.593	0.625	1.226	1.305	1.439	nucleus	K12472	EPS15; epidermal growth factor receptor substrate 15	map04144 Endocytosis						TU	KOG0998	Synaptic vesicle protein EHS-1 and related EH domain proteins
RC6G0313400	846	S	0.623	0.0314752	Down	Putative EF-hand domain pair protein	--	0.912942	7.30507e-08	155.96	2	VDGESEKPQS(0.913)T(0.087)GER	-3.0409	0.564	0.932	0.784	1.26	1.132	1.268	nucleus	K12472	EPS15; epidermal growth factor receptor substrate 15	map04144 Endocytosis						TU	KOG0998	Synaptic vesicle protein EHS-1 and related EH domain proteins
RC6G0314400	283	S	0.652	0.000430866	Down	Putative major facilitator, sugar transporter, major facilitator superfamily	--	1	2.14077e-155	319.43	2	PVTGQSTIGLVS(1)R	2.0002	0.795	0.791	0.813	1.154	1.206	1.317	plasma membrane				GO:0006810 transport; GO:0006811 ion transport; GO:0006812 cation transport; GO:0008643 carbohydrate transport; GO:0008645 hexose transmembrane transport; GO:0015672 monovalent inorganic cation transport; GO:0015749 monosaccharide transmembrane transport; GO:0034219 carbohydrate transmembrane transport; GO:0034220 ion transmembrane transport; GO:0046323 glucose import; GO:0051179 localization; GO…	GO:0005622 intracellular; GO:0005623 cell; GO:0005737 cytoplasm; GO:0005773 vacuole; GO:0005774 vacuolar membrane; GO:0005794 Golgi apparatus; GO:0012505 endomembrane system; GO:0016020 membrane; GO:0031090 organelle membrane; GO:0043226 organelle; GO:0043227 membrane-bounded organelle; GO:0043229 intracellular organelle; GO:0043231 intracellular membrane-bounded organelle; GO:0098588 bounding me…	GO:0005215 transporter activity; GO:0005351 carbohydrate:proton symporter activity; GO:0005355 glucose transmembrane transporter activity; GO:0005402 carbohydrate:cation symporter activity; GO:0008324 cation transmembrane transporter activity; GO:0015075 ion transmembrane transporter activity; GO:0015077 monovalent inorganic cation transmembrane transporter activity; GO:0015078 proton transmembra…			U	KOG0254	Predicted transporter (major facilitator superfamily)
[truncated: 216 more rows]
