# Supplementary material for: Integrated proteomic analysis reveals interactions between phosphorylation and ubiquitination in rose response to Botrytis infection
Source: Hortic Res. 2023 Nov 14;11(1):uhad238. doi: 10.1093/hr/uhad238 (PMC10782497; doi:10.1093/hr/uhad238)
Supplement: Web_Material_uhad238 [file web_material_uhad238.zip › Supplemental Table S8.xlsx]

## Sheet: Table S8
Supplemental Table S8 A list of identified ubiquitination sites in the ubiquitylome.
Modification sites information																	Protein quantitation						Normalized modification sites quantitation
Protein accession	Position	Amino acid	Protein description	Gene name	Localization probability	PEP	Score	Charge	Modified sequence	Mass error [ppm]	YJ_IP_1	YJ_IP_2	YJ_IP_3	YJ_CK_1	YJ_CK_2	YJ_CK_3	YJ_IP_1	YJ_IP_2	YJ_IP_3	YJ_CK_1	YJ_CK_2	YJ_CK_3	YJ_IP_1	YJ_IP_2	YJ_IP_3	YJ_CK_1	YJ_CK_2	YJ_CK_3	YJ_IP/YJ_CK Ratio	YJ_IP/YJ_CK P value
RC0G0000500	328	K	Transmembrane 9 superfamily member	--	1	3.1498e-41	133.34	3	YEELDK(1)EAQAQMNEELSGWK	-0.74663		0.162982		1.20309	1.22837	1.2168	0.952687	0.956926	0.982654	1.02193	1.00955	1.07625		0.17		1.177	1.217	1.131	0.145
RC7G0035200	23	K	Uncharacterized protein	--	1	2.40051e-05	140.05	2	LLAFK(1)DLQVLR	-1.0772	0.820276	0.769126	0.994982	1.16158	1.02728	1.21811
RC0G0005000	51	K	Putative GBF-interacting protein	--	1	6.42383e-30	129.82	3	ECNMDPNETAQK(1)LLLQDPFHEVK	1.704			1.16617	0.95151	0.909734	0.922501	1.01559	1.0075	1.13641	0.972388	0.934381	0.933736			1.026	0.979	0.974	0.988	1.047
RC0G0005000	62	K	Putative GBF-interacting protein	--	1	0.000557487	58.889	3	LLLQDPFHEVK(1)R	-1.3679		1.0846					1.01559	1.0075	1.13641	0.972388	0.934381	0.933736		1.077
RC0G0005100	28	K	Putative nucleotide-binding alpha-beta plait domain-containing protein	--	0.991469	0.000127585	46.358	3	IFIGGLAK(0.991)NTTLETFIK(0.009)	-0.088724					0.935454		0.981398	1.08925	0.968177	1.0011	0.974506	0.985572					0.96
RC0G0005200	103	K	Putative long-chain-fatty-acid--CoA ligase	--	1	4.0417e-05	61.23	3	ACNFASGLIK(1)LGHNVDTR	-1.8726			0.873126		1.14509	0.980374	0.961953	0.977085	0.983584	1.06871	1.02759	0.981077			0.888		1.114	0.999	0.841
RC0G0005200	666	K	Putative long-chain-fatty-acid--CoA ligase	--	0.999997	0.0250799	77.072	2	FK(1)SEIEK	0.039556		0.919466		0.989173	1.02537	0.971023	0.961953	0.977085	0.983584	1.06871	1.02759	0.981077		0.941		0.926	0.998	0.99	0.969
RC0G0005200	467	K	Putative long-chain-fatty-acid--CoA ligase	--	0.999969	0.00107969	66.509	3	LVSWK(1)EGGYLASDKPMPR	-0.037643	0.811904			0.960999	1.08514		0.961953	0.977085	0.983584	1.06871	1.02759	0.981077	0.844			0.899	1.056		0.863
RC0G0005200	213	K	Putative long-chain-fatty-acid--CoA ligase	--	1	0.00013042	61.067	3	SISEVEK(1)LGQENSVHPR	-0.087274			1.04254	0.959209			0.961953	0.977085	0.983584	1.06871	1.02759	0.981077			1.06	0.898			1.18
RC0G0006500	4	K	Putative RIN4, pathogenic type III effector avirulence factor Avr cleavage	--	1	0.00268343	78.816	2	ADK(1)GVPLPK	-2.8877	1.0927	1.09027	1.20679	0.935979	0.935228	0.811355
RC0G0006700	242	K	Putative acetyl-CoA C-acetyltransferase	--	1	0.00625672	126.2	2	FDAAK(1)LR	2.0851	0.963377	0.957093	0.990933	1.00989	0.985531	1.1208	1.01762	1.01724	0.999109	1.0329	0.95617	0.976957	0.947	0.941	0.992	0.978	1.031	1.147	0.913	0.146109
RC0G0006700	231	K	Putative acetyl-CoA C-acetyltransferase	--	0.999999	8.63189e-07	119.79	3	GRPSTIVDK(1)DEGLGK	0.86886	0.899682		0.981691	1.00527	1.04328	1.01681	1.01762	1.01724	0.999109	1.0329	0.95617	0.976957	0.884		0.983	0.973	1.091	1.041	0.902	0.174123
RC0G0006700	237	K	Putative acetyl-CoA C-acetyltransferase	--	0.997467	7.68178e-05	88.115	4	GRPSTIVDKDEGLGK(0.997)FDAAK(0.002)	0.16929	0.997823		1.13523	0.920619	0.944683	0.980209	1.01762	1.01724	0.999109	1.0329	0.95617	0.976957	0.981		1.136	0.891	0.988	1.003	1.102	0.28017
RC0G0006700	382	K	Putative acetyl-CoA C-acetyltransferase	--	0.990445	2.29874e-15	174.8	3	ILVTLLGVLK(0.99)QK(0.01)	-0.24505	1.00212	0.88947	1.07385	1.02438	1.13647	0.893154	1.01762	1.01724	0.999109	1.0329	0.95617	0.976957	0.985	0.874	1.075	0.992	1.189	0.914	0.948	0.631666
RC0G0006700	53	K	Putative acetyl-CoA C-acetyltransferase	--	1	6.65662e-28	242.92	2	LGSIAIEAALK(1)R	-2.0038	0.765674	0.747654	0.767909	1.31321	1.12554	1.22622	1.01762	1.01724	0.999109	1.0329	0.95617	0.976957	0.752	0.735	0.769	1.271	1.177	1.255	0.609	5.30091e-05
RC0G0006700	251	K	Putative acetyl-CoA C-acetyltransferase	--	1	5.55884e-52	133.69	4	LRPSFK(1)ETGGSVTAGNASSISDGAAALVLVSGEK	0.19289				0.798187	0.961997	1.09572	1.01762	1.01724	0.999109	1.0329	0.95617	0.976957				0.773	1.006	1.122
RC0G0006700	282	K	Putative acetyl-CoA C-acetyltransferase	--	1	0.00023624	103.8	3	VLK(1)LGLQVIAK	1.5182	0.461155	0.421493	0.458784	1.89682	1.49337	1.07063	1.01762	1.01724	0.999109	1.0329	0.95617	0.976957	0.453	0.414	0.459	1.836	1.562	1.096	0.295	0.00153155
RC0G0008100	13	K	Putative alpha-1,6-mannosyl-glycoprotein 2-beta-N-acetylglucosaminyltransferase	--	1	0.0250722	46.447	2	LK(1)DDASFR	1.0775			1.0989
RC3G0320700	556	K	Phytochrome	--	0.999972	0.0328145	48.701	2	SSFK(1)AFLEVVK	0.15251	1.03199
RC0G0008200	305	K	Phytochrome	--	1	0.00131882	49.967	3	VIQDK(1)TLAQPLSLCGSALR	-0.13894					0.935454			0.849039				1.15096
RC0G0012300	828	K	Vacuolar protein sorting-associated protein 11 homolog	--	1	2.47108e-13	151.52	2	AIEK(1)YQEATLTMR	-4.1153	0.973337	0.839399	0.908661	1.07084	1.19673	1.00208	1.0379	1.01154	1.07654	0.976592	0.924535	0.972893	0.938	0.83	0.844	1.097	1.294	1.03	0.764	0.0269049
RC0G0012300	658	K	Vacuolar protein sorting-associated protein 11 homolog	--	1	3.68653e-08	123.92	2	FVADGK(1)DLTQEMDR	-0.084698	1.00119	0.974682	0.933968	1.12107	0.903322	1.08584	1.0379	1.01154	1.07654	0.976592	0.924535	0.972893	0.965	0.964	0.868	1.148	0.977	1.116	0.863	0.0743764
RC0G0012300	838	K	Vacuolar protein sorting-associated protein 11 homolog	--	1	0.021325	102.46	2	K(1)EIQDLR	0.92024	1.04512		1.08492				1.0379	1.01154	1.07654	0.976592	0.924535	0.972893	1.007		1.008
RC0G0012300	454	K	Vacuolar protein sorting-associated protein 11 homolog	--	1	3.80928e-05	72.327	3	LNVFIK(1)SEDGLGEHR	1.3304					1.14259	0.777795	1.0379	1.01154	1.07654	0.976592	0.924535	0.972893					1.236	0.799
RC0G0012300	922	K	Vacuolar protein sorting-associated protein 11 homolog	--	0.99991	0.0175751	42.446	3	NSK(1)DGFSVIAEYFGK	0.57311				0.912409			1.0379	1.01154	1.07654	0.976592	0.924535	0.972893				0.934
RC0G0012300	909	K	Vacuolar protein sorting-associated protein 11 homolog	--	1	1.22933e-08	150.21	2	TSLEQNSK(1)DQDR	-2.9423	0.825148	0.786016	0.872681	1.09697	1.24151	1.15098	1.0379	1.01154	1.07654	0.976592	0.924535	0.972893	0.795	0.777	0.811	1.123	1.343	1.183	0.653	0.00148511
RC0G0012300	769	K	Vacuolar protein sorting-associated protein 11 homolog	--	0.976941	2.42042e-07	128.97	2	YFGELGEDCSK(0.977)EVK(0.023)	-2.0441	1.63913	1.07838	0.923642	1.15426	0.815773	0.439334	1.0379	1.01154	1.07654	0.976592	0.924535	0.972893	1.579	1.066	0.858	1.182	0.882	0.452	1.392	0.328608
RC0G0012400	87	K	Putative transferase	--	0.997954	0.0410675	48.157	2	VACLK(0.998)GEQK(0.002)	-0.55861					0.935454
RC0G0012900	1252	K	Putative transcription factor WD40-like family	--	0.986196	2.22615e-09	84.266	3	MYQASVSEGWSDK(0.986)ETLQNLK(0.014)	0.74415				1.0478	0.935839	0.850354	1.07023	1.05706	1.09438	1.00969	0.812608	0.956031				1.038	1.152	0.889
RC0G0014300	167	K	OBERON-like protein	--	1	0.000350321	132.39	2	TDLTAK(1)TLIR	-2.1617	1.29295	1.21605	1.15967	0.886541	0.879668	0.657968
RC0G0016400	123	K	Putative DAZ-associated protein 1, RNA recognition motif 2	--	0.792812	2.81417e-07	110.91	3	IFVGGLASTVTEGDFK(0.793)K(0.207)	-0.97718	0.845992	0.952759	0.960128	1.30299			1.03689	1.04311	1.05667	0.992209	0.9187	0.952416	0.816	0.913	0.909	1.313			0.67
RC0G0016400	124	K	Putative DAZ-associated protein 1, RNA recognition motif 2	--	1	2.69153e-07	47.148	4	K(1)YFEQFGTITDVVVMYDHNTQRPR	-0.41952						0.999001	1.03689	1.04311	1.05667	0.992209	0.9187	0.952416						1.049
RC0G0016400	464	K	Putative DAZ-associated protein 1, RNA recognition motif 2	--	1	3.71713e-05	101.45	2	SSPGYVGGYSVNK(1)R	-0.59751	1.31505	1.31109	1.2898	0.635039	0.784173	0.808081	1.03689	1.04311	1.05667	0.992209	0.9187	0.952416	1.268	1.257	1.221	0.64	0.854	0.848	1.599	0.0074987
RC5G0593200	161	K	Putative NAD(P)H dehydrogenase (Quinone)	--	1	1.34546e-05	42.17	3	GMYEMNEVK(1)GGSSYGAGTFAADGSR	0.47959					0.935454		0.829408	0.765792	0.698439	1.37287	1.18936	1.14413					0.787
RC5G0593200	192	K	Putative NAD(P)H dehydrogenase (Quinone)	--	0.996929	0.000651913	48.892	3	QPTELELQQAFYQGK(0.997)YVAGIAK(0.003)	-0.088113					0.935454		0.829408	0.765792	0.698439	1.37287	1.18936	1.14413					0.787
RC0G0021100	248	K	Putative transcription factor bZIP family	--	1	0.000853313	87.895	2	LSELALVDPK(1)R	0.6534					1.03075	0.897228	0.977303	0.980304	0.978343	1.06941	1.03607	0.95857					0.995	0.936
RC0G0021600	94	K	Putative translation initiation factor 1A (eIF-1A), RNA-binding domain, S1, IF1 type	--	1	5.31214e-17	135.15	3	DYQDDK(1)ADVILK(1)YMPDEAR	2.0004	0.806709	0.730946	0.659506	1.18383	1.31766	1.23692
RC0G0021600	56	K	Putative translation initiation factor 1A (eIF-1A), RNA-binding domain, S1, IF1 type	--	1	0.000916921	96.957	2	CEAMCIDGTK(1)R	0.58858	1.22803	1.30487	1.25713	0.764588	0.739213	0.833914
RC0G0021600	88	K	Putative translation initiation factor 1A (eIF-1A), RNA-binding domain, S1, IF1 type	--	1	3.9925e-11	157.74	3	DYQDDK(1)ADVILK(1)YMPDEAR	2.0004	0.988434	0.856983	0.870128	1.04039	1.13666	1.1038
RC0G0021600	29	K	Putative translation initiation factor 1A (eIF-1A), RNA-binding domain, S1, IF1 type	--	1	4.20425e-17	162.23	3	ELVFK(1)EDGQEYAQVLR	3.1018	0.875667	1.01405	0.935808	1.07717	1.02015	1.09272
RC0G0021600	16	K	Putative translation initiation factor 1A (eIF-1A), RNA-binding domain, S1, IF1 type	--	1	0.00718341	54.584	3	GK(1)NEADDEK(1)R	1.7507			0.811099	0.67191	0.599142	1.88312
RC0G0021600	23	K	Putative translation initiation factor 1A (eIF-1A), RNA-binding domain, S1, IF1 type	--	1	0.00718341	54.584	3	GK(1)NEADDEK(1)R	1.7507			1.17148	0.970443	0.865344	0.944354
RC0G0021600	104	K	Putative translation initiation factor 1A (eIF-1A), RNA-binding domain, S1, IF1 type	--	1	1.25841e-05	119.43	2	LLK(1)AYGELPENTR	-2.6123	1.05609	1.07414	1.05823	0.968308	0.927291	0.969792
RC0G0022000	56	K	DNA binding protein, putative	--	1	6.21538e-12	114.5	3	GVNEVEILPEK(1)FDSSILR	-1.4525	0.170956			1.0695	1.25419	1.32012
RC0G0022800	70	K	Protein-tyrosine-phosphatase IBR5	--	1	0.00222634	83.358	3	SELLK(1)TQGISR	2.4024	0.900652	0.996577	0.984732	1.09699	0.944302	1.09946	0.962992	0.980235	0.891256	0.982162	1.14203	1.04132	0.935	1.017	1.105	1.117	0.827	1.056	1.019	0.823644
RC0G0022900	70	K	Putative WLM domain, PUB domain-containing protein	--	1	0.0137654	69.915	2	IAGFDEEEK(1)R	0.15694			0.912305			1.16863
RC0G0022900	177	K	Putative WLM domain, PUB domain-containing protein	--	1	0.0484095	45.489	2	TDDLK(1)GFR	-0.23137					0.935454
RC0G0026700	292	K	Putative acyl-CoA desaturase	--	1	3.48525e-07	91.032	2	ALSNK(1)ISSMEQEGR	-0.82455	1.1295		0.995068				0.940933	0.90413	0.968679	1.12985	0.983456	1.07296	1.2		1.027
RC0G0026700	154	K	Putative acyl-CoA desaturase	--	0.963104	0.00395896	98.009	2	LYNVGDLK(0.963)K(0.037)	1.0651	1.22074	0.955087	1.07168	0.9591	0.912557	0.933655	0.940933	0.90413	0.968679	1.12985	0.983456	1.07296	1.297	1.056	1.106	0.849	0.928	0.87	1.307	0.0174611
RC0G0025700	9	K	Putative transcription factor C3H family	--	1	0.0105284	41.025	2	MPDTRQALK(1)	5.3829			1.11862			0.981077	0.961811	0.976931	1.02134	1.02477	1.09198	0.923165			1.095			1.063	1.03
RC0G0026300	72	K	1-aminocyclopropane-1-carboxylate oxidase	--	0.999999	9.61859e-16	103.63	3	DLVASK(1)GLEAVNSEVK	1.2283	1.03383	0.896619	0.409806	1.50322	1.27465	0.787685	1.07914	1.11001	1.12922	0.921292	0.900322	0.860012	0.958	0.808	0.363	1.632	1.416	0.916	0.537	0.123576
RC0G0026300	82	K	1-aminocyclopropane-1-carboxylate oxidase	--	1	1.83056e-69	193.23	3	GLEAVNSEVK(1)DMDWESTFYLK	0.0095858				0.982791	0.963044	0.892474	1.07914	1.11001	1.12922	0.921292	0.900322	0.860012				1.067	1.07	1.038
RC0G0026300	274	K	1-aminocyclopropane-1-carboxylate oxidase	--	1	1.14613e-17	151.22	2	EAEEK(1)NQVYPK	-3.4211	1.10006	1.1051	1.1496	0.89442	0.903832	0.921597	1.07914	1.11001	1.12922	0.921292	0.900322	0.860012	1.019	0.996	1.018	0.971	1.004	1.072	0.995	0.905032
RC0G0026300	280	K	1-aminocyclopropane-1-carboxylate oxidase	--	0.999918	0.000262539	61.194	3	NQVYPK(1)FVFDDYMK	2.0061	1.02576	1.23462	1.06672	0.882263	0.79488	1.07924	1.07914	1.11001	1.12922	0.921292	0.900322	0.860012	0.951	1.112	0.945	0.958	0.883	1.255	0.972	0.873575
RC0G0026300	120	K	1-aminocyclopropane-1-carboxylate oxidase	--	0.999997	0.00389129	113.7	2	EFALK(1)LEK	0.81692	1.36992	0.88725	0.939009				1.07914	1.11001	1.12922	0.921292	0.900322	0.860012	1.269	0.799	0.832
RC0G0026300	66	K	1-aminocyclopropane-1-carboxylate oxidase	--	0.999999	0.0226849	67.881	2	FK(1)DLVASK	0.1514			1.34893		0.829262	0.88511	1.07914	1.11001	1.12922	0.921292	0.900322	0.860012			1.195		0.921	1.029	1.226
RC0G0026300	58	K	1-aminocyclopropane-1-carboxylate oxidase	--	1	0.00295484	69.915	3	GHYK(1)NCLEQR	-2.6631	0.88845	1.23546					1.07914	1.11001	1.12922	0.921292	0.900322	0.860012	0.823	1.113
RC0G0026300	18	K	1-aminocyclopropane-1-carboxylate oxidase	--	0.999985	0.0562593	50.834	2	K(1)ATMETIK	-1.8313				0.912409			1.07914	1.11001	1.12922	0.921292	0.900322	0.860012				0.99
RC0G0026300	145	K	1-aminocyclopropane-1-carboxylate oxidase	--	1	8.71299e-06	100.69	3	K(1)VFYGSQGSPTFGTK	1.5844	1.19177	1.24048	1.08265	0.879719	0.786927	0.909929	1.07914	1.11001	1.12922	0.921292	0.900322	0.860012	1.104	1.118	0.959	0.955	0.874	1.058	1.102	0.257012
RC0G0026300	269	K	1-aminocyclopropane-1-carboxylate oxidase	--	0.815615	2.57894e-27	79.895	3	MSIASFYNPGSDAVIYPAPSLVEK(0.816)EAEEK(0.184)	4.0464				0.912873	0.955727	0.976843	1.07914	1.11001	1.12922	0.921292	0.900322	0.860012				0.991	1.062	1.136
RC0G0026300	115	K	1-aminocyclopropane-1-carboxylate oxidase	--	0.999995	0.010161	62.969	2	VMK(1)EFALK	-1.7166	1.34344	1.20903	0.911691	0.687811			1.07914	1.11001	1.12922	0.921292	0.900322	0.860012	1.245	1.089	0.807	0.747			1.402
RC0G0026300	173	K	1-aminocyclopropane-1-carboxylate oxidase	--	1	1.98618e-05	81.908	3	VSNYPPCPTPDLIK(1)GLR	14.32	1.28598	1.08568	0.872433	0.890188	0.919856		1.07914	1.11001	1.12922	0.921292	0.900322	0.860012	1.192	0.978	0.773	0.966	1.022		0.987	0.873277
RC0G0026500	483	K	U-box domain-containing protein 4	--	1	0.0102834	46.033	3	ELVRDEK(1)SVMR	1.684			1.0989
RC0G0026700	10	K	Putative acyl-CoA desaturase	--	1	0.0291891	58.286	2	K(1)PVYFLGR	1.6727	1.22745	0.955765	1.02131				0.940933	0.90413	0.968679	1.12985	0.983456	1.07296	1.304	1.057	1.054
RC0G0027600	46	K	Small ubiquitin-related modifier	--	1	2.12706e-06	184.04	2	K(1)LMNAYCDR	-1.1536	0.974192	1.02721	1.06128	1.00577	0.907543	1.0696	1.00011	1.0507	0.952954	1.03641	1.018	0.94183	0.974	0.978	1.114	0.97	0.891	1.136	1.023	0.772445
RC0G0027600	14	K	Small ubiquitin-related modifier	--	0.988686	2.9453e-22	147.14	4	SGVASQPQEEDK(0.989)K(0.989)PNDQGAHINLK(0.023)	3.0722		0.287492	0.280159			2.47751	1.00011	1.0507	0.952954	1.03641	1.018	0.94183		0.274	0.294			2.631	0.108
RC0G0027600	13	K	Small ubiquitin-related modifier	--	0.988686	9.14138e-30	147.14	4	SGVASQPQEEDK(0.989)K(0.989)PNDQGAHINLK(0.023)	3.0722		0.137638	1.57982	1.13883		1.18612	1.00011	1.0507	0.952954	1.03641	1.018	0.94183		0.131	1.658	1.099		1.259	0.759	0.542069
RC0G0027600	27	K	Small ubiquitin-related modifier	--	1	0.00026167	94.66	2	VK(1)GQDGNEVFFR	-2.177	0.884801		0.75399	1.15093	0.947258	1.18127	1.00011	1.0507	0.952954	1.03641	1.018	0.94183	0.885		0.791	1.111	0.931	1.254	0.763	0.112752
RC0G0029600	177	K	Serine/threonine-protein phosphatase 2A 55 kDa regulatory subunit B	--	1	0.0424582	66.664	2	K(1)VSEMNVDPLK	-2.4567						0.999001
RC0G0030100	433	K	Putative ubiquitinyl hydrolase 1	--	1	1.07053e-17	117.8	3	ETQLTGVYDLVAVLTHK(1)GR	4.2941				1.13599	0.75462	0.947317	1.05144	1.0146	1.00093	1.0032	0.990904	0.93892				1.132	0.762	1.009
RC0G0030100	79	K	Putative ubiquitinyl hydrolase 1	--	0.96993	3.97758e-07	84.102	3	LMMMGTADEIVK(0.97)APEK(0.03)	1.913	1.04037	0.884325		1.27033	0.733636		1.05144	1.0146	1.00093	1.0032	0.990904	0.93892	0.989	0.872		1.266	0.74		0.928	0.894457
RC0G0030100	447	K	Putative ubiquitinyl hydrolase 1	--	0.992173	6.3163e-06	54.556	3	SADSGHYVAWVK(0.992)QESGK(0.008)	0.4731						0.999001	1.05144	1.0146	1.00093	1.0032	0.990904	0.93892						1.064
RC0G0030100	303	K	Putative ubiquitinyl hydrolase 1	--	1	0.00340532	83.358	2	SAVYVK(1)ESR	1.1487	1.26363		1.07847	0.851462	0.76884	1.038	1.05144	1.0146	1.00093	1.0032	0.990904	0.93892	1.202		1.077	0.849	0.776	1.106	1.252	0.200045
RC0G0030100	290	K	Putative ubiquitinyl hydrolase 1	--	1	8.45666e-05	108.4	3	SELEK(1)NSPSLGR	0.25577	0.9068	1.20021	0.622259		0.934978	1.44752	1.05144	1.0146	1.00093	1.0032	0.990904	0.93892	0.862	1.183	0.622		0.944	1.542	0.715	0.341999
RC0G0030100	10	K	Putative ubiquitinyl hydrolase 1	--	0.999999	0.02675	82.716	2	WQK(1)ELFK	0.81323				0.983118		0.921581	1.05144	1.0146	1.00093	1.0032	0.990904	0.93892				0.98		0.982
RC0G0030300	592	K	Putative glutamate dehydrogenase (NADP(+))	--	1	0.000208618	90.306	2	LQEAIK(1)QTYQR	-1.9113		1.02874	1.08798	0.966307	0.988878	0.944313
RC0G0030300	228	K	Putative glutamate dehydrogenase (NADP(+))	--	1	0.00165666	46.358	3	VIAK(1)NSHYVNIMER	1.4594					0.935454
RC0G0030800	83	K	Putative ubiquitin-conjugating enzyme/RWD	--	1	0.000490488	67.548	2	AK(1)LMPESALSAPK	-2.1273	0.853818		0.809936	1.16351		1.15924
RC7G0266800	118	K	Putative flavanone 3-dioxygenase	--	0.999899	0.00369283	42.446	2	EFK(1)SGNDVLEMFK	-0.54377		1.0846					0.98889	1.05128	0.959833					1.032
RC0G0031300	114	K	Putative ribosomal protein L28e	--	1	2.71193e-05	174.92	3	ADLK(1)HAALAR	-0.73739	1.17217	1.17853	1.17439	0.824928	0.869742	0.87412	0.99053	0.930613	0.958835	1.0148	1.05504	1.05018	1.183	1.266	1.225	0.813	0.824	0.832	1.488	4.34295e-05
RC0G0031300	73	K	Putative ribosomal protein L28e	--	1	5.1771e-15	178.65	2	DQSVLLATTK(1)TR	-2.0476	1.10442	1.0138	1.0812	0.895751	0.960455	1.00173	0.99053	0.930613	0.958835	1.0148	1.05504	1.05018	1.115	1.089	1.128	0.883	0.91	0.954	1.213	0.00145099
RC0G0031300	47	K	Putative ribosomal protein L28e	--	0.972634	0.000994086	43.177	3	EPNNLLNLHSYK(0.973)QSGLANK(0.027)	1.1378		1.0846					0.99053	0.930613	0.958835	1.0148	1.05504	1.05018		1.165
RC0G0031300	76	K	Putative ribosomal protein L28e	--	0.999715	0.000163997	119.07	3	K(1)QNKPAALLHK	-1.1547	1.13007	1.34067	1.12538	0.803754	0.897967	0.80313	0.99053	0.930613	0.958835	1.0148	1.05504	1.05018	1.141	1.441	1.174	0.792	0.851	0.765	1.56	0.00531132
RC0G0031300	79	K	Putative ribosomal protein L28e	--	1	0.000819384	113.7	3	QNK(1)PAALLHK	0.43182	0.821012	1.26072		1.01803	1.01165	0.844001	0.99053	0.930613	0.958835	1.0148	1.05504	1.05018	0.829	1.355		1.003	0.959	0.804	1.184	0.529368
RC0G0031300	86	K	Putative ribosomal protein L28e	--	0.999535	0.00136164	68.108	4	KQNKPAALLHK(1)SVLK	-0.30564	1.03534		1.09533				0.99053	0.930613	0.958835	1.0148	1.05504	1.05018	1.045		1.142
RC0G0031300	106	K	Putative ribosomal protein L28e	--	1	3.75402e-17	186.27	2	MANAVNDQVAK(1)NFYR	-1.1333	1.22481	1.192	1.22229	0.82287	0.794574	0.849733	0.99053	0.930613	0.958835	1.0148	1.05504	1.05018	1.237	1.281	1.275	0.811	0.753	0.809	1.598	6.12992e-05
RC5G0541800	28	K	Putative small monomeric GTPase	--	1	0.00145691	58.313	3	LLLIGDSGVGK(1)SCLLLR	-1.7998				0.912409
RC0G0032100	200	K	Charged multivesicular body 1	--	1	0.0278753	78.178	2	LAELK(1)AR	0.10335	0.804143		0.882143	1.15821	1.0745		0.993892	0.939707	0.967023	1.07558	1.03563	0.98817	0.809		0.912	1.077	1.038		0.814	0.0802427
RC0G0032100	87	K	Charged multivesicular body 1	--	1	4.4781e-08	185.18	2	LDTQAK(1)MSTINK	-1.8285	1.02966	1.03324	0.884448	1.02188	1.01866	1.0348	0.993892	0.939707	0.967023	1.07558	1.03563	0.98817	1.036	1.1	0.915	0.95	0.984	1.047	1.023	0.747566
RC0G0032100	93	K	Charged multivesicular body 1	--	1	1.80849e-07	136.94	2	MSTINK(1)SMGNIVK	-3.3866	1.09658	0.763879	0.821795	1.0894	1.2825	0.919389	0.993892	0.939707	0.967023	1.07558	1.03563	0.98817	1.103	0.813	0.85	1.013	1.238	0.93	0.87	0.328229
RC0G0032100	15	K	Charged multivesicular body 1	--	0.99392	3.29486e-05	101.45	3	LMNQIMELK(0.994)FTSK(0.006)	-0.23187	0.461002	0.387509		1.40358	1.4516	1.10482	0.993892	0.939707	0.967023	1.07558	1.03563	0.98817	0.464	0.412		1.305	1.402	1.118	0.344	0.00161103
RC0G0032100	113	K	Charged multivesicular body 1	--	0.994481	2.39021e-05	43.767	3	SLESSLNTGNLQK(0.994)MSETMDSFEK(0.006)	-1.1452				0.912409			0.993892	0.939707	0.967023	1.07558	1.03563	0.98817				0.848
RC0G0034100	65	K	Geranyl diphosphate phosphohydrolase	--	1	2.62791e-15	156.14	2	ELK(1)EETDLDIGK	-2.6288	0.487567	0.430028	0.368714	1.46738	1.58878	1.48739
RC0G0043400	43	K	Profilin	--	1	0.000537658	90.306	3	FK(1)PEEITAIMK	-0.85404				1.23921	0.572237	1.02907	0.874812	0.977943	1.00621	1.0674	1.06465	1.009				1.161	0.537	1.02
RC0G0043400	52	K	Profilin	--	0.999972	8.27805e-11	80.335	4	FKPEEITAIMK(1)DFNEPGSLAPTGLHLAGTK	0.52299				0.917301	0.930946	0.998459	0.874812	0.977943	1.00621	1.0674	1.06465	1.009				0.859	0.874	0.99
RC0G0044900	41	K	Phosphotransferase	--	0.999929	0.00140232	73.655	2	ATAIVK(1)ELEEK	-1.6242	1.43166					0.612109	0.979716	1.02454	0.918164	1.06468	0.988601	1.0243	1.461					0.598	2.443
RC0G0044900	392	K	Phosphotransferase	--	1	0.000624065	72.846	3	K(1)LIVELCNIVATR	-1.8684					0.935454		0.979716	1.02454	0.918164	1.06468	0.988601	1.0243					0.946
RC0G0044900	432	K	Phosphotransferase	--	1	4.15057e-49	184.31	3	QK(1)TVVALDGGLFEHYTEYSK	0.70756	0.915241		0.858287	1.03754	1.06178	1.05885	0.979716	1.02454	0.918164	1.06468	0.988601	1.0243	0.934		0.935	0.975	1.074	1.034	0.909	0.0807313
RC2G0068400	77	K	Phosphotransferase	--	0.956232	2.88477e-136	325.49	3	QVADAMTVEMHAGLASEGGSK(0.956)LK(0.044)	-1.3593	0.720359	0.789979	0.845029	1.25374	1.09179	1.26215	0.985438	0.977196	0.935152	1.04351	1.03714	1.02156	0.731	0.808	0.904	1.201	1.053	1.236	0.7	0.0104319
RC0G0044900	116	K	Phosphotransferase	--	1	0.0162457	69.716	2	VQLGGK(1)DR	2.7888	0.930067	1.19172					0.979716	1.02454	0.918164	1.06468	0.988601	1.0243	0.949	1.163
RC0G0046300	492	K	LysM domain receptor-like kinase 3	--	0.9996	6.01679e-05	108.4	2	ISDFGLAK(1)LVGK	0.83518	0.947599	1.03016	1.43817			0.822413	0.985188	1.29787	1.0297	1.00718	1.03961	0.640452	0.962	0.794	1.397			1.284	0.819
RC0G0046300	381	K	LysM domain receptor-like kinase 3	--	1	0.00503599	76.85	2	TK(1)EFLAEVK	1.1353		0.829974	0.884606	1.16352		1.1534	0.985188	1.29787	1.0297	1.00718	1.03961	0.640452		0.639	0.859	1.155		1.801	0.507	0.129943
RC0G0046500	63	K	Putative TauD/TfdA-like domain-containing protein	--	0.995404	0.00425698	81.642	2	STFLTK(0.995)DK(0.005)	-2.7831		1.00433	1.06613	0.992142	0.911057	1.04148
RC0G0048200	589	K	Serine/threonine receptor-like kinase NFP isoform X1	--	1	3.39093e-06	74.62	3	DPSK(1)RPSMVDIVYALCK	0.13017		1.0846					0.970985	0.89151	0.881854	1.31567	0.97753	0.962449		1.217
RC0G0048200	294	K	Serine/threonine receptor-like kinase NFP isoform X1	--	0.999998	0.000227077	106.35	2	GDEEK(1)NQNLYK	-0.89204	0.800668		0.899575	1.2023	1.11935	0.890342	0.970985	0.89151	0.881854	1.31567	0.97753	0.962449	0.825		1.02	0.914	1.145	0.925	0.927	0.583568
RC0G0048200	367	K	Serine/threonine receptor-like kinase NFP isoform X1	--	0.999996	0.00693382	63.397	2	MK(1)WNACEELK	-0.95699		0.894325		1.07247			0.970985	0.89151	0.881854	1.31567	0.97753	0.962449		1.003		0.815			1.231
RC0G0048900	65	K	Auxin-responsive protein	--	0.95226	3.00472e-05	90.156	2	EDLINENVK(0.952)NVSSK(0.048)	-2.2536				0.954073	0.928707	0.960588
RC0G0048900	228	K	Auxin-responsive protein	--	0.953936	7.30728e-05	86.243	2	GSEAIGLAPK(0.954)AMEK(0.046)	-3.0078	0.319826			1.11035	1.25745	1.1278
RC0G0048900	56	K	Auxin-responsive protein	--	0.999792	0.00136677	45.183	3	LNLHAK(1)EDLINENVK	1.9807					0.954198	0.978983
RC0G0048900	106	K	Auxin-responsive protein	--	0.999996	1.14003e-11	69.224	3	NVMAQK(1)STGEESSTTTEK	0.21826	0.381484		0.436753	1.54022		1.54327
RC0G0048900	118	K	Auxin-responsive protein	--	0.98157	9.99952e-06	82.437	3	STGEESSTTTEK(0.982)AAFVK(0.018)	2.8952				0.948827		0.959126
RC0G0048900	144	K	Auxin-responsive protein	--	1	9.14283e-05	86.243	2	SYK(1)ELSDALSK	-1.4897			0.585735	1.1088	1.13043	1.04227
RC0G0051600	508	K	Putative thioredoxin-like, sieve element occlusion	--	0.962504	4.81744e-06	159.93	2	DNEWIQQFTK(0.963)K(0.037)	-1.7508	1.04864	0.688497	1.0896	1.19656	0.910188	1.07205	1.2777	1.28882	1.26662	0.736616	0.722722	0.707524	0.821	0.534	0.86	1.624	1.259	1.515	0.504	0.0144038
RC0G0051000	511	K	Putative sieve element occlusion	--	1	6.89459e-05	159.93	2	K(1)ATALANDPIFK	-4.0114	1.04864	0.688497	1.0896	1.19656	0.910188	1.07205	1.2739	1.24762	1.25534	0.600633	0.915827	0.706675	0.823	0.552	0.868	1.992	0.994	1.517	0.498	0.0522495
RC0G0051000	286	K	Putative sieve element occlusion	--	1	0.000166659	151.22	3	K(1)QIEEAETYR	-1.3721	0.930904	0.945994	0.87822	1.08632	1.09761	1.06155	1.2739	1.24762	1.25534	0.600633	0.915827	0.706675	0.731	0.758	0.7	1.809	1.198	1.502	0.485	0.00427772
RC0G0051000	579	K	Putative sieve element occlusion	--	0.999899	0.000175537	61.067	3	LLSYK(1)NESGWAVLSK	-3.3448	0.934395		1.05017	0.972791		1.07166	1.2739	1.24762	1.25534	0.600633	0.915827	0.706675	0.733		0.837	1.62		1.516	0.501	0.0112457
RC0G0051000	500	K	Putative sieve element occlusion	--	0.999957	7.48487e-16	77.431	3	YIFFYGGK(1)DNEWIQQFTK	-0.03393				0.951567	0.914814	0.978169	1.2739	1.24762	1.25534	0.600633	0.915827	0.706675				1.584	0.999	1.384
RC0G0051600	458	K	Putative thioredoxin-like, sieve element occlusion	--	1	3.91318e-06	94.791	3	VYGMK(1)AFPFHK(1)DIEDTIR	0.21039	1.00695	1.14121	1.09167	1.01681	0.846581	0.958279	1.2777	1.28882	1.26662	0.736616	0.722722	0.707524	0.788	0.885	0.862	1.38	1.171	1.354	0.649	0.00234616
RC0G0051600	318	K	Putative thioredoxin-like, sieve element occlusion	--	1	1.69038e-16	136.39	3	ALIFSK(1)DNVQPIIDGSSNK	-0.12719	1.01973	1.09299	1.10346				1.2777	1.28882	1.26662	0.736616	0.722722	0.707524	0.798	0.848	0.871
RC0G0051600	331	K	Putative thioredoxin-like, sieve element occlusion	--	1	6.30878e-42	154.48	3	DNVQPIIDGSSNK(1)TVTIDVLR	1.7321		0.44102	0.424253	1.38764	1.38623	1.20337	1.2777	1.28882	1.26662	0.736616	0.722722	0.707524		0.342	0.335	1.884	1.918	1.701	0.185	5.33766e-05
RC0G0051600	103	K	Putative thioredoxin-like, sieve element occlusion	--	0.999986	0.000141331	84.58	3	ASFSSPLCTLK(1)SIGCELCCK	-1.4673	0.208164			1.26535	1.32036		1.2777	1.28882	1.26662	0.736616	0.722722	0.707524	0.163			1.718	1.827		0.092
RC0G0051600	121	K	Putative thioredoxin-like, sieve element occlusion	--	1	4.0932e-35	190.87	3	ASGEEIAHK(1)STLSILNK	1.0606	1.33957	1.23707	1.28801	0.749158	0.775818	0.73812	1.2777	1.28882	1.26662	0.736616	0.722722	0.707524	1.048	0.96	1.017	1.017	1.073	1.043	0.966	0.302663
RC0G0051600	629	K	Putative thioredoxin-like, sieve element occlusion	--	1	0.000153565	120.65	2	AYHEK(1)VIQTMK	-0.36293	1.37688	1.38507	1.11395	0.650525	0.61936		1.2777	1.28882	1.26662	0.736616	0.722722	0.707524	1.078	1.075	0.879	0.883	0.857		1.162	0.196517
RC0G0051600	490	K	Putative thioredoxin-like, sieve element occlusion	--	1	0.000121785	108.93	2	EEK(1)YIFFYGGK	-0.0080325	1.08648	1.15891	1.38154	0.967997	0.640765	0.874715	1.2777	1.28882	1.26662	0.736616	0.722722	0.707524	0.85	0.899	1.091	1.314	0.887	1.236	0.826	0.273069
RC0G0051600	498	K	Putative thioredoxin-like, sieve element occlusion	--	0.999957	7.48487e-16	77.431	3	YIFFYGGK(1)DNEWIQQFTK	-0.03393				0.951567	0.914814	0.978169	1.2777	1.28882	1.26662	0.736616	0.722722	0.707524				1.292	1.266	1.383
RC0G0051600	617	K	Putative thioredoxin-like, sieve element occlusion	--	1	0.000831245	99.34	2	EK(1)GFEFSFK	-0.77224	0.975637	1.00779	0.915722	1.08277	0.910552	1.13089	1.2777	1.28882	1.26662	0.736616	0.722722	0.707524	0.764	0.782	0.723	1.47	1.26	1.598	0.524	0.00094372
RC0G0051600	572	K	Putative thioredoxin-like, sieve element occlusion	--	1	0.00198823	117.3	2	EVQK(1)LLSYK	-0.96942	1.12604	1.1126	1.18007	0.873231	0.829497	0.964431	1.2777	1.28882	1.26662	0.736616	0.722722	0.707524	0.881	0.863	0.932	1.185	1.148	1.363	0.724	0.00507819
RC0G0051600	577	K	Putative thioredoxin-like, sieve element occlusion	--	0.999899	0.000175537	61.067	3	LLSYK(1)NESGWAVLSK	-3.3448	0.934395		1.05017	0.972791		1.07166	1.2777	1.28882	1.26662	0.736616	0.722722	0.707524	0.731		0.829	1.321		1.515	0.55	0.0233972
RC0G0051600	417	K	Putative thioredoxin-like, sieve element occlusion	--	1	0.000936785	79.059	2	FIK(1)EEWHFK	-1.0572	0.993051	0.941555	0.943535	1.10074	1.00319	1.03115	1.2777	1.28882	1.26662	0.736616	0.722722	0.707524	0.777	0.731	0.745	1.494	1.388	1.457	0.519	2.01557e-05
RC0G0051600	425	K	Putative thioredoxin-like, sieve element occlusion	--	1	4.00387e-21	114.39	4	GK(1)PAVVVMNPQGK(1)VENTNALHLIR	3.6084	1.15732	1.13031	1.15339	0.829162	0.869331	0.947803	1.2777	1.28882	1.26662	0.736616	0.722722	0.707524	0.906	0.877	0.911	1.126	1.203	1.34	0.734	0.00416911
RC0G0051600	436	K	Putative thioredoxin-like, sieve element occlusion	--	1	1.59926e-43	131.48	4	PAVVVMNPQGK(1)VENTNALHLIR	0.7598	1.05704	1.1363	1.11249	0.751166	0.931569	1.09548	1.2777	1.28882	1.26662	0.736616	0.722722	0.707524	0.827	0.882	0.878	1.02	1.289	1.548	0.671	0.0346319
RC0G0051600	276	K	Putative thioredoxin-like, sieve element occlusion	--	0.996852	0.0019153	121.52	2	IHYILNK(0.997)LK(0.003)	-3.0442	1.02927	1.25215	1.3366	0.94667	0.658278	0.889707	1.2777	1.28882	1.26662	0.736616	0.722722	0.707524	0.806	0.972	1.055	1.285	0.911	1.257	0.82	0.232506
RC0G0051600	533	K	Putative thioredoxin-like, sieve element occlusion	--	0.996251	5.64646e-05	117.41	2	INIELYCVGK(0.996)SAK(0.004)	0.59686	1.37533	1.2918	1.47047	0.822895	0.449469	0.755012	1.2777	1.28882	1.26662	0.736616	0.722722	0.707524	1.076	1.002	1.161	1.117	0.622	1.067	1.154	0.416184
RC0G0051600	536	K	Putative thioredoxin-like, sieve element occlusion	--	1	3.79886e-07	131.54	2	SAK(1)GGEDLGILGR	-1.4926	1.2042	1.16254	1.14667	0.887427	0.816473	0.871503	1.2777	1.28882	1.26662	0.736616	0.722722	0.707524	0.942	0.902	0.905	1.205	1.13	1.232	0.771	0.000905773
RC0G0051600	286	K	Putative thioredoxin-like, sieve element occlusion	--	1	0.000166659	151.22	3	K(1)QIEEAETYR	-1.3721	0.930904	0.945994	0.87822	1.08632	1.09761	1.06155	1.2777	1.28882	1.26662	0.736616	0.722722	0.707524	0.729	0.734	0.693	1.475	1.519	1.5	0.48	3.29629e-06
RC0G0051600	390	K	Putative thioredoxin-like, sieve element occlusion	--	0.953391	0.0634101	51.43	3	K(0.953)K(0.047)FEILR	1.1821	2.3423			0.408802		0.281985	1.2777	1.28882	1.26662	0.736616	0.722722	0.707524	1.833			0.555		0.399	3.843
RC0G0051600	299	K	Putative thioredoxin-like, sieve element occlusion	--	1	2.96613e-20	163.93	3	K(1)LFQTPAEVMEVFK	-2.1185	0.661361	0.681812	0.662423	1.29163	1.2416	1.38342	1.2777	1.28882	1.26662	0.736616	0.722722	0.707524	0.518	0.529	0.523	1.753	1.718	1.955	0.289	6.87654e-06
RC0G0051600	648	K	Putative thioredoxin-like, sieve element occlusion	--	0.999838	7.00603e-05	86.729	2	LDIPSVAGK(1)VPETMK	0.96224		1.2301	0.971548	0.89575			1.2777	1.28882	1.26662	0.736616	0.722722	0.707524		0.954	0.767	1.216			0.708
RC0G0051600	654	K	Putative thioredoxin-like, sieve element occlusion	--	1	0.00223946	51.531	3	VPETMK(1)CPECPR	3.1161	1.00087		1.13204				1.2777	1.28882	1.26662	0.736616	0.722722	0.707524	0.783		0.894
RC0G0051600	587	K	Putative thioredoxin-like, sieve element occlusion	--	0.990064	0.000374505	44.584	3	NESGWAVLSK(0.99)GSTVVVTGHGFTILK(0.01)	-0.054006					0.935454		1.2777	1.28882	1.26662	0.736616	0.722722	0.707524					1.294
RC0G0051600	487	K	Putative thioredoxin-like, sieve element occlusion	--	0.962475	1.21972e-11	85.562	4	NDKEWITPIVNDIHPSIQTWIK(0.962)EEK(0.038)	-1.7067				1.21848		0.663878	1.2777	1.28882	1.26662	0.736616	0.722722	0.707524				1.654		0.938
RC0G0051600	568	K	Putative thioredoxin-like, sieve element occlusion	--	0.999993	0.00108273	90.306	2	QTDTVTK(1)EVQK	-3.2607	1.10066		1.16481		0.817102		1.2777	1.28882	1.26662	0.736616	0.722722	0.707524	0.861		0.92		1.131		0.787
RC0G0051600	180	K	Putative thioredoxin-like, sieve element occlusion	--	1	8.50343e-05	96.957	3	VPILLK(1)PADLQK(1)R	1.3021	1.15187	1.16053	0.138283	1.11715	1.26275	1.11259	1.2777	1.28882	1.26662	0.736616	0.722722	0.707524	0.902	0.9	0.109	1.517	1.747	1.573	0.395	0.142763
RC0G0051600	186	K	Putative thioredoxin-like, sieve element occlusion	--	1	6.3878e-08	152.23	3	VPILLK(1)PADLQK(1)R	1.3021	1.16877	1.08658	1.11594	0.720619	0.997264	0.993261	1.2777	1.28882	1.26662	0.736616	0.722722	0.707524	0.915	0.843	0.881	0.978	1.38	1.404	0.701	0.0465896
RC0G0051600	398	K	Putative thioredoxin-like, sieve element occlusion	--	1	6.51519e-12	118.87	3	SK(1)MPWYTVQYFSPVAGIR	-2.5417	0.48024	0.542243	0.409448	1.41762	1.12295	1.90605	1.2777	1.28882	1.26662	0.736616	0.722722	0.707524	0.376	0.421	0.323	1.925	1.554	2.694	0.181	0.000685606
RC0G0051600	89	K	Putative thioredoxin-like, sieve element occlusion	--	0.955639	3.20064e-08	66.106	4	SNQIVDNIVQGTQVHVETIDEK(0.956)PPK(0.044)	0.012165	1.06725	1.04755					1.2777	1.28882	1.26662	0.736616	0.722722	0.707524	0.835	0.813
RC0G0051600	259	K	Putative thioredoxin-like, sieve element occlusion	--	0.999304	6.49307e-05	57.279	4	VHLLTSDEDK(0.999)PHDLSQYSQK(0.001)	-0.44436				0.825564		1.09409	1.2777	1.28882	1.26662	0.736616	0.722722	0.707524				1.121		1.546
RC0G0051600	452	K	Putative thioredoxin-like, sieve element occlusion	--	1	3.91318e-06	96.311	3	VYGMK(1)AFPFHK(1)DIEDTIR	0.21039	1.32707	1.55309	1.15934	0.744702	0.644239	0.721518	1.2777	1.28882	1.26662	0.736616	0.722722	0.707524	1.039	1.205	0.915	1.011	0.891	1.02	1.081	0.463279
RC0G0058600	46	K	Putative DNA-directed RNA polymerase	--	1	0.00194981	93.561	2	VLK(1)QGVILR	-0.39088	0.927487	0.869809	1.01133	1.08793	1.09617	1.01379
RC0G0063000	73	K	Putative CALMODULIN-BINDING PROTEIN60	--	1	0.0108691	53.878	2	ALAK(1)LGPPR	1.458	1.06924	1.03337	1.08924	0.934062	0.960103	0.968888	0.913343	0.95677	0.959204	1.13638	1.06161	0.972694	1.171	1.08	1.136	0.822	0.904	0.996	1.244	0.0213886
RC0G0063000	656	K	Putative CALMODULIN-BINDING PROTEIN60	--	1	3.91337e-07	90.689	3	EK(1)GVDDFFSEEDIR	-4.2978	0.843761	0.948475	0.782047	1.08046	1.20566	1.12208	0.913343	0.95677	0.959204	1.13638	1.06161	0.972694	0.924	0.991	0.815	0.951	1.136	1.154	0.842	0.112579
RC0G0067000	401	K	Putative acid--thiol ligase	--	1	6.40959e-08	75.969	3	GSQIMK(1)GYLNDPEATER	-0.1232		1.05354	1.10022		0.95897	1.0013
RC0G0067000	4	K	Putative acid--thiol ligase	--	1	0.00210444	50.09	3	MENK(1)QDSHEFIFR	0.57335			0.998573	0.995711
RC0G0067700	91	K	40S ribosomal protein S7	--	1	0.000116769	97.594	2	FSGK(1)DVILIATR	1.863	1.26364	1.34272	1.24432	0.761235	0.760891	0.756748	1.01515	0.996409	1.10453	0.842299	0.872929	1.16869	1.245	1.348	1.127	0.904	0.872	0.648	1.535	0.0205985
RC0G0067700	152	K	40S ribosomal protein S7	--	0.99999	0.00605499	67.507	2	IMK(1)VFLDPK	-0.69021	1.10966	1.22849	1.22789	0.85764		0.733992	1.01515	0.996409	1.10453	0.842299	0.872929	1.16869	1.093	1.233	1.112	1.018		0.628	1.392	0.150225
RC0G0067700	158	K	40S ribosomal protein S7	--	1	0.0100811	72.492	2	VFLDPK(1)ER	2.5424	1.14975	1.18067	1.14828	0.826686		0.845487	1.01515	0.996409	1.10453	0.842299	0.872929	1.16869	1.133	1.185	1.04	0.981		0.723	1.314	0.106688
RC0G0067700	59	K	40S ribosomal protein S7	--	1	0.00202164	81.642	3	K(1)AVVVHVPYR	2.2304	1.12986	1.40971	1.34509	0.678408	0.64849	0.943663	1.01515	0.996409	1.10453	0.842299	0.872929	1.16869	1.113	1.415	1.218	0.805	0.743	0.807	1.591	0.00359929
RC0G0067700	149	K	40S ribosomal protein S7	--	0.999992	0.00447337	81.642	2	LDGSK(1)IMK	-0.99603	1.10292	1.11552	1.13335			0.870547	1.01515	0.996409	1.10453	0.842299	0.872929	1.16869	1.086	1.12	1.026			0.745	1.446
RC0G0067700	166	K	40S ribosomal protein S7	--	1	0.000776599	44.045	3	NNTEYK(1)LESFSAVYR	0.94803	1.17326			0.787512			1.01515	0.996409	1.10453	0.842299	0.872929	1.16869	1.156			0.935			1.236
RC0G0067800	159	K	Putative Porin domain-containing protein	--	1	0.000220008	71.219	3	K(1)DQIFVGDINTLYK	1.2314	1.04738	0.996636	1.17164				0.98393	0.957441	0.979529	1.03438	1.00211	1.04261	1.064	1.041	1.196
RC0G0068000	145	K	Protein YIPF	--	1	0.0109068	77.072	2	EDPGK(1)ALR	-1.4212			0.739223			1.32598	0.986438	1.18083	0.970167	1.03483	1.06329	0.764447			0.762			1.735	0.439
RC0G0068000	131	K	Protein YIPF	--	1	0.000529496	58.313	3	IVSNLK(1)LVVFPNPYR	-2.2872				0.997586		0.90574	0.986438	1.18083	0.970167	1.03483	1.06329	0.764447				0.964		1.185
RC0G0068300	536	K	Putative [Fructose-bisphosphate aldolase]-lysine N-methyltransferase	--	0.905991	4.25929e-06	75.012	3	GIVSSILTSCHK(0.906)GLDLVK(0.094)	-0.083576			0.607325	1.32056
RC0G0069200	548	K	Putative Mu domain-containing protein	--	0.990913	1.9509e-05	60	3	LPLDPTLLK(0.991)VSPK(0.009)	-0.018089				1.13004	0.703371	1.00856	1.09521	1.03284	0.886447	0.97843	1.07181	0.935267				1.155	0.656	1.078
RC0G0069200	552	K	Putative Mu domain-containing protein	--	1	0.0598878	49.16	2	VSPK(1)AVLNR	0.69806					0.935454		1.09521	1.03284	0.886447	0.97843	1.07181	0.935267					0.873
RC0G0069200	490	K	Putative Mu domain-containing protein	--	1	4.0417e-05	61.23	3	TAASDEPLPILK(1)YSLQPR	0.51422	0.989418	1.20332	1.02395				1.09521	1.03284	0.886447	0.97843	1.07181	0.935267	0.903	1.165	1.155
RC0G0069200	443	K	Putative Mu domain-containing protein	--	1	0.00094802	65.879	3	TSGDK(1)ETEFSFR	0.063355	0.953632			1.13283	0.701871	1.08296	1.09521	1.03284	0.886447	0.97843	1.07181	0.935267	0.871			1.158	0.655	1.158	0.88
RC0G0069200	363	K	Putative Mu domain-containing protein	--	1	1.68155e-09	69.613	3	VVK(1)SQGLGGLELLQTGPDPPK	-0.25677				0.782737	1.0684		1.09521	1.03284	0.886447	0.97843	1.07181	0.935267				0.8	0.997
RC0G0069400	130	K	Putative glycerol-1-phosphatase	--	1	6.06205e-06	69.224	3	EAMLQK(1)LFPTSELMPGASR	-2.5248					0.935454		1.10337	1.17913	0.888143	1.05964	1.0065	0.763219					0.929
RC0G0070300	515	K	NADPH--cytochrome P450 reductase	--	1	1.16383e-06	55.782	3	IHVTCALVYDK(1)TSTGR	0.56255	1.55213	1.39793	1.00607	0.665216		0.561925	1.36082	1.41193	1.34612	0.625523	0.645169	0.610437	1.141	0.99	0.747	1.063		0.921	0.967	0.803483
RC0G0070300	561	K	NADPH--cytochrome P450 reductase	--	1	0.00607314	48.945	3	LPVDTK(1)VPILMIGPGTGLAPFR	-4.8488				0.912409			1.36082	1.41193	1.34612	0.625523	0.645169	0.610437				1.459
RC0G0070300	538	K	NADPH--cytochrome P450 reductase	--	1	2.17696e-41	175.38	3	NSVPSAK(1)SDDCSWAPVFVR	-2.5971	1.39897	1.4688	1.41665	0.582788	0.63965	0.677808	1.36082	1.41193	1.34612	0.625523	0.645169	0.610437	1.028	1.04	1.052	0.932	0.991	1.11	1.029	0.581995
RC0G0070300	131	K	NADPH--cytochrome P450 reductase	--	1	0.0198439	94.806	2	YEK(1)VTFK	-0.16981	1.06611	1.16163	1.20375		0.74884		1.36082	1.41193	1.34612	0.625523	0.645169	0.610437	0.783	0.823	0.894		1.161		0.718
RC0G0075700	160	K	Methyltransferase	--	1	7.65867e-06	103.76	3	ANVVGITINEYQVK(1)R	2.2101				1.04568	0.891239	0.9003	0.925681	0.931513	1.06895	0.990266	1.02178	1.06181				1.056	0.872	0.848
RC0G0075800	73	K	Putative cytochrome b5-like heme/steroid binding domain-containing protein	--	1	2.7877e-06	92.593	3	DMLK(1)DFYVGEIDASTIPK	0.81824				0.904674	0.932823	1.01028	1.07531	0.998679	1.12422	1.00024	0.926006	0.875543				0.904	1.007	1.154
RC0G0075800	6	K	Putative cytochrome b5-like heme/steroid binding domain-containing protein	--	0.999999	0.000233595	66.66	3	GGDGK(1)VFTLAQVSDHNTPK	1.1492			1.12182	0.893381			1.07531	0.998679	1.12422	1.00024	0.926006	0.875543			0.998	0.893			1.118
RC0G0075800	20	K	Putative cytochrome b5-like heme/steroid binding domain-containing protein	--	0.999999	2.99679e-29	132.63	3	VFTLAQVSDHNTPK(1)DCWLIINGK	-0.35963			0.293249	1.13246	1.31356	1.08668	1.07531	0.998679	1.12422	1.00024	0.926006	0.875543			0.261	1.132	1.419	1.241	0.206
RC0G0075800	103	K	Putative cytochrome b5-like heme/steroid binding domain-containing protein	--	0.993152	0.00119324	46.358	3	QPQYNQDK(0.993)TSEFIIK(0.007)	-1.0258					0.949724	0.983762	1.07531	0.998679	1.12422	1.00024	0.926006	0.875543					1.026	1.124
RC0G0075800	35	K	Putative cytochrome b5-like heme/steroid binding domain-containing protein	--	0.999825	0.00340582	42.888	4	VYDVTK(1)FLDDHPGGDDVLLSATGK	0.041911				0.912409			1.07531	0.998679	1.12422	1.00024	0.926006	0.875543				0.912
RC0G0076000	283	K	Putative transcription factor interactor and regulator LIM family	--	1	0.00186064	59.731	2	QASSLK(1)QADSQLNVR	-1.9798				0.912409				1.37938	1.08881	0.73589	0.795925					1.24
RC0G0077700	265	K	Glutathione reductase	--	0.999942	3.1381e-08	90.806	3	GINLHPQTNLTELIK(1)TDDGIK	-0.7307	0.549385	0.766487	0.586471	1.19755	1.54483	1.26206	0.994535	1.02713	1.01566	0.998336	0.967868	0.996468	0.552	0.746	0.577	1.2	1.596	1.267	0.461	0.00379451
RC0G0077700	75	K	Glutathione reductase	--	1	1.38436e-09	111.98	3	K(1)ILVYGASFGGEIQDAK	0.28422	0.837324		0.942332	1.5918	0.686161	0.85214	0.994535	1.02713	1.01566	0.998336	0.967868	0.996468	0.842		0.928	1.594	0.709	0.855	0.841	0.748319
RC0G0077700	133	K	Glutathione reductase	--	0.999964	7.57624e-06	111.38	2	LLSNAGVK(1)LFEGEGK	0.66337	1.05983	1.0742	1.27095	0.951435	0.732407	0.999339	0.994535	1.02713	1.01566	0.998336	0.967868	0.996468	1.066	1.046	1.251	0.953	0.757	1.003	1.24	0.102033
RC0G0077700	162	K	Glutathione reductase	--	1	3.00057e-05	55.604	3	LSYSAK(1)HILIATGSR	1.0587			1.18831	0.854024		0.981649	0.994535	1.02713	1.01566	0.998336	0.967868	0.996468			1.17	0.855		0.985	1.272
RC0G0077700	360	K	Glutathione reductase	--	1	0.00150101	59.731	3	TVFGGQPSK(1)PDYR	0.41275	1.17384	0.935522					0.994535	1.02713	1.01566	0.998336	0.967868	0.996468	1.18	0.911
RC0G0077900	438	K	Non-lysosomal glucosylceramidase	--	1	2.05677e-05	76.563	3	AAQDLVHDALTNYK(1)R	0.40863	1.14701	1.13098	1.11798		0.856913	0.911471	1.16105	1.15508	1.35363			0.330249	0.988	0.979	0.826			2.76	0.337
RC0G0077900	918	K	Non-lysosomal glucosylceramidase	--	1	0.000272364	97.594	3	AILEAPK(1)ANIMDR	-1.2267	1.31883	0.932298	1.3317	0.593641			1.16105	1.15508	1.35363			0.330249	1.136	0.807	0.984
RC7G0572000	635	K	Non-lysosomal glucosylceramidase	--	1	2.16499e-05	114.39	2	DLNPK(1)FVLQVYR	-2.3702	0.475341	0.538899	0.520777	1.39998	1.57368	1.35063	0.913484	0.894846	0.933452	1.09388	1.09913	1.06521	0.52	0.602	0.558	1.28	1.432	1.268	0.422	0.000115493
RC0G0077900	63	K	Non-lysosomal glucosylceramidase	--	1	0.0264541	57.293	2	EAIK(1)MVSLGVR	-8.0786				1.07039		0.826026	1.16105	1.15508	1.35363			0.330249						2.501
RC0G0077900	407	K	Non-lysosomal glucosylceramidase	--	1	0.0179893	48.157	2	FLK(1)GSSYPR	-0.15925			1.0989				1.16105	1.15508	1.35363			0.330249			0.812
RC7G0572000	630	K	Non-lysosomal glucosylceramidase	--	0.999995	0.026704	60.589	2	WK(1)DLNPK	0.36427	0.816356		0.692488		1.47688		0.913484	0.894846	0.933452	1.09388	1.09913	1.06521	0.894		0.742		1.344		0.609
RC0G0079600	35	K	Uncharacterized protein	--	0.886628	0.000162345	92.707	2	TVPLFGEVMK(0.887)SQK(0.113)	1.5927	1.04285	1.07319
RC0G0084200	86	K	Putative acetyl-CoA C-acyltransferase	--	0.999094	0.0060468	66.664	2	AVIEK(0.999)TNLNPK(0.001)	-2.3203	1.07193	0.969065			0.998895		0.956458	0.990246	0.959072	1.05936	1.01847	1.01639	1.121	0.979			0.981		1.07
RC0G0084200	81	K	Putative acetyl-CoA C-acyltransferase	--	0.999435	2.58909e-06	73.305	3	DTHADDLLAPVLK(0.999)AVIEK(0.001)	3.7654				0.865434	0.949387	1.03555	0.956458	0.990246	0.959072	1.05936	1.01847	1.01639				0.817	0.932	1.019
RC0G0084200	241	K	Putative acetyl-CoA C-acyltransferase	--	0.99963	1.15066e-06	76.196	3	FKDEIIPVATK(1)IVDPK	-1.5348	0.793716			0.946031	1.00103	1.12282	0.956458	0.990246	0.959072	1.05936	1.01847	1.01639	0.83			0.893	0.983	1.105	0.835
RC0G0084200	370	K	Putative acetyl-CoA C-acyltransferase	--	1	0.00883097	72.042	2	NK(1)LGLDPEK	0.82639	1.10707	0.848808	1.07331	0.930388	1.06537	1.00835	0.956458	0.990246	0.959072	1.05936	1.01847	1.01639	1.157	0.857	1.119	0.878	1.046	0.992	1.074	0.576461
RC0G0085600	97	K	Putative cytochrome P450	--	0.999996	5.22975e-28	146.37	3	ACIFAGAACNK(1)FLFSNENK	0.71831	1.4162	1.43567	1.41671	0.6273	0.642299	0.640028	1.46463	1.41846	1.35722	0.59085	0.597256	0.571579	0.967	1.012	1.044	1.062	1.075	1.12	0.928	0.0527477
RC0G0085600	105	K	Putative cytochrome P450	--	0.999997	2.53201e-05	62.711	3	FLFSNENK(1)LVTAWWPSSVNK	-0.40516					0.935454		1.46463	1.41846	1.35722	0.59085	0.597256	0.571579					1.566
RC0G0085600	230	K	Putative cytochrome P450	--	1	0.00146771	122.44	2	AIK(1)ASNWIR	-0.82015	1.40153	1.22634	0.951112		0.604049		1.46463	1.41846	1.35722	0.59085	0.597256	0.571579	0.957	0.865	0.701		1.011		0.832
RC0G0085600	341	K	Putative cytochrome P450	--	0.947353	4.40395e-08	110.58	3	APGELLNWDDLQK(0.947)MK(0.053)	-1.8816	1.17706	1.16358	1.18615	0.871325	0.846815	0.846148	1.46463	1.41846	1.35722	0.59085	0.597256	0.571579	0.804	0.82	0.874	1.475	1.418	1.48	0.571	4.05297e-05
RC0G0085600	343	K	Putative cytochrome P450	--	1	3.94807e-07	128.57	3	MK(1)YSWNVAQEVLR	0.28748	1.41079	1.44953	1.48451	0.660392	0.596461	0.583583	1.46463	1.41846	1.35722	0.59085	0.597256	0.571579	0.963	1.022	1.094	1.118	0.999	1.021	0.981	0.723673
RC0G0085600	241	K	Putative cytochrome P450	--	1	0.0085391	87.251	3	EELYK(1)IIK(1)QR	-0.85416	0.624452		1.53286				1.46463	1.41846	1.35722	0.59085	0.597256	0.571579	0.426		1.129
RC0G0085600	244	K	Putative cytochrome P450	--	1	0.0242496	58.426	3	EELYK(1)IIK(1)QR	-0.85416	1.03199						1.46463	1.41846	1.35722	0.59085	0.597256	0.571579	0.705
RC0G0085600	328	K	Putative cytochrome P450	--	0.998369	4.82282e-10	69.94	3	EQMEIANSK(0.998)APGELLNWDDLQK(0.002)	-1.1475				1.02547		0.875214	1.46463	1.41846	1.35722	0.59085	0.597256	0.571579				1.736		1.531
RC0G0085600	450	K	Putative cytochrome P450	--	0.999999	0.00133325	71.896	2	FK(1)WEAIIPDEK	3.6453	1.53406	1.49887	1.56531	0.133374	0.524718		1.46463	1.41846	1.35722	0.59085	0.597256	0.571579	1.047	1.057	1.153	0.226	0.879		1.965	0.178143
RC0G0085600	117	K	Putative cytochrome P450	--	0.999923	6.84529e-06	93.777	3	LVTAWWPSSVNK(1)VFPSSMETSAK	0.73014				0.866249	0.982779		1.46463	1.41846	1.35722	0.59085	0.597256	0.571579				1.466	1.645
RC0G0085600	64	K	Putative cytochrome P450	--	1	0.00076225	108.93	2	GHPEK(1)FIFDR	-1.1363	1.30223	1.43184	1.10473			0.412265	1.46463	1.41846	1.35722	0.59085	0.597256	0.571579	0.889	1.009	0.814			0.721	1.254
RC0G0085600	169	K	Putative cytochrome P450	--	0.964691	4.28763e-12	122.66	3	HFADGWENK(0.965)K(0.035)	1.1544	1.41146	1.53736	1.58672		0.314034	0.434798	1.46463	1.41846	1.35722	0.59085	0.597256	0.571579	0.964	1.084	1.169		0.526	0.761	1.666	0.0433358
RC0G0085600	170	K	Putative cytochrome P450	--	1	3.26742e-12	122.66	2	K(1)EVEVFPLAK	-0.32918	1.24114	1.24829	1.28949	0.783908	0.812706	0.744283	1.46463	1.41846	1.35722	0.59085	0.597256	0.571579	0.847	0.88	0.95	1.327	1.361	1.302	0.671	0.000376975
RC0G0085600	470	K	Putative cytochrome P450	--	1	9.45639e-07	82.437	3	IVVDPLPMPAK(1)GLPIR	-3.2679	1.0915	0.934413	1.18771				1.46463	1.41846	1.35722	0.59085	0.597256	0.571579	0.745	0.659	0.875
RC0G0085600	247	K	Putative cytochrome P450	--	1	0.0238999	78.816	2	K(1)IDLAEGK	-4.7254	1.14864		0.974691				1.46463	1.41846	1.35722	0.59085	0.597256	0.571579	0.784		0.718
RC0G0085600	136	K	Putative cytochrome P450	--	1	1.29756e-10	138.23	3	K(1)MLPNFMNPQALQR	-2.0039	1.34778	1.36464	1.26953	0.255956			1.46463	1.41846	1.35722	0.59085	0.597256	0.571579	0.92	0.962	0.935	0.433			2.169
RC0G0085600	197	K	Putative cytochrome P450	--	0.999894	1.26201e-24	157.74	2	LFVSLEDPK(1)DVDK	-0.076815	1.09864	1.12264	1.16585	0.88056	0.859041	0.95506	1.46463	1.41846	1.35722	0.59085	0.597256	0.571579	0.75	0.791	0.859	1.49	1.438	1.671	0.522	0.000414809
RC0G0085600	128	K	Putative cytochrome P450	--	0.960829	1.2539e-05	91.939	2	VFPSSMETSAK(0.961)EEAK(0.039)	-0.78114		0.907609	1.27822				1.46463	1.41846	1.35722	0.59085	0.597256	0.571579		0.64	0.942
RC0G0085600	392	K	Putative cytochrome P450	--	1	7.53656e-14	104.76	3	LYWSANSTHK(1)SAAYFPEPQK	-0.69225	1.66972	1.73788	1.62326	0.370598	0.426737	0.439759	1.46463	1.41846	1.35722	0.59085	0.597256	0.571579	1.14	1.225	1.196	0.627	0.714	0.769	1.688	0.00114155
RC0G0085600	402	K	Putative cytochrome P450	--	1	2.8158e-05	68.108	3	SAAYFPEPQK(1)FDPTR	0.189	1.33052	1.32216	1.36306	0.608777		0.583507	1.46463	1.41846	1.35722	0.59085	0.597256	0.571579	0.908	0.932	1.004	1.03		1.021	0.924	0.134359
RC0G0085600	431	K	Putative cytochrome P450	--	1	0.00261153	72.042	2	MCPGK(1)EYAR	-0.4637	0.97854	1.08045	1.16002				1.46463	1.41846	1.35722	0.59085	0.597256	0.571579	0.668	0.762	0.855
RC0G0085600	72	K	Putative cytochrome P450	--	1	0.000405037	144.47	3	MTK(1)YSSEVFK	-0.99479	1.59033	1.59888	1.61088	0.474217	0.478556	0.487092	1.46463	1.41846	1.35722	0.59085	0.597256	0.571579	1.086	1.127	1.187	0.803	0.801	0.852	1.384	0.000578479
RC0G0085600	79	K	Putative cytochrome P450	--	0.999787	7.46371e-05	59.67	3	YSSEVFK(1)TSIFGEK	0.909	1.04663	1.10608	1.06155				1.46463	1.41846	1.35722	0.59085	0.597256	0.571579	0.715	0.78	0.782
RC0G0085700	85	K	Putative SH3 domain-containing protein	--	1	7.84418e-10	92.593	3	AALMQIQNDTISAAK(1)AALNPVR	-0.22309				0.889967	0.92537	1.03434	1.00055	1.01016	1.01315	0.97253	1.01315	0.990457				0.915	0.913	1.044
RC0G0085700	640	K	Putative SH3 domain-containing protein	--	1	0.00066288	55.782	3	FK(1)ATPDMAVTLLEIAR	-0.23096				0.912409			1.00055	1.01016	1.01315	0.97253	1.01315	0.990457				0.938
RC0G0085700	100	K	Putative SH3 domain-containing protein	--	1	0.00271109	72.038	3	TNIIMPQK(1)HR	0.37597						0.999001	1.00055	1.01016	1.01315	0.97253	1.01315	0.990457						1.009
RC3G0058200	184	K	Putative dual-specificity kinase TKL-Pl-4 family	--	0.99078	4.35602e-12	91.1	3	AQIMEQQFQQEVK(0.991)MLATLK(0.009)	-1.4495				0.914897	0.932903		0.928226	0.948807	1.02309	1.06465	1.04442	0.990813				0.859	0.893
RC3G0058200	190	K	Putative dual-specificity kinase TKL-Pl-4 family	--	1	0.000342818	78.932	3	MLATLK(1)HPNIVR	2.1409	1.19817	1.18189	0.852584	0.94091	0.934298	0.942469	0.928226	0.948807	1.02309	1.06465	1.04442	0.990813	1.291	1.246	0.833	0.884	0.895	0.951	1.234	0.247834
RC0G0087300	136	K	Putative dual-specificity kinase TKL-Pl-4 family	--	1	3.58967e-06	88.734	3	K(1)LNMGDAFAQGAFGK	1.0097	0.952654	0.958507	0.983343	1.05872	0.985185	1.08368	1.15149	0.725272	1.12324				0.827	1.322	0.875
RC3G0058200	271	K	Putative dual-specificity kinase TKL-Pl-4 family	--	0.979708	1.30386e-05	101.45	2	SDNLLIFSDK(0.98)SIK(0.02)	0.88067	1.25415	1.22208	1.26068	0.813971	0.687351	0.882974	0.928226	0.948807	1.02309	1.06465	1.04442	0.990813	1.351	1.288	1.232	0.765	0.658	0.891	1.673	0.00467864
RC7G0234000	400	K	Acid beta-fructofuranosidase 2, vacuolar	--	0.999999	0.011395	81.799	2	YDYGK(1)FYASK	-1.441	1.25729	1.23304	0.968369	0.744946	0.886007		0.928993	0.898766	0.901986	1.09672	1.11414	1.0594	1.353	1.372	1.074	0.679	0.795		1.718	0.0198296
RC0G0094900	263	K	Casein kinase I	--	1	7.75242e-05	125.17	3	FDDK(1)PDYAYLK	-0.53623	0.987577	0.995285	1.02703	1.07863	0.91253	1.03209	0.987456	0.973436	0.995051	1.05269	1.04699	0.944373	1	1.022	1.032	1.025	0.872	1.093	1.021	0.725736
RC0G0094900	217	K	Casein kinase I	--	0.941054	0.00397531	47.361	2	GSLPWQGLK(0.941)AGTK(0.059)	-1.2453			0.735606	1.0424	1.11144		0.987456	0.973436	0.995051	1.05269	1.04699	0.944373			0.739	0.99	1.062		0.72
RC0G0094900	54	K	Casein kinase I	--	0.992208	0.00013063	72.922	3	HPQLLYESK(0.992)LYK(0.008)	1.1088	0.821145			1.04742	1.00963	0.976066	0.987456	0.973436	0.995051	1.05269	1.04699	0.944373	0.832			0.995	0.964	1.034	0.834
RC0G0094900	452	K	Casein kinase I	--	1	5.68378e-06	110.58	2	NISTVK(1)NLESTLR	-1.0778		1.31648	0.979877	0.816167			0.987456	0.973436	0.995051	1.05269	1.04699	0.944373		1.352	0.985	0.775			1.508
RC0G0094900	45	K	Casein kinase I	--	0.999997	0.0504495	54.584	2	TK(1)HPQLLYESK	-0.24799					0.935454		0.987456	0.973436	0.995051	1.05269	1.04699	0.944373					0.893
RC0G0095000	1216	K	Phospholipid-transporting ATPase	--	1	0.0107806	67.507	2	K(1)QPQSNAMSPL	0.1417				0.912409			0.975509	1.00904	1.20066	1.06175	0.88459	0.868449				0.859
RC5G0120500	20	K	Putative Longin-like domain-containing protein	--	1	0.000437235	106	2	NILLLDSEGK(1)R	0.20637		1.07133	1.05075	0.972266	1.01505	0.904454	1.04823	1.35406	1.31612	0.743753	0.797397	0.740451		0.791	0.798	1.307	1.273	1.221	0.627	0.000369005
RC5G0121100	52	K	Putative Longin-like domain-containing protein	--	1	0.01066	60.892	3	SVFAK(1)TLK(1)TNAR	2.2218	0.870472				0.836734	1.26078
RC5G0121100	55	K	Putative Longin-like domain-containing protein	--	1	0.0135064	47.349	2	TLK(1)TNAR	0.62319				0.874147		1.04089
RC6G0591900	218	K	Putative RNA helicase	--	1	0.0374946	64.547	2	FMNK(1)PVR	-2.6054		0.915841	0.903976	1.02845	1.06328	1.06809	0.973095	0.953448	0.933332	1.06852	1.0684	1.00321		0.961	0.969	0.962	0.995	1.065	0.958	0.357235
RC6G0591900	214	K	Putative RNA helicase	--	1	0.00522096	117.62	3	K(1)FMNKPVR	-0.67302	1.10687	1.29516	0.849507	0.942336	0.809674	1.06085	0.973095	0.953448	0.933332	1.06852	1.0684	1.00321	1.137	1.358	0.91	0.882	0.758	1.057	1.263	0.202594
RC6G0591900	107	K	Putative RNA helicase	--	1	2.04422e-09	179.95	2	ELAQQIEK(1)VMR	3.3049	0.794017	1.07138	1.36569				0.973095	0.953448	0.933332	1.06852	1.0684	1.00321	0.816	1.124	1.463
RC6G0591900	272	K	Putative RNA helicase	--	0.999919	0.0664788	41.796	2	K(1)VDWLTDK	0.40494				0.912409			0.973095	0.953448	0.933332	1.06852	1.0684	1.00321				0.854
RC6G0591900	279	K	Putative RNA helicase	--	1	0.00525545	70.389	3	KVDWLTDK(1)MR	0.71915				0.918626	0.963521	0.962221	0.973095	0.953448	0.933332	1.06852	1.0684	1.00321				0.86	0.902	0.959
RC0G0098400	243	K	Putative RNA helicase	--	0.99125	0.00995743	62.271	2	QFYVNVDK(0.991)EEWK(0.009)	-0.87023				0.912409			1.06699	0.918383	0.943369	1.13071	1.05568	0.88486				0.807
RC0G0099400	71	K	60S ribosomal protein L18a-like protein isoform X2	--	1	0.00631663	138.55	2	YYDK(1)DPR	-2.0201	0.773583	0.860417	0.644197	1.2495	1.19797	1.21957
RC0G0099800	4	K	Putative membrane alanyl aminopeptidase	--	1	0.000653215	90.306	2	MEQK(1)QGIEQFK	0.6889	1.03199
RC0G0099800	439	K	Putative membrane alanyl aminopeptidase	--	1	0.0579373	41.025	2	SLSSYIK(1)R	0.87329				0.912409
RC0G0099800	574	K	Putative membrane alanyl aminopeptidase	--	0.990859	0.0178132	40.533	3	VK(0.009)YEDK(0.991)LAAR	-1.1986		1.0846
RC0G0102200	67	K	Putative GBF-interacting protein	--	1	0.0068701	43.168	3	LLNQDPFHEVK(1)R	1.0704	1.06763	1.04715					1.06485	1.04024	1.0604	1.00582	0.947374	0.881323	1.003	1.007
RC0G0102200	475	K	Putative GBF-interacting protein	--	1	0.0517456	65.313	2	LQDK(1)LAR	-1.9254					0.935454		1.06485	1.04024	1.0604	1.00582	0.947374	0.881323					0.987
RC0G0102200	796	K	Putative GBF-interacting protein	--	1	2.55438e-11	52.481	3	YK(1)DGNLYVPNPQAETSEIWIQNPR	-0.0076839				0.726785	0.605504	1.5546	1.06485	1.04024	1.0604	1.00582	0.947374	0.881323				0.723	0.639	1.764
RC0G0107200	119	K	Putative alpha/Beta hydrolase	--	0.999966	0.00182699	97.277	3	KLPDK(1)VIVHR	2.9598	1.38781	1.17188	1.01645	0.330142	1.19108	1.01365
RC0G0107300	248	K	Non-specific serine/threonine protein kinase	--	1	0.000188468	113.46	2	LISGIFDPNPK(1)R	-1.0292	1.10047		0.953394	0.986635		0.983718	0.857296	0.868741	1.18557	1.06663	0.945916	1.07585	1.284		0.804	0.925		0.914	1.135	0.711283
RC0G0107300	103	K	Non-specific serine/threonine protein kinase	--	1	1.10648e-05	85.813	2	LLYSK(1)TLSEGEAR	-2.9475	1.04401	0.97851	1.004	0.920154	1.00938	1.08393	0.857296	0.868741	1.18557	1.06663	0.945916	1.07585	1.218	1.126	0.847	0.863	1.067	1.008	1.086	0.588389
RC0G0108600	16	K	Putative small GTPase superfamily, ARF/SAR type, P-loop containing nucleoside triphosphate hydrolase	--	1	0.0083299	66.664	2	MFSSLFGNK(1)EAR	-0.51757				0.912409			0.902694	0.906871	0.8964	1.08436	1.12601	1.08366				0.841
RC0G0108600	147	K	Putative small GTPase superfamily, ARF/SAR type, P-loop containing nucleoside triphosphate hydrolase	--	0.809205	1.14834e-14	147.64	4	QDLPGALDDAAITEALELHK(0.809)IK(0.191)	-2.5667	0.237981	0.300496	0.288701	1.64801	1.43954	1.88265	0.902694	0.906871	0.8964	1.08436	1.12601	1.08366	0.264	0.331	0.322	1.52	1.278	1.737	0.202	0.00015049
RC0G0108600	149	K	Putative small GTPase superfamily, ARF/SAR type, P-loop containing nucleoside triphosphate hydrolase	--	0.759341	1.14834e-14	147.14	3	QDLPGALDDAAITEALELHK(0.241)IK(0.759)	2.3656	0.28913	0.365081	0.350752	2.00221	1.74894		0.902694	0.906871	0.8964	1.08436	1.12601	1.08366	0.32	0.403	0.391	1.846	1.553		0.218	0.000895266
RC0G0110600	91	K	Protein GLUTAMINE DUMPER 2	--	0.999999	2.40048e-09	88.421	3	APPVFEEK(1)ILVIMAGDAK	-2.3153				0.853517	0.943666	1.05471
RC0G0110600	101	K	Protein GLUTAMINE DUMPER 2	--	1	5.33483e-59	177.74	3	ILVIMAGDAK(1)PTFLATPISSR	-1.2011				0.884817	0.889251	1.07855
RC0G0110600	83	K	Protein GLUTAMINE DUMPER 2	--	1	4.00452e-05	73.891	3	GDETQK(1)APPVFEEK	-1.5656	0.551181		0.618937	1.28999	1.15037	1.25784
RC0G0110600	134	K	Protein GLUTAMINE DUMPER 2	--	1	2.71087e-09	65.212	3	SEK(1)SVEMAEQTETTVK	4.0413				0.904801	1.05538	0.879254
RC1G0052500	5	K	Small nuclear ribonucleoprotein E	--	1	0.00430054	134.85	2	ASTK(1)VQR	-0.30842	0.980978	0.948297	0.661895	1.11458	1.1047	1.16911	0.923857	0.947512	1.01054	0.979281	1.03641	1.1024	1.062	1.001	0.655	1.138	1.066	1.061	0.832	0.253996
RC1G0052500	24	K	Small nuclear ribonucleoprotein E	--	1	0.00600684	130	2	FLQSK(1)AR	0.40463	0.90027	0.671956	0.754566	1.20928	1.2311	1.17884	0.923857	0.947512	1.01054	0.979281	1.03641	1.1024	0.974	0.709	0.747	1.235	1.188	1.069	0.696	0.0259911
RC1G0052500	88	K	Small nuclear ribonucleoprotein E	--	1	2.26593e-26	248.69	2	GDNITLMMNTGK(1)	1.7325	0.828027	0.815969	0.835099	0.994164	1.26435	1.24294	0.923857	0.947512	1.01054	0.979281	1.03641	1.1024	0.896	0.861	0.826	1.015	1.22	1.127	0.768	0.0109196
RC1G0052500	35	K	Small nuclear ribonucleoprotein E	--	1	1.68163e-05	92.707	2	IQIWLFEQK(1)DVR	1.7371	0.585666	0.602286	0.535306	1.4738	1.61282	1.04961	0.923857	0.947512	1.01054	0.979281	1.03641	1.1024	0.634	0.636	0.53	1.505	1.556	0.952	0.449	0.00996078
RC0G0111000	98	K	Putative ADP-sugar diphosphatase	--	1	1.11326e-07	157.77	2	VLIQGVDMFGK(1)R	0.70105	1.24949	1.2782	1.28389	0.63598	0.793735	0.895969	1.07509	1.06193	0.942779	0.968182	1.07411	0.877913	1.162	1.204	1.362	0.657	0.739	1.021	1.542	0.0329356
RC3G0065400	262	K	Isocitrate dehydrogenase [NADP]	--	0.999995	5.0098e-20	101.52	3	LIDDMVAYALK(1)SEGGYVWACK	0.49902				0.819132	1.03757	0.992082	0.971007	0.954024	0.98935	1.04394	1.05011	0.991568				0.785	0.988	1.001
RC0G0114500	279	K	Putative YTH domain-containing protein	--	0.98864	1.17576e-06	64.983	3	ASLHAPTLQSEAAAK(0.989)GYYSVAK(0.011)	-0.79507				0.912409			0.976629	0.986063	0.573875	0.954618	1.60232	0.906499				0.956
RC0G0114500	249	K	Putative YTH domain-containing protein	--	1	3.16843e-09	70.552	3	SFTPPSGNAPLETK(1)SSSYGAR	-2.3338				1.09599	1.03915	0.68726	0.976629	0.986063	0.573875	0.954618	1.60232	0.906499				1.148	0.649	0.758
RC0G0114600	11	K	Putative nucleoprotein TPR/MLP1	--	1	2.89896e-14	96.453	3	AVVPK(1)IPVGVSGTALAASLLR	-0.17406	0.227041			1.06794	1.21031	1.3144	1.06194	1.02275	1.08543	1.08356	0.907273	0.839042	0.214			0.986	1.334	1.567	0.165
RC0G0114600	128	K	Putative nucleoprotein TPR/MLP1	--	1	6.92821e-08	100.07	2	DYSFAQK(1)EIADLQR	-0.13522	0.592546			0.9953	1.1329	1.12278	1.06194	1.02275	1.08543	1.08356	0.907273	0.839042	0.558			0.919	1.249	1.338	0.477
RC0G0114600	689	K	Putative nucleoprotein TPR/MLP1	--	1	2.90767e-07	98.009	2	EDLEK(1)EHQR	-2.3377	0.851132	0.888035	1.08186	1.33333	0.851882		1.06194	1.02275	1.08543	1.08356	0.907273	0.839042	0.801	0.868	0.997	1.231	0.939		0.819	0.23233
RC0G0114600	476	K	Putative nucleoprotein TPR/MLP1	--	1	3.95709e-09	96.313	3	ELQEEK(1)NNALTLALDR	0.18862				1.04204	0.900774	0.894107	1.06194	1.02275	1.08543	1.08356	0.907273	0.839042				0.962	0.993	1.066
RC0G0114600	142	K	Putative nucleoprotein TPR/MLP1	--	1	0.00282054	78.932	2	EVAVLLK(1)ECR	0.58114	1.3393		1.01678	0.9105	0.72875		1.06194	1.02275	1.08543	1.08356	0.907273	0.839042	1.261		0.937	0.84	0.803		1.338	0.20298
RC0G0114600	265	K	Putative nucleoprotein TPR/MLP1	--	1	0.00759269	60.589	3	LYEEEHK(1)LR	-1.9992	0.917077	1.31232	1.35566		0.642929	0.979477	1.06194	1.02275	1.08543	1.08356	0.907273	0.839042	0.864	1.283	1.249		0.709	1.167	1.207	0.472986
RC0G0114600	113	K	Putative nucleoprotein TPR/MLP1	--	1	0.00189525	90.142	2	MITELK(1)ADIR	-1.7476			0.930334	0.962434	1.02766		1.06194	1.02275	1.08543	1.08356	0.907273	0.839042			0.857	0.888	1.133		0.848
RC0G0114800	336	K	Putative nucleoprotein TPR/MLP1	--	1	0.000287268	94.791	2	NQFEK(1)EAADLK	2.1433	1.15491	1.21723	1.19643	0.81844	0.816269	0.899355	1.12685	0.877764	1.01377	1.21431	0.852217	0.915088	1.025	1.387	1.18	0.674	0.958	0.983	1.374	0.0966585
RC0G0114800	347	K	Putative nucleoprotein TPR/MLP1	--	0.985697	0.018106	48.363	3	TK(0.014)LEK(0.986)CEAEIETSR	1.8639		1.0846					1.12685	0.877764	1.01377	1.21431	0.852217	0.915088		1.236
RC0G0115700	141	K	Putative small heat shock protein HSP20	--	1	2.92531e-05	59.731	3	EVEISGDEEHVSK(1)GLGR	1.9902	0.513346	0.692578	0.657602	1.44028	1.28045	1.31693	0.787558	0.882578	0.896893	1.19513	1.02419	1.21364	0.652	0.785	0.733	1.205	1.25	1.085	0.613	0.00204873
RC0G0115700	128	K	Putative small heat shock protein HSP20	--	1	0.00077728	70.598	3	HK(1)EVEISGDEEHVSK	1.6841				0.912409			0.787558	0.882578	0.896893	1.19513	1.02419	1.21364				0.763
RC0G0115700	73	K	Putative small heat shock protein HSP20	--	0.993758	0.000104898	88.734	3	KDEEPPEGDQK(0.994)IK(0.006)	0.022256	0.867796		0.642103	1.10715	1.10379	1.18023	0.787558	0.882578	0.896893	1.19513	1.02419	1.21364	1.102		0.716	0.926	1.078	0.972	0.916	0.570689
RC0G0115700	104	K	Putative small heat shock protein HSP20	--	1	0.00841977	81.099	2	VDEIK(1)ASMR	0.30814	0.872725	0.742182	0.890153	1.11434	1.14775	1.21053	0.787558	0.882578	0.896893	1.19513	1.02419	1.21364	1.108	0.841	0.992	0.932	1.121	0.997	0.964	0.701322
RC0G0116100	711	K	Putative chromatin regulator PHD family	--	1	0.0420708	46.447	2	EK(1)TDEYLQR	-1.5399	1.18003		0.941268
RC0G0118000	279	K	Putative major facilitator, sugar transporter, major facilitator superfamily	--	0.966717	0.00179653	100.84	2	GEEAIAILK(0.967)K(0.033)	1.8795	0.959128	0.870222	0.859134	1.14809	1.13426	1.0146
RC0G0118500	41	K	ALA-interacting subunit	--	0.998615	5.88592e-10	124.24	3	FTQQELPACK(0.999)PILTPK(0.001)	1.4233	0.93151	1.04118	0.944038	0.947723	1.07266	1.09185		0.880223	1.36872		0.751057			1.183	0.69		1.428		0.656
RC0G0122200	31	K	CASP-like protein	--	1	0.000600151	47.57	3	MK(1)DLSGMPGTPAGLALR	-0.51135				0.912409
RC0G0128400	372	K	Putative GTP diphosphokinase	--	1	0.000439955	50.116	3	FAK(1)ETLEIFVPLAHR	2.1767	1.22436		0.894066
RC0G0128900	155	K	Putative acylglycerol lipase	--	1	0.00616534	100.84	2	DQLNK(1)IGR	-1.9092	0.892942	1.0133	1.09439	1.01054	1.02622
RC0G0128900	182	K	Putative acylglycerol lipase	--	1	1.90919e-05	100.07	3	GLVNLSVHK(1)PSPVR	-0.6463	1.0516	0.898948	0.900429	1.05889	1.09698	0.998564
RC0G0128900	207	K	Putative acylglycerol lipase	--	1	0.00999616	58.476	3	K(1)QK(1)LEMAEHLLR	-0.69334	1.03199
RC0G0128900	209	K	Putative acylglycerol lipase	--	1	0.00999616	58.476	3	K(1)QK(1)LEMAEHLLR	-0.69334	1.03199
RC0G0128900	124	K	Putative acylglycerol lipase	--	1	0.00513526	93.467	2	SYTK(1)MSDR	0.30826		1.14622	0.856347	0.999571	1.09613	0.895724
RC0G0129000	134	K	Putative triacylglycerol lipase	--	0.999994	8.92461e-06	90.156	2	SESFQAK(1)CVMEGLK	-1.9909				1.0828	1.07865	0.659514
RC5G0439800	27	K	Ubiquitin-like protein ATG12	--	0.999989	0.000116022	121.8	2	ATGDAPILK(1)QAK	-4.1076	0.62594	0.839476	0.8638	1.15151	1.24462	1.23961
RC5G0329000	211	K	Putative xenobiotic-transporting ATPase	--	0.999997	6.25128e-06	77.696	2	DVQDSK(1)IDDLGVPK	0.1809	1.20316	0.879842	1.1241
RC0G0136600	490	K	Serine/threonine-protein kinase-like protein ACR4	--	0.999843	0.00575518	50.116	3	DIGK(1)IRPDLDDLK	-1.8308				1.01521	0.830057
RC0G0136600	499	K	Serine/threonine-protein kinase-like protein ACR4	--	1	0.000392986	63.212	3	IRPDLDDLK(1)IR	0.42575		0.838163	0.807902	1.18015	1.12122
RC0G0136600	538	K	Serine/threonine-protein kinase-like protein ACR4	--	1	9.04878e-05	94.791	2	GVLK(1)DGTVVAVK	-1.0521	0.799216	0.981334	0.835011	1.09493	1.18587	1.09208
RC0G0137300	192	K	Putative fructokinase	--	0.970196	0.000307728	74.524	3	EQILSIWEK(0.97)AEVIK(0.03)	-3.6677				1.11761	0.783739	0.936342	0.971867	0.949881	0.929947	1.06164	1.05363	1.03303				1.053	0.744	0.906
RC0G0137300	291	K	Putative fructokinase	--	0.999999	8.01024e-07	76.196	3	EVLK(1)FANACGAITTTK	-0.88981		1.18342		1.03683	0.722655		0.971867	0.949881	0.929947	1.06164	1.05363	1.03303		1.246		0.977	0.686		1.498
RC0G0137300	180	K	Putative fructokinase	--	1	0.000370017	127.94	3	LPLWPSPK(1)EAR	0.56444	0.847261	1.08027	1.03881	1.29944	0.939207	0.808669	0.971867	0.949881	0.929947	1.06164	1.05363	1.03303	0.872	1.137	1.117	1.224	0.891	0.783	1.079	0.612455
RC0G0137300	153	K	Putative fructokinase	--	0.999959	0.00428573	63.212	2	SAHLK(1)AMEVAK	-0.37346	0.866285	1.24223	1.27131			0.857489	0.971867	0.949881	0.929947	1.06164	1.05363	1.03303	0.891	1.308	1.367			0.83	1.432
RC0G0138600	53	K	Putative transcription factor interactor and regulator Znf-B family	--	1	5.0131e-05	104.39	3	LLLESLSNK(1)LPR	-0.44571				1.0138		0.887985
RC0G0140200	156	K	Putative flavonoid 3'-monooxygenase	--	1	4.86748e-06	92.707	3	AFLK(1)THDVTFAGR	-0.50071	0.968833	0.860789	0.622234	1.21729	1.21608	1.06612
RC0G0141400	591	K	Putative tripeptidyl-peptidase II	--	1	0.00127843	65.408	2	SALVTTAYTLDNSGK(1)	-0.70252					0.935454		0.998151	1.08584	0.989674	0.988008	1.02768	0.910646					0.91
RC0G0142200	171	K	Proteasome subunit alpha type	--	1	1.06048e-07	127.62	3	ATSAGLK(1)EQEAINFLEK	-0.9954	0.609924		0.694597		1.46395	1.21072	0.98481	0.979187	0.885072	1.03683	1.08719	1.02691	0.619		0.785		1.347	1.179	0.556	0.0490397
RC0G0142200	33	K	Proteasome subunit alpha type	--	1	2.92614e-05	69.327	2	AVK(1)SAGITSIGVR	-0.91266		0.826304		1.02462	1.04463	0.997453	0.98481	0.979187	0.885072	1.03683	1.08719	1.02691		0.844		0.988	0.961	0.971	0.867
RC0G0142200	45	K	Proteasome subunit alpha type	--	1	0.000155665	88.734	2	GK(1)DSVCVVTQK	-2.6186	0.961016	1.03436	0.948794	0.947922	1.12226	1.01206	0.98481	0.979187	0.885072	1.03683	1.08719	1.02691	0.976	1.056	1.072	0.914	1.032	0.986	1.059	0.278522
RC0G0142200	59	K	Proteasome subunit alpha type	--	0.999956	3.96975e-09	63.025	3	VPDK(1)LLDQTSVTHLFPITK	-0.19268		0.707606			1.13769	1.13027	0.98481	0.979187	0.885072	1.03683	1.08719	1.02691		0.723			1.046	1.101	0.673
RC0G0142200	30	K	Proteasome subunit alpha type	--	0.997491	7.69094e-08	120.65	2	LFQVEYAFK(0.997)AVK(0.003)	0.73207	0.680401	0.763584	0.806203	1.2899	1.14682	1.26209	0.98481	0.979187	0.885072	1.03683	1.08719	1.02691	0.691	0.78	0.911	1.244	1.055	1.229	0.675	0.0144823
RC0G0142300	657	K	Putative von Willebrand factor, type A	--	1	0.00732153	67.881	2	GNK(1)ALELTR	0.61716				0.983298		0.921384
RC0G0142300	599	K	Putative von Willebrand factor, type A	--	1	0.0110134	49.16	2	SK(1)DFPLDR	-0.57547		1.05227	1.13165
RC0G0142800	455	K	Putative Lung seven transmembrane receptor	--	1	0.00646716	45.939	3	PSLLPSK(1)DVHR	0.27757		0.926474	1.25911				0.98337	0.845102	0.806739	1.04186	1.15726	1.16567		1.096	1.561
RC0G0144000	574	K	Nuclear pore complex protein	--	1	7.54933e-05	106	2	YLLDDEFK(1)DTVR	1.2493	1.01933	0.942142	0.994511	0.934048	1.06258	1.07792	1.21515	0.783615	1.00123				0.839	1.202	0.993
RC0G0144000	102	K	Nuclear pore complex protein	--	0.999742	0.0649229	60.709	2	YSLK(1)LCK	0.91084				0.912409			1.21515	0.783615	1.00123
RC0G0145200	27	K	Putative Longin-like domain-containing protein	--	0.999971	0.0201693	50.297	2	DIK(1)DSEFYK	2.096				0.891987	0.956391		1.03758	1.0278	1.03514	0.97582	0.965232	0.958433				0.914	0.991
RC0G0145200	33	K	Putative Longin-like domain-containing protein	--	0.999305	0.0165846	50.834	2	DSEFYK(0.999)QQVK(0.001)	-0.29452		1.0846					1.03758	1.0278	1.03514	0.97582	0.965232	0.958433		1.055
RC0G0145200	122	K	Putative Longin-like domain-containing protein	--	0.951028	0.0072894	74.424	2	FDTFIQK(0.951)TK(0.049)	4.1094	0.944615	0.862262	0.588887	1.3536		1.26896	1.03758	1.0278	1.03514	0.97582	0.965232	0.958433	0.91	0.839	0.569	1.387		1.324	0.57	0.0534161
RC0G0145200	83	K	Putative Longin-like domain-containing protein	--	1	0.000428788	104.39	2	K(1)LAFQYLEDLR	-2.5671	0.875189	0.746114	0.819625	1.00594	1.17408	1.35921	1.03758	1.0278	1.03514	0.97582	0.965232	0.958433	0.843	0.726	0.792	1.031	1.216	1.418	0.644	0.0130668
RC0G0145200	138	K	Putative Longin-like domain-containing protein	--	1	0.00207231	52.662	3	NISK(1)LNDELYEVHQIMTR	0.01823				0.823293	1.02682		1.03758	1.0278	1.03514	0.97582	0.965232	0.958433				0.844	1.064
RC0G0145200	163	K	Putative Longin-like domain-containing protein	--	1	1.98367e-15	83.077	3	NVQEVLGVGEK(1)LDQVSQMSSR	1.7179				0.890143	0.975973	0.980109	1.03758	1.0278	1.03514	0.97582	0.965232	0.958433				0.912	1.011	1.023
RC0G0146500	159	K	Membrin	--	1	0.0111648	76.605	2	ESLDK(1)YNLR	3.4334	0.751426		0.727591	1.11195	1.13084	1.18101	1.07915	0.962885	1.18257	0.927463	0.990036	0.857903	0.696		0.615	1.199	1.142	1.377	0.529	0.00508771
RC0G0146500	142	K	Membrin	--	1	0.000309655	83.214	2	K(1)VEQVAEEAESLK	-2.5463				0.92848	0.918977		1.07915	0.962885	1.18257	0.927463	0.990036	0.857903				1.001	0.928
RC0G0146500	222	K	Membrin	--	1	4.90434e-09	84.58	3	MLHEATSVGEAILSK(1)YAGQR	6.1463					0.935454		1.07915	0.962885	1.18257	0.927463	0.990036	0.857903					0.945
RC1G0205500	59	K	Putative ribosomal protein S25	--	1	0.00545057	53.028	2	FK(1)LITPSILSDR	-0.56534	1.00299	1.11508
RC0G0150800	149	K	Putative N-carbamoylputrescine amidase	--	0.999054	0.00565368	77.072	2	VFQTK(0.999)FAK(0.001)	0.89006	1.04194	0.919338		0.864482	1.05173	1.06989	0.961402	0.943315	1.00766	0.998785	1.03836	1.05047	1.084	0.975		0.866	1.013	1.018	1.066	0.469216
RC0G0150800	297	K	Putative N-carbamoylputrescine amidase	--	1	0.0310916	57.888	2	VLLSLDGK(1)NTP	-6.779	1.03199						0.961402	0.943315	1.00766	0.998785	1.03836	1.05047	1.073
RC1G0103000	659	K	Putative dynamin central domain, dynamin, GTPase domain, GTPase effector domain, Dynamin superfamily	--	1	6.56204e-08	171.34	2	EVVAK(1)ILDGVAT	-0.26581	0.442758	0.581616	0.623819	1.09529	1.90094	1.23326	0.967829	1.01013	0.896935	1.12744	1.0252	0.972467	0.457	0.576	0.696	0.971	1.854	1.268	0.422	0.0197768
RC1G0103000	49	K	Putative dynamin central domain, dynamin, GTPase domain, GTPase effector domain, Dynamin superfamily	--	1	6.17816e-05	90.689	3	IRPLLDAVDK(1)LR	-1.4573	0.95989	0.967939	0.89616	1.06641	1.1038	1.01216	0.967829	1.01013	0.896935	1.12744	1.0252	0.972467	0.992	0.958	0.999	0.946	1.077	1.041	0.962	0.417941
RC4G0141400	173	K	Kinase	--	1	0.000219843	66.664	2	VADFGLAK(1)LCNR	-1.1844		1.0846
RC0G0156800	133	K	Putative oxidoreductase	--	1	1.4556e-05	112.93	2	IIAAIK(1)EAGNVK	-0.17824	1.10857	0.991434	0.773804	1.00509	1.1177	1.01012	0.949853	0.977666	1.00324	1.08677	1.01612	0.966359	1.167	1.014	0.771	0.925	1.1	1.045	0.962	0.718959
RC0G0156800	80	K	Putative oxidoreductase	--	1	0.0101069	76.572	2	SK(1)VIDSFK	1.6083	1.15235	1.12787	1.10539	0.865354	0.900649	0.925423	0.949853	0.977666	1.00324	1.08677	1.01612	0.966359	1.213	1.154	1.102	0.796	0.886	0.958	1.314	0.0103837
RC0G0246100	111	K	Putative ADP-sugar diphosphatase	--	0.881016	0.00591655	42.446	3	VLIQGVDMFGK(0.881)HIGFLK(0.119)	-1.0016				0.912409
RC0G0160100	621	K	Protein ROOT HAIR DEFECTIVE 3 homolog	--	1	6.26653e-21	120.52	3	DK(1)SITTVDPLASSTWQEVSSSK	0.5436				0.807535	0.976818	1.06965	1.00162	0.965919	0.974248	1.04506	1.02738	0.98577				0.773	0.951	1.085
RC5G0177600	283	K	Protein ROOT HAIR DEFECTIVE 3 homolog	--	1	1.84531e-05	65.173	3	DLDLPAHK(1)VMVATVR	0.58868	1.06484	1.16245	1.06003	0.967257	0.941035	0.864813	0.993734	0.985356	0.982	1.01108	1.04099	0.986831	1.072	1.18	1.079	0.957	0.904	0.876	1.217	0.00828415
RC0G0160100	654	K	Protein ROOT HAIR DEFECTIVE 3 homolog	--	0.999974	0.0475832	70.67	2	SLWK(1)QFK	1.0192			0.934281	1.04909			1.00162	0.965919	0.974248	1.04506	1.02738	0.98577			0.959	1.004			0.955
RC0G0160400	480	K	Transmembrane 9 superfamily member	--	0.984668	0.000232387	115.41	3	KPAVEDPVK(0.985)TNK(0.015)	-3.1098	1.02072	1.19647	1.15798	0.994178	0.997223	0.697669	0.987387	0.922087	1.02353	1.0389	1.02209	1.006	1.034	1.298	1.131	0.957	0.976	0.694	1.318	0.0924437
RC0G0161700	6	K	Uridine kinase	--	1	0.00106688	54.199	2	MQEETK(1)TTVDYR	-1.1678						0.999001	0.946925	0.938445	0.954713	1.06914	1.0556	1.03518						0.965
RC0G0162700	164	K	Beta-galactosidase	--	1	0.0189992	50.834	2	IVNMMK(1)AER	1.183		1.0846					0.906964	0.920167	0.910001	1.10983	1.07692	1.07612		1.179
RC0G0163200	313	K	Putative RNA helicase	--	1	0.00118584	54.199	3	VIIGSPDLK(1)ANHSIR	2.4114			1.0989				0.983667	0.905538	1.15328	1.15612	0.944656	0.856745			0.953
RC0G0163900	106	K	Putative parvalbumin	--	1	3.90103e-16	123.24	3	ELFNK(1)LSSSILDDGLIHK	0.23322				1.0264	0.999823	0.805448
RC0G0164200	42	K	PRA1 family protein	--	1	0.00120243	56.202	3	RPWK(1)VMFDFR	-1.3252	0.453767			1.20309	1.09857	1.06628	0.988876	1.11036	1.11255		0.847443	0.940773	0.459				1.296	1.133	0.378
RC6G0130000	15	K	Putative transcription factor WD40-like family	--	1	0.00395214	40.224	3	EVNVLK(1)GHEGAVLAAR	1.4369		1.24649	0.934876
RC0G0166300	209	K	Putative cinnamyl-alcohol dehydrogenase	--	0.999998	9.46267e-06	66.485	2	AFGLK(1)VTVISTSPAK	-2.3772				0.983356	1.16076	0.680711	0.937658	0.937265	0.91437	1.08241	1.06814	1.06016				0.908	1.087	0.642
RC0G0165800	318	K	Putative cinnamyl-alcohol dehydrogenase	--	1	2.53567e-71	211.06	3	ETQEMLDFCAK(1)HNITSEIELIK	0.76048				1.08183	0.914225	0.836175	0.995299	1.0482	1.04509	0.989012	0.987937	0.934467				1.094	0.925	0.895
RC0G0166300	329	K	Putative cinnamyl-alcohol dehydrogenase	--	1	9.72506e-05	41.186	3	HNITSEIELIK(1)MDYINTAMER	2.844						0.999001	0.937658	0.937265	0.91437	1.08241	1.06814	1.06016						0.942
RC0G0165800	225	K	Putative cinnamyl-alcohol dehydrogenase	--	0.999773	6.9951e-07	95.345	3	VTVISTSPAKEDEAIK(1)R	0.21339	1.12226	1.25162	1.31615	0.859367	0.724825	0.843292	0.995299	1.0482	1.04509	0.989012	0.987937	0.934467	1.128	1.194	1.259	0.869	0.734	0.902	1.43	0.00707329
RC0G0166300	3	K	Putative cinnamyl-alcohol dehydrogenase	--	0.999997	0.00313269	56.202	2	AK(1)SPEEEHPQK	-2.5332		0.757468			1.23002	0.985739	0.937658	0.937265	0.91437	1.08241	1.06814	1.06016		0.808			1.152	0.93	0.776
RC0G0166300	318	K	Putative cinnamyl-alcohol dehydrogenase	--	1	2.53567e-71	211.06	3	ETQEMLDFCAK(1)HNITSEIELIK	0.76048				1.08183	0.914225	0.836175	0.937658	0.937265	0.91437	1.08241	1.06814	1.06016				0.999	0.856	0.789
RC0G0166300	296	K	Putative cinnamyl-alcohol dehydrogenase	--	0.999607	0.00809379	42.061	2	K(1)LVGGSDVGGIK	4.0813	1.03199						0.937658	0.937265	0.91437	1.08241	1.06814	1.06016	1.101
RC0G0167400	346	K	Putative FAD-binding domain, FAD/NAD(P)-binding domain-containing protein	--	1	4.88322e-09	117.21	2	EMSEVLGK(1)YVEER	-0.21548	1.30595	1.14919	0.741744				1.38013	1.4241	1.29929		0.505212	0.391267	0.946	0.807	0.571
RC0G0167400	243	K	Putative FAD-binding domain, FAD/NAD(P)-binding domain-containing protein	--	0.976889	2.49041e-14	117.8	3	GTFLAEYPEDIQK(0.977)EVLENHAK(0.023)	0.30391	0.87046	0.965133	0.762311	1.29134		1.15651	1.38013	1.4241	1.29929		0.505212	0.391267	0.631	0.678	0.587			2.956	0.214
RC0G0167400	251	K	Putative FAD-binding domain, FAD/NAD(P)-binding domain-containing protein	--	0.960568	3.50704e-09	110.14	3	GTFLAEYPEDIQK(0.039)EVLENHAK(0.961)	-0.12099					0.935454		1.38013	1.4241	1.29929		0.505212	0.391267					1.852
RC0G0170800	95	K	Putative thioredoxin-like protein	--	1	0.00483944	51.531	2	FK(1)ITGVPTLVR	-6.9381		1.84172	0.904259			0.478576	1.04378	1.02344	1.04802	1.04045	0.924355	0.919966		1.8	0.863			0.52	2.561
RC0G0170800	124	K	Putative thioredoxin-like protein	--	1	0.00143713	59.645	2	K(1)IDTLVSGN	-0.1778			0.758561	1.19499			1.04378	1.02344	1.04802	1.04045	0.924355	0.919966			0.724	1.149			0.63
RC0G0171100	38	K	Putative 60S ribosomal protein L6E	--	0.966716	0.0103138	66.087	2	GLWAIK(0.967)AK(0.033)	0.53358				0.895876	0.952404		0.883451	0.896902	0.910723	1.13821	1.07964	1.09107				0.787	0.882
RC0G0173000	336	K	WAT1-related protein	--	1	0.000143893	162.49	3	K(1)MVPDNEVQR	-0.93421	1.00851	1.00416	0.973875	1.03098	1.02906	0.979681
RC0G0173900	20	K	WAT1-related protein	--	1	0.00826357	72.042	2	MESVALK(1)SR	1.3849	0.550128	0.557234		1.22272	1.16237	1.36912
RC0G0174700	585	K	Putative glycosyltransferase	--	0.999934	0.0258832	41.796	2	LK(1)EQEVAPAK	-1.6336			1.0989
RC0G0174700	583	K	Putative glycosyltransferase	--	0.943688	2.41724e-13	152.23	2	NSESGLELLSK(0.944)LK(0.056)	0.99119	1.06232		1.06661
RC0G0176500	260	K	Putative carboxylesterase	--	0.930203	0.0626259	56.014	2	ILGDLK(0.93)CK(0.07)	2.3865						0.999001	0.924991	0.919606	0.925206	1.07479	1.161	0.9944						1.005
RC0G0182000	639	K	Putative oligomeric Golgi complex subunit 5 protein	--	1	0.0617095	44.571	3	LLPSK(1)TAAVGVETICTR	-1.7571					0.935454		1.0419	0.980923	1.02906	0.938807	0.96911	1.04021					0.965
RC0G0182400	236	K	tobamovirus multiplication protein 1 isoform X1	--	0.999972	0.0141408	50.297	2	SEK(1)ASSEMWK	3.0856	0.894387	0.824446	0.804068	1.25846	1.18075
RC0G0183300	380	K	Putative Two pore domain potassium channel, EF-hand domain pair	--	0.999413	9.38553e-05	56.473	3	DILLICK(0.999)QFDSLGHSNDGK(0.001)	-0.16506	0.768958			1.01811	1.06551		1.12052	0.310168	1.31881	1.40751	0.842989		0.686			0.723	1.264		0.69
RC0G0183300	392	K	Putative Two pore domain potassium channel, EF-hand domain pair	--	1	3.19532e-05	56.436	3	QFDSLGHSNDGK(1)ITLVDLMEGDN	-0.3067				0.912409			1.12052	0.310168	1.31881	1.40751	0.842989					0.648
RC0G0183300	356	K	Putative Two pore domain potassium channel, EF-hand domain pair	--	0.993997	1.56046e-09	60.324	3	DLLAADLDNDGCISK(0.994)SEFVLYK(0.006)	-0.101				0.865397	1.01761	0.962734	1.12052	0.310168	1.31881	1.40751	0.842989					0.615	1.207
RC0G0183300	363	K	Putative Two pore domain potassium channel, EF-hand domain pair	--	0.977248	0.00217189	81.642	2	SEFVLYK(0.977)LK(0.023)	0.72213	1.14159	1.13977	1.18639	0.751026	0.879506		1.12052	0.310168	1.31881	1.40751	0.842989		1.019	3.675	0.9	0.534	1.043		2.365	0.350187
RC0G0183300	234	K	Putative Two pore domain potassium channel, EF-hand domain pair	--	0.88623	2.56427e-09	126.32	2	FNTMVQAYFIDK(0.114)EK(0.886)	-1.2773	0.817558	0.800071		1.19354		1.16083	1.12052	0.310168	1.31881	1.40751	0.842989		0.73	2.579		0.848			1.951
RC0G0183300	331	K	Putative Two pore domain potassium channel, EF-hand domain pair	--	1	0.000366455	113.1	3	IAK(1)WVLQK(1)EVTLR	1.0917	0.871298	0.800221	0.608179	1.21236	1.3112	1.13291	1.12052	0.310168	1.31881	1.40751	0.842989		0.778	2.58	0.461	0.861	1.555		1.054	0.820474
RC0G0183300	336	K	Putative Two pore domain potassium channel, EF-hand domain pair	--	1	2.70331e-05	158.57	2	WVLQK(1)EVTLR	1.8745	0.931285	0.925986	0.863107	0.990892	1.20835	1.07957	1.12052	0.310168	1.31881	1.40751	0.842989		0.831	2.985	0.654	0.704	1.433		1.394	0.828329
RC0G0183300	113	K	Putative Two pore domain potassium channel, EF-hand domain pair	--	1	0.00053476	123.42	3	PAPK(1)STPNIVR	-0.010727	0.855491	1.0061	1.03404	1.07745	1.01089	1.03986	1.12052	0.310168	1.31881	1.40751	0.842989		0.763	3.244	0.784	0.765	1.199		1.626	0.707229
RC0G0183600	63	K	Putative GBF-interacting protein	--	0.950638	0.000112705	95.138	2	LLSLDTFHEVK(0.951)SK(0.049)	-2.3297		0.874682	0.642465	1.20276	1.19232	1.01507
RC0G0184300	37	K	Putative ribose-phosphate diphosphokinase	--	1	0.00533682	73.502	3	QVASQSDLITLQTIK(1)WR	-0.47834					0.963783	0.968748	1.00649	1.04747	1.06199	0.979385	0.962821	0.941844					1.001	1.029
RC0G0184300	264	K	Putative ribose-phosphate diphosphokinase	--	1	5.43956e-05	90.142	3	VSAYVTHGVFPK(1)R	0.68134	0.972738	0.956098		1.01064	1.05862	0.935625	1.00649	1.04747	1.06199	0.979385	0.962821	0.941844	0.966	0.913		1.032	1.1	0.993	0.902	0.101158
RC0G0184600	249	K	Peroxisomal and mitochondrial division factor 2	--	1	3.71354e-05	126.29	2	AMELK(1)MGQLQK	-0.4538	1.24503	0.912031	0.942027	0.910464	1.13592	0.882379	1.01758	1.00143	1.1391	0.952774		0.889122	1.224	0.911	0.827	0.956		0.992	1.014	0.997604
RC0G0184600	255	K	Peroxisomal and mitochondrial division factor 2	--	1	0.000645942	55.578	3	MGQLQK(1)DVVDAGR	-6.3428			1.0989				1.01758	1.00143	1.1391	0.952774		0.889122			0.965
RC0G0184600	8	K	Peroxisomal and mitochondrial division factor 2	--	1	1.96372e-05	71.85	3	EVK(1)IVNDGGDGGDDFYDADQTASLSR	2.6887					0.944117	0.989749	1.01758	1.00143	1.1391	0.952774		0.889122						1.113
RC0G0184600	207	K	Peroxisomal and mitochondrial division factor 2	--	1	0.00092313	83.775	2	K(1)IEELESVIGK	-0.29389	0.984548	0.996233	0.968192	1.06856	1.07287	0.927422	1.01758	1.00143	1.1391	0.952774		0.889122	0.968	0.995	0.85	1.122		1.043	0.866	0.123526
RC0G0184600	32	K	Peroxisomal and mitochondrial division factor 2	--	0.999965	0.0537717	44.57	2	K(1)VSSLEWEK	2.9156						0.999001	1.01758	1.00143	1.1391	0.952774		0.889122						1.124
RC0G0184600	175	K	Peroxisomal and mitochondrial division factor 2	--	1	1.09359e-05	89.382	2	NIGVLEVK(1)EIEER	-2.267	0.892579			0.957009	1.07097	0.9404	1.01758	1.00143	1.1391	0.952774		0.889122	0.877			1.004		1.058	0.851
RC0G0184600	268	K	Peroxisomal and mitochondrial division factor 2	--	0.971002	0.0176336	50.834	2	VINELK(0.971)EK(0.029)	-2.3015	1.1143	1.02182				0.977148	1.01758	1.00143	1.1391	0.952774		0.889122	1.095	1.02				1.099	0.962
RC0G0184600	229	K	Peroxisomal and mitochondrial division factor 2	--	1	0.000119154	57.293	3	WMQGK(1)SNVEVALR	-0.26957						0.999001	1.01758	1.00143	1.1391	0.952774		0.889122						1.124
RC0G0184700	252	K	Uncharacterized protein	--	0.999925	2.36946e-10	69.94	3	GIEETEVPCSDEK(1)EEEVVPTVEVK	-0.65655			0.413729	1.21343	1.17349	1.03809	0.76106	0.762019	0.839369	1.19829	1.16259	1.27667			0.493	1.013	1.009	0.813	0.522
RC0G0184700	102	K	Uncharacterized protein	--	1	2.05154e-11	219.89	2	K(1)VQEGEVVESVR	1.125	0.929978	0.949353	0.859389	1.02015	1.06572	1.18299	0.76106	0.762019	0.839369	1.19829	1.16259	1.27667	1.222	1.246	1.024	0.851	0.917	0.927	1.296	0.0196659
RC0G0190400	22	K	Putative ribosomal protein L40e	--	1	0.000780485	62.398	3	TPANYNIQK(1)ESTLHLVLR	-4.8702					1.15703	0.762376
RC0G0190800	384	K	Putative YTH domain-containing protein	--	0.999501	1.46666e-14	122.94	3	AQLIADSAVENTK(1)LNTPTTK	0.041914			0.977586	0.978386	0.978039	0.99157	0.941009	0.923152	0.936153	1.03388	1.10263	1.06317			1.044	0.946	0.887	0.933	1.132
RC0G0190800	371	K	Putative YTH domain-containing protein	--	0.897776	0.000135976	49.967	3	ASK(0.102)PK(0.898)AQLIADSAVENTK	2.1502		1.08543		0.942939	0.97296	0.924756	0.941009	0.923152	0.936153	1.03388	1.10263	1.06317		1.176		0.912	0.882	0.87	1.324
RC0G0190800	339	K	Putative YTH domain-containing protein	--	1	1.96855e-22	187.82	2	GFLSLENSK(1)R	-0.70129	1.06005	0.935738	0.933649	1.03743	1.07773	0.970362	0.941009	0.923152	0.936153	1.03388	1.10263	1.06317	1.127	1.014	0.997	1.003	0.977	0.913	1.085	0.16494
RC0G0190800	607	K	Putative YTH domain-containing protein	--	1	0.000167609	133.76	3	HMSK(1)SFAQVVR	0.88953	1.16645	1.10891	1.17293	0.863011	0.921634	0.847991	0.941009	0.923152	0.936153	1.03388	1.10263	1.06317	1.24	1.201	1.253	0.835	0.836	0.798	1.496	3.52894e-05
RC0G0190800	620	K	Putative YTH domain-containing protein	--	1	1.213e-22	107.46	3	LDEGTK(1)EATAASDGPIGTR	2.6052	0.890863	0.958049	1.1413	1.10492	0.860955	1.08241	0.941009	0.923152	0.936153	1.03388	1.10263	1.06317	0.947	1.038	1.219	1.069	0.781	1.018	1.117	0.402126
RC0G0190800	407	K	Putative YTH domain-containing protein	--	0.952971	4.22173e-06	45.654	4	VHDETYNRPDFVTEYK(0.953)DAK(0.047)	1.0676				0.940705	0.906442		0.941009	0.923152	0.936153	1.03388	1.10263	1.06317				0.91	0.822
RC0G0195400	177	K	Putative germin, rmlC-like jelly roll	--	0.939626	3.13232e-09	142.71	2	STLLDTVQIQK(0.94)LK(0.06)	1.4021	0.727977		0.298369	1.45805		1.42362	0.577221	0.577607	0.521542	1.47485	1.44577	1.40301	1.261		0.572	0.989		1.015	0.915	0.716612
RC0G0196500	468	K	Terpene cyclase/mutase family member	--	1	0.0058537	74.524	3	HISK(1)GCWTFSDR	2.738	1.28352	1.20367			0.604762		1.50935	1.49292	1.54181	0.48655	0.476832	0.492544	0.85	0.806			1.268		0.653
RC0G0196500	99	K	Terpene cyclase/mutase family member	--	1	3.06475e-12	87.727	3	IGEGEEITFDQATAAYK(1)R	2.2268	1.11527	1.23942	0.853355				1.50935	1.49292	1.54181	0.48655	0.476832	0.492544	0.739	0.83	0.553
RC0G0196500	584	K	Terpene cyclase/mutase family member	--	1	3.63243e-05	183	3	RK(1)EINNFITR	2.2066	1.17249	1.10404	1.2239	0.867386	0.868946	0.851773	1.50935	1.49292	1.54181	0.48655	0.476832	0.492544	0.777	0.74	0.794	1.783	1.822	1.729	0.433	5.38061e-06
RC0G0196500	299	K	Terpene cyclase/mutase family member	--	1	2.57534e-07	63.79	3	QEIYNEPYDQIK(1)WSQVR	-1.5159	1.28157	1.20057	1.01546	0.663473			1.50935	1.49292	1.54181	0.48655	0.476832	0.492544	0.849	0.804	0.659	1.364			0.565
RC0G0196500	757	K	Terpene cyclase/mutase family member	--	1	0.00206034	119.07	2	TLVQLPTK(1)R	-1.4241	1.52626	1.36015	1.17564	0.709036	0.704439	0.666348	1.50935	1.49292	1.54181	0.48655	0.476832	0.492544	1.011	0.911	0.763	1.457	1.477	1.353	0.626	0.0054183
RC0G0196500	55	K	Terpene cyclase/mutase family member	--	1	0.000112299	87.942	3	YK(1)VAPSSDLLWR	-3.1287	1.4429	1.4401	1.53939	0.639485	0.558888	0.574318	1.50935	1.49292	1.54181	0.48655	0.476832	0.492544	0.956	0.965	0.998	1.314	1.172	1.166	0.799	0.00564129
RC0G0196700	646	K	Terpene cyclase/mutase family member	--	0.999998	0.0231247	59.645	2	K(1)ACDFLLSK	1.3257	1.32514	1.04071	0.831208				0.650867	0.755255	1.05809	1.17519	1.1067	1.2539	2.036	1.378	0.786
RC0G0196700	292	K	Terpene cyclase/mutase family member	--	1	0.000104941	80.815	4	K(1)ELYTVPYHEVDWNEAR	0.16518	1.18261	0.926298					0.650867	0.755255	1.05809	1.17519	1.1067	1.2539	1.817	1.226
RC4G0083900	282	K	Terpene cyclase/mutase family member	--	1	5.16339e-09	129.28	3	MVYLPMSYLYGK(1)R	1.0723	1.55785	1.5116	1.68632	0.517698	0.453986	0.508984	0.796805	0.793002	0.749391	1.22967	1.29635	1.13479	1.955	1.906	2.25	0.421	0.35	0.449	5.009	5.87189e-05
RC0G0198200	562	K	nestin-like	--	1	0.00623328	72.922	2	ATQK(1)AFAEYK	0.5947		1.04364	0.981192		1.14241	0.922728
RC0G0199600	100	K	Putative post-transcriptional gene silencing PAZ-Argonaute family	--	1	5.95575e-05	129.69	3	GQK(1)TPLLTNHFK	1.0093	1.02705	0.986829		0.947129	0.972894	1.01584	1.14885	1.0213	1.09387	0.873643	0.956742	0.905594	0.894	0.966		1.084	1.017	1.122	0.866	0.0547977
RC0G0199600	237	K	Putative post-transcriptional gene silencing PAZ-Argonaute family	--	1	0.00290602	53.028	2	IPMK(1)AIGDALR	-2.4281	0.973988	1.00883	0.872535	1.21538			1.14885	1.0213	1.09387	0.873643	0.956742	0.905594	0.848	0.988	0.798	1.391			0.631
RC0G0200000	134	K	NADH-cytochrome b5 reductase	--	1	0.0120394	56.014	2	FK(1)YQPNQVR	-0.15889	1.11533			0.838731			0.935651	0.939748	0.792016	1.25669	0.978267	1.09762	1.192			0.667			1.787
RC0G0200000	33	K	NADH-cytochrome b5 reductase	--	0.995376	0.00815705	65.404	2	GCLDPEK(0.995)FK(0.005)	5.0122	0.999741	1.05317	1.20197	0.846682		1.03743	0.935651	0.939748	0.792016	1.25669	0.978267	1.09762	1.068	1.121	1.518	0.674		0.945	1.526	0.11126
RC0G0200000	76	K	NADH-cytochrome b5 reductase	--	0.999821	0.00951918	45.939	2	GK(1)DSLNEEVIK	0.714						0.999001	0.935651	0.939748	0.792016	1.25669	0.978267	1.09762						0.91
RC0G0201600	1086	K	Putative P-loop containing nucleoside triphosphate hydrolase, leucine-rich repeat domain, L	--	1	5.67606e-11	134.2	2	ECASLTSLSGK(1)GGR	0.97472	1.14951	1.0784	1.08567	0.866557	0.893269	0.998224
RC3G0324800	218	K	Putative isopenicillin-N epimerase	--	1	0.0178773	63.301	2	ELVK(1)ICR	1.5624				0.987808	0.85815		1.01373	1.00245	0.972919	1.03007	0.983868	0.996973				0.959	0.872
RC0G0204500	110	K	Putative Snf7 family protein	--	0.99996	8.90579e-20	170.22	2	DAQQTMTALK(1)SANK	-2.1777	1.07747	1.06394	0.99954	0.919123	0.977037	1.01257	1.01024		0.98976				1.067		1.01
RC0G0205400	371	K	Exocyst subunit Exo70 family protein	--	1	1.435e-09	113.86	3	ELHSEIETIFVGK(1)ACAEIR	2.4				1.09308	1.21286	0.504927	0.962996	1.00164	0.967858	1.11453	1.02597	0.927001				0.981	1.182	0.545
RC0G0205400	124	K	Exocyst subunit Exo70 family protein	--	0.999414	0.00722906	81.642	2	FFSSNK(0.999)GLK(0.001)	1.0915		1.02109	1.14465	0.935428	1.05022	0.868139	0.962996	1.00164	0.967858	1.11453	1.02597	0.927001		1.019	1.183	0.839	1.024	0.937	1.18	0.172399
RC0G0205400	393	K	Exocyst subunit Exo70 family protein	--	1	0.0132989	65.408	2	K(1)TFGDFEEAVER	2.6765	0.878635				1.07446		0.962996	1.00164	0.967858	1.11453	1.02597	0.927001	0.912				1.047		0.871
RC6G0511200	80	K	Histone H3	--	1	2.96058e-12	179.95	2	EIAQDFK(1)TDLR	-1.4157	1.0901	1.0245	1.19587	0.935938	0.738908	1.09409	1.03992	0.96008					1.048	1.067
RC6G0511200	19	K	Histone H3	--	1	0.00724231	96.311	3	K(1)QLATK(1)AAR	-1.0252		1.0846					1.03992	0.96008						1.13
RC6G0511200	24	K	Histone H3	--	1	0.00724231	96.311	3	K(1)QLATK(1)AAR	-1.0252	0.629432	1.74455	0.85891				1.03992	0.96008					0.605	1.817
RC6G0511200	54	K	Histone H3	--	1	0.0170701	51.531	3	K(1)YQK(1)STELLIR	2.2231		1.00198	1.20252		1.00567	0.905912	1.03992	0.96008						1.044
RC6G0511200	57	K	Histone H3	--	1	0.000875141	106.35	2	YQK(1)STELLIR	-0.3341	0.946493	1.0111	0.961319	0.92226	1.15019	1.03443	1.03992	0.96008					0.91	1.053
RC0G0206700	249	K	Putative 14-3-3 protein	--	0.989819	1.94957e-115	233.31	3	DNLTLWTSDMQDDGADEIK(0.99)EAPK(0.01)PTEEAK	-1.3869	0.280244	0.288708	0.281266	1.67281	1.69325	1.56125	0.9392	0.911213	0.906117	1.1266	1.07663	1.04024	0.298	0.317	0.31	1.485	1.573	1.501	0.203	3.7782e-07
RC0G0206700	253	K	Putative 14-3-3 protein	--	1	2.22018e-13	81.335	2	EAPK(1)PTEEAK	-0.59867					0.869623	1.0693	0.9392	0.911213	0.906117	1.1266	1.07663	1.04024					0.808	1.028
RC0G0206700	259	K	Putative 14-3-3 protein	--	1	2.22018e-13	148.9	2	EAPKPTEEAK(1)Q	0.8562		0.80293		1.04362	1.13737	0.899139	0.9392	0.911213	0.906117	1.1266	1.07663	1.04024		0.881		0.926	1.056	0.864	0.929
RC0G0206700	15	K	Putative 14-3-3 protein	--	1	8.04332e-07	108.91	3	EENVYMAK(1)LAEQAER	2.1672	1.06458	0.969632	1.04005	0.957156	0.930366	1.08329	0.9392	0.911213	0.906117	1.1266	1.07663	1.04024	1.133	1.064	1.148	0.85	0.864	1.041	1.214	0.0458293
RC0G0206700	107	K	Putative 14-3-3 protein	--	1	1.10995e-12	153.25	2	ICDGILK(1)LLDSR	-2.0062	0.877967	0.866006	1.00946	1.09073	0.983888	1.18378	0.9392	0.911213	0.906117	1.1266	1.07663	1.04024	0.935	0.95	1.114	0.968	0.914	1.138	0.993	0.949685
RC0G0206700	100	K	Putative 14-3-3 protein	--	1	5.4337e-20	154.94	2	IETELSK(1)ICDGILK	0.20829	0.533362	0.791942	0.657277	1.37128	1.21954	1.34692	0.9392	0.911213	0.906117	1.1266	1.07663	1.04024	0.568	0.869	0.725	1.217	1.133	1.295	0.593	0.0142595
RC0G0206700	74	K	Putative 14-3-3 protein	--	1	2.35734e-60	267.31	2	IISSIEQK(1)EESR	0.73407	0.940373	0.995221	1.04824	1.03235	0.959778	1.05878	0.9392	0.911213	0.906117	1.1266	1.07663	1.04024	1.001	1.092	1.157	0.916	0.891	1.018	1.15	0.074774
RC0G0206700	147	K	Putative 14-3-3 protein	--	1	2.21065e-14	178.65	2	K(1)EAAESTLTAYK	1.4226	0.897189	1.02764	0.964075	1.13936	0.882238	1.11286	0.9392	0.911213	0.906117	1.1266	1.07663	1.04024	0.955	1.128	1.064	1.011	0.819	1.07	1.085	0.416545
RC0G0206700	158	K	Putative 14-3-3 protein	--	0.998326	2.85981e-06	60.78	4	K(0.002)EAAESTLTAYK(0.998)AAQDIANAELAPTHPIR	-2.3895					0.935454		0.9392	0.911213	0.906117	1.1266	1.07663	1.04024					0.869
RC0G0206700	128	K	Putative 14-3-3 protein	--	0.995695	0.0212106	75.915	2	VFYLK(0.996)MK(0.004)	-0.6074	1.07092	1.00205	1.04476	1.05004		0.935879	0.9392	0.911213	0.906117	1.1266	1.07663	1.04024	1.14	1.1	1.153	0.932		0.9	1.235	0.0025636
RC0G0206700	130	K	Putative 14-3-3 protein	--	1	0.00800656	113.14	2	MK(1)GDYHR	0.46367	1.07848	1.20556	0.928882	1.09219	0.958265	0.77594	0.9392	0.911213	0.906117	1.1266	1.07663	1.04024	1.148	1.323	1.025	0.969	0.89	0.746	1.342	0.050805
RC0G0206700	55	K	Putative 14-3-3 protein	--	1	7.19981e-53	252.59	2	NLLSVAYK(1)NVIGAR	-0.92625	0.928842	0.9536	0.95295	0.995181	1.1301	1.0537	0.9392	0.911213	0.906117	1.1266	1.07663	1.04024	0.989	1.047	1.052	0.883	1.05	1.013	1.048	0.430235
RC0G0206700	93	K	Putative 14-3-3 protein	--	1	0.00604907	83.438	2	SK(1)IETELSK	-2.609	1.01718		1.09773		0.949881		0.9392	0.911213	0.906117	1.1266	1.07663	1.04024	1.083		1.211		0.882		1.3
RC0G0206700	39	K	Putative 14-3-3 protein	--	1	1.41185e-30	199.3	2	VSASADK(1)EELTVEER	-1.5682	0.998805	1.10236	1.09853	0.977915	0.893876	0.987786	0.9392	0.911213	0.906117	1.1266	1.07663	1.04024	1.063	1.21	1.212	0.868	0.83	0.95	1.316	0.00958054
RC0G0206700	141	K	Putative 14-3-3 protein	--	1	0.000461919	110.52	2	YLAEFK(1)TGAER	-1.1914	1.07732	1.08917	1.20314	0.78981	1.03668	0.882286	0.9392	0.911213	0.906117	1.1266	1.07663	1.04024	1.147	1.195	1.328	0.701	0.963	0.848	1.461	0.0194743
RC4G0256200	27	K	Putative squalene monooxygenase	--	0.999942	0.00364441	56.014	2	GIVK(1)GVIYK	-1.3894	1.07154	1.04304
RC6G0049300	380	K	Putative squalene monooxygenase	--	0.999999	0.000128841	65.408	3	K(1)PVSSTINTLAGALYK	-1.3716	0.763744		1.38454				0.932248	1.50575	2.36963	0.409242	0.380924	0.402208	0.819		0.584
RC4G0256200	23	K	Putative squalene monooxygenase	--	0.882321	0.00247301	51.07	3	LEQGSVTTLIEEK(0.882)GIVK(0.118)	-3.8439	1.05403		1.07543
RC0G0210600	36	K	Membrane-anchored ubiquitin-fold protein	--	1	0.00238038	81.163	2	EK(1)ILTQWPK	-1.3484	1.27085			0.969948	0.915548	0.726032
RC0G0210600	102	K	Membrane-anchored ubiquitin-fold protein	--	1	8.07798e-05	75.5	2	SDK(1)LQNDSPETPR	-2.8077	0.756497	1.37634	0.982209	1.2513	0.685442
RC0G0211400	344	K	Putative winged helix-turn-helix DNA-binding domain, thioredoxin-like protein	--	0.931199	0.000778488	46.768	3	K(0.069)QELEK(0.931)FSGSSTVPK	-0.55951			1.0989				0.755976	1.01164	0.872736	1.18473	1.02257	1.15234			1.259
RC0G0212600	275	K	Putative phosphopantothenate--cysteine ligase	--	0.999967	0.00236583	45.183	2	K(1)EEVVVVTSNEK	-3.7773					0.935454		0.945526	0.960043	0.902915	1.12449	1.07756	0.989465					0.868
RC0G0212600	286	K	Putative phosphopantothenate--cysteine ligase	--	1	0.000179581	76.196	3	KEEVVVVTSNEK(1)ISVR	1.1683				0.912409			0.945526	0.960043	0.902915	1.12449	1.07756	0.989465				0.811
RC0G0212600	206	K	Putative phosphopantothenate--cysteine ligase	--	1	0.000102464	61.23	3	SMAEHK(1)IQSGSGPLDMR	0.58634					0.935454		0.945526	0.960043	0.902915	1.12449	1.07756	0.989465					0.868
RC4G0162800	415	K	Glycosyltransferase	--	1	0.00197677	51.569	2	GVK(1)SNVEAEEVR	-0.65791					0.935454
RC5G0260000	618	K	Putative UDP-glucose 4,6-dehydratase	--	1	7.74918e-05	119.55	3	ESLIK(1)YVFEPNKK	1.6234	0.980669	0.957569	1.01374	1.07872	0.982092	1.01121	1.0435	0.999322	0.998716	0.994811	0.995196	0.968457	0.94	0.958	1.015	1.084	0.987	1.044	0.935	0.134505
RC5G0260000	625	K	Putative UDP-glucose 4,6-dehydratase	--	0.965999	0.0190849	75.243	2	YVFEPNK(0.966)K(0.034)	-0.50712	0.842924	0.97293	1.01922	0.983041	1.11374	1.08958	1.0435	0.999322	0.998716	0.994811	0.995196	0.968457	0.808	0.974	1.021	0.988	1.119	1.125	0.867	0.154525
RC0G0229200	677	K	Putative UDP-glucose 4,6-dehydratase	--	1	0.0209861	75.243	2	K(1)TFAGGAAN	-0.29879		1.00123	1.04887			1.12128	1.03845	1.08182	1.01494	0.996501	0.974553	0.893734		0.926	1.033			1.255	0.78
RC5G0260000	261	K	Putative UDP-glucose 4,6-dehydratase	--	0.970809	1.08599e-07	181.87	3	GEVGHVYNIGTK(0.971)K(0.029)	1.1562	1.01573	0.983961	0.803422	0.968812	1.04062	1.20198	1.0435	0.999322	0.998716	0.994811	0.995196	0.968457	0.973	0.985	0.804	0.974	1.046	1.241	0.847	0.165393
RC0G0229200	391	K	Putative UDP-glucose 4,6-dehydratase	--	0.983008	0.022602	44.57	2	GIPSTQK(0.983)PSLK(0.017)	-0.17112		0.916899	0.744165		1.38207		1.03845	1.08182	1.01494	0.996501	0.974553	0.893734		0.848	0.733		1.418		0.557
RC0G0229200	415	K	Putative UDP-glucose 4,6-dehydratase	--	1	2.29628e-05	114.93	3	ICEK(1)QGISFEYGR	0.45844	0.948476	0.904395	0.955195	1.07365	1.12359		1.03845	1.08182	1.01494	0.996501	0.974553	0.893734	0.913	0.836	0.941	1.077	1.153		0.804	0.0250711
RC5G0260000	604	K	Putative UDP-glucose 4,6-dehydratase	--	0.999998	0.00150361	63.212	2	K(1)EFPELLPIK	-1.0583		1.0312	1.3468	0.902244		0.833955	1.0435	0.999322	0.998716	0.994811	0.995196	0.968457		1.032	1.349	0.907		0.861	1.347	0.168268
RC0G0229200	619	K	Putative UDP-glucose 4,6-dehydratase	--	1	0.0355596	74.486	2	K(1)YIDPSFK	0.93108		0.9365			1.03878	1.02507	1.03845	1.08182	1.01494	0.996501	0.974553	0.893734		0.866			1.066	1.147	0.783
RC0G0229900	85	K	Putative transcription factor WD40-like family	--	1	4.78911e-05	79.795	3	HSEVAASYIETQFIK(1)AR	-0.32184	1.28536	1.0093	0.905399
RC0G0229900	681	K	Putative transcription factor WD40-like family	--	1	0.00636991	74.849	2	LATSSFDK(1)TVR	-3.3951	0.969747		1.13294	0.904508	0.970999
RC0G0229900	70	K	Putative transcription factor WD40-like family	--	0.999998	0.000890608	57.62	3	TNEK(1)HSEVAASYIETQFIK	2.4098					0.935454
RC0G0230500	133	K	Calcium-dependent protein kinase SK5	--	1	0.00504331	43.904	4	LIK(1)TIVGVVEACHSLGVMHR	0.58398						0.999001	1.13837	1.11942	1.10305	0.889816	0.878752	0.870594						1.147
RC0G0285800	175	K	Cytochrome c oxidase subunit 2	--	1	0.00428656	52.591	3	VVVPAK(1)THLR	0.12739			0.859831	1.0449	0.943452	1.06273	1.30682	1.00015	0.693029						1.241
RC0G0257400	179	K	Putative cytochrome P450	--	0.999305	0.0160048	46.358	3	AIEEQMK(0.999)MLASAKNGGVQQK(0.001)	2.3798						0.999001
RC0G0285900	384	K	ATP synthase subunit alpha	--	0.996703	0.00438281	72.365	2	VGSAAQLK(0.997)IMK(0.003)	-1.5545	1.16951		0.943318	0.920008
RC2G0041300	191	K	Putative ethanolamine kinase	--	1	0.000477974	154.81	2	NPK(1)LAAEIAR	1.1518	0.946811	0.968273	0.972297	1.05266	1.00679	1.07396
RC0G0275100	129	K	Putative Late embryogenesis abundant protein, LEA-14	--	1	7.30297e-05	53.782	3	LDGLQLAHHAASFVSDVAK(1)R	0.23075				1.01975	0.8254			1.06801	0.798644			1.13335
RC3G0269700	16	K	S-crystallin like	--	1	0.0339784	56.378	2	AIVEYK(1)NNNR	0.39933	0.729936			1.17946
RC1G0001700	170	K	Putative major facilitator superfamily domain-containing protein	--	1	0.00179984	106.93	2	CK(1)PLMEPLLI	0.66606	1.49898	1.62576	1.47308	0.558671	0.539366	0.518635
RC1G0001800	226	K	Putative major facilitator superfamily domain-containing protein	--	1	0.000104463	120.65	3	LK(1)VGVQGSNSSR	-5.9379	0.849055	1.04034	0.990512	1.05974	0.985153	1.101
RC1G0001800	15	K	Putative major facilitator superfamily domain-containing protein	--	1	1.25831e-33	171.03	3	MHNVTEDDDDDSVTK(1)PLGR	1.5103	1.00704	1.01738	1.03953	0.990811	0.984762	1.00055
RC1G0003700	450	K	Callose synthase 2	--	0.999235	0.00630764	110.22	2	ELEVDK(0.999)EK(0.001)	-0.01989	0.861234	0.974198	0.873441		1.37738
RC1G0003700	452	K	Callose synthase 2	--	0.890467	0.0162504	58.426	2	ELEVDK(0.11)EK(0.89)	0.23745						0.999001
RC1G0010900	15	K	Putative translation elongation factor EF1B/ribosomal protein S6	--	0.968581	4.82989e-23	181.44	3	AVAFHDINSAAGLK(0.969)K(0.031)	-2.4795	1.01239	0.974043	0.99181	1.02897	1.03279	0.985588	0.970861	0.974848	0.996505	1.0423	1.04984	0.965647	1.043	0.999	0.995	0.987	0.984	1.021	1.015	0.481988
RC1G0010900	16	K	Putative translation elongation factor EF1B/ribosomal protein S6	--	1	4.82989e-23	179.98	2	K(1)LDQYLLTR	-0.37666	1.04512	0.941597	0.964165	1.0198	1.07793	0.970763	0.970861	0.974848	0.996505	1.0423	1.04984	0.965647	1.076	0.966	0.968	0.978	1.027	1.005	1	0.97881
RC1G0010900	162	K	Putative translation elongation factor EF1B/ribosomal protein S6	--	1	7.34534e-09	133.9	2	K(1)LEEAVR	-1.1023	0.93322	1.03073	1.05715	1.06325	1.05388	0.890559	0.970861	0.974848	0.996505	1.0423	1.04984	0.965647	0.961	1.057	1.061	1.02	1.004	0.922	1.045	0.383474
RC1G0010900	190	K	Putative translation elongation factor EF1B/ribosomal protein S6	--	0.863391	0.000994067	105.04	2	LVPVGYGIK(0.863)K(0.137)	-0.93684	1.05911	0.941712	0.78606	1.0775	1.13116		0.970861	0.974848	0.996505	1.0423	1.04984	0.965647	1.091	0.966	0.789	1.034	1.077		0.899	0.417571
RC4G0257200	183	K	Putative translation elongation factor EF1B/ribosomal protein S6	--	0.923934	0.00762293	93.561	2	LVPVGYGIK(0.076)K(0.924)	-0.59085	1.02272	1.03056			0.866057	1.13186	0.957483	0.948479	0.956249	1.03912	1.07493	1.02374	1.068	1.087			0.806	1.106	1.127	0.492274
RC1G0010900	181	K	Putative translation elongation factor EF1B/ribosomal protein S6	--	0.999999	2.1338e-14	122.13	3	SIEVEGLHWGASK(1)LVPVGYGIK	1.8122		0.0951068		1.19849	1.27338	1.23629	0.970861	0.974848	0.996505	1.0423	1.04984	0.965647		0.098		1.15	1.213	1.28	0.081
RC1G0011200	183	K	Putative small GTPase superfamily, P-loop containing nucleoside triphosphate hydrolase	--	0.999979	0.000931845	48.892	3	K(1)SLIANDETESGGNSSLLK	1.8466					0.935454		1.01134	0.91168	0.775397	1.18712		1.11446
RC1G0012000	59	K	Putative sm-like protein Lsm7	--	1	9.37476e-06	73.891	2	DSDDPLK(1)TTDQTR	-0.76372			0.879595		1.12214
RC1G0012000	17	K	Putative sm-like protein Lsm7	--	0.999991	0.0194494	74.269	2	FVDK(1)GVQVK	0.82974					0.935454
RC1G0012000	22	K	Putative sm-like protein Lsm7	--	1	0.00898115	57.888	2	GVQVK(1)LTGGR	1.4908			0.961367			1.12403
RC1G0012000	5	K	Putative sm-like protein Lsm7	--	1	0.000382069	67.887	3	K(1)ETVLDLAK(0.999)FVDK(0.001)	-0.93258	1.00218	1.08664	0.887609	1.98462	0.471703	0.539348
RC1G0012000	13	K	Putative sm-like protein Lsm7	--	0.999484	0.000382069	67.887	3	K(1)ETVLDLAK(0.999)FVDK(0.001)	-0.93258	1.57096	0.222345	1.63303	0.90309	0.739418	1.00545
RC1G0018300	287	K	Putative transcription factor C3H family	--	1	7.97305e-06	84.309	3	EEK(1)EEIVDSYK(1)AR	2.9486	1.00072	1.12999	1.05856	0.927123	0.823982	1.12707
RC1G0018300	295	K	Putative transcription factor C3H family	--	1	7.97305e-06	103.69	3	EEK(1)EEIVDSYK(1)AR	2.9486	1.20563	1.31699	1.29379	1.1198	0.153035	1.04819
RC1G0018300	326	K	Putative transcription factor C3H family	--	1	0.00391555	68.49	3	HTVK(1)PGSYVWK	0.34884		1.0846
RC1G0018300	220	K	Putative transcription factor C3H family	--	1	0.00201943	83.438	3	VLSK(1)PTVAER	-1.1413	1.15415	1.16097		0.762115	0.941532	0.968466
RC1G0018900	111	K	Putative mitochondrial carrier protein	--	1	3.26096e-08	119.43	3	LLIQNQDEMIK(1)SGR	0.25486	1.28559	1.26033	1.28774	0.759675	0.755856	0.778998	0.938607	0.927737	0.901349	1.03445	1.09349	1.10436	1.37	1.359	1.429	0.734	0.691	0.705	1.952	9.23777e-06
RC1G0018900	368	K	Putative mitochondrial carrier protein	--	0.854842	0.00361743	98.009	2	LQLIVFGK(0.855)K(0.145)	0.83456	0.801832	0.682332	0.861681	1.4178		1.25462	0.938607	0.927737	0.901349	1.03445	1.09349	1.10436	0.854	0.735	0.956	1.371		1.136	0.677	0.0476611
RC1G0018900	120	K	Putative mitochondrial carrier protein	--	1	0.0001232	51.569	2	LSQPYK(1)GIGECFSR	-5.9494				0.912409			0.938607	0.927737	0.901349	1.03445	1.09349	1.10436				0.882
RC1G0018900	317	K	Putative mitochondrial carrier protein	--	0.998568	7.16393e-28	191.24	2	MMMTSGEAVK(0.999)YK(0.001)	-0.61882	1.38884	1.35982	1.28893	0.663557	0.719361	0.730552	0.938607	0.927737	0.901349	1.03445	1.09349	1.10436	1.48	1.466	1.43	0.641	0.658	0.662	2.232	5.93324e-07
RC1G0018900	319	K	Putative mitochondrial carrier protein	--	1	7.57436e-05	107.08	3	YK(1)SSFDAFTQILK	0.24952		1.09211		1.10315	0.86006	0.863755	0.938607	0.927737	0.901349	1.03445	1.09349	1.10436		1.177		1.066	0.787	0.782	1.34
RC1G0018900	339	K	Putative mitochondrial carrier protein	--	1	4.17468e-05	111.61	2	SLFK(1)GAGANILR	0.44947	1.44003	1.53342	1.46104	0.557445	0.495024	0.720387	0.938607	0.927737	0.901349	1.03445	1.09349	1.10436	1.534	1.653	1.621	0.539	0.453	0.652	2.925	0.000544925
RC1G0018900	330	K	Putative mitochondrial carrier protein	--	0.882321	0.00447721	47.915	3	SSFDAFTQILK(0.882)NEGAK(0.118)	-1.9203				0.912409			0.938607	0.927737	0.901349	1.03445	1.09349	1.10436				0.882
RC1G0018900	235	K	Putative mitochondrial carrier protein	--	1	2.51925e-05	112.93	2	TLK(1)SDGIAGLYR	-1.5332	1.19364	0.962413	0.981703	0.94898	1.02605	0.924804	0.938607	0.927737	0.901349	1.03445	1.09349	1.10436	1.272	1.037	1.089	0.917	0.938	0.837	1.262	0.0312254
RC1G0018900	160	K	Putative mitochondrial carrier protein	--	0.801832	0.00038368	50.641	3	YFPTQALNFAFK(0.802)DYFK(0.198)	-0.77974						0.999001	0.938607	0.927737	0.901349	1.03445	1.09349	1.10436						0.905
RC1G0021500	476	K	Cellulose synthase	--	1	7.4793e-07	43.727	3	ATK(1)VPEEGWIMQDGTPWPGNNTR	2.4567					0.959799	0.973002
RC1G0023400	202	K	Putative carotenoid oxygenase	--	1	0.000764917	88.24	2	DGK(1)ATYVSR	-1.2162	1.40112	0.952653	0.972399			0.878203	1.01134	0.996196	1.00515	0.998793	1.02377	0.964749	1.385	0.956	0.967			0.91	1.212
RC1G0023400	475	K	Putative carotenoid oxygenase	--	1	0.000320667	113.46	2	FNLK(1)TGLATQK	-0.71119	1.13845	0.873663	0.928451	1.05512	1.0956	0.917921	1.01134	0.996196	1.00515	0.998793	1.02377	0.964749	1.126	0.877	0.924	1.056	1.07	0.951	0.951	0.555178
RC1G0023400	459	K	Putative carotenoid oxygenase	--	0.999823	0.000206945	72.846	3	K(1)LDNFKNELYEMR	-2.8601			1.0989				1.01134	0.996196	1.00515	0.998793	1.02377	0.964749			1.093
RC1G0023400	110	K	Putative carotenoid oxygenase	--	1	2.10535e-06	66.619	3	PSK(1)GVTSTLVDTVEK	-4.0411	0.741572	0.733661	0.628527	1.31164	1.29018	1.21505	1.01134	0.996196	1.00515	0.998793	1.02377	0.964749	0.733	0.736	0.625	1.313	1.26	1.259	0.546	0.000399372
RC1G0023400	409	K	Putative carotenoid oxygenase	--	1	0.00180738	83.358	3	YAK(1)DDLLIR	-0.82513	1.02654	0.913143	0.921303	1.06085	1.06782	1.01977	1.01134	0.996196	1.00515	0.998793	1.02377	0.964749	1.015	0.917	0.917	1.062	1.043	1.057	0.901	0.0371416
RC1G0024800	115	K	Polyketide synthase 4	--	1	0.00180882	126.82	2	AIK(1)EWGQPK	0.13541	0.919465	0.979702	0.977827	1.08032	0.928971	1.13769
RC1G0024800	277	K	Polyketide synthase 4	--	0.880766	0.000631976	71.896	2	DVPGLISK(0.881)NVEK(0.119)	1.2311		1.5469		0.624142	0.832274
RC1G0024800	269	K	Polyketide synthase 4	--	1	8.96837e-28	180.11	3	EVGLTFHLLK(1)DVPGLISK	-1.767	0.151305	0.226391	0.21098	2.06594	1.75639	1.30951
RC1G0024800	49	K	Polyketide synthase 4	--	0.999896	0.0010053	74.524	2	ITNSEHK(1)AELK	-2.3412		1.04473		1.03354	1.08478	0.743628
RC1G0024800	62	K	Polyketide synthase 4	--	1	0.00406382	96.311	2	MCDK(1)SMIK	-0.10599	1.0985	1.20121	1.18577	0.868514	0.83175	0.907048
RC1G0024800	123	K	Polyketide synthase 4	--	1	2.44396e-12	72.368	3	SK(1)ITHLVFCTTSGVDMPGADYQLTK	2.1578					0.935454
RC1G0024800	78	K	Polyketide synthase 4	--	1	6.71378e-18	84.551	3	YMYLTEEILK(1)ENPSMCEYMAPSLDAR	3.2475					1.01527	0.913767
RC1G0024900	277	K	Polyketide synthase 4	--	0.997612	0.00210852	76.255	2	DVPGLISK(0.998)NIEK(0.002)	0.89173	0.933197	1.0167	0.942506	1.10772	1.07783	0.933463
RC1G0035400	177	K	Putative cinnamyl-alcohol dehydrogenase	--	0.994749	0.000181468	85.622	2	TLAEEAAWK(0.995)FAK(0.005)	0.07657	0.993258	1.17799	1.04552				1.10522	1.18112	0.959594	0.910497	0.940428	0.903135	0.899	0.997	1.09
RC1G0030100	291	K	Peptidylprolyl isomerase	--	1	0.0281704	60.709	2	EDFLK(1)AR	-2.2763		0.923197		1.04819			0.960268	1.0006	0.953655	1.0981	0.960808	1.02657		0.923		0.955			0.966
RC1G0030100	300	K	Peptidylprolyl isomerase	--	1	0.00293981	65.933	2	FAPQDK(1)AIAR	-0.80088					0.935454		0.960268	1.0006	0.953655	1.0981	0.960808	1.02657					0.974
RC1G0030100	335	K	Peptidylprolyl isomerase	--	0.985659	0.00186451	72.365	2	GIFGPTPDPK(0.986)PK(0.014)	-3.1912	0.779744		0.642616	1.31277	1.15106	0.989382	0.960268	1.0006	0.953655	1.0981	0.960808	1.02657	0.812		0.674	1.195	1.198	0.964	0.664	0.0388421
RC1G0030100	193	K	Peptidylprolyl isomerase	--	0.99999	0.000105744	139.78	2	MDGNALFK(1)EEK	-0.30902		0.696133	0.777419	1.08153	1.20347	1.17767	0.960268	1.0006	0.953655	1.0981	0.960808	1.02657		0.696	0.815	0.985	1.253	1.147	0.67	0.0344423
RC1G0030400	150	K	Putative cytochrome-b5 reductase	--	1	8.82645e-11	145.08	2	GYSQMDWLK(1)LTR	0.28202	0.963841	1.00429	0.943587	0.98607	1.08237	1.04259	1.03318	1.46766	1.07917		0.772461	0.647528	0.933	0.684	0.874		1.401	1.61	0.552	0.0200468
RC1G0030800	150	K	Methyltransferase	--	0.999952	0.00237728	72.922	2	IVGIDK(1)TCDFVK	-0.60152	1.23367	1.50779	1.24812	0.646401	0.727563	0.791591	1.20409	1.14855	1.11702	0.877955	0.802538	0.849848	1.025	1.313	1.117	0.736	0.907	0.931	1.342	0.0471965
RC1G0030800	44	K	Methyltransferase	--	0.999796	0.0305309	59.645	2	K(1)SNYTDMVNK	-2.9923			1.27496		0.78558		1.20409	1.14855	1.11702	0.877955	0.802538	0.849848			1.141		0.979		1.165
RC1G0030800	240	K	Methyltransferase	--	0.999998	0.00521379	74.849	3	LTVK(1)CLEALK	-3.2704		0.983775	1.20105				1.20409	1.14855	1.11702	0.877955	0.802538	0.849848		0.857	1.075
RC1G0030800	3	K	Methyltransferase	--	0.999999	0.000967015	61.067	2	SK(1)AGAFDLASGLGGK	0.50316	1.03659	1.11708	1.06109				1.20409	1.14855	1.11702	0.877955	0.802538	0.849848	0.861	0.973	0.95
RC5G0452800	31	K	Putative cinnamyl-alcohol dehydrogenase	--	1	0.00258642	72.042	2	GYTVK(1)ASVR	-1.0768	1.1073			0.845829			1.02194	1.02765	1.03686	0.960398	0.980194	0.972964	1.084			0.881			1.23
RC5G0452800	53	K	Putative cinnamyl-alcohol dehydrogenase	--	1	0.0009477	58.476	3	TEHLLALDGAK(1)ER	0.75013			1.05733			1.03679	1.02194	1.02765	1.03686	0.960398	0.980194	0.972964			1.02			1.066	0.957
RC1G0037800	113	K	Ribosomal protein	--	1	0.0562032	67.889	2	AALLLK(1)R	2.3221						0.999001
RC1G0038800	115	K	Putative harbinger transposase-derived protein	--	1	8.23776e-06	46.206	3	GMLADYFVDRPVFK(1)DAEFR	-0.15883				1.03249	0.812341
RC1G0038800	223	K	Putative harbinger transposase-derived protein	--	1	0.0466717	60.589	2	LLTK(1)AER	-1.3428				0.912409
RC1G0038800	153	K	Putative harbinger transposase-derived protein	--	0.999999	0.000179544	69.641	2	SDATGK(1)VGLLPEQK	-3.3165	1.46752	0.962903	0.740149	0.927589
RC1G0041900	129	K	Putative methionine N(Alpha)-acetyltransferase NatB transcription regulator GNAT family	--	0.837397	3.38886e-06	69.224	3	AAFNLYTETLGYK(0.837)IHDVEAK(0.163)	0.49562				0.912305	0.973143	0.958866	1.03569	1.00594	1.0537		0.990108	0.914567					0.983	1.048
RC1G0042200	43	K	Putative choline transporter	--	1	4.37683e-20	80.026	3	DVEK(1)VEVLGFEQQSNINHDR	3.5663				0.832032	1.0562	0.958056
RC1G0042200	86	K	Putative choline transporter	--	1	0.00940678	81.642	2	IAINTK(1)TR	-0.094348			0.909697	1.0695
RC1G0042600	5	K	Putative transcription factor WD40-like family	--	1	0.0173472	40.203	2	ACIK(1)GVNR	-0.17221						0.999001	0.948169	0.981531	1.00033	1.03822	1.00735	1.0244						0.975
RC1G0042600	609	K	Putative transcription factor WD40-like family	--	1	4.73624e-10	153.52	3	DQYLK(1)LSHSPYLK	-0.73662	0.878976	0.935018	0.908307	1.10516	1.13228	1.03692	0.948169	0.981531	1.00033	1.03822	1.00735	1.0244	0.927	0.953	0.908	1.064	1.124	1.012	0.871	0.0147831
RC1G0042600	784	K	Putative transcription factor WD40-like family	--	0.999994	2.18582e-19	211.84	2	IALSTEPVEK(1)VPK	-1.3148	1.08052	1.05725	1.12084	0.962484	0.901073	0.939162	0.948169	0.981531	1.00033	1.03822	1.00735	1.0244	1.14	1.077	1.12	0.927	0.894	0.917	1.219	0.000580817
RC1G0042600	726	K	Putative transcription factor WD40-like family	--	1	1.78311e-10	162.8	2	TIVLALATGQK(1)R	-0.88555	0.776242		0.661996			1.64376	0.948169	0.981531	1.00033	1.03822	1.00735	1.0244	0.819		0.662			1.605	0.461
RC1G0042600	990	K	Putative transcription factor WD40-like family	--	1	0.00161396	42.446	3	VPGHQK(1)PVIATLGR	-0.31033	1.03199						0.948169	0.981531	1.00033	1.03822	1.00735	1.0244	1.088
RC1G0042800	368	K	Putative vacuolar protein sorting-associated protein	--	1	6.30823e-05	101.64	2	AK(1)VEFFNVSLGK	6.7948						0.999001	0.713567	0.625007	0.804344	1.23525	1.3273	1.29453						0.772
RC1G0042800	527	K	Putative vacuolar protein sorting-associated protein	--	1	2.21647e-12	94.119	3	FIK(1)SLPDEVLGEEGPTGPK	-0.10986	0.577761	0.507062	0.5104	1.20336	1.3259	1.77014	0.713567	0.625007	0.804344	1.23525	1.3273	1.29453	0.81	0.811	0.635	0.974	0.999	1.367	0.675	0.0467774
RC1G0042800	508	K	Putative vacuolar protein sorting-associated protein	--	0.959548	4.41366e-06	150.21	2	ISYQISDEIK(0.96)K(0.04)	0.27419	0.800242	0.71759	0.678608	1.20707	1.38743	1.13817	0.713567	0.625007	0.804344	1.23525	1.3273	1.29453	1.121	1.148	0.844	0.977	1.045	0.879	1.073	0.596902
RC1G0042800	509	K	Putative vacuolar protein sorting-associated protein	--	0.980996	0.000152834	103.87	3	K(0.981)VEK(0.019)LLPGK	-0.021986		0.740966	0.709245	1.21312	0.946321	1.32889	0.713567	0.625007	0.804344	1.23525	1.3273	1.29453		1.186	0.882	0.982	0.713	1.027	1.14	0.525515
RC1G0042800	545	K	Putative vacuolar protein sorting-associated protein	--	1	0.00300039	67.881	2	MK(1)NNWNGDEVV	-1.2793				1.12211	0.966993	0.735712	0.713567	0.625007	0.804344	1.23525	1.3273	1.29453				0.908	0.729	0.568
RC1G0042800	524	K	Putative vacuolar protein sorting-associated protein	--	0.999959	0.0106944	99.305	2	TVFDK(1)FIK	0.65551	0.915011	0.88712		1.02391	1.09489	1.00178	0.713567	0.625007	0.804344	1.23525	1.3273	1.29453	1.282	1.419		0.829	0.825	0.774	1.669	0.00170553
RC1G0042800	498	K	Putative vacuolar protein sorting-associated protein	--	1	0.000509921	104.04	3	WGPK(1)ISYQISDEIK	-1.1704				0.894033	1.05761	0.888663	0.713567	0.625007	0.804344	1.23525	1.3273	1.29453				0.724	0.797	0.686
RC1G0046400	738	K	Putative P-loop containing nucleoside triphosphate hydrolase, leucine-rich repeat domain, L	--	1	0.00572478	56.378	2	EYLNELRLLWK(1)	3.0593	1.04593	0.891315		1.06269
RC1G0051100	424	K	Putative ubiquitinyl hydrolase 1	--	0.999899	0.00246767	45.654	2	TSAAGK(1)AGVVSASK	-1.2637					0.935454		0.999843	0.89807	0.873995	1.15101	1.08896	0.98812					0.859
RC2G0598600	653	K	MRLK52	--	0.999738	2.42693e-09	152.23	2	STNILLDEK(1)WVAK	-0.36032	1.06974	1.04437	1.09514	0.884169	1.01332	0.950697
RC1G0069400	231	K	Putative F-box domain, pectin lyase/virulence factor	--	1	8.24828e-13	101.52	3	IEGGAK(1)AVSTSGYLTLQR	0.78443				1.14018	1.1718	0.497219
RC1G0087800	300	K	Putative proton-dependent oligopeptide transporter family, major facilitator superfamily	--	1	0.000236117	78.043	3	AMIIDEHDASSK(1)MR	2.0428	1.12036	1.04926	1.18575	0.93438	0.817123	0.969366
RC1G0096800	11	K	Putative proteasome ATPase	--	1	4.83582e-21	121.54	3	AASAMVLDPK(1)PAAEPPASFPSTR	-0.017355	0.517075	0.506261	0.416313	1.40085	1.48109	1.53319	0.927637	0.985314	1.049	1.02997	1.01448	0.9936	0.557	0.514	0.397	1.36	1.46	1.543	0.336	0.000536375
RC1G0096800	402	K	Putative proteasome ATPase	--	0.999998	0.00402614	75.474	2	DFEK(1)GYQTNVK	-3.3824	1.05858	1.00002	1.078	0.895424	1.01951		0.927637	0.985314	1.049	1.02997	1.01448	0.9936	1.141	1.015	1.028	0.869	1.005		1.133	0.180085
RC1G0096800	28	K	Putative proteasome ATPase	--	1	2.79991e-26	123.24	4	SDLK(1)LSDQHQSSDEDDLYSR	0.50082	0.98141	0.954994	0.975643	1.03078	1.07524	1.0005	0.927637	0.985314	1.049	1.02997	1.01448	0.9936	1.058	0.969	0.93	1.001	1.06	1.007	0.964	0.418587
RC1G0096800	218	K	Putative proteasome ATPase	--	1	6.27961e-06	70.598	3	TMLAK(1)AVANHTTAAFIR	-2.3719	1.07086		1.07072			0.986993	0.927637	0.985314	1.049	1.02997	1.01448	0.9936	1.154		1.021			0.993	1.095
RC1G0096800	398	K	Putative proteasome ATPase	--	0.996166	0.00245458	67.881	3	YVILPK(0.996)DFEK(0.004)	-0.98529		1.05477	1.06554	0.921054	1.03741	0.938452	0.927637	0.985314	1.049	1.02997	1.01448	0.9936		1.07	1.016	0.894	1.023	0.944	1.094	0.192072
RC1G0098700	433	K	protein ENHANCED DISEASE RESISTANCE 2-like	--	0.94264	5.73474e-05	131.22	2	EYIAANPALK(0.943)FK(0.057)	-3.7406	1.50863		1.11143		0.656218	0.824407	0.989283	0.967657	1.00602	1.00879	1.00763	1.02063	1.525		1.105		0.651	0.808	1.803	0.09538
RC1G0098700	435	K	protein ENHANCED DISEASE RESISTANCE 2-like	--	1	0.000459937	127.03	2	FK(1)SAASVIQSK	-0.18592	1.08187			0.928976	0.936848	0.931091	0.989283	0.967657	1.00602	1.00879	1.00763	1.02063	1.094			0.921	0.93	0.912	1.188
RC1G0098700	596	K	protein ENHANCED DISEASE RESISTANCE 2-like	--	1	0.000529496	81.799	4	IALHPK(1)CLMQSEAGK	-0.49705	1.30361			1.01947	0.579479		0.989283	0.967657	1.00602	1.00879	1.00763	1.02063	1.318			1.011	0.575		1.662
RC1G0098700	195	K	protein ENHANCED DISEASE RESISTANCE 2-like	--	1	3.79355e-06	112.7	3	LIK(1)IGQGPETLLR	-0.55772	1.10146	1.1541	1.10433	0.951793	0.899307	0.858286	0.989283	0.967657	1.00602	1.00879	1.00763	1.02063	1.113	1.193	1.098	0.944	0.893	0.841	1.271	0.00466096
RC1G0098700	191	K	protein ENHANCED DISEASE RESISTANCE 2-like	--	1	0.0221589	80.294	2	LYAHGLK(1)R	-0.070362		1.23501		0.97724	1.03358	0.684678	0.989283	0.967657	1.00602	1.00879	1.00763	1.02063		1.276		0.969	1.026	0.671	1.436
RC1G0098700	505	K	protein ENHANCED DISEASE RESISTANCE 2-like	--	1	8.29929e-13	165.09	2	NVAWAITSLALK(1)R	-0.63919	0.95873	1.05487	0.995868	0.933982	1.05981	1.03455	0.989283	0.967657	1.00602	1.00879	1.00763	1.02063	0.969	1.09	0.99	0.926	1.052	1.014	1.019	0.735629
RC1G0098700	167	K	protein ENHANCED DISEASE RESISTANCE 2-like	--	1	4.64717e-18	137.39	4	SK(1)LNSEDEIDLDGHRPR	2.9587	1.07233	1.16918	1.14453	0.878782	0.864211	0.953469	0.989283	0.967657	1.00602	1.00879	1.00763	1.02063	1.084	1.208	1.138	0.871	0.858	0.934	1.288	0.00344918
RC1G0098800	279	K	Putative nepenthesin	--	1	0.00667577	62.969	2	YTPLLK(1)NPR	0.97171	0.973079	1.09109	1.40387	0.912409	1.03698	0.664375	0.983673	0.967023	0.959631	1.03598	1.02089	1.0328	0.989	1.128	1.463	0.881	1.016	0.643	1.409	0.121896
RC1G0099900	1143	K	E3 ubiquitin-protein ligase KEG	--	1	0.000142549	55.782	3	ASVPSPK(1)YGWEDITR	-2.6007		1.0846					1.06381	1.01537	1.0744	0.986148	1.0126	0.847675		1.068
RC1G0100100	103	K	Putative transcription factor bZIP family	--	1	0.000215478	102.55	3	K(1)K(1)AYVQQLETSR	0.83521	1.25448	1.23532	1.64268	0.745482	0.602458	0.688841	1.24363	1.24223	0.893469	0.817369	1.01642	0.786883	1.009	0.994	1.839	0.912	0.593	0.875	1.614	0.137437
RC1G0100100	102	K	Putative transcription factor bZIP family	--	1	0.000585655	71.066	3	K(1)K(1)AYVQQLETSR	0.83521			1.11917		0.918198		1.24363	1.24223	0.893469	0.817369	1.01642	0.786883			1.253		0.903		1.388
RC1G0100100	115	K	Putative transcription factor bZIP family	--	1	3.20973e-11	159.12	2	LK(1)LSQLEQELQR	1.4436	1.30859	1.39458	1.27692		0.26583		1.24363	1.24223	0.893469	0.817369	1.01642	0.786883	1.052	1.123	1.429		0.262		4.585
RC1G0103000	402	K	Putative dynamin central domain, dynamin, GTPase domain, GTPase effector domain, Dynamin superfamily	--	0.997619	1.64005e-41	157.7	3	LSEMLTQYSDQLHK(0.998)GEESDPK(0.002)	0.11422	0.801953	0.881969	0.789106	1.15432	1.26503	1.07312	0.967829	1.01013	0.896935	1.12744	1.0252	0.972467	0.829	0.873	0.88	1.024	1.234	1.103	0.768	0.0104057
RC1G0104900	1073	K	DUF810 domain-containing protein	--	1	0.00242303	53.517	3	LVVK(1)LHSYETR	0.40973	0.930197		0.824023			1.34743	1.02713	1.01635	1.11438	0.920217	0.936802	0.985123	0.906		0.739			1.368	0.601
RC1G0110600	106	K	Putative P-loop containing nucleoside triphosphate hydrolase, leucine-rich repeat domain, L	--	0.999999	0.000942975	84.309	2	LELSK(1)CGSLLK	-2.4641		1.29887	1.51309			0.425113
RC1G0112400	73	K	Putative 11-oxo-beta-amyrin 30-oxidase	--	1	0.00382468	68.49	3	K(1)LINPAFHIEK	-1.44	1.25075	0.854688
RC1G0116300	329	K	Methionine aminopeptidase 2	--	1	0.0115813	74.424	2	AK(1)QLLATINK	1.4864			0.830086		1.16429		1.02504	1.0188	0.956164						0.868
RC1G0116300	100	K	Methionine aminopeptidase 2	--	1	0.000719519	104.39	3	LEK(1)PLYNSVR	0.97816	1.24414	1.05874	1.25832		0.794798	0.822737	1.02504	1.0188	0.956164				1.214	1.039	1.316
RC1G0117400	81	K	Cysteine proteinase inhibitor	--	0.999948	0.00113964	42.888	4	AK(1)EQVVAGTLHHLVVEAIDGGK	-2.9191				0.912409			1.05267	1.10077	1.13637	0.920986	0.87207	0.917131				0.991
RC1G0117400	118	K	Cysteine proteinase inhibitor	--	1	7.64241e-05	106.35	3	PWLGFK(1)EVQEFK	1.6407			0.169506	1.26672	1.36336		1.05267	1.10077	1.13637	0.920986	0.87207	0.917131			0.149	1.375	1.563		0.101
RC1G0117400	112	K	Cysteine proteinase inhibitor	--	0.999998	0.00161074	74.486	3	VWVK(1)PWLGFK	-1.1842		0.691582		1.09258	0.972468	1.1242	1.05267	1.10077	1.13637	0.920986	0.87207	0.917131		0.628		1.186	1.115	1.226	0.534
RC1G0119900	34	K	Cysteine proteinase inhibitor	--	1	1.87153e-09	78.71	3	FAVQEHNTK(1)ENAVLEFVR	1.2657	0.538641					1.47658	0.918531	0.951407	0.918808	1.06473	1.0495	1.09703	0.586					1.346	0.435
RC1G0119900	75	K	Cysteine proteinase inhibitor	--	0.999984	0.00510803	93.467	2	LFEAK(1)VWVK	1.5215					1.06291	0.862885	0.918531	0.951407	0.918808	1.06473	1.0495	1.09703					1.013	0.787
RC1G0119900	48	K	Cysteine proteinase inhibitor	--	1	9.21079e-80	220.43	3	TK(1)QQVVSGTVYYLTIEATDGGQK	-0.9763			0.11996	1.2119	1.29662	1.17533	0.918531	0.951407	0.918808	1.06473	1.0495	1.09703			0.131	1.138	1.235	1.071	0.114
RC1G0128000	73	K	Putative nascent polypeptide-associated complex subunit alpha	--	0.999913	0.0223073	51.43	2	AMLK(1)LGMK	-1.4784	0.90413	0.798273		1.13892	1.06608		0.803198	0.808848	0.857261	1.17596	1.16709	1.18764	1.126	0.987		0.969	0.913		1.123	0.255378
RC1G0128000	77	K	Putative nascent polypeptide-associated complex subunit alpha	--	1	0.0562412	40.386	3	LGMK(1)SIPGVSR	-0.69736					0.935454		0.803198	0.808848	0.857261	1.17596	1.16709	1.18764					0.802
RC1G0128000	145	K	Putative nascent polypeptide-associated complex subunit alpha	--	1	5.72746e-31	81.897	4	APDLSHVISK(1)PETSAIAQDDEDVDETGVEPK	-0.8259			0.0935316	1.27128	1.17888	1.26008	0.803198	0.808848	0.857261	1.17596	1.16709	1.18764			0.109	1.081	1.01	1.061	0.104
RC1G0128000	91	K	Putative nascent polypeptide-associated complex subunit alpha	--	1	7.39775e-06	128.68	3	SK(1)NILFVISKPDVFK	0.24028	0.778207	0.860251	0.906383	1.16585	1.14439	1.1257	0.803198	0.808848	0.857261	1.17596	1.16709	1.18764	0.969	1.064	1.057	0.991	0.981	0.948	1.058	0.1656
RC1G0128000	99	K	Putative nascent polypeptide-associated complex subunit alpha	--	0.999825	1.12255e-06	119.55	2	NILFVISK(1)PDVFK	0.75997	0.492967	0.354855	0.479963	1.59024	1.54125	1.3665	0.803198	0.808848	0.857261	1.17596	1.16709	1.18764	0.614	0.439	0.56	1.352	1.321	1.151	0.422	0.00147651
RC1G0171500	39	K	Putative glycerophosphodiester phosphodiesterase, protein kinase RLK-Pelle-LRK10L-2 family	--	0.993284	0.0202356	44.598	3	FLEDYK(0.993)ALK(0.007)PSR	-0.014353			1.0989
RC1G0171500	52	K	Putative glycerophosphodiester phosphodiesterase, protein kinase RLK-Pelle-LRK10L-2 family	--	1	0.0321674	74.486	2	YSYADIK(1)R	0.54026	1.00857		1.12384
RC1G0134900	308	K	Putative ubiquitinyl hydrolase 1	--	0.917919	0.000529544	67.881	3	LLHFLNTTK(0.918)VK(0.082)	1.8542	1.39758	0.886153	1.19064	0.848377	0.902878	0.84938		0.933708		0.953452		1.11284		0.949		0.89		0.763	1.148
RC1G0135800	270	K	Putative major facilitator superfamily	--	0.999998	0.0331608	58.916	2	QK(1)TEEQIPK	-2.1009	1.20257	0.908646	1.09553
RC1G0135800	277	K	Putative major facilitator superfamily	--	0.999732	0.00132126	76.255	2	TEEQIPK(1)QSLMK	1.1074	1.14915	1.01239	1.24762	0.856635	0.822127
RC1G0137000	294	K	Putative glutamate--tRNA ligase	--	1	0.00017328	90.306	3	VLLTLSNGPEK(1)PFVR	-0.72073				0.912409			1.01166	1.25473	1.41199	0.781403	0.806558	0.733663				1.168
RC1G0137100	246	K	Putative transcription factor bZIP family	--	1	0.00203802	62.454	2	GNPEDIVEK(1)TVER	-1.0123	1.25296				0.735155
RC1G0144700	79	K	Phospholipid-transporting ATPase	--	1	3.20838e-06	60.324	3	GADSEGAASQK(1)EMNDEDVR	-0.90606						0.999001	0.646757	0.540181	0.865325	2.48579		0.461948						2.163
RC1G0144700	506	K	Phospholipid-transporting ATPase	--	0.999853	0.000470191	42.072	4	GSLEK(1)DQLVHNVQIDGIVLRPK	-1.0103			1.0989				0.646757	0.540181	0.865325	2.48579		0.461948			1.27
RC1G0144700	60	K	Phospholipid-transporting ATPase	--	1	0.00758998	58.889	2	SISSVQSK(1)PSMR	-1.5529	1.03199						0.646757	0.540181	0.865325	2.48579		0.461948	1.596
RC1G0146100	8	K	Putative xylogalacturonan beta-1,3-xylosyltransferase	--	1	0.00272176	78.816	2	MLGSVNSK(1)AR	0.24105	1.24686	0.835585			0.955461
RC6G0282500	21	K	Putative alcohol dehydrogenase	--	0.99978	9.8118e-05	40.324	3	AAVAWEAGK(1)PLVIEEVEVAPPQK	-1.6419				0.912409			0.866898	0.940212	0.984928	1.06171	1.0876	1.05864				0.859
RC6G0282500	35	K	Putative alcohol dehydrogenase	--	1	6.53024e-42	93.812	4	PLVIEEVEVAPPQK(1)HEVR	-0.19368				0.903134	1.02285	0.915821	0.866898	0.940212	0.984928	1.06171	1.0876	1.05864				0.851	0.94	0.865
RC6G0282500	195	K	Putative alcohol dehydrogenase	--	1	9.37227e-15	127.25	3	K(1)GSSVAIFGLGAVGLAAAEGAR	4.5909	1.00893	0.955778	0.953725	0.502969	0.965422	1.68825	0.866898	0.940212	0.984928	1.06171	1.0876	1.05864	1.164	1.017	0.968	0.474	0.888	1.595	1.065	0.64172
RC6G0282500	319	K	Putative alcohol dehydrogenase	--	0.999964	0.00295296	48.701	3	TLK(1)GTFYGNYKPR	0.45638	1.32659		1.2466	0.888605	0.797886	0.752524	0.866898	0.940212	0.984928	1.06171	1.0876	1.05864	1.53		1.266	0.837	0.734	0.711	1.838	0.00791389
RC6G0282400	342	K	Putative alcohol dehydrogenase	--	0.999917	0.00984276	51.872	2	YMNK(1)EMELDK	0.77591		0.812217			1.17038
RC1G0147600	161	K	Putative Longin-like domain-containing protein	--	0.999969	1.05141e-05	61.503	2	AQITDVK(1)GIMMDNIEK	2.2319		1.29779	0.882903				0.907185	1.01411	0.967324	1.10553	1.01915	0.986694		1.28	0.913
RC1G0147600	170	K	Putative Longin-like domain-containing protein	--	1	3.71386e-32	212.93	2	GIMMDNIEK(1)VLDR	0.69964	0.893387	0.830953	0.809711	1.2608	1.13682	1.0332	0.907185	1.01411	0.967324	1.10553	1.01915	0.986694	0.985	0.819	0.837	1.14	1.115	1.047	0.8	0.0236285
RC1G0147600	132	K	Putative Longin-like domain-containing protein	--	0.999947	0.0530673	66.087	2	EFGPK(1)LK	-0.77867		1.12311			0.936942	0.961938	0.907185	1.01411	0.967324	1.10553	1.01915	0.986694		1.107			0.919	0.975	1.169
RC1G0147600	134	K	Putative Longin-like domain-containing protein	--	0.999928	0.000308708	41.499	4	LK(1)EHMQYCMEHPEEISK	1.9378	1.03199						0.907185	1.01411	0.967324	1.10553	1.01915	0.986694	1.138
RC1G0147600	184	K	Putative Longin-like domain-containing protein	--	1	7.36886e-82	156.41	3	IELLVDK(1)SENLQFQADSFQR	-1.1052				1.14135	0.98012	0.700632	0.907185	1.01411	0.967324	1.10553	1.01915	0.986694				1.032	0.962	0.71
RC1G0147600	205	K	Putative Longin-like domain-containing protein	--	1	0.000341628	140.05	3	K(1)MWLQSLQMK	-1.4773	0.888482	0.835845	0.940786	0.915305	0.942586	1.5	0.907185	1.01411	0.967324	1.10553	1.01915	0.986694	0.979	0.824	0.973	0.828	0.925	1.52	0.848	0.537604
RC1G0147600	154	K	Putative Longin-like domain-containing protein	--	1	0.00231494	109.88	2	LK(1)AQITDVK	0.74172	0.996616	1.05797	1.07542	0.909144	1.01078	1.00225	0.907185	1.01411	0.967324	1.10553	1.01915	0.986694	1.099	1.043	1.112	0.822	0.992	1.016	1.15	0.108888
RC1G0147600	177	K	Putative Longin-like domain-containing protein	--	1	1.18611e-06	103.23	3	VLDRGEK(1)IELLVDK	0.34934	1.10025	1.19851	1.14255	0.929023	0.738367	0.980601	0.907185	1.01411	0.967324	1.10553	1.01915	0.986694	1.213	1.182	1.181	0.84	0.724	0.994	1.398	0.0202441
RC1G0147600	98	K	Putative Longin-like domain-containing protein	--	1	4.17803e-08	58.061	4	YGASIK(1)NEGPHPLADEDEDDDLFEDR	1.1996				0.912409			0.907185	1.01411	0.967324	1.10553	1.01915	0.986694				0.825
RC5G0427600	41	K	Putative chaperone DnaJ	--	0.999892	0.0111274	55.235	2	AAIK(1)NHPDK	-0.80391		0.339906		0.742601	1.29447	1.48744	1.01403	0.980062	1.04058	0.980855	1.01523	0.969236		0.347		0.757	1.275	1.535	0.292
RC5G0427600	46	K	Putative chaperone DnaJ	--	0.997096	0.00592956	47.361	3	NHPDK(0.997)GGDPEK(0.003)	2.0982						0.999001	1.01403	0.980062	1.04058	0.980855	1.01523	0.969236						1.031
RC5G0427600	52	K	Putative chaperone DnaJ	--	0.999739	0.00962599	81.642	2	GGDPEK(1)FK	-2.088	0.961684	0.910982	0.685573	1.03311	1.1293	1.26356	1.01403	0.980062	1.04058	0.980855	1.01523	0.969236	0.948	0.93	0.659	1.053	1.112	1.304	0.731	0.0746911
RC5G0427600	68	K	Putative chaperone DnaJ	--	1	1.84161e-38	207.12	2	ELAQAYEVLSDPEK(1)R	-1.8771	1.34854	1.35501	1.22507	0.958118	0.727512	0.500819	1.01403	0.980062	1.04058	0.980855	1.01523	0.969236	1.33	1.383	1.177	0.977	0.717	0.517	1.759	0.0349845
RC5G0427600	54	K	Putative chaperone DnaJ	--	1	4.28717e-17	138.33	3	FK(1)ELAQAYEVLSDPEKR	-0.27126	1.06786	1.12097	1.05384	0.922644	0.95814	0.936307	1.01403	0.980062	1.04058	0.980855	1.01523	0.969236	1.053	1.144	1.013	0.941	0.944	0.966	1.126	0.0332571
RC1G0148700	199	K	Putative chaperone DnaJ	--	1	5.37884e-05	152.17	2	GTGETINDK(1)DR	-0.40471				0.933142	0.914197		0.90257	0.931069	0.888144	1.20384	0.999228	1.07515				0.775	0.915
RC1G0148700	255	K	Putative chaperone DnaJ	--	0.958941	2.60789e-20	116.6	4	ITFPGEADEAPDTITGDIVFVLQQK(0.959)EHPK(0.041)	2.3105				0.920064	0.963234	0.960953	0.90257	0.931069	0.888144	1.20384	0.999228	1.07515				0.764	0.964	0.894
RC5G0427600	224	K	Putative chaperone DnaJ	--	1	0.0296191	70.389	2	K(1)VLEVHVEK	-1.3607			1.19007	0.906722		0.922348	1.01403	0.980062	1.04058	0.980855	1.01523	0.969236			1.144	0.924		0.952	1.22
RC1G0150600	61	K	60S ribosome subunit biogenesis protein NIP7 homolog	--	1	0.000215478	105.36	3	VYYVSDSLVK(1)R	0.11225	1.17302	1.13016	0.827967	1.05829	0.849392
RC1G0151600	187	K	Diphosphomevalonate decarboxylase	--	1	1.17242e-26	122.13	2	DDK(1)GTDSLAVQLADEK	-1.6462	0.520993	0.41232	0.53385	1.64816	1.33935	1.38965	1.06906	1.03388	1.05341	1.00602	0.841108	0.996513	0.487	0.399	0.507	1.638	1.592	1.395	0.301	0.000173853
RC1G0151600	419	K	Diphosphomevalonate decarboxylase	--	1	2.21e-05	74.62	3	GPVVLSDETHLLNPETGLPK(1)	1.1336	0.738094	0.86643			1.27687	1.11985	1.06906	1.03388	1.05341	1.00602	0.841108	0.996513	0.69	0.838			1.518	1.124	0.578	0.0941747
RC1G0151600	249	K	Diphosphomevalonate decarboxylase	--	1	0.000949963	81.163	3	ILK(1)MEEAIR	-0.5862		1.0846					1.06906	1.03388	1.05341	1.00602	0.841108	0.996513		1.049
RC1G0151600	328	K	Diphosphomevalonate decarboxylase	--	1	0.0124935	83.358	2	K(1)TATLLLQK	-0.82305	1.11115	1.1539		0.885325		0.888189	1.06906	1.03388	1.05341	1.00602	0.841108	0.996513	1.039	1.116		0.88		0.891	1.217	0.0327181
RC1G0151600	152	K	Diphosphomevalonate decarboxylase	--	1	3.27652e-21	120.21	3	LMNVK(1)EDQSQLSAIAR	3.9385	1.06312	1.08637	1.09141	0.926876	0.932675	0.961177	1.06906	1.03388	1.05341	1.00602	0.841108	0.996513	0.994	1.051	1.036	0.921	1.109	0.965	1.029	0.620724
RC1G0151600	184	K	Diphosphomevalonate decarboxylase	--	0.926461	0.0242663	49.325	2	WIMGK(0.926)DDK(0.074)	2.9317					0.935454		1.06906	1.03388	1.05341	1.00602	0.841108	0.996513					1.112
RC1G0154400	147	K	Putative elongator complex protein	--	1	0.00790691	75.243	2	GFVVQGK(1)VR	2.225	0.728651		1.01061	1.15006	1.11118	0.925045
RC1G0154400	77	K	Putative elongator complex protein	--	1	1.58146e-10	129.69	2	SPSFYLDLLSK(1)R	-1.9435	0.766453	0.978098	0.803284	1.18299	1.14516	1.10267
RC1G0155000	133	K	Putative major facilitator superfamily	--	0.999887	0.000193197	40.224	3	K(1)LAPQMDQDLSCLTK	1.5609				0.912409
RC1G0257300	114	K	Putative DNA-directed RNA polymerase	--	1	0.00128979	99.34	3	YTVK(1)ETQLPR	0.32586	1.01886	0.886331	0.940749	1.06167	1.09996
RC1G0155800	119	K	Putative ribosomal protein L7A/L8	--	0.999999	3.05422e-13	158.59	2	AQAETEGK(1)TVEAK	-1.7693	0.935707	0.860308	0.738284			1.62663
RC1G0155800	124	K	Putative ribosomal protein L7A/L8	--	0.899321	0.0231493	41.796	3	TVEAK(0.899)K(0.097)PIVVK(0.003)	1.8001				0.912409
RC1G0155800	79	K	Putative ribosomal protein L7A/L8	--	0.945653	0.00157325	57.003	3	VPPALNQFTK(0.946)TLDK(0.054)	-0.98655					0.985526	0.945527
RC1G0155800	245	K	Putative ribosomal protein L7A/L8	--	1	0.00309764	83.623	2	LLAK(1)EAAQR	-2.5354			0.85898	1.00071	0.979727	1.07315
RC1G0155800	203	K	Putative ribosomal protein L7A/L8	--	0.999966	0.00493699	58.476	2	MEFSK(1)VLEAIK	-0.73246				0.826888		1.09264
RC1G0155800	198	K	Putative ribosomal protein L7A/L8	--	0.999979	0.00794779	74.849	2	NEDK(1)MEFSK	1.5228	0.999692		0.967692	0.971768	1.04546	0.967075
RC1G0155800	28	K	Putative ribosomal protein L7A/L8	--	1	0.0109469	69.915	2	VVNPLFEK(1)R	-0.95989				0.950064		0.957772
RC1G0156100	9	K	Putative heavy metal-associated domain, HMA	--	1	4.18935e-20	124.69	3	ASQTTVLK(1)VGMSCQGCVGAVK	1.1				0.675804	0.970701	1.22042	0.949996	0.911877	0.986081	1.02401	1.0858	1.04223				0.66	0.894	1.171
RC1G0156100	22	K	Putative heavy metal-associated domain, HMA	--	1	2.46398e-26	244.44	2	VGMSCQGCVGAVK(1)R	-4.6044	1.01109	0.955177	0.822219	1.00697	1.02165	1.19438	0.949996	0.911877	0.986081	1.02401	1.0858	1.04223	1.064	1.047	0.834	0.983	0.941	1.146	0.959	0.6793
RC1G0156100	64	K	Putative heavy metal-associated domain, HMA	--	1	5.05146e-07	117.77	3	K(1)TAYWEAEAPAEPEAK	-0.21965	0.619189	0.640829	0.469177	1.39596	1.35709	1.40011	0.949996	0.911877	0.986081	1.02401	1.0858	1.04223	0.652	0.703	0.476	1.363	1.25	1.343	0.463	0.00305837
RC1G0156100	79	K	Putative heavy metal-associated domain, HMA	--	0.999992	0.000861537	57.476	3	KTAYWEAEAPAEPEAK(1)PAEAVAAA	2.8819	1.40388			0.583611			0.949996	0.911877	0.986081	1.02401	1.0858	1.04223	1.478			0.57			2.593
RC1G0156100	42	K	Putative heavy metal-associated domain, HMA	--	0.987937	3.25613e-16	121.39	3	LEGVESYDIDFDAQK(0.988)VTVK(0.012)	2.2087	0.318149	0.31762		1.47027	1.35153	1.34133	0.949996	0.911877	0.986081	1.02401	1.0858	1.04223	0.335	0.348		1.436	1.245	1.287	0.258	0.000167984
RC1G0156100	46	K	Putative heavy metal-associated domain, HMA	--	1	2.55239e-16	110.06	3	VTVK(1)GNVPPETVLQTVTK	-0.91593	0.911779	0.843663	0.875669	1.14002	1.13856	1.07411	0.949996	0.911877	0.986081	1.02401	1.0858	1.04223	0.96	0.925	0.888	1.113	1.049	1.031	0.868	0.0120216
RC1G0156100	27	K	Putative heavy metal-associated domain, HMA	--	1	4.06677e-34	151.55	3	VLGK(1)LEGVESYDIDFDAQK	-2.225				0.879893	1.27708	0.669774	0.949996	0.911877	0.986081	1.02401	1.0858	1.04223				0.859	1.176	0.643
RC1G0157800	221	K	Putative cytochrome P450	--	1	6.12907e-13	120.21	2	INMEAK(1)ANDGVVSVLK	-2.5252	1.06778	0.991025		1.00166	1.04482	0.836032	1.04152	1.09521	1.00183	0.98784	0.995334	0.878272	1.025	0.905		1.014	1.05	0.952	0.96	0.529642
RC1G0157800	139	K	Putative cytochrome P450	--	0.999872	7.93796e-07	110.14	3	TMIIISDAK(1)LVHEALIEK	-2.0399	0.320621	0.343235		1.53659	1.46485	1.12171	1.04152	1.09521	1.00183	0.98784	0.995334	0.878272	0.308	0.313		1.556	1.472	1.277	0.216	0.000271429
RC1G0161900	107	K	Putative vinorine synthase	--	1	5.61271e-05	77.157	2	SISGFK(1)PGTGIAR	0.70683	1.17514	1.0441	0.987509
RC1G0167400	105	K	Putative amino acid transporter, transmembrane domain-containing protein	--	1	0.000188152	105.94	2	FVNAK(1)IDQFSVR	0.11554	1.12746	1.15047	0.970802	0.86931	1.11649	0.816217
RC1G0168100	420	K	Phosphatase 2C 66 isoform 1	--	0.92784	3.20881e-05	108.4	3	LHPSPSIFSSK(0.928)YK(0.072)	0.29187	1.18129		0.8189	0.939748	0.960622	1.05221
RC1G0168100	326	K	Phosphatase 2C 66 isoform 1	--	1	0.032696	44.82	2	STK(1)SGPIAATNR	-2.7875				0.912409
RC1G0168100	577	K	Phosphatase 2C 66 isoform 1	--	1	1.39301e-05	81.48	2	EVNAK(1)ALLDCDSNR	-3.3214	1.17918	0.857844	1.01479	1.03629	1.13496	0.793147
RC1G0168100	169	K	Phosphatase 2C 66 isoform 1	--	1	1.44518e-09	135.13	3	MK(1)GSGDLDGVNLPEFQK	1.0791	1.08196	1.09433	1.12479	0.928564	0.943666	0.891669
RC1G0168400	159	K	T-complex protein 1 subunit delta	--	1	3.82425e-08	111.38	2	ESLVK(1)SASTALNSK	-1.6888	1.02509	0.895071	0.77045	1.07762	1.10006	1.12217	0.981483	0.965389	1.03251	1.00839	1.00744	1.00479	1.044	0.927	0.746	1.069	1.092	1.117	0.829	0.117961
RC1G0168400	436	K	T-complex protein 1 subunit delta	--	0.999855	0.00655112	42.941	3	QLGAWAK(1)VLQGMESHCVK	0.64214					0.935454		0.981483	0.965389	1.03251	1.00839	1.00744	1.00479					0.929
RC1G0168400	14	K	T-complex protein 1 subunit delta	--	1	0.000342448	87.573	2	SSSK(1)TESYVDNK	-3.1086		0.776164		1.17188			0.981483	0.965389	1.03251	1.00839	1.00744	1.00479		0.804		1.162			0.692
RC1G0168400	49	K	T-complex protein 1 subunit delta	--	0.998642	0.0153329	64.906	2	TSLGPK(0.999)GMDK(0.001)	-1.915	1.03404	1.05289	1.08638		0.971605		0.981483	0.965389	1.03251	1.00839	1.00744	1.00479	1.054	1.091	1.052		0.964		1.105
RC1G0168900	177	K	Putative ribosomal protein L6	--	1	0.00299182	57.003	2	K(1)FLDGIYVSER	1.9433		1.13879		0.86226	1.19245	0.729537	0.94669	0.958698	1.19341	0.928651	0.985054	0.987498		1.188		0.929	1.211	0.739	1.238
RC1G0168900	128	K	Putative ribosomal protein L6	--	1	1.29721e-07	132.44	2	K(1)VDMLDGVSILR	1.523	1.00035	0.993757	1.06566	1.07168	0.907492		0.94669	0.958698	1.19341	0.928651	0.985054	0.987498	1.057	1.037	0.893	1.154	0.921		0.96	0.75207
RC1G0168900	2	K	Putative ribosomal protein L6	--	0.999999	0.000191521	58.508	3	MK(1)TILSSETMDIPDGVK	-0.20046	0.818301		1.32645				0.94669	0.958698	1.19341	0.928651	0.985054	0.987498	0.864		1.111
RC1G0168900	17	K	Putative ribosomal protein L6	--	0.760955	0.000922574	54.309	3	TILSSETMDIPDGVK(0.761)IK(0.239)	-1.0304	0.933636	1.11053		0.977553			0.94669	0.958698	1.19341	0.928651	0.985054	0.987498	0.986	1.158		1.053			1.018
RC1G0168900	39	K	Putative ribosomal protein L6	--	0.999998	0.00209194	74.524	3	NFK(1)HLNLDFQLIK	0.70749					1.13585	0.784989	0.94669	0.958698	1.19341	0.928651	0.985054	0.987498					1.153	0.795
RC1G0168900	167	K	Putative ribosomal protein L6	--	0.999976	0.000116631	107.08	2	SCALINQK(1)CHVK	-1.6102	1.14306	1.15854	1.04998	0.855899	1.11889	0.733827	0.94669	0.958698	1.19341	0.928651	0.985054	0.987498	1.207	1.208	0.88	0.922	1.136	0.743	1.176	0.360881
RC1G0168900	89	K	Putative ribosomal protein L6	--	1	6.2112e-16	110.9	3	TALSHVENLITGVTK(1)GYR	1.2346		0.482563		1.15917	1.28271	0.912499	0.94669	0.958698	1.19341	0.928651	0.985054	0.987498		0.503		1.248	1.302	0.924	0.434
RC1G0168900	23	K	Putative ribosomal protein L6	--	1	0.0492638	48.701	2	VHAK(1)IIEVEGPR	-6.8819				0.912409			0.94669	0.958698	1.19341	0.928651	0.985054	0.987498				0.983
RC1G0172100	244	K	Pyruvate kinase	--	1	5.94e-14	132.9	3	EFLSK(1)LGDMNQTQIFAK	-0.14915		0.492116	0.529571	1.27441	1.22617	1.35547	0.962939	0.973767	0.943256	1.05856	1.09555	0.965932		0.505	0.561	1.204	1.119	1.403	0.429	0.0029756
RC1G0172100	22	K	Pyruvate kinase	--	0.999977	2.80898e-06	92.747	3	MASILEPSK(1)PTFFPALTK	-0.52071	0.579247			0.969896	1.14256	1.15316	0.962939	0.973767	0.943256	1.05856	1.09555	0.965932	0.602			0.916	1.043	1.194	0.573
RC1G0172200	61	K	Pyruvate kinase	--	1	0.000840004	45.587	3	AVK(1)YIGEPMTHLESIASSAVR	0.47863				1.05352		0.844503	0.942855	0.954827	0.970553	0.987969	1.1065	1.03729				1.066		0.814
RC1G0172600	59	K	Putative transcription factor NAM family	--	1	1.16166e-05	72.846	3	EK(1)LDDDPMTCVVNR	0.09175	1.03199
RC1G0172700	143	K	Putative transcription factor NAM family	--	0.996511	0.0248753	41.317	2	LDNQELEK(0.997)AGIIEK(0.003)	-1.4863					0.935454
RC1G0175900	432	K	Putative galactose oxidase/kelch, beta-propeller, kelch-type beta propeller	--	1	8.10327e-05	65.12	3	LNFTTVQSNSK(1)GAENHR	2.3497						0.999001	0.963581	1.01181	0.901564	1.10235	1.02993	0.990767						1.008
RC1G0175900	345	K	Putative galactose oxidase/kelch, beta-propeller, kelch-type beta propeller	--	1	1.28734e-05	129.28	2	LVWSVSTIVK(1)QR	-0.11505			0.846278	1.06603		1.06046	0.963581	1.01181	0.901564	1.10235	1.02993	0.990767			0.939	0.967		1.07	0.922
RC1G0175900	421	K	Putative galactose oxidase/kelch, beta-propeller, kelch-type beta propeller	--	1	9.90904e-05	77.157	2	SEK(1)LNFTTVQSNSK	-0.29036	1.23797			0.998817	0.8776	0.766782	0.963581	1.01181	0.901564	1.10235	1.02993	0.990767	1.285			0.906	0.852	0.774	1.523
RC1G0176000	300	K	Putative K domain-containing protein	--	1	2.46803e-16	96.78	3	AIQAAETMIMQK(1)VNYASER	1.8661				0.992449	0.862626	0.98914	0.987779	0.991566	1.00715	1.02078	1.00497	0.987762				0.972	0.858	1.001
RC1G0176000	22	K	Putative K domain-containing protein	--	1	1.80251e-56	163.57	3	FLVSNAAAGSVIGK(1)GGATITDFQSQSGAR	-0.97815				0.899346	0.984402	0.96103	0.987779	0.991566	1.00715	1.02078	1.00497	0.987762				0.881	0.98	0.973
RC1G0505600	846	K	Putative leucine--tRNA ligase	--	1	2.67795e-20	190.68	2	EALK(1)TGFYDLQAAR	-1.6793	1.01477	1.20489	1.09482	0.851483	0.916945	0.995063	0.983777	0.979225	1.00321	1.02973	1.0107	0.993356	1.032	1.23	1.091	0.827	0.907	1.002	1.226	0.054901
RC1G0505600	314	K	Putative leucine--tRNA ligase	--	1	3.13065e-13	98.942	4	K(1)VFLAAATLRPETMYGQTNAWVLPDGK	-3.0123				0.795598	0.768009	1.30572	0.983777	0.979225	1.00321	1.02973	1.0107	0.993356				0.773	0.76	1.314
RC1G0505600	519	K	Putative leucine--tRNA ligase	--	0.998959	0.0165525	65.933	3	K(0.001)VQEVK(0.999)PLIR	-0.31407	1.08356					0.94908	0.983777	0.979225	1.00321	1.02973	1.0107	0.993356	1.101					0.955	1.153
RC1G0505600	540	K	Putative leucine--tRNA ligase	--	1	0.000611002	41.87	3	LIEAGEAISYSEPEK(1)R	4.1126					0.935454		0.983777	0.979225	1.00321	1.02973	1.0107	0.993356					0.926
RC1G0505600	366	K	Putative leucine--tRNA ligase	--	1	0.0434736	55.235	2	NLAYQK(1)YSR	-2.3638	1.03199						0.983777	0.979225	1.00321	1.02973	1.0107	0.993356	1.049
RC1G0505600	525	K	Putative leucine--tRNA ligase	--	1	1.12857e-08	82.822	3	SK(1)LIEAGEAISYSEPEKR	0.19312	1.08544	1.00028	1.01572	1.0057	0.940665	0.992841	0.983777	0.979225	1.00321	1.02973	1.0107	0.993356	1.103	1.021	1.012	0.977	0.931	0.999	1.079	0.0929231
RC1G0183500	1017	K	Putative leucine--tRNA ligase	--	1	0.000699703	106.35	3	SSIGQSK(1)DFR	-4.417	0.914297	1.03872	1.03758	1.02475	1.01874		1.02907	1.00271	1.01393	1.0103	0.992771	0.951212	0.888	1.036	1.023	1.014	1.026		0.963	0.575864
RC1G0188600	107	K	Putative transcription factor WD40-like family	--	1	4.0584e-05	73.891	3	LFELYGPESNAK(1)LLAR	-0.43228			0.887102	1.02721	1.05804	0.934936	1.07633	1.07386	0.95449	1.0385	0.962766	0.894056			0.929	0.989	1.099	1.046	0.889
RC1G0191100	643	K	Putative 5-oxoprolinase (ATP-hydrolyzing)	--	1	0.000854884	76.572	3	GVGVTNILK(1)PR	1.139	0.939958	0.995659	0.860064	0.979898	1.09207	1.14598	0.955453	0.957959	1.00639	1.07171	1.03343	0.975059	0.984	1.039	0.855	0.914	1.057	1.175	0.915	0.402611
RC1G0191100	64	K	Putative 5-oxoprolinase (ATP-hydrolyzing)	--	1	9.04878e-05	97.175	2	ILEEFTGEK(1)ISR	0.25551		1.32794	1.54405	0.754068	0.707875	0.78659	0.955453	0.957959	1.00639	1.07171	1.03343	0.975059		1.386	1.534	0.704	0.685	0.807	1.995	0.00275786
RC1G0191100	765	K	Putative 5-oxoprolinase (ATP-hydrolyzing)	--	1	0.00278423	104.39	2	TSISTNIK(1)ER	-3.3828			0.840404	0.99322	1.06664	1.00541	0.955453	0.957959	1.00639	1.07171	1.03343	0.975059			0.835	0.927	1.032	1.031	0.838
RC1G0191100	730	K	Putative 5-oxoprolinase (ATP-hydrolyzing)	--	1	1.43127e-07	69.224	3	VAEK(1)VANVVQLSIFNHR	-0.3555	0.74494	0.860519	0.813142	1.22714	1.3095		0.955453	0.957959	1.00639	1.07171	1.03343	0.975059	0.78	0.898	0.808	1.145	1.267		0.687	0.0109255
RC1G0192700	58	K	Protein SCAI	--	1	6.94975e-05	110.58	3	VYTQLWK(1)FQQENR	-0.018978	0.773951	0.598187	0.666991		1.38347	1.61101	1.04896	0.800153	0.967774	1.24938	0.954697	0.97904	0.738	0.748	0.689		1.449	1.645	0.469	0.000951909
RC1G0192800	158	K	Putative ceramide kinase	--	1	0.0232342	46.033	2	TK(1)VIVTER	-1.7668		0.995805				1.08079
RC1G0198900	189	K	Putative EF-hand domain pair protein	--	1	7.44387e-05	74.849	3	ATEGVPHVGK(1)VVQR	1.2524	1.02365	0.994374	0.925884	1.10115		1.04081	1.39093	0.969297	1.01792	1.13736	0.625013	0.859482	0.736	1.026	0.91	0.968		1.211	0.818	0.267629
RC1G0198900	146	K	Putative EF-hand domain pair protein	--	0.999013	0.000430702	87.942	3	EIDREEFAK(0.999)LIK(0.001)	-0.054958		0.739853		1.00696	1.13585		1.39093	0.969297	1.01792	1.13736	0.625013	0.859482		0.763		0.885	1.817		0.565
RC1G0198900	77	K	Putative EF-hand domain pair protein	--	0.999573	0.0286022	40.386	3	ITDK(1)VFDHFK	1.9211					0.935454		1.39093	0.969297	1.01792	1.13736	0.625013	0.859482					1.497
RC1G0198900	83	K	Putative EF-hand domain pair protein	--	1	0.000150108	75.474	3	VFDHFK(1)NETGR	-0.80028	0.978384	0.984835	1.04108	1.0237	0.970782	1.03576	1.39093	0.969297	1.01792	1.13736	0.625013	0.859482	0.703	1.016	1.023	0.9	1.553	1.205	0.75	0.237335
RC1G0198900	121	K	Putative EF-hand domain pair protein	--	1	0.000350487	70.195	4	RLPGPHFDPPSK(1)DAVR	-0.64966	1.13066		0.991242	0.895922		1.01941	1.39093	0.969297	1.01792	1.13736	0.625013	0.859482	0.813		0.974	0.788		1.186	0.905	0.746443
RC1G0199200	104	K	Glycosyltransferase	--	1	0.000563503	88.734	2	DVVAK(1)LIESETK	2.3117	1.56924	1.61985	1.69192	0.186854	0.225875
RC1G0199200	196	K	Glycosyltransferase	--	1	2.84668e-09	121.71	2	ILPSFLLEK(1)ETGNR	1.2084	1.33746	1.38087	1.36463			0.188841
RC1G0200800	32	K	Putative glutathione transferase	--	0.997882	0.000225864	103.8	2	YLEEELK(0.998)GK(0.002)	1.0759	0.984008	1.02718	0.896341	1.01266	1.01725	1.08537
RC1G0201700	5	K	Putative glutathione transferase	--	1	0.0265038	42.835	2	AEVK(1)LFR	-2.9505	1.03199
RC1G0203800	126	K	Sedlin_N domain-containing protein	--	1	0.000204698	92.428	3	ITSSHFDTK(1)VR	-0.92433	1.08196	1.11069	0.943939	0.961917	1.04523	0.896028	0.992574	0.991111	0.97441	1.08114	1.00111	0.959659	1.09	1.121	0.969	0.89	1.044	0.934	1.109	0.186371
RC1G0203800	27	K	Sedlin_N domain-containing protein	--	1	8.34929e-17	131.06	2	NDIPIYEAEVGSAAK(1)R	-2.7873	0.90673	0.909115	0.946127	1.0585	1.20016	0.97813	0.992574	0.991111	0.97441	1.08114	1.00111	0.959659	0.914	0.917	0.971	0.979	1.199	1.019	0.876	0.119599
RC4G0413500	117	K	Putative 11-oxo-beta-amyrin 30-oxidase	--	1	0.0162457	60.892	2	EILNNK(1)DR	-1.9144			1.0989
RC4G0312100	5	K	Stress responsive alpha-beta barrel	--	0.996364	0.0275588	50.834	2	MEEAK(0.996)GVVK(0.004)	-7.2413		0.885158		1.06842		1.01188	1.04221	1.16155	0.725912	1.31445	0.961962	0.793914		0.762		0.813		1.275	0.73
RC1G0208400	324	K	Putative peptide-transporting ATPase	--	1	1.19055e-21	182.52	3	AVVELPTDNIK(1)GFIDPWR	0.48725		0.101886		1.14603	1.25569	1.30637
RC1G0208400	297	K	Putative peptide-transporting ATPase	--	1	1.76878e-13	119.79	3	SLFYETADAESAIK(1)GSR	0.23493	0.921995	0.981042	1.0128	0.978773	0.963574	1.17645
RC1G0208400	278	K	Putative peptide-transporting ATPase	--	1	1.43517e-05	70.638	4	VK(1)VPEDK(1)SLFYETADAESAIK	1.5971				0.838021		1.08045
RC1G0208400	283	K	Putative peptide-transporting ATPase	--	1	2.2122e-09	123.92	3	VPEDK(1)SLFYETADAESAIK	0.75395	0.391412	0.389338		1.34876	1.12856	1.5755
RC1G0219800	26	K	Tubulin-specific chaperone A	--	1	0.00419914	54.584	3	EFHSYEK(1)EVER	0.56119			1.254			0.858006	1.00825	0.983911	1.09696		0.978011	0.932865			1.143			0.92	1.242
RC1G0219800	49	K	Tubulin-specific chaperone A	--	1	3.66232e-16	121.39	3	GADPYDLK(1)QQENVLAESR	1.1026		0.907283	0.841887	1.09186	1.06301	1.06327	1.00825	0.983911	1.09696		0.978011	0.932865		0.922	0.767		1.087	1.14	0.758	0.0982377
RC1G0219800	41	K	Tubulin-specific chaperone A	--	0.999997	0.00623328	56.202	2	GK(1)GADPYDLK	4.4129	1.0269		1.10432				1.00825	0.983911	1.09696		0.978011	0.932865	1.018		1.007
RC1G0219800	107	K	Tubulin-specific chaperone A	--	1	1.20633e-22	165.72	2	TIIAEVDK(1)LFQTTEA	0.9215				1.13332		0.757123	1.00825	0.983911	1.09696		0.978011	0.932865						0.812
RC1G0220200	10	K	Alpha-(1->3)-arabinofuranosyltransferase	--	0.88123	0.000588171	79.889	3	MDNKDDPNDK(0.881)DK(0.119)	-1.8132	1.04192	1.11424		1.02608	0.784339
RC5G0227200	79	K	AT-hook motif nuclear-localized protein	--	0.973141	0.00311789	60.547	3	NK(0.027)PK(0.973)PPVIITR	2.4423	0.837351	1.21646	1.17256
RC1G0224800	171	K	UDP-glucose 6-dehydrogenase	--	1	6.35047e-07	131.54	2	ETPEGQK(1)AVQALK	-0.20355	0.974819	1.00266	1.01392	0.934385	0.997038	1.11724	0.970053	1.02864	0.961114	1.04562	0.978735	1.01584	1.005	0.975	1.055	0.894	1.019	1.1	1.007	0.880456
RC1G0224800	48	K	UDP-glucose 6-dehydrogenase	--	1	0.00198823	120.33	2	GK(1)NLFFSTK	-2.3025	1.06959	1.00062	0.944584	0.968734	1.09385	0.949415	0.970053	1.02864	0.961114	1.04562	0.978735	1.01584	1.103	0.973	0.983	0.926	1.118	0.935	1.027	0.715378
RC1G0224800	110	K	UDP-glucose 6-dehydrogenase	--	0.998615	0.00367859	57.888	3	IVVEK(0.999)STVPVK(0.001)	0.14934		1.0846					0.970053	1.02864	0.961114	1.04562	0.978735	1.01584		1.054
RC1G0224800	116	K	UDP-glucose 6-dehydrogenase	--	1	1.40666e-05	87.573	2	STVPVK(1)TAEAIEK	-0.6293	1.13149	1.13905	1.06087	0.862411	0.926025	0.951912	0.970053	1.02864	0.961114	1.04562	0.978735	1.01584	1.166	1.107	1.104	0.825	0.946	0.937	1.247	0.00947837
RC1G0224800	425	K	UDP-glucose 6-dehydrogenase	--	1	7.20454e-05	49.097	3	IYEGMQK(1)PAFIFDGR	0.036587				0.912409			0.970053	1.02864	0.961114	1.04562	0.978735	1.01584				0.873
RC1G0224800	311	K	UDP-glucose 6-dehydrogenase	--	1	0.000855777	103.8	2	K(1)IAILGFAFK	-1.3871	0.831095	0.863553		1.13809	1.07683		0.970053	1.02864	0.961114	1.04562	0.978735	1.01584	0.857	0.84		1.088	1.1		0.776	0.00201317
RC1G0224800	364	K	UDP-glucose 6-dehydrogenase	--	0.97031	0.0265981	85.813	2	MDLTSK(0.97)K(0.03)	-1.8626	0.975514	1.10786	1.05114	0.929424	0.953717	1.03754	0.970053	1.02864	0.961114	1.04562	0.978735	1.01584	1.006	1.077	1.094	0.889	0.974	1.021	1.102	0.11198
RC1G0224800	440	K	UDP-glucose 6-dehydrogenase	--	1	0.00238806	105.36	2	NVVDANK(1)LR	0.029768	0.932527		1.0233	0.983076		1.08664	0.970053	1.02864	0.961114	1.04562	0.978735	1.01584	0.961		1.065	0.94		1.07	1.008	0.925746
RC1G0224800	385	K	UDP-glucose 6-dehydrogenase	--	1	0.00058746	92.428	3	PMSDTTTLEK(1)VR	2.5116				1.04872	0.846632	0.94461	0.970053	1.02864	0.961114	1.04562	0.978735	1.01584				1.003	0.865	0.93
RC1G0224800	286	K	UDP-glucose 6-dehydrogenase	--	0.999999	0.00117852	83.358	2	QVIK(1)INDYQK	-0.84844	1.1944		1.19759	0.757297	0.920609	0.937755	0.970053	1.02864	0.961114	1.04562	0.978735	1.01584	1.231		1.246	0.724	0.941	0.923	1.436	0.0430515
RC1G0224800	123	K	UDP-glucose 6-dehydrogenase	--	1	1.2272e-10	162.23	2	TAEAIEK(1)ILTHNNK	-1.6975	1.16919		0.706749	1.21178	1.09657	0.722857	0.970053	1.02864	0.961114	1.04562	0.978735	1.01584	1.205		0.735	1.159	1.12	0.712	0.973	0.907903
RC1G0224800	418	K	UDP-glucose 6-dehydrogenase	--	0.999999	0.000138999	112.7	2	TLDYQK(1)IYEGMQK	-1.3287		0.246165		1.1358	1.20307	1.24087	0.970053	1.02864	0.961114	1.04562	0.978735	1.01584		0.239		1.086	1.229	1.222	0.203
RC1G0224800	309	K	UDP-glucose 6-dehydrogenase	--	0.998603	7.01519e-37	240.82	2	VVASMFNTVSK(0.999)K(0.001)	-2.1587	0.929427	0.958101	0.706875	1.00971	1.17792	1.20572	0.970053	1.02864	0.961114	1.04562	0.978735	1.01584	0.958	0.931	0.735	0.966	1.204	1.187	0.782	0.0871097
RC1G0224800	310	K	UDP-glucose 6-dehydrogenase	--	0.84948	1.40249e-07	165.39	3	VVASMFNTVSK(0.151)K(0.849)	-1.0159	1.03175	1.00825	0.965137	1.03455	0.904281	1.09071	0.970053	1.02864	0.961114	1.04562	0.978735	1.01584	1.064	0.98	1.004	0.989	0.924	1.074	1.02	0.688427
RC1G0224800	390	K	UDP-glucose 6-dehydrogenase	--	1	0.00205335	92.428	2	VVK(1)DAYEAAK	-2.9527	0.972944	0.959629	1.08687	0.997643	1.04587	0.970969	0.970053	1.02864	0.961114	1.04562	0.978735	1.01584	1.003	0.933	1.131	0.954	1.069	0.956	1.03	0.706074
RC1G0233400	1495	K	Putative xenobiotic-transporting ATPase	--	0.987793	0.0189527	69.915	2	EESLFSK(0.988)LIK(0.012)	-1.8903		1.08356			0.936348
RC1G0233400	725	K	Putative xenobiotic-transporting ATPase	--	0.88256	0.000116992	89.382	2	ENILFGNAYDK(0.883)AK(0.117)	-0.81558						0.999001
RC1G0234600	421	K	Putative aldehyde oxygenase (Deformylating)	--	1	0.000620625	45.17	3	GVK(1)VVSLGLLNQGEELNR	-0.14225				0.912409
RC1G0234600	105	K	Putative aldehyde oxygenase (Deformylating)	--	1	2.17906e-07	121.69	2	IIDK(1)GLEFEQVDR	-2.8596	0.512151		0.834797	1.17713	1.10533	1.27106
RC1G0234600	382	K	Putative aldehyde oxygenase (Deformylating)	--	1	0.000237802	105.36	3	LK(1)LQTWAIPK	-0.090325	0.752565		0.169453	1.25627	1.39692	1.24514
RC1G0234600	511	K	Putative aldehyde oxygenase (Deformylating)	--	0.999967	0.0309531	53.517	2	LTK(1)SLSATK	-1.1468					1.03631	0.89129
RC1G0234600	517	K	Putative aldehyde oxygenase (Deformylating)	--	1	1.02953e-18	154.94	2	SLSATK(1)SEVVLAK	-2.7186	0.901775	0.827469	0.85534	1.12963	1.11315	1.15571
RC1G0234600	524	K	Putative aldehyde oxygenase (Deformylating)	--	0.999962	0.000162762	108.24	2	SEVVLAK(1)GSGSK	-1.468	0.777647	0.973656	0.830926	1.15752	1.10406	1.14258
RC1G0234600	309	K	Putative aldehyde oxygenase (Deformylating)	--	1	0.000105606	110.88	2	TSDELYESSLK(1)R	-0.77422	0.642792			0.916416	1.1978	1.0912
RC1G0235100	357	K	Putative aldehyde oxygenase (Deformylating)	--	1	1.5379e-06	130.99	3	FEK(1)LK(1)LQTWAIPK	-0.8817				1.0743	0.896089	0.863785	0.711267	0.623299	0.634027	1.39037	1.27507	1.36597				0.773	0.703	0.632
RC1G0235100	359	K	Putative aldehyde oxygenase (Deformylating)	--	1	1.5379e-06	130.99	3	FEK(1)LK(1)LQTWAIPK	-0.8817	0.591622		0.133214	1.37053	1.41757	1.28672	0.711267	0.623299	0.634027	1.39037	1.27507	1.36597	0.832		0.21	0.986	1.112	0.942	0.514	0.186188
RC1G0235100	398	K	Putative aldehyde oxygenase (Deformylating)	--	1	3.49661e-33	166.48	3	GVK(1)VLSLGLLNQSEELNR	-3.1719	0.27777	0.357129	0.334441	1.66802	1.64135	1.51297	0.711267	0.623299	0.634027	1.39037	1.27507	1.36597	0.391	0.573	0.527	1.2	1.287	1.108	0.415	0.00197294
RC1G0235100	623	K	Putative aldehyde oxygenase (Deformylating)	--	1	8.79253e-41	234.58	3	HGFQPLTTTATTQTK(1)LNQ	0.15158			0.506326	1.42073	0.761902	1.16648	0.711267	0.623299	0.634027	1.39037	1.27507	1.36597			0.799	1.022	0.598	0.854	0.969
RC1G0235100	82	K	Putative aldehyde oxygenase (Deformylating)	--	1	4.88173e-05	80.815	2	IVDK(1)GLEFEQVDR	-3.3712	0.744993	0.663879	0.656729	1.43982	1.39415		0.711267	0.623299	0.634027	1.39037	1.27507	1.36597	1.047	1.065	1.036	1.036	1.093		0.986	0.576427
RC1G0235100	516	K	Putative aldehyde oxygenase (Deformylating)	--	0.998875	3.00325e-10	91.939	3	IWLVGDGLSK(0.999)EEQLNAPK(0.001)	4.4655				0.937933	0.94337	0.9626	0.711267	0.623299	0.634027	1.39037	1.27507	1.36597				0.675	0.74	0.705
RC1G0235100	488	K	Putative aldehyde oxygenase (Deformylating)	--	1	0.000354877	101.45	2	LTK(1)SFNATESK	-2.5238	0.646722	0.649767	0.657557	1.24623	1.33311	1.38352	0.711267	0.623299	0.634027	1.39037	1.27507	1.36597	0.909	1.042	1.037	0.896	1.046	1.013	1.011	0.870116
RC1G0235100	496	K	Putative aldehyde oxygenase (Deformylating)	--	1	4.93425e-41	232.48	2	SFNATESK(1)LVLAK	-0.33018	1.14005	0.924858	0.980159	0.867461	1.14081	0.979382	0.711267	0.623299	0.634027	1.39037	1.27507	1.36597	1.603	1.484	1.546	0.624	0.895	0.717	2.072	0.00233292
RC1G0235100	426	K	Putative aldehyde oxygenase (Deformylating)	--	0.99996	0.0101693	92.319	2	NPQLK(1)IK	-0.41969		0.540486	0.629624	1.19801	1.20754	1.32352	0.711267	0.623299	0.634027	1.39037	1.27507	1.36597		0.867	0.993	0.862	0.947	0.969	1.004	0.964837
RC1G0235100	286	K	Putative aldehyde oxygenase (Deformylating)	--	1	1.3679e-20	175.07	2	STDSLYESSLK(1)R	-1.2532	0.802349	0.742913	0.758445	1.1515	1.21598	1.28416	0.711267	0.623299	0.634027	1.39037	1.27507	1.36597	1.128	1.192	1.196	0.828	0.954	0.94	1.292	0.00617543
RC1G0237400	291	K	Putative acyl-CoA desaturase	--	1	3.18041e-08	147.19	2	ALATK(1)LILEDK	-1.7778	1.10152	1.07375	1.078	1.02569	0.941766	0.829914			0.622289	1.37771					1.732	0.744			2.328
RC1G0237400	297	K	Putative acyl-CoA desaturase	--	1	0.00404278	109.36	2	LILEDK(1)VI	-0.32921	0.982189	1.18612	1.17375	0.918934	0.906537	0.909397			0.622289	1.37771					1.886	0.667			2.828
RC1G0239300	208	K	Putative acyl-CoA desaturase	--	1	2.33487e-07	60.734	3	FGSYDGQLMK(1)NVGDLECQLYYR	-1.0976					1.03927	0.888127
RC1G0385100	112	K	Putative acyl-CoA desaturase	--	1	8.16491e-08	187.82	4	YHHQFTEK(1)LR	-2.3333	0.642765	0.686831	0.66046	1.32492	1.28601	1.31471	1.82695	1.07153	0.268501	0.506497		1.32653	0.352	0.641	2.46	2.616		0.991	0.638	0.47496
RC1G0239300	351	K	Putative acyl-CoA desaturase	--	0.99997	0.0288332	88.181	2	ALAK(1)NSIMK	-1.2652		0.875514			1.11579
RC1G0239300	344	K	Putative acyl-CoA desaturase	--	1	0.00871495	87.251	3	LPTEIQK(1)K(1)R	0.011264		0.838465	0.871213	0.605578	1.30078	1.3785
RC1G0239300	345	K	Putative acyl-CoA desaturase	--	1	0.0124657	60.892	3	LPTEIQK(1)K(1)R	0.011264	1.7193			0.304739
RC1G0239300	136	K	Putative acyl-CoA desaturase	--	0.999936	7.51329e-05	140.05	2	NLAHQSFK(1)VPK	-2.6718	0.823054	0.857981	0.930413	1.13759	1.02688	1.21897
RC1G0237800	112	K	Putative acyl-CoA desaturase	--	1	8.16491e-08	187.82	4	YHHQFTEK(1)LR	-2.3333	0.642765	0.686831	0.66046	1.32492	1.28601	1.31471
RC1G0238400	62	K	UMP-CMP kinase	--	1	3.20577e-12	118.87	3	AEIK(1)SGSENGTMISNMIK	0.52224	1.17389	1.20269	1.25378	0.783719		0.752972	0.908921	1.00864	0.962559	1.05887	0.987268	1.07374	1.292	1.192	1.303	0.74		0.701	1.752	0.000898579
RC1G0238400	224	K	UMP-CMP kinase	--	1	5.22952e-06	49.485	3	IDAGRPVEEVFELENEK(1)AD	-0.71396				0.92321	0.961546	0.959309	0.908921	1.00864	0.962559	1.05887	0.987268	1.07374				0.872	0.974	0.893
RC1G0238400	88	K	UMP-CMP kinase	--	0.999743	0.00014426	94.791	2	IVPSEVTIK(1)LLQK	0.0034824	0.869842	0.87128	0.744363	1.37441		1.16891	0.908921	1.00864	0.962559	1.05887	0.987268	1.07374	0.957	0.864	0.773	1.298		1.089	0.724	0.0521704
RC1G0238900	586	K	Putative dynamin central domain, dynamin, GTPase domain, GTPase effector domain, Dynamin superfamily	--	1	3.51158e-33	200.46	3	EGK(1)QLGQLLDEDPALMER	-2.9765	0.598854	0.597237		1.3495	1.24557	1.05743	1.00505	0.997389	1.01756	1.01235	0.998451	0.969194	0.596	0.599		1.333	1.248	1.091	0.488	0.00257071
RC1G0238900	443	K	Putative dynamin central domain, dynamin, GTPase domain, GTPase effector domain, Dynamin superfamily	--	1	0.000167181	151.22	3	K(1)SLAETQELR	-0.12133	1.01733	0.956586	0.975484		1.06295	1.10714	1.00505	0.997389	1.01756	1.01235	0.998451	0.969194	1.012	0.959	0.959		1.065	1.142	0.885	0.0395384
RC1G0238900	222	K	Putative dynamin central domain, dynamin, GTPase domain, GTPase effector domain, Dynamin superfamily	--	1	2.98169e-11	112.68	3	LDLMDK(1)GTNALDVIEGR	-3.3446		0.0798273		1.31275	1.21773	1.18469	1.00505	0.997389	1.01756	1.01235	0.998451	0.969194		0.08		1.297	1.22	1.222	0.064
RC1G0238900	613	K	Putative dynamin central domain, dynamin, GTPase domain, GTPase effector domain, Dynamin superfamily	--	1	0.0238959	65.156	3	RLELYK(1)SAR	1.2532	0.927786			1.02993	0.946621	0.959276	1.00505	0.997389	1.01756	1.01235	0.998451	0.969194	0.923			1.017	0.948	0.99	0.937
RC1G0238900	505	K	Putative dynamin central domain, dynamin, GTPase domain, GTPase effector domain, Dynamin superfamily	--	0.999952	0.000385014	76.255	3	RLPQEVEK(1)PVGPGGK	1.7564				0.928246		0.981661	1.00505	0.997389	1.01756	1.01235	0.998451	0.969194				0.917		1.013
RC1G0238900	558	K	Putative dynamin central domain, dynamin, GTPase domain, GTPase effector domain, Dynamin superfamily	--	1	0.0078161	60.547	3	NTIPK(1)AVVHCQVR	1.2597		1.04557				1.03495	1.00505	0.997389	1.01756	1.01235	0.998451	0.969194		1.048				1.068	0.981
RC1G0238900	254	K	Putative dynamin central domain, dynamin, GTPase domain, GTPase effector domain, Dynamin superfamily	--	1	1.22468e-05	79.795	3	SQADINK(1)NTDMIVAR	0.22249	0.670372	1.03337	1.34685			1.17084	1.00505	0.997389	1.01756	1.01235	0.998451	0.969194	0.667	1.036	1.324			1.208	0.835
RC1G0238900	176	K	Putative dynamin central domain, dynamin, GTPase domain, GTPase effector domain, Dynamin superfamily	--	1	1.05574e-12	100.41	3	SYVEK(1)PNSIILAISPANQDIATSDAIK	0.80367				0.826346	1.01912	1.00388	1.00505	0.997389	1.01756	1.01235	0.998451	0.969194				0.816	1.021	1.036
RC1G0238900	98	K	Putative dynamin central domain, dynamin, GTPase domain, GTPase effector domain, Dynamin superfamily	--	1	3.88616e-05	69.327	3	TDEGTQEYAEFLHLSK(1)R	0.70003	0.848066		0.696516	1.17288	1.17766		1.00505	0.997389	1.01756	1.01235	0.998451	0.969194	0.844		0.684	1.159	1.179		0.654	0.05501
RC1G0238900	582	K	Putative dynamin central domain, dynamin, GTPase domain, GTPase effector domain, Dynamin superfamily	--	1	2.90178e-20	138.23	3	TSLLNHFYIQIGK(1)R	1.4145	1.00838	0.706257	0.972923		1.39041		1.00505	0.997389	1.01756	1.01235	0.998451	0.969194	1.003	0.708	0.956		1.393		0.638
RC1G0239000	75	K	Putative aldehyde oxygenase (Deformylating)	--	1	2.64558e-09	85.081	3	GK(1)GTIVDK(1)GLEFEQVDR	1.6888		1.56369		0.690577	0.749682		0.914482	0.929049	0.974529	1.09587	1.02918	1.05689		1.683		0.63	0.728		2.479
RC1G0239000	81	K	Putative aldehyde oxygenase (Deformylating)	--	1	3.32275e-13	118.26	2	GTIVDK(1)GLEFEQVDR	-3.8825	1.16395	1.35605	1.17724	0.624466	1.15245	0.633551	0.914482	0.929049	0.974529	1.09587	1.02918	1.05689	1.273	1.46	1.208	0.57	1.12	0.599	1.722	0.0583494
RC1G0239000	616	K	Putative aldehyde oxygenase (Deformylating)	--	0.920742	0.000741576	72.922	3	HGFQPLVSK(0.921)EAK(0.079)	0.07085	1.12428	1.30159	1.2712	0.742646		0.739031	0.914482	0.929049	0.974529	1.09587	1.02918	1.05689	1.229	1.401	1.304	0.678		0.699	1.905	0.00102663
RC1G0239000	554	K	Putative aldehyde oxygenase (Deformylating)	--	1	2.7062e-10	90.156	3	IPK(1)SLENVYSCENWLPR	-0.51728	0.5661	0.357419	0.319128	1.44472	1.59	1.54683	0.914482	0.929049	0.974529	1.09587	1.02918	1.05689	0.619	0.385	0.327	1.318	1.545	1.464	0.308	0.00351172
RC1G0239000	287	K	Putative aldehyde oxygenase (Deformylating)	--	1	2.84525e-06	73.345	4	K(1)EESPDVVHLTHLTTTESIYR	1.6788	0.98272				0.980117		0.914482	0.929049	0.974529	1.09587	1.02918	1.05689	1.075				0.952		1.129
RC1G0239000	487	K	Putative aldehyde oxygenase (Deformylating)	--	1	8.20339e-05	144.27	2	LTK(1)SLNATEGK	-1.0022	1.11315	1.10554	1.12962	0.915651	0.915711	0.890757	0.914482	0.929049	0.974529	1.09587	1.02918	1.05689	1.217	1.19	1.159	0.836	0.89	0.843	1.388	0.000170454
RC1G0239000	505	K	Putative aldehyde oxygenase (Deformylating)	--	1	1.28409e-12	108.34	3	SYAQK(1)IWLVGDGLSK	-0.41986	1.38858	1.40579	1.38078	0.698523	0.706235	0.580696	0.914482	0.929049	0.974529	1.09587	1.02918	1.05689	1.518	1.513	1.417	0.637	0.686	0.549	2.376	0.000231619
RC1G0239000	73	K	Putative aldehyde oxygenase (Deformylating)	--	0.999228	0.00112426	58.476	3	YQTAK(0.999)GK(0.947)GTIVDK(0.054)	-0.87155					0.935454		0.914482	0.929049	0.974529	1.09587	1.02918	1.05689					0.909
RC1G0239300	173	K	Putative acyl-CoA desaturase	--	1	6.31488e-05	143.39	2	YHHQFTDK(1)LR	-0.99105	0.758167	0.79494	0.766586	1.24304	1.16684	1.22386
RC1G0240000	75	K	Putative aldehyde oxygenase (Deformylating)	--	1	2.64558e-09	85.081	3	GK(1)GTIVDK(1)GLEFEQVDR	1.6888		1.56369		0.690577	0.749682
RC1G0240000	81	K	Putative aldehyde oxygenase (Deformylating)	--	1	3.32275e-13	118.26	2	GTIVDK(1)GLEFEQVDR	-3.8825	1.16395	1.35605	1.17724	0.624466	1.15245	0.633551
RC1G0240000	491	K	Putative aldehyde oxygenase (Deformylating)	--	1	8.20339e-05	144.27	4	LTK(1)SLNATEGK(1)VVHDR	1.9651	1.10161	1.09408	1.11791	0.962906	0.906219	0.881524
RC1G0240000	499	K	Putative aldehyde oxygenase (Deformylating)	--	1	7.57517e-06	115.04	2	SLNATEGK(1)VVHDR	-4.2091	1.03589	1.393	0.853431	1.03698	0.939855	0.793234
RC7G0282300	160	K	Putative small GTPase superfamily, P-loop containing nucleoside triphosphate hydrolase	--	1	0.000299793	121.67	3	AGFNIK(1)ALFR	0.036744	0.915273	0.816388	0.862206	1.13111	1.31428	0.930195	0.992332	0.920632	1.0186	0.996352	1.01608	1.056	0.922	0.887	0.846	1.135	1.293	0.881	0.802	0.145078
RC7G0282300	9	K	Putative small GTPase superfamily, P-loop containing nucleoside triphosphate hydrolase	--	0.978624	4.44934e-05	126.82	2	APVSALAK(0.979)YK(0.021)	1.618	0.923636	0.956567	0.989054	1.04703	1.0622	1.03892	0.992332	0.920632	1.0186	0.996352	1.01608	1.056	0.931	1.039	0.971	1.051	1.045	0.984	0.955	0.28899
RC1G0241600	180	K	Putative small GTPase superfamily, P-loop containing nucleoside triphosphate hydrolase	--	0.999964	1.8095e-16	100.36	3	IAAALPGMETLSSTK(1)QEDMVDVNLK	3.8199				1.03454	1.00549	0.79048	0.947788	0.911685	0.911884	1.08095	1.09384	1.05386				0.957	0.919	0.75
RC7G0282300	165	K	Putative small GTPase superfamily, P-loop containing nucleoside triphosphate hydrolase	--	1	3.372e-06	91.939	3	K(1)IAAALPGMETLSSTK	-0.39697	1.0102	1.00115	1.0648	0.964943	1.00234		0.992332	0.920632	1.0186	0.996352	1.01608	1.056	1.018	1.087	1.045	0.968	0.986		1.075	0.067396
RC1G0241600	102	K	Putative small GTPase superfamily, P-loop containing nucleoside triphosphate hydrolase	--	1	0.000108386	74.524	3	QSFLNTSK(1)WIEEVR	-0.6007				0.964693		0.941755	0.947788	0.911685	0.911884	1.08095	1.09384	1.05386				0.892		0.894
RC1G0241600	129	K	Putative small GTPase superfamily, P-loop containing nucleoside triphosphate hydrolase	--	1	0.031968	93.561	2	TDLVDK(1)R	-0.97008	0.970559	0.954225	1.01775	1.06553	0.973432	1.04411	0.947788	0.911685	0.911884	1.08095	1.09384	1.05386	1.024	1.047	1.116	0.986	0.89	0.991	1.112	0.070776
RC1G0246100	114	K	Putative transcription factor Znf-LSD family	--	0.999976	0.00472134	46.206	3	FK(1)FPDESIVMLTEEETHPAK	-1.2484					0.935454						0.745119	1.25488					1.255
RC3G0255800	4	K	Putative Heat shock protein 70 family	--	1	1.28161e-10	103.09	3	AGK(1)GEGPAIGIDLGTTYSCVGVWQHDR	-1.0177				1.04097	1.11933	0.661875	1.02013	0.998026	1.02649	0.993436	0.995249	0.966665				1.048	1.125	0.685
RC1G0246600	523	K	Putative Heat shock protein 70 family	--	1	0.000391513	86.838	2	EDIEK(1)MVQEAEK	2.9398	0.651204	0.560497		1.27917	1.35663		1.01569	1.00419	0.942177	1.06378	1.01554	0.958621	0.641	0.558		1.202	1.336		0.472	0.0132126
RC1G0246600	530	K	Putative Heat shock protein 70 family	--	0.998977	2.24696e-33	140.3	3	MVQEAEK(0.999)YK(0.001)SEDEEHK	-1.6914	0.843245	1.12177	0.991057	1.13139	0.827782	1.12073	1.01569	1.00419	0.942177	1.06378	1.01554	0.958621	0.83	1.117	1.052	1.064	0.815	1.169	0.984	0.931682
RC3G0255800	369	K	Putative Heat shock protein 70 family	--	1	2.41884e-35	81.346	3	ELCK(1)SINPDEAVAYGAAVQAAILSGEGNEK	2.0126					0.651712	1.30202	1.02013	0.998026	1.02649	0.993436	0.995249	0.966665					0.655	1.347
RC3G0255800	193	K	Putative Heat shock protein 70 family	--	0.941215	6.09281e-10	74.152	4	IINEPTAAAIAYGLDK(0.941)K(0.861)ATSVGEK(0.198)	-0.35965				0.923773	0.923802		1.02013	0.998026	1.02649	0.993436	0.995249	0.966665				0.93	0.928
RC3G0255800	194	K	Putative Heat shock protein 70 family	--	0.92008	6.09281e-10	74.152	3	IINEPTAAAIAYGLDK(0.92)K(0.92)ATSVGEK(0.16)	0.84694				0.923773	0.923802		1.02013	0.998026	1.02649	0.993436	0.995249	0.966665				0.93	0.928
RC3G0255800	353	K	Putative Heat shock protein 70 family	--	0.999951	0.000833599	43.306	3	IPK(1)VQQLLQDFFNGK	-0.38297				0.912409			1.02013	0.998026	1.02649	0.993436	0.995249	0.966665				0.918
RC3G0255800	365	K	Putative Heat shock protein 70 family	--	0.943478	1.8037e-07	89.382	3	VQQLLQDFFNGK(0.943)ELCK(0.057)	-3.4528	1.0892	1.08265	1.03996				1.02013	0.998026	1.02649	0.993436	0.995249	0.966665	1.068	1.085	1.013
RC1G0246600	567	K	Putative Heat shock protein 70 family	--	1	0.00338469	112.93	2	ISSK(1)LDAADKK	-1.539	0.996778	1.4014	0.902845	1.02802	0.828478	0.907184	1.01569	1.00419	0.942177	1.06378	1.01554	0.958621	0.981	1.396	0.958	0.966	0.816	0.946	1.223	0.229217
RC3G0255800	515	K	Putative Heat shock protein 70 family	--	1	7.00441e-25	206.38	3	NK(1)ITITNDK(1)GR	-1.0155	0.981282	1.01611	1.07418	0.948693	1.01126	1.01296	1.02013	0.998026	1.02649	0.993436	0.995249	0.966665	0.962	1.018	1.046	0.955	1.016	1.048	1.002	0.95005
RC3G0255800	320	K	Putative Heat shock protein 70 family	--	1	0.00897512	100.84	2	K(1)CMEPVEK	5.4496	1.04356	1.12638	0.762221	1.07698	1.12207	0.875915	1.02013	0.998026	1.02649	0.993436	0.995249	0.966665	1.023	1.129	0.743	1.084	1.127	0.906	0.929	0.585098
RC1G0246600	430	K	Putative Heat shock protein 70 family	--	1	1.31796e-29	104.25	3	K(1)EQVFSTYSDNQPGVLIQVFEGER	1.2294				1.14731	0.745092	0.945103	1.01569	1.00419	0.942177	1.06378	1.01554	0.958621				1.079	0.734	0.986
RC1G0246600	518	K	Putative Heat shock protein 70 family	--	1	0.00963021	95.311	2	LSK(1)EDIEK	-0.907	0.979555	1.01708	1.00787	0.99055	1.03859		1.01569	1.00419	0.942177	1.06378	1.01554	0.958621	0.964	1.013	1.07	0.931	1.023		1.04	0.510583
RC7G0514900	334	K	Putative Heat shock protein 70 family	--	1	3.21092e-07	51.07	3	MDK(1)SSVHDVVLVGGSTR	2.518				1.06498	0.779031		0.979285	1.03325	0.895031	1.04128	0.989482	1.06167				1.023	0.787
RC3G0255800	254	K	Putative Heat shock protein 70 family	--	1	7.99274e-13	183.13	2	MVNHFVQEFK(1)R	-1.3435	1.18376	1.14856	0.983087	0.934185	0.700483	1.12555	1.02013	0.998026	1.02649	0.993436	0.995249	0.966665	1.16	1.151	0.958	0.94	0.704	1.164	1.164	0.346405
RC1G0246600	532	K	Putative Heat shock protein 70 family	--	0.999998	8.58029e-06	81.48	3	YK(1)SEDEEHKK	0.71209	1.0757	0.710653		1.18835			1.01569	1.00419	0.942177	1.06378	1.01554	0.958621	1.059	0.708		1.117			0.791
RC3G0255800	508	K	Putative Heat shock protein 70 family	--	1	7.00441e-25	187.82	3	NK(1)ITITNDK(1)GR	-1.0155	0.978003	1.11523	1.07041	0.981458	0.935106	0.97372	1.02013	0.998026	1.02649	0.993436	0.995249	0.966665	0.959	1.117	1.043	0.988	0.94	1.007	1.063	0.289894
RC1G0246600	563	K	Putative Heat shock protein 70 family	--	0.999973	0.000265981	125.17	3	NTIKDDK(1)ISSK	-1.4447	1.01198	1.19313	1.06129	0.916929	0.895248	0.990584	1.01569	1.00419	0.942177	1.06378	1.01554	0.958621	0.996	1.188	1.126	0.862	0.882	1.033	1.192	0.0845614
RC3G0255800	506	K	Putative Heat shock protein 70 family	--	1	4.00341e-05	84.102	3	TTGQK(1)NK(1)ITITNDK	-0.38728		0.967465	1.08826		1.0434	1.00129	1.02013	0.998026	1.02649	0.993436	0.995249	0.966665		0.969	1.06		1.048	1.036	0.974	0.602304
RC7G0272500	50	K	Putative ribosomal protein L37ae	--	0.999999	0.0300127	62.88	2	K(1)AVGIWGCK	-0.099056						0.999001	0.949478	1.09764	1.06406			0.888815						1.124
RC1G0250400	198	K	Casein kinase II subunit beta	--	1	0.00739597	86.205	2	YK(1)NYDFGR	1.7214	1.05566	1.12887		0.86634	0.963614	0.955675
RC1G0252300	9	K	Putative small GTPase superfamily, P-loop containing nucleoside triphosphate hydrolase	--	0.999988	1.11198e-05	103.23	2	ATTNTTAK(1)EASSSTSK	-1.1493	1.04214	1.35306	0.81609
RC6G0022200	8	K	Putative small GTPase superfamily, P-loop containing nucleoside triphosphate hydrolase	--	0.999998	0.00419094	56.938	2	FIK(1)CVTVGDGAVGK	-3.3926				1.0029		0.899921	0.911747	0.91643	1.16482	1.0056	1.02951	0.971886				0.997		0.926
RC1G0253100	70	K	MADF domain containing protein	--	1	0.030935	48.157	2	DK(1)WYSLR	-0.68701		1.0846					0.943772	1.09832	1.3026		0.655306			0.988
RC1G0262200	79	K	Autophagy-related protein 3	--	1	0.0246626	57.293	2	GTVEK(1)ITGPR	-2.8314		1.0914			0.929591		0.910845	0.901245	0.887816	1.09924	1.15805	1.04281		1.211			0.803		1.508
RC1G0262200	74	K	Autophagy-related protein 3	--	0.997872	0.00379457	51.531	2	LHEAFK(0.998)GTVEK(0.002)	-1.7668					0.935454		0.910845	0.901245	0.887816	1.09924	1.15805	1.04281					0.808
RC1G0264400	203	K	Putative histidine phosphatase superfamily	--	1	5.84972e-06	74.733	3	VYK(1)ELPQWGESVMDAR	1.278	0.707603			1.17135	0.964019		1.17406	1.04826	1.20882	0.81442	0.863463	0.890986	0.603			1.438	1.116		0.472
RC1G0271700	433	K	Putative amino acid/polyamine transporter I, cationic amino acid transporter	--	1	0.000168329	83.214	2	DK(1)ASSQVSSTSWR	-2.4765					0.997694	0.932533
RC1G0273000	472	K	Plasma membrane ATPase	--	1	1.22629e-09	103.63	3	DGK(1)WSEEDAAILVPGDIISIK	3.0126				0.788647	1.02728	1.03645
RC4G0116400	586	K	Plasma membrane ATPase	--	1	2.70797e-09	71.935	3	K(1)HICGMTGDGVNDAPALK	1.3909			1.66426	0.747093	0.828045	0.780749	1.02495	1.001	1.0136	0.990304	1.00606	0.96409			1.642	0.754	0.823	0.81	2.064
RC2G0488900	398	K	Plasma membrane ATPase	--	1	6.36285e-05	148.9	3	LSQQGAITK(1)R	-0.0054614	1.04584	1.07634	1.03482	0.963235	1.10459	0.815184	0.995088	0.967904	0.97022	1.04587	1.00667	1.01425	1.051	1.112	1.067	0.921	1.097	0.804	1.145	0.193452
RC7G0037000	524	K	Plasma membrane ATPase	--	1	1.88428e-12	156.02	2	MITGDQLAIGK(1)ETGR	-1.4769	1.18593	0.943084	0.987683	1.02066	1.04572	0.84516	0.986021	0.956708	0.999217	1.01089	1.03684	1.01032	1.203	0.986	0.988	1.01	1.009	0.837	1.112	0.308563
RC4G0116400	336	K	Plasma membrane ATPase	--	0.876029	1.64298e-08	47.148	3	MTAIEEMAGMDVLCSDK(0.876)TGTLTLNK(0.124)	1.7925				0.858623		1.05789	1.02495	1.001	1.0136	0.990304	1.00606	0.96409				0.867		1.097
RC7G0037000	343	K	Plasma membrane ATPase	--	0.999959	5.81056e-05	101.64	2	TGTLTLNK(1)LTVDK	-2.3038					0.930161	1.00465	0.986021	0.956708	0.999217	1.01089	1.03684	1.01032					0.897	0.994
RC1G0273900	212	K	Putative proteasome component (PCI) domain-containing protein	--	1	0.00106642	81.335	2	EIEDK(1)VEDVK	3.7547		0.536017	0.538433	1.31849	1.14203	1.34857	0.858259	0.834239	0.764712	1.7549	0.925434	0.862458		0.643	0.704	0.751	1.234	1.564	0.569	0.161417
RC1G0273900	217	K	Putative proteasome component (PCI) domain-containing protein	--	0.999697	0.00569569	53.517	3	EIEDKVEDVK(1)R	1.2227		1.0846					0.858259	0.834239	0.764712	1.7549	0.925434	0.862458		1.3
RC1G0273900	197	K	Putative proteasome component (PCI) domain-containing protein	--	1	4.9743e-08	119.55	2	MSWADK(1)MTELNK	0.1527	0.921329	0.852198	0.890615	1.00353	1.11166	1.22159	0.858259	0.834239	0.764712	1.7549	0.925434	0.862458	1.073	1.022	1.165	0.572	1.201	1.416	1.022	0.762962
RC1G0275700	389	K	BZIP domain class transcription factor	--	1	0.000526448	83.775	2	SSEISNMK(1)MVVR	-1.415	1.37382	1.05828	0.963485	0.955793	0.896424	0.80963
RC1G0276000	538	K	Putative GRAM domain-containing protein	--	1	0.00427126	45.939	2	DYMMK(1)FGSSLR	5.2429			1.0989				1.08821	1.01633	1.15008	0.851068	0.923028	0.971287			0.955
RC1G0276500	188	K	Putative transcription factor C2H2 family	--	1	9.56679e-06	45.826	3	DHK(1)DTPGAVEESMGNCPVCR	1.0358			1.0989
RC1G0277000	280	K	Putative hyaluronan/mRNA-binding protein	--	1	0.000949387	57.888	2	ALQALK(1)TEER	-1.5217	1.20777	0.969107	0.922084	1.00685	0.860676	1.07241	0.965059	0.919825	0.96783	1.068	1.0444	1.03489	1.252	1.054	0.953	0.943	0.824	1.036	1.163	0.225032
RC1G0277000	300	K	Putative hyaluronan/mRNA-binding protein	--	0.998457	1.55386e-20	211.68	2	EFESLQQLSNK(0.998)K(0.002)	0.72579	0.807226	1.11928	1.26883	0.777704	1.23488	0.857879	0.965059	0.919825	0.96783	1.068	1.0444	1.03489	0.836	1.217	1.311	0.728	1.182	0.829	1.228	0.357765
RC7G0258100	255	K	Putative hyaluronan/mRNA-binding protein	--	0.992559	6.19078e-05	81.799	3	EMTLEEYEK(0.993)VLEEK(0.007)	0.99081				0.941861	0.905258		1.01717	0.982439	0.965531	1.0342	1.02305	0.977612				0.911	0.885
RC1G0277000	55	K	Putative hyaluronan/mRNA-binding protein	--	1	9.66599e-05	88.734	3	LPSK(1)PAPPSQAVR	2.5484					0.902565	1.03412	0.965059	0.919825	0.96783	1.068	1.0444	1.03489					0.864	0.999
RC1G0277400	21	K	Putative Mago nashi protein	--	1	1.13142e-06	77.431	4	GK(1)FGHEFLEFEFRPDGK	2.2777				0.967142		0.939073	0.887654	0.95201	0.839443	1.08642	1.15918	1.0753				0.89		0.873
RC1G0277400	119	K	Putative Mago nashi protein	--	1	0.000839759	57.042	3	IGSLVDVQGSK(1)DPEGLR	2.9945				0.942687		0.965849	0.887654	0.95201	0.839443	1.08642	1.15918	1.0753				0.868		0.898
RC1G0277400	53	K	Putative Mago nashi protein	--	1	0.010909	60	2	K(1)EVYVTPAVVR	-1.3017			0.668335		1.30198		0.887654	0.95201	0.839443	1.08642	1.15918	1.0753			0.796		1.123		0.709
RC1G0277400	46	K	Putative Mago nashi protein	--	1	2.67766e-07	121.69	3	YANNSNYK(1)NDTIIR	2.5807	1.08225	1.15876	1.26567	0.830086	0.832392	0.930627	0.887654	0.95201	0.839443	1.08642	1.15918	1.0753	1.219	1.217	1.508	0.764	0.718	0.865	1.68	0.00452037
RC1G0277400	19	K	Putative Mago nashi protein	--	0.969599	0.00669885	80.294	2	YYVGHK(0.97)GK(0.03)	-2.206	1.0769	0.961584	1.17572				0.887654	0.95201	0.839443	1.08642	1.15918	1.0753	1.213	1.01	1.401
RC1G0277800	256	K	Putative ELMO domain-containing protein	--	1	8.03927e-26	166.71	2	ASYMDFNTVMK(1)STR	-2.3061	0.886803	0.791653	0.890582	1.09327	1.20623	1.11155	0.974519	0.864424	0.670678	1.65447	1.02912	0.806798	0.91	0.916	1.328	0.661	1.172	1.378	0.982	0.964512
RC1G0277800	72	K	Putative ELMO domain-containing protein	--	1	3.3508e-17	140.3	3	PSFDLTPAQEECLLK(1)LQSR	2.2499	0.28401	0.942767	0.975324		0.531622	2.39732	0.974519	0.864424	0.670678	1.65447	1.02912	0.806798	0.291	1.091	1.454		0.517	2.971	0.542	0.640706
RC1G0277800	264	K	Putative ELMO domain-containing protein	--	1	2.79169e-06	127.03	3	RQLEK(1)ELLSEDVAR	-2.6111	0.939311	0.987588	0.960517		1.10433	1.12353	0.974519	0.864424	0.670678	1.65447	1.02912	0.806798	0.964	1.142	1.432		1.073	1.393	0.956	0.799081
RC1G0277900	47	K	Nucleoside diphosphate kinase	--	0.999907	1.02876e-05	72.075	3	FITVDRPFAEK(1)HYADLSAK	0.033293	0.555426				1.36744		0.980929	0.960016	0.912503	1.08576	1.04126	1.01954	0.566				1.313		0.431
RC1G0277900	33	K	Nucleoside diphosphate kinase	--	0.999733	0.0119965	87.251	2	GFSLK(1)GLK	0.50513	1.0471	0.925956	1.01522	1.09208	0.995631	0.945584	0.980929	0.960016	0.912503	1.08576	1.04126	1.01954	1.067	0.965	1.113	1.006	0.956	0.927	1.089	0.159973
RC1G0277900	86	K	Nucleoside diphosphate kinase	--	1	1.04043e-17	159.75	2	K(1)IIGATNPAESAPGTIR	-3.1278	0.977534	0.957112	0.773235	1.07457	1.09386	1.11848	0.980929	0.960016	0.912503	1.08576	1.04126	1.01954	0.997	0.997	0.847	0.99	1.051	1.097	0.905	0.176944
RC1G0279200	750	K	Putative nucleoporin, NSP1-like, nucleoporin NSP1/NUP62	--	1	0.000891752	78.043	2	IQK(1)LANQGPAADR	-4.6004				1.14271	0.699337		1.08171	1.05501	0.847182	1.01358	1.04826	0.954253				1.127	0.667
RC1G0281400	215	K	Putative nucleotide-binding alpha-beta plait domain-containing protein	--	1	0.000226685	99.174	2	VLAASNPTSK(1)SR	-2.5976	0.697918	0.883986	0.822627	1.237	1.21204	1.10757	0.970711	0.988045	1.19919	1.01898	0.952779	0.870293	0.719	0.895	0.686	1.214	1.272	1.273	0.612	0.00396186
RC1G0283700	1694	K	Putative CCR4-Not complex component, Not1, CCR4-NOT transcription complex subunit 1, HEAT	--	0.995251	7.88898e-06	108.93	2	DEAALAVAQK(0.995)VFK(0.005)	0.94057						0.999001	1.02688	1.0158	1.02	1.00488	0.993146	0.939288						1.064
RC1G0287000	160	K	Putative vesicle-associated membrane-protein-associated protein	--	1	4.6221e-22	164.56	3	ASVDNGNFNDSEFK(1)AAPR	-0.22089		1.22894	0.613842	0.7721	1.17648	1.20324	1.00183	0.992326	1.06126	1.03145	1.04028	0.872859		1.238	0.578	0.749	1.131	1.379	0.836	0.592142
RC1G0287000	120	K	Putative vesicle-associated membrane-protein-associated protein	--	0.999508	8.61749e-05	108.93	3	ESGHNVEECK(1)LK	0.29907	1.02091	1.28656	0.955321	1.04854	0.764869	0.987354	1.00183	0.992326	1.06126	1.03145	1.04028	0.872859	1.019	1.297	0.9	1.017	0.735	1.131	1.116	0.535884
RC1G0287000	86	K	Putative vesicle-associated membrane-protein-associated protein	--	1	4.08499e-10	102.57	3	DK(1)FLLQSVVTNPGATTK	-2.1236	1.1432	0.967721					1.00183	0.992326	1.06126	1.03145	1.04028	0.872859	1.141	0.975
RC1G0287000	101	K	Putative vesicle-associated membrane-protein-associated protein	--	0.999377	2.27265e-49	121.54	3	FLLQSVVTNPGATTK(0.999)DITPEMFNK(0.001)	2.4996				0.991716	0.902862	0.946973	1.00183	0.992326	1.06126	1.03145	1.04028	0.872859				0.961	0.868	1.085
RC1G0287000	179	K	Putative vesicle-associated membrane-protein-associated protein	--	0.980614	0.000261078	47.915	3	HEPQDNSEAK(0.981)TLIAK(0.019)	1.5911		1.01305			0.997165		1.00183	0.992326	1.06126	1.03145	1.04028	0.872859		1.021			0.959		1.065
RC1G0287000	22	K	Putative vesicle-associated membrane-protein-associated protein	--	1	1.24535e-05	90.689	3	K(1)QISCSLQLSNK	-3.053			1.26488	0.65854	0.713252	1.36337	1.00183	0.992326	1.06126	1.03145	1.04028	0.872859			1.192	0.638	0.686	1.562	1.239
RC1G0287400	70	K	Autophagy-related protein	--	1	0.0270807	74.486	2	IK(1)LSAEK	0.037421		0.762054		1.02068	1.02804	1.07867
RC1G0287400	36	K	Autophagy-related protein	--	1	0.00209618	81.099	3	IPVIVEK(1)AER	-1.1148	1.0365	0.877527	0.906395	1.06659	1.11576
RC1G0287400	14	K	Autophagy-related protein	--	1	0.0213144	76.605	2	QAHEFEK(1)R	-1.4347	1.03199
RC1G0287400	47	K	Autophagy-related protein	--	0.801996	0.0183872	55.235	2	SDIPNIDK(0.802)K(0.198)	5.8779	1.03199
RC1G0288900	195	K	Putative vesicle-associated membrane-protein-associated protein	--	1	0.001371	87.895	2	TSALQQNQK(1)LR	-1.8154	0.928845		1.20898		0.843536	1.09694
RC1G0289800	147	K	Putative transcription factor C2C2-YABBY family	--	1	0.0162457	60.892	2	FIK(1)EEIQR	2.502		1.0846
RC1G0289900	193	K	Golgi SNAP receptor complex member 1	--	0.908518	0.0249326	47.561	2	ALFGDVQGK(0.909)VK(0.091)	-2.2649				0.912409			0.997643	0.897538	0.98646	1.10592	1.1086	0.903838				0.825
RC1G0289900	212	K	Golgi SNAP receptor complex member 1	--	1	0.0434703	58.286	2	GLLGSIK(1)R	-1.4967					0.935454		0.997643	0.897538	0.98646	1.10592	1.1086	0.903838					0.844
RC1G0292200	260	K	Methionine aminopeptidase	--	0.966104	0.00189332	42.218	3	LVQCTYECLEK(0.966)AISIVK(0.034)PGVR	-1.3216					0.935454		1.1176	0.991668	1.04165	0.96364	0.96985	0.915589					0.965
RC1G0292200	315	K	Methionine aminopeptidase	--	0.999991	0.0492483	51.43	2	NK(1)AVGVMK	-2.0381					0.935454		1.1176	0.991668	1.04165	0.96364	0.96985	0.915589					0.965
RC1G0291600	58	K	Peptidyl-prolyl cis-trans isomerase	--	0.999962	0.0105047	57.888	2	TAEK(1)VVTVK	-1.0982	0.823555		0.827984	1.09385	1.16899
RC1G0291600	63	K	Peptidyl-prolyl cis-trans isomerase	--	0.993078	0.0155718	60.892	3	VVTVK(0.993)NIEK(0.007)	0.14032			0.83904	1.19513	0.866798
RC1G0292600	126	K	IRK-interacting protein-like	--	1	0.000761984	137.84	3	K(1)FQSEIQNK	-1.7916	1.04763	0.965107	1.11924	0.91633	1.01563	0.985525	0.903075	0.929727	1.20082	1.02196	1.06057	0.88384	1.16	1.038	0.932	0.897	0.958	1.115	1.054	0.590637
RC1G0292600	118	K	IRK-interacting protein-like	--	0.990876	3.92942e-09	81.409	3	LAAEIQEQQILLK(0.991)TYGVMVK(0.009)	-0.73916				0.973732	0.872582		0.903075	0.929727	1.20082	1.02196	1.06057	0.88384				0.953	0.823
RC1G0292600	80	K	IRK-interacting protein-like	--	0.977843	0.00169746	45.939	2	LVISELK(0.978)NLSELK(0.022)	1.9937				1.02589		0.874755	0.903075	0.929727	1.20082	1.02196	1.06057	0.88384				1.004		0.99
RC1G0294400	355	K	Putative transketolase and transaldolase	--	1	2.31048e-09	74.778	3	ANSYSVHGAALGAK(1)EVDATR	0.67538	1.54407	1.06067	1.09179		0.497965		0.942104	0.935453	0.911741	1.08242	1.07187	1.05642	1.639	1.134	1.197		0.465		2.846
RC1G0294400	405	K	Putative transketolase and transaldolase	--	1	0.00449624	101.82	2	K(1)YAEEAAELK	-0.83224	1.27842	0.825613					0.942104	0.935453	0.911741	1.08242	1.07187	1.05642	1.357	0.883
RC1G0297400	37	K	S-acyltransferase	--	1	1.59864e-33	197.79	3	RIPALQGLEYPSK(1)PEFDSQDF	-1.4737	0.214614		0.182116	1.46496	1.45693	1.4618		1.14812		0.883131		0.968752				1.659		1.509
RC1G0300500	222	K	Putative transcription factor WD40-like family	--	1	0.000206065	162.59	2	EVSK(1)AMQLK	-0.4745	0.837575	0.930111	0.930372	1.09543	1.09341	1.11363	1.02081	1.00244	1.07575	1.00662	0.992175	0.902206	0.82	0.928	0.865	1.088	1.102	1.234	0.763	0.00735079
RC1G0300500	213	K	Putative transcription factor WD40-like family	--	0.869586	0.000256777	52.837	2	VWEIVYSK(0.87)DGSVK(0.13)	-2.5223				0.912409			1.02081	1.00244	1.07575	1.00662	0.992175	0.902206				0.906
RC1G0301200	68	K	Proteasome subunit beta	--	0.997781	1.47647e-06	102.03	3	AFMASSGFQADVK(0.998)ALQK(0.002)	2.1103	0.878914	0.880305	0.895931	1.11673	1.06007	1.16309	0.861155	0.882565	1.00808	1.01636	1.06674	1.1651	1.021	0.997	0.889	1.099	0.994	0.998	0.94	0.313435
RC1G0301200	72	K	Proteasome subunit beta	--	0.999994	0.00522603	69.915	2	ALQK(1)HLTAK	-0.5737		0.924313		0.940307	0.899261	1.15474	0.861155	0.882565	1.00808	1.01636	1.06674	1.1651		1.047		0.925	0.843	0.991	1.138
RC1G0303000	587	K	Putative Sec7 domain, mon2, dimerization and cyclophilin-binding domain-containing protein	--	1	0.00427126	60	2	ALCK(1)VSMEELR	2.2471	1.09039		1.03672				1.03181	1.0309	1.03102	0.982125	1.02156	0.902585	1.057		1.006
RC1G0303000	273	K	Putative Sec7 domain, mon2, dimerization and cyclophilin-binding domain-containing protein	--	1	1.0276e-05	89.382	3	GIDDGK(1)DLPEQYLR	-0.017559	0.85142	0.961083	0.947079	0.984471	1.13715	1.13129	1.03181	1.0309	1.03102	0.982125	1.02156	0.902585	0.825	0.932	0.919	1.002	1.113	1.253	0.795	0.0390516
RC1G0303000	348	K	Putative Sec7 domain, mon2, dimerization and cyclophilin-binding domain-containing protein	--	1	0.00021103	90.142	3	HMQEQFQEK(1)AR	-0.71046	1.0761	1.25597	0.969543		1.006	0.84071	1.03181	1.0309	1.03102	0.982125	1.02156	0.902585	1.043	1.218	0.94		0.985	0.931	1.114	0.378616
RC2G0110600	720	K	Putative Sec7 domain, mon2, dimerization and cyclophilin-binding domain-containing protein	--	1	0.0202523	55.235	2	IMEK(1)FAER	1.0156	1.20089	1.17227	0.947813		0.835351		1.02281	1.01636	0.986876	0.999099	1.0054	0.969462	1.174	1.153	0.96		0.831		1.318
RC1G0303000	684	K	Putative Sec7 domain, mon2, dimerization and cyclophilin-binding domain-containing protein	--	1	0.00793811	111.39	2	K(1)SSAVEIR	-0.48773	0.880878	0.846999	0.840908	1.11223	1.13048	1.17161	1.03181	1.0309	1.03102	0.982125	1.02156	0.902585	0.854	0.822	0.816	1.132	1.107	1.298	0.705	0.00254403
RC1G0303900	133	K	Peptidyl-prolyl cis-trans isomerase	--	1	1.88103e-12	71.892	4	VIHGFEVLDIMEK(1)TQTGAGDRPLAEIR	1.3734				0.912409			1.18963	1.15763	1.06999	0.803006	0.796458	0.983287				1.136
RC1G0304800	34	K	Putative microtubule-severing ATPase	--	1	0.00759967	90.308	2	EEIAK(1)AVR	-2.1006	0.98684		0.841432	1.04533	0.988468	1.07462	1.01176	1.0402	0.847524	0.956777	1.09503	1.04871	0.975		0.993	1.093	0.903	1.025	0.977	0.800897
RC1G0306000	56	K	Putative abieta-7,13-dien-18-ol hydroxylase	--	1	0.0238999	46.033	2	K(1)LYDYQTR	0.76765	1.03199						0.856233	0.848763	0.870386	1.17222	1.12006	1.13234	1.205
RC1G0305200	776	K	Putative abieta-7,13-dien-18-ol hydroxylase	--	1	7.23763e-05	61.194	4	MPYIWGK(1)DAEDFRPER	-0.12629					0.551754	1.40877
RC1G0306000	330	K	Putative abieta-7,13-dien-18-ol hydroxylase	--	1	7.2866e-07	87.573	2	NPLIQEK(1)ASQEVR	-2.2388	1.08206	1.04621	0.963943	0.874912	0.927086	1.15857	0.856233	0.848763	0.870386	1.17222	1.12006	1.13234	1.264	1.233	1.107	0.746	0.828	1.023	1.388	0.0298976
RC1G0306000	94	K	Putative abieta-7,13-dien-18-ol hydroxylase	--	0.999009	3.24097e-05	69.201	3	NIEHVVK(0.999)TNFAHYSK(0.001)	-0.92044	1.10834				0.86625		0.856233	0.848763	0.870386	1.17222	1.12006	1.13234	1.294				0.773		1.674
RC1G0306000	432	K	Putative abieta-7,13-dien-18-ol hydroxylase	--	0.999993	0.00983357	55.604	2	WLK(1)DGIFQPESPFK	0.15423				0.832065	1.01783		0.856233	0.848763	0.870386	1.17222	1.12006	1.13234				0.71	0.909
RC1G0306500	2968	K	BEACH domain-containing protein C2 isoform X2	--	0.997221	0.00127988	83.438	2	TFSGSWDSK(0.997)LK(0.003)	2.5286	0.876012		0.8765	1.23497			1.12118	1.13785	1.04283	0.926056	0.898207	0.873884	0.781		0.841	1.334			0.608
RC1G0307600	115	K	Putative C2 domain, calcium-dependent lipid-binding transcriptional regulator, plant	--	1	7.14544e-06	117.21	2	FSK(1)LSLGTVAPK	0.042037	0.932954	0.991725	0.988343	1.01867	1.11027	0.977884	0.929466	0.877714	0.903882	1.14547	1.00116	1.14231	1.004	1.13	1.093	0.889	1.109	0.856	1.131	0.219058
RC1G0307600	393	K	Putative C2 domain, calcium-dependent lipid-binding transcriptional regulator, plant	--	1	2.79976e-41	138.87	4	ILYHEFNK(1)EEQLAALEEEKR	0.5743	0.92038	1.01488	0.96803	1.13472	0.9569	1.02392	0.929466	0.877714	0.903882	1.14547	1.00116	1.14231	0.99	1.156	1.071	0.991	0.956	0.896	1.132	0.0843259
RC1G0307600	358	K	Putative C2 domain, calcium-dependent lipid-binding transcriptional regulator, plant	--	1	3.57543e-07	73.891	3	LPLIDLEAEIPK(1)EMELR	0.80659					0.935454		0.929466	0.877714	0.903882	1.14547	1.00116	1.14231					0.934
RC1G0307600	372	K	Putative C2 domain, calcium-dependent lipid-binding transcriptional regulator, plant	--	0.974592	0.000267808	90.263	3	LQPSLNMLK(0.975)IK(0.025)	0.83558	1.12269	1.04467	1.04278				0.929466	0.877714	0.903882	1.14547	1.00116	1.14231	1.208	1.19	1.154
RC7G0211800	56	K	Putative Sin3 associated polypeptide p18	--	1	0.00334618	65.156	2	EK(1)TCPLLLR	-0.22474	1.01048	0.909549		0.983303	1.03324		0.986318	1.05933	0.957379	1.04214	0.951401	1.00343	1.024	0.859		0.944	1.086		0.928	0.565925
RC7G0211800	82	K	Putative Sin3 associated polypeptide p18	--	0.984443	0.0030546	43.613	3	GK(0.984)EPK(0.016)DEVQIYTWK	-0.46622	1.03199						0.986318	1.05933	0.957379	1.04214	0.951401	1.00343	1.046
RC1G0310900	518	K	Putative plasmalogen synthase	--	1	7.02801e-05	132.44	2	ISK(1)DDFFTCLR	-0.48979	1.02004	1.08585	1.06114	0.981571	0.900167	1.00571
RC1G0310900	326	K	Putative plasmalogen synthase	--	1	0.00432947	69.915	3	K(1)ESAFHFAQR	0.73504				0.869512	0.979434
RC1G0310900	127	K	Putative plasmalogen synthase	--	1	0.00144002	118.06	3	LALLGWK(1)ER	-1.656	0.778536	0.753988	0.766259	1.20688	1.30361	1.1357
RC1G0310900	236	K	Putative plasmalogen synthase	--	1	0.011612	86.205	2	QAVTEIK(1)R	-0.61208				0.912409
RC1G0312200	105	K	Putative transcription factor C2H2 family	--	1	1.21116e-13	152.23	3	QVCPLDNSEWEFQK(1)YGH	0.46068	0.959285			0.969648		1.00671
RC1G0312900	27	K	Zinc transporter 5	--	0.999236	0.0346356	58.286	2	VSLK(0.999)NQLK(0.001)	-0.23056	0.81341			0.983589	1.00054	1.06315
RC1G0313300	164	K	ATPase	--	0.999934	0.0087237	46.033	2	GLAK(1)VMSLK	0.87733		1.0846					0.990399	0.986262	0.963202	1.04847	0.998086	1.01358		1.1
RC1G0313300	160	K	ATPase	--	0.997108	0.0010825	74.524	2	LLQFPSTLEK(0.997)GLAK(0.003)	-1.201	1.04442	1.07153					0.990399	0.986262	0.963202	1.04847	0.998086	1.01358	1.055	1.086
RC1G0313300	171	K	ATPase	--	1	2.09079e-05	135.28	2	NK(1)FGGLMSQMTR	-1.0725	1.115	1.1812	1.10649	0.863741	1.01393	0.792247	0.990399	0.986262	0.963202	1.04847	0.998086	1.01358	1.126	1.198	1.149	0.824	1.016	0.782	1.325	0.0248521
RC1G0316000	498	K	Ubiquitin-protein ligase, putative	--	0.999984	0.0350734	51.531	2	K(1)LTEMDIPGAK	-2.1443					0.935454
RC1G0316100	164	K	Putative peroxisomal biogenesis factor 11	--	1	0.000794872	81.335	2	TSDK(1)YQNEAYR	-1.7315	0.98939	1.03398	0.955936	1.01792	1.26071	0.753959	1.11132	0.841068	0.907852	0.988189	1.08759	1.06398	0.89	1.229	1.053	1.03	1.159	0.709	1.095	0.588833
RC1G0316200	158	K	Putative F-box domain-containing protein	--	0.999999	5.13873e-05	66.619	2	GQK(1)NPAVPEMLTYK	0.0064114	0.602462		0.611166	1.11702	1.25427	1.29369
RC1G0319500	125	K	COP9 signalosome complex subunit 1	--	1	5.55926e-05	129.28	3	REK(1)LENELNAYR	1.2266	1.10195	0.88075	0.756573	1.03189	1.20353	1.01314	0.997181	0.959219	0.949154	1.02022	1.00801	1.06621	1.105	0.918	0.797	1.011	1.194	0.95	0.894	0.374365
RC1G0319500	401	K	COP9 signalosome complex subunit 1	--	0.99986	0.00279238	83.358	3	HEINLK(1)QSK	-1.2675	0.792357			0.996684		1.1387	0.997181	0.959219	0.949154	1.02022	1.00801	1.06621	0.795			0.977		1.068	0.778
RC1G0319500	243	K	COP9 signalosome complex subunit 1	--	1	0.0151399	67.881	2	NK(1)VIDNLNFR	-3.2871	1.3065	0.957732	0.935138				0.997181	0.959219	0.949154	1.02022	1.00801	1.06621	1.31	0.998	0.985
RC1G0319500	139	K	COP9 signalosome complex subunit 1	--	1	0.00458477	92.732	2	TNLIK(1)ESIR	-0.53509	1.04908	0.96951	0.989875	0.99571	1.0572	0.96635	0.997181	0.959219	0.949154	1.02022	1.00801	1.06621	1.052	1.011	1.043	0.976	1.049	0.906	1.06	0.246768
RC1G0319500	395	K	COP9 signalosome complex subunit 1	--	0.99865	0.00485555	57.293	2	VNLIK(0.999)HEINLK(0.001)	-4.0834	1.02703				0.939953		0.997181	0.959219	0.949154	1.02022	1.00801	1.06621	1.03				0.932		1.105
RC1G0319600	10	K	Putative S-adenosyl-L-methionine-dependent methyltransferase	--	1	0.00227221	100.84	3	GHLNLPASK(1)R	-2.0987	0.985154		1.21842	0.967698	0.903608	0.909164	0.914699	0.982484	0.990092	1.18488	0.834437	1.0934	1.077		1.231	0.817	1.083	0.831	1.268	0.153048
RC1G0320200	130	K	Putative C2 domain-containing protein	--	1	0.000645942	48.822	3	MK(1)VDEGATSTYSR	1.0181		1.0846
RC1G0320200	41	K	Putative C2 domain-containing protein	--	1	0.00237728	57.293	2	TDATVTTSK(1)SYR	-3.1251	1.03199
RC1G0323200	112	K	Putative C2 domain-containing protein	--	1	3.2805e-13	105.08	2	EK(1)EFHGGVK	0.56276			0.842599	1.12521			0.974397	0.9328	0.944134	1.06027	1.06792	1.02048			0.892	1.061			0.841
RC1G0323200	24	K	Putative C2 domain-containing protein	--	1	5.10785e-14	103.63	3	GLDNNDFLAK(1)ISPYAVLTVK	-3.0808				0.739654		1.18815	0.974397	0.9328	0.944134	1.06027	1.06792	1.02048				0.698		1.164
RC1G0323200	110	K	Putative C2 domain-containing protein	--	0.962273	4.83485e-39	177.41	2	GTVNPTTYNIVNK(0.962)EK(0.038)	-2.5277	1.16936	0.929449	0.748678	1.05942	1.09216		0.974397	0.9328	0.944134	1.06027	1.06792	1.02048	1.2	0.996	0.793	0.999	1.023		0.985	0.864627
RC1G0323900	34	K	Putative digalactosyldiacylglycerol synthase	--	1	0.0186861	55.235	2	AAYLAK(1)DGER	-2.2663		1.0846					0.929818	0.900428	1.02111	1.12611	1.05727	0.965265		1.205
RC1G0324000	157	K	Lissencephaly-1	--	1	1.7557e-14	104.76	3	GK(1)AAAVDELQVQGVSNPSDLR	0.92018	0.563938		0.510239	1.31045	1.32447	1.13598	0.861783	0.904335	0.81533	1.16232	1.13873	1.1175	0.654		0.626	1.127	1.163	1.017	0.581	0.0021913
RC1G0324000	260	K	Lissencephaly-1	--	1	0.0074458	122.44	2	K(1)IEFLIEK	-1.5757	0.922856	0.982926	0.934708	1.09052	1.08705	0.990647	0.861783	0.904335	0.81533	1.16232	1.13873	1.1175	1.071	1.087	1.146	0.938	0.955	0.886	1.189	0.00477893
RC1G0324000	94	K	Lissencephaly-1	--	1	0.000213332	97.175	2	K(1)LYVTPSEIVYK	0.87648	0.948791	0.918728	0.978766	1.13373	1.00121	1.02899	0.861783	0.904335	0.81533	1.16232	1.13873	1.1175	1.101	1.016	1.2	0.975	0.879	0.921	1.195	0.0353535
RC1G0324000	105	K	Lissencephaly-1	--	1	1.85333e-05	68.548	3	LYVTPSEIVYK(1)VSR	0.014579				1.07954	0.918509	0.8341	0.861783	0.904335	0.81533	1.16232	1.13873	1.1175				0.929	0.807	0.746
RC1G0324000	256	K	Lissencephaly-1	--	0.999999	0.00226874	139.02	2	LEEVNK(1)SVK	0.6013	0.918744	0.966433	0.986578	0.968649	1.06034	1.12464	0.861783	0.904335	0.81533	1.16232	1.13873	1.1175	1.066	1.069	1.21	0.833	0.931	1.006	1.208	0.0510571
RC1G0324000	88	K	Lissencephaly-1	--	1	0.00594508	76.572	2	YILQK(1)DISSR	-0.4275					1.40657	0.495885	0.861783	0.904335	0.81533	1.16232	1.13873	1.1175					1.235	0.444
RC7G0427000	49	K	Putative oxidoreductase	--	0.916675	0.00631858	56.202	3	RGLEAVEK(0.917)LK(0.083)	1.4448	0.999022	1.31622	1.12688		0.741748		1.20287	1.18099	1.15956	0.729563	0.844624	0.88239	0.831	1.115	0.972		0.878		1.108
RC1G0331000	200	K	Heat-inducible transcription repressor	--	1	0.000614628	54.556	3	ADPQK(1)DVSASESLLR	1.2354						0.999001	1.05558	1.00325	1.09021	0.965753	0.972688	0.912517						1.095
RC1G0331000	611	K	Heat-inducible transcription repressor	--	0.999991	0.00728578	65.933	2	LALK(1)TAEGK	-1.757	0.95674		1.02214		0.98932	1.08411	1.05558	1.00325	1.09021	0.965753	0.972688	0.912517	0.906		0.938		1.017	1.188	0.836	0.15775
RC1G0331800	220	K	Putative RNA helicase	--	0.830333	1.05001e-05	104.49	2	ELALQTSQVCK(0.83)ELGK(0.17)	1.1488		1.02268		0.942176		1.02344	1.01301	0.99587	0.964242	1.03058	1.0354	0.960909		1.027		0.914		1.065	1.038
RC1G0331800	129	K	Putative RNA helicase	--	1	4.77864e-23	135.89	3	TEDVTATK(1)GNEFEDYFLK	0.84084		0.545526		1.0568	1.12258	1.1376	1.01301	0.99587	0.964242	1.03058	1.0354	0.960909		0.548		1.025	1.084	1.184	0.499
RC1G0331800	108	K	Putative RNA helicase	--	1	4.03981e-06	67.838	3	TVQSEAVDPSSQDWK(1)AR	-0.42547		1.09992	1.08338				1.01301	0.99587	0.964242	1.03058	1.0354	0.960909		1.104	1.124
RC1G0331800	328	K	Putative RNA helicase	--	0.999997	0.00013042	63.908	3	YLHK(1)PYVINLMDELTLK	-1.3241					0.886817	1.05094	1.01301	0.99587	0.964242	1.03058	1.0354	0.960909					0.857	1.094
RC1G0332600	127	K	Putative remorin	--	1	0.0119494	67.464	2	AAIEAK(1)LR	1.2161				1.054		0.843977	1.04767	1.01646	1.1698	1.01026	0.888853	0.86695				1.043		0.974
RC1G0332600	60	K	Putative remorin	--	1	1.77708e-09	154.09	3	ALAVVEPEK(1)VPETIAK	3.0023	0.942473	0.976333	1.0029	1.00465	1.0159	1.08575	1.04767	1.01646	1.1698	1.01026	0.888853	0.86695	0.9	0.961	0.857	0.994	1.143	1.252	0.802	0.0440081
RC1G0332600	68	K	Putative remorin	--	1	0.000101532	53.363	2	K(1)PSASHDR	-0.095419			1.4283	0.638914			1.04767	1.01646	1.1698	1.01026	0.888853	0.86695			1.221	0.632			1.932
RC1G0332600	51	K	Putative remorin	--	0.997816	2.71675e-05	52.481	4	ALLPPPPGAAAHVDDSK(0.998)ALAVVEPEK(0.002)	5.0388				0.879984	0.968697		1.04767	1.01646	1.1698	1.01026	0.888853	0.86695				0.871	1.09
RC1G0332600	99	K	Putative remorin	--	0.784154	0.000476612	57.293	3	AWEDSEK(0.784)DK(0.128)AENK(0.088)	0.31898			0.714405	0.963325	1.21056		1.04767	1.01646	1.1698	1.01026	0.888853	0.86695			0.611	0.954	1.362		0.528
RC1G0332600	84	K	Putative remorin	--	1	3.52018e-18	233.14	3	DVTLANLEK(1)EK(1)SMSFVR	1.1573	0.606799	0.579293	0.661666	1.57866	1.53864	0.899866	1.04767	1.01646	1.1698	1.01026	0.888853	0.86695	0.579	0.57	0.566	1.563	1.731	1.038	0.396	0.00446023
RC1G0332600	86	K	Putative remorin	--	1	1.28691e-06	136.84	3	EK(1)SMSFVR	2.361	0.390572	0.359639	0.486746	2.01695	1.92838	0.574417	1.04767	1.01646	1.1698	1.01026	0.888853	0.86695	0.373	0.354	0.416	1.996	2.17	0.663	0.237	0.0266455
RC1G0332600	174	K	Putative remorin	--	1	1.05479e-05	112.95	2	GQELLK(1)AEETAAK	0.97863	1.05137	1.07009	1.23786	0.963122	0.883678	0.867049	1.04767	1.01646	1.1698	1.01026	0.888853	0.86695	1.004	1.053	1.058	0.953	0.994	1	1.057	0.0700903
RC1G0332600	121	K	Putative remorin	--	1	0.0534962	69.905	2	K(1)AAIEAK	-2.7279		1.0846					1.04767	1.01646	1.1698	1.01026	0.888853	0.86695		1.067
RC1G0332600	11	K	Putative remorin	--	1	1.11068e-21	100.21	3	K(1)VETQPTPAPEPPLASAPAPTDEK	-1.0889	0.981403	0.895035	1.00322	1.07564	1.02792	1.03209	1.04767	1.01646	1.1698	1.01026	0.888853	0.86695	0.937	0.881	0.858	1.065	1.156	1.19	0.785	0.0045818
RC1G0332600	34	K	Putative remorin	--	0.994645	9.77913e-13	41.556	4	KVETQPTPAPEPPLASAPAPTDEK(0.995)ALLPPPPGAAAHVDDSK(0.005)	-2.0143				0.912409			1.04767	1.01646	1.1698	1.01026	0.888853	0.86695				0.903
RC1G0332600	147	K	Putative remorin	--	1	0.000243808	150.24	3	MK(1)NQIGMLHK	0.82786	0.87352	0.928663	0.874533	1.11147	1.08575	1.12155	1.04767	1.01646	1.1698	1.01026	0.888853	0.86695	0.834	0.914	0.748	1.1	1.222	1.294	0.69	0.00770593
RC1G0332600	155	K	Putative remorin	--	1	5.9657e-07	140.57	2	NQIGMLHK(1)QADEK	-1.4394	0.868208	0.930394	0.963958	1.08194	1.02396	1.14212	1.04767	1.01646	1.1698	1.01026	0.888853	0.86695	0.829	0.915	0.824	1.071	1.152	1.317	0.725	0.0101241
RC1G0333000	626	K	Putative C2 domain, phosphoribosyltransferase	--	1	0.0006253	69.641	2	DGK(1)GTSDTYCVAK	-0.14463		1.20271		0.830776	1.12949	0.77237	1.1993	1.18771	1.27993	0.788347	0.804149	0.740555		1.013		1.054	1.405	1.043	0.868
RC1G0333000	341	K	Putative C2 domain, phosphoribosyltransferase	--	0.998119	0.00199919	68.108	3	DK(0.998)DLMK(0.002)DDYVGFVR	-1.7866		1.09894	1.08437				1.1993	1.18771	1.27993	0.788347	0.804149	0.740555		0.925	0.847
RC1G0333000	345	K	Putative C2 domain, phosphoribosyltransferase	--	0.99982	7.17311e-08	112.95	3	DKDLMK(1)DDYVGFVR	-0.0027453	1.1259	1.18531	1.18222	0.80592	0.861316	0.935355	1.1993	1.18771	1.27993	0.788347	0.804149	0.740555	0.939	0.998	0.924	1.022	1.071	1.263	0.853	0.0846812
RC1G0333000	314	K	Putative C2 domain, phosphoribosyltransferase	--	1	0.000504555	65.879	3	QK(1)NPEWNEVFAFAK	1.0634			1.0989				1.1993	1.18771	1.27993	0.788347	0.804149	0.740555			0.859
RC1G0333000	809	K	Putative C2 domain, phosphoribosyltransferase	--	1	0.0140904	93.561	2	SK(1)ANFFR	-0.94011	1.05333	1.044	1.11732				1.1993	1.18771	1.27993	0.788347	0.804149	0.740555	0.878	0.879	0.873
RC1G0333000	427	K	Putative C2 domain, phosphoribosyltransferase	--	1	0.0560076	43.272	2	SK(1)VYHSPR	-1.2805			1.0989				1.1993	1.18771	1.27993	0.788347	0.804149	0.740555			0.859
RC1G0333000	511	K	Putative C2 domain, phosphoribosyltransferase	--	1	0.000122261	135.28	3	VGSNK(1)DETLGR	1.7803	1.28756	1.282	1.22653	0.890776	0.605764	0.829526	1.1993	1.18771	1.27993	0.788347	0.804149	0.740555	1.074	1.079	0.958	1.13	0.753	1.12	1.036	0.733531
RC1G0333000	470	K	Putative C2 domain, phosphoribosyltransferase	--	0.999972	2.868e-12	179.31	2	VQIGNQVLK(1)TK	0.37352	1.07041	1.24127	1.28481	0.860577	0.754973	0.897988	1.1993	1.18771	1.27993	0.788347	0.804149	0.740555	0.893	1.045	1.004	1.092	0.939	1.213	0.907	0.343651
RC1G0338100	124	K	Putative ovule protein	--	1	0.0160586	77.072	2	AQAAK(1)LTTA	2.3262				0.713875	1.139
RC1G0341800	357	K	Putative triacylglycerol lipase	--	1	2.5506e-11	119.55	2	ESQK(1)AFDIMMDR	-3.0826	0.88802	0.907377	0.878308	1.0738	1.12519	1.12281
RC1G0341800	136	K	Putative triacylglycerol lipase	--	1	4.09713e-71	184.55	3	GLNMAK(1)ESDYLVMLDNNLGQTK	-0.97432				0.895664	1.03388	0.912222
RC1G0341800	374	K	Putative triacylglycerol lipase	--	1	0.00167152	79.809	3	IMDVPAK(1)QR	0.77452	0.951185	0.958582	1.09716	0.907189	1.04823	1.08015
RC1G0341800	214	K	Putative triacylglycerol lipase	--	1	0.0168948	88.181	2	SK(1)LGIVER	1.0226	0.947414	0.935998		1.11219
RC1G0344200	67	K	Putative PA domain, presenilin/signal peptide peptidase	--	0.999557	0.000485263	108.93	2	EAAIEHDK(1)LLK	-0.65842	0.928022	0.917074	0.913695	1.04121	1.10726	1.09782
RC1G0347400	9	K	Putative major intrinsic protein	--	1	5.65339e-23	238.54	3	EEDVK(1)LGANK(1)FSER	1.2888	0.733887	0.850456	0.791741	1.19042	1.17909	1.21789	0.816401	0.855919	0.896823	1.14329	1.08085	1.20672	0.899	0.994	0.883	1.041	1.091	1.009	0.884	0.0452847
RC1G0347400	14	K	Putative major intrinsic protein	--	1	5.23259e-14	174.05	3	LGANK(1)FSER	-0.80739	1.05537	1.09551	1.11317	0.91664	0.937059	0.947	0.816401	0.855919	0.896823	1.14329	1.08085	1.20672	1.293	1.28	1.241	0.802	0.867	0.785	1.554	0.000172038
RC1G0347400	4	K	Putative major intrinsic protein	--	1	1.004e-10	171.2	3	MEGK(1)EEDVK(1)LGANK	0.92057	1.06909	1.0985	1.12336	0.916787	0.917468	0.942461	0.816401	0.855919	0.896823	1.14329	1.08085	1.20672	1.31	1.283	1.253	0.802	0.849	0.781	1.581	7.872e-05
RC1G0347400	29	K	Putative major intrinsic protein	--	0.998563	2.39555e-08	112.73	3	QPIGTSAQTDK(0.999)DYK(0.001)	-0.84952	0.87995	1.06587	1.28092			0.997963	0.816401	0.855919	0.896823	1.14329	1.08085	1.20672	1.078	1.245	1.428			0.827	1.512
RC1G0347800	186	K	Putative glycerol-3-phosphate 1-O-acyltransferase	--	1	4.10468e-12	106.29	3	AAIEK(1)EFGNEVPELGIGDR	4.6993				0.940142	0.91386	0.991696	0.540465	0.56568	0.562883	1.41836	1.43551	1.47711				0.663	0.637	0.671
RC1G0347800	123	K	Putative glycerol-3-phosphate 1-O-acyltransferase	--	0.998602	8.4643e-13	187.1	2	AESFEVFDK(0.999)CK(0.001)	-2.1562	1.00071	0.923462	0.956524	1.0352	1.09078	1.00681	0.540465	0.56568	0.562883	1.41836	1.43551	1.47711	1.852	1.632	1.699	0.73	0.76	0.682	2.386	5.87646e-05
RC1G0347800	454	K	Putative glycerol-3-phosphate 1-O-acyltransferase	--	1	7.18055e-07	108.5	2	AGK(1)SAIEVANYVQK	-5.1823	1.24716	1.0731	0.871133	0.941918	1.0826	0.818917	0.540465	0.56568	0.562883	1.41836	1.43551	1.47711	2.308	1.897	1.548	0.664	0.754	0.554	2.917	0.00187172
RC1G0347800	150	K	Putative glycerol-3-phosphate 1-O-acyltransferase	--	1	1.26241e-40	175.69	3	DFLGGDK(1)VLGTEIEVNPK(0.885)TK(0.115)	-0.98497	0.337877	0.417258	0.350733	1.67713	1.65468	1.36037	0.540465	0.56568	0.562883	1.41836	1.43551	1.47711	0.625	0.738	0.623	1.182	1.153	0.921	0.61	0.00717164
RC1G0347800	161	K	Putative glycerol-3-phosphate 1-O-acyltransferase	--	0.955471	2.76251e-41	253.1	2	VLGTEIEVNPK(0.955)TK(0.045)	0.81438	0.732652	0.915187	0.738119	1.21461	1.1255	1.23896	0.540465	0.56568	0.562883	1.41836	1.43551	1.47711	1.356	1.618	1.311	0.856	0.784	0.839	1.729	0.00151804
RC1G0347800	421	K	Putative glycerol-3-phosphate 1-O-acyltransferase	--	1	2.7103e-05	58.313	3	GVK(1)FWDPYFFFMNPR	0.096081				0.912409			0.540465	0.56568	0.562883	1.41836	1.43551	1.47711				0.643
RC1G0347800	408	K	Putative glycerol-3-phosphate 1-O-acyltransferase	--	1	1.01576e-27	140.3	3	IVPVAMDCK(1)QSMFYGTTVR	6.6588	0.982052	0.984153	0.964891	0.994605	0.990771	1.11262	0.540465	0.56568	0.562883	1.41836	1.43551	1.47711	1.817	1.74	1.714	0.701	0.69	0.753	2.458	9.59263e-06
RC1G0347800	481	K	Putative glycerol-3-phosphate 1-O-acyltransferase	--	0.999845	0.01095	61.042	3	K(1)DK(1)YLLLGGNDGK(0.001)	-1.0836			0.459822	1.44303			0.540465	0.56568	0.562883	1.41836	1.43551	1.47711			0.817	1.017			0.803
RC1G0347800	483	K	Putative glycerol-3-phosphate 1-O-acyltransferase	--	0.999652	0.01095	61.042	3	K(1)DK(1)YLLLGGNDGK(0.001)	-1.0836			0.459822	1.44303			0.540465	0.56568	0.562883	1.41836	1.43551	1.47711			0.817	1.017			0.803
RC1G0347800	493	K	Putative glycerol-3-phosphate 1-O-acyltransferase	--	0.999968	1.10606e-06	92.747	3	YLLLGGNDGK(1)VESMYNGK	0.67926	0.562179			1.18525	0.952111	1.13727	0.540465	0.56568	0.562883	1.41836	1.43551	1.47711	1.04			0.836	0.663	0.77	1.375
RC1G0347800	178	K	Putative glycerol-3-phosphate 1-O-acyltransferase	--	0.99995	0.00917577	81.642	3	KPGVLVGK(1)LK(1)R	-0.11299	0.77984		0.831571	1.04046	1.18446	1.07999	0.540465	0.56568	0.562883	1.41836	1.43551	1.47711	1.443		1.477	0.734	0.825	0.731	1.913	0.00109908
RC1G0347800	180	K	Putative glycerol-3-phosphate 1-O-acyltransferase	--	0.999997	0.0100823	81.642	3	KPGVLVGK(1)LK(1)R	-0.11299	0.73984			0.987097	1.1237		0.540465	0.56568	0.562883	1.41836	1.43551	1.47711	1.369			0.696	0.783		1.851
RC1G0347800	329	K	Putative glycerol-3-phosphate 1-O-acyltransferase	--	1	0.00108194	95.138	3	K(1)VSCVSYSVSR	1.1658	1.03369	1.03714	1.11867	0.934417			0.540465	0.56568	0.562883	1.41836	1.43551	1.47711	1.913	1.833	1.987	0.659			2.9
RC1G0347800	127	K	Putative glycerol-3-phosphate 1-O-acyltransferase	--	1	1.20012e-13	105.78	3	K(1)VVVTANPTLMVEPFVK	0.38973	0.250921	0.327896	0.475023	1.67573	1.41451	1.67189	0.540465	0.56568	0.562883	1.41836	1.43551	1.47711	0.464	0.58	0.844	1.181	0.985	1.132	0.572	0.0328406
RC1G0347800	451	K	Putative glycerol-3-phosphate 1-O-acyltransferase	--	0.994354	0.00186121	72.922	2	LPDDMSCK(0.994)AGK(0.006)	-2.4387	1.03576		0.96489	1.01009		1.01023	0.540465	0.56568	0.562883	1.41836	1.43551	1.47711	1.916		1.714	0.712		0.684	2.6	0.00382736
RC1G0347800	501	K	Putative glycerol-3-phosphate 1-O-acyltransferase	--	1	0.0317886	75.243	2	VESMYNGK(1)K(1)	1.2256	0.410478		1.76071				0.540465	0.56568	0.562883	1.41836	1.43551	1.47711	0.759		3.128
RC1G0347800	502	K	Putative glycerol-3-phosphate 1-O-acyltransferase	--	1	0.0317886	75.243	2	VESMYNGK(1)K(1)	1.2256	0.410478		1.76071				0.540465	0.56568	0.562883	1.41836	1.43551	1.47711	0.759		3.128
RC1G0348900	106	K	ATG8-interacting protein 2	--	1	5.47849e-08	152.17	2	GK(1)EEENLTLK	1.3752	1.01794	1.04337	1.04241	0.945425	0.972473	1.02625	1.03088	1.04444	1.01953		0.885108	1.02004	0.987	0.999	1.022		1.099	1.006	0.953	0.272114
RC1G0348900	131	K	ATG8-interacting protein 2	--	1	8.5807e-21	108.34	3	GLDVSDEFAGIQFLNEK(1)DNR	-1.1647				0.933143	0.914196		1.03088	1.04444	1.01953		0.885108	1.02004					1.033
RC1G0348900	281	K	ATG8-interacting protein 2	--	1	0.00170175	53.517	3	WQFSVDQK(1)GGR	-0.34345				1.17847	0.898728	0.746909	1.03088	1.04444	1.01953		0.885108	1.02004					1.015	0.732
RC1G0349000	268	K	Putative HAD-like domain-containing protein	--	0.771841	0.000389945	52.863	3	IQILQLSDLSNK(0.772)LK(0.228)	-2.404					0.935454		1.02051	1.0585	0.893185	0.973869	0.996776	1.05716					0.938
RC1G0351700	151	K	Putative LRR receptor-like serine/threonine-protein kinase	--	1	0.000100683	76.563	2	GASK(1)SFISECEALR	-2.2236	1.20161	0.847558	0.909241	0.947696	1.11142
RC7G0187700	14	K	Putative aminoacyltransferase, E1 ubiquitin-activating enzyme	--	0.999999	0.000201886	97.594	2	EMDLMK(1)LMMSDYK	2.2334					1.02475	0.903635
RC1G0355100	62	K	Putative aminoacyltransferase, E1 ubiquitin-activating enzyme	--	0.995965	3.26159e-06	52.201	3	VELPDAYPYK(0.996)SPSIGFINK(0.004)	-0.48586				1.04764		0.85094
RC1G0355300	1382	K	Protein DETOXIFICATION	--	1	0.0272298	43.168	3	TNWNK(1)EVEQASER	11.912				0.912409
RC1G0358100	433	K	Putative non-specific serine/threonine protein kinase	--	1	1.3073e-21	141.87	3	ESVAWTK(1)LPVDVSEVNAK	-2.694	0.379922		0.518452	1.22052	1.23662	1.49893
RC1G0359400	347	K	Putative galacturan 1,4-alpha-galacturonidase	--	1	0.0025106	78.932	2	GGYVK(1)DIYVR	-1.4105	0.523143	0.403148		1.36596		1.62265	0.6161	0.569919	0.568752	1.36851	1.45634	1.42038	0.849	0.707		0.998		1.142	0.727	0.106049
RC1G0359500	366	K	Mitogen-activated protein kinase	--	1	0.00213917	81.799	2	ESVK(1)FNPDPIQ	-1.3767		0.865011		1.00512	1.02979		1.01971	0.972716	0.979155	1.02719	0.998539	1.00269		0.889		0.979	1.031		0.885
RC1G0359600	34	K	Protein BPS1 chloroplastic	--	0.999986	6.10509e-05	51.569	3	LNPK(1)DNNDVLSLSWMK	-0.0090687					1.00849	0.921
RC1G0359800	225	K	CAAX prenyl protease	--	1	0.00778164	83.438	2	IEK(1)LASSLK	1.7136	1.10592	1.1648	1.38984	0.767557	0.841928	0.847557	0.94205	0.9474	0.829814	1.25402	1.08621	0.940504	1.174	1.229	1.675	0.612	0.775	0.901	1.782	0.0219005
RC1G0359800	236	K	CAAX prenyl protease	--	1	0.01174	66.664	2	K(1)LFVVDGSTR	-4.2088	1.00877	1.27193	0.87518	0.843628	1.05589		0.94205	0.9474	0.829814	1.25402	1.08621	0.940504	1.071	1.343	1.055	0.673	0.972		1.406	0.130863
RC1G0359800	48	K	CAAX prenyl protease	--	0.994772	3.22815e-07	140.57	2	TLEGVISQEK(0.995)FEK(0.005)	-1.433	1.41236	1.45828	1.38882	0.582185	0.655485	0.68359	0.94205	0.9474	0.829814	1.25402	1.08621	0.940504	1.499	1.539	1.674	0.464	0.603	0.727	2.627	0.00187254
RC1G0360700	409	K	CAAX prenyl protease	--	1	0.000158668	73.891	2	LAAIGQTDK(1)EECSA	0.52828		1.0846
RC1G0361100	240	K	Chorismate synthase	--	1	0.0583426	62.88	3	AFQEK(1)QK(1)LK(1)	-6.7684					0.935454		1.02455	0.994832	1.1339	0.921376		0.925345
RC1G0361100	242	K	Chorismate synthase	--	1	0.0583426	62.88	3	AFQEK(1)QK(1)LK(1)	-6.7684					0.935454		1.02455	0.994832	1.1339	0.921376		0.925345
RC1G0361100	244	K	Chorismate synthase	--	1	0.0583426	62.88	3	AFQEK(1)QK(1)LK(1)	-6.7684					0.935454		1.02455	0.994832	1.1339	0.921376		0.925345
RC1G0363500	426	K	Putative exocyst complex component Sec10	--	0.999913	4.25099e-07	110.52	2	MLAVAYEK(1)TQDLAK	-3.5849	0.889461	0.944286	1.12432	1.08017	1.36271	0.603137	0.98748	0.96485	0.992846	1.02918	1.0125	1.01314	0.901	0.979	1.132	1.05	1.346	0.595	1.007	0.830496
RC1G0364800	7	K	Putative Late embryogenesis abundant protein, LEA-14	--	0.997263	0.00198851	99.305	2	AQFFDK(0.997)AK(0.003)	-1.5185	1.01214	1.04635	0.97394	1.03555	1.00893	0.953753	1.06226	0.997194	0.996148	0.981624	0.990042	0.972732	0.953	1.049	0.978	1.055	1.019	0.98	0.976	0.52404
RC1G0364800	44	K	Putative Late embryogenesis abundant protein, LEA-14	--	0.764641	0.0453552	44.82	3	ASFDSVEYIGK(0.765)VHVK(0.235)	1.5381		1.0846					1.06226	0.997194	0.996148	0.981624	0.990042	0.972732		1.088
RC1G0364800	48	K	Putative Late embryogenesis abundant protein, LEA-14	--	1	0.000266733	88.796	4	VHVK(1)NPYDHSIPICEISYTLK	2.1651				1.0864	0.757072		1.06226	0.997194	0.996148	0.981624	0.990042	0.972732				1.107	0.765
RC1G0364800	33	K	Putative Late embryogenesis abundant protein, LEA-14	--	1	0.000160794	85.821	3	K(1)ASFDSVEYIGK	-0.0069873	1.03639	0.798037	1.06434	0.991394	0.970556	1.16614	1.06226	0.997194	0.996148	0.981624	0.990042	0.972732	0.976	0.8	1.068	1.01	0.98	1.199	0.892	0.329244
RC1G0364800	21	K	Putative Late embryogenesis abundant protein, LEA-14	--	1	1.65949e-21	131.48	3	LANVEK(1)PEADLTDVDFR	0.47776				1.00124	0.863014	0.9791	1.06226	0.997194	0.996148	0.981624	0.990042	0.972732				1.02	0.872	1.007
RC1G0364800	15	K	Putative Late embryogenesis abundant protein, LEA-14	--	0.998348	0.00015039	57.476	4	NFVTDK(0.998)LANVEK(0.002)PEADLTDVDFR	0.046995						0.999001	1.06226	0.997194	0.996148	0.981624	0.990042	0.972732						1.027
RC1G0365500	74	K	Reticulon-like protein	--	1	3.06217e-06	70.552	4	ERPVHHVFGGGK(1)PADVFLWR	-0.344			0.757115	1.141		1.05943	1.00141	0.918179	0.907645	1.07841	1.04785	1.04651			0.834	1.058		1.012	0.806
RC1G0365500	237	K	Reticulon-like protein	--	1	0.0291099	65.404	2	K(1)QYGVFDAK	0.92137		1.2157	1.16469	0.888154	0.852654	0.933414	1.00141	0.918179	0.907645	1.07841	1.04785	1.04651		1.324	1.283	0.824	0.814	0.892	1.546	0.00151432
RC1G0365500	245	K	Reticulon-like protein	--	0.999994	8.76387e-08	122.51	2	QYGVFDAK(1)VLTK	-0.83984		1.04592	0.933366	0.976012		1.11547	1.00141	0.918179	0.907645	1.07841	1.04785	1.04651		1.139	1.028	0.905		1.066	1.099	0.421688
RC1G0365500	230	K	Reticulon-like protein	--	1	4.45509e-06	114.93	2	VDPLAEK(1)ATVEIK	0.69198	0.987491	0.823717	0.88349	1.09668	1.04706	1.15725	1.00141	0.918179	0.907645	1.07841	1.04785	1.04651	0.986	0.897	0.973	1.017	0.999	1.106	0.915	0.108104
RC1G0367700	90	K	Putative acyl-lipid (11-3)-desaturase	--	1	4.75224e-15	154.66	2	DFEISEASK(1)DYR	-2.5412	0.95313	0.679351	0.822393	1.16209	1.10366	1.24696		0.84226		1.0099	1.14784			0.807		1.151	0.962		0.764
RC1G0367700	422	K	Putative acyl-lipid (11-3)-desaturase	--	1	3.49687e-06	106.11	3	K(1)AALQAWDMTLPVPK	0.15944	0.797322	0.792126	0.80563	1.16569	1.20611	1.1958		0.84226		1.0099	1.14784			0.94		1.154	1.051		0.853
RC1G0367700	235	K	Putative acyl-lipid (11-3)-desaturase	--	1	0.00580019	50.834	3	K(1)LDFDHVAR	2.7843			0.787762	0.993101		1.1935		0.84226		1.0099	1.14784					0.983
RC1G0367700	94	K	Putative acyl-lipid (11-3)-desaturase	--	1	6.89187e-08	98.167	3	K(1)LHAEITQMGLFENK	1.2867	1.00818	0.910578	0.925939		1.11509	1.14774		0.84226		1.0099	1.14784			1.081			0.971		1.113
RC1G0368100	85	K	Putative acyl-lipid (11-3)-desaturase	--	1	0.0173852	44.57	2	DFK(1)VSDVSR	3.7475		1.0846
RC1G0370600	516	K	Putative chromatin remodeling & transcription regulator BTB-POZ family	--	1	8.58034e-09	140.01	2	GNYTFTGGK(1)AVGYR	-2.711	1.29346	1.25446	1.28427	0.760662	0.768811	0.76503
RC1G0370600	151	K	Putative chromatin remodeling & transcription regulator BTB-POZ family	--	0.999999	0.000626095	58.508	3	IK(1)TLHISSPILAAK	0.95943		1.0846
RC1G0370600	2	K	Putative chromatin remodeling & transcription regulator BTB-POZ family	--	1	7.08249e-05	103.69	3	MK(1)DLNNTDLFDPR	0.04123	1.12325	1.20764	1.24862	0.820198	0.794434	0.912779
RC1G0370600	505	K	Putative chromatin remodeling & transcription regulator BTB-POZ family	--	0.905499	0.000726972	55.754	3	SKPTEEFISK(0.905)YK(0.094)	3.1856	1.39225					0.650257
RC1G0370600	328	K	Putative chromatin remodeling & transcription regulator BTB-POZ family	--	1	0.0137852	53.517	3	THYPK(1)LEER	1.2032	1.03199
RC1G0370600	412	K	Putative chromatin remodeling & transcription regulator BTB-POZ family	--	1	0.00018127	55.578	3	YRPVK(1)VVEFDLPR	-1.6769		1.0846
RC1G0373100	392	K	Tubulin gamma chain	--	1	0.00031393	61.042	3	HLFSK(1)CLSQYSLLR	-2.9915	1.1912		1.24192	0.816538	0.990515	0.761026	1.05198	1.14824	1.02625	1.08312	0.918622	0.771789	1.132		1.21	0.754	1.078	0.986	1.247	0.199488
RC1G0373100	287	K	Tubulin gamma chain	--	1	0.0303467	70.389	2	K(1)TTVLDVMR	2.155	1.39226			0.593886			1.05198	1.14824	1.02625	1.08312	0.918622	0.771789	1.323			0.548			2.414
RC1G0374500	253	K	Putative GH3 family protein	--	1	5.24957e-06	63.947	3	AAMLK(1)LLEPNPELADSVYR	-0.093735						0.999001	0.926759	0.928312	0.981431	1.06851	1.1217	0.973293						1.026
RC1G0374500	530	K	Putative GH3 family protein	--	1	2.53174e-22	133.93	3	VLNHYLAQGSAVNQFK(1)TPR	-0.19125	1.02193	0.739866	0.98983	1.00795	1.21703	1.02011	0.926759	0.928312	0.981431	1.06851	1.1217	0.973293	1.103	0.797	1.009	0.943	1.085	1.048	0.946	0.582004
RC1G0374500	81	K	Putative GH3 family protein	--	1	2.79126e-14	92.369	3	IADGDSSPVLTGK(1)PITTISLSSGTTQGR	2.6103	0.129406			1.18876	1.33855	1.13968	0.926759	0.928312	0.981431	1.06851	1.1217	0.973293	0.14			1.113	1.193	1.171	0.121
RC1G0374500	20	K	Putative GH3 family protein	--	0.999717	0.0611886	75.243	2	IQK(1)ETLK	-1.7394						0.999001	0.926759	0.928312	0.981431	1.06851	1.1217	0.973293						1.026
RC1G0374500	495	K	Putative GH3 family protein	--	1	0.000681982	111.61	3	K(1)VNGIGPLELR	1.29	1.37517		0.845375		1.03381	0.792228	0.926759	0.928312	0.981431	1.06851	1.1217	0.973293	1.484		0.861		0.922	0.814	1.351	0.441272
RC1G0374500	423	K	Putative GH3 family protein	--	1	7.9468e-09	135.13	3	NTEK(1)DLQISVEEAAK	-0.82579	0.7405	0.577946	0.709803	1.39468	1.21862	1.27112	0.926759	0.928312	0.981431	1.06851	1.1217	0.973293	0.799	0.623	0.723	1.305	1.086	1.306	0.58	0.00451549
RC1G0374500	145	K	Putative GH3 family protein	--	1	1.33139e-12	167.01	3	QFQTK(1)GGLAAGTATTNVYR	-0.052316	0.946048		1.07113	0.895366	0.988249	1.06972	0.926759	0.928312	0.981431	1.06851	1.1217	0.973293	1.021		1.091	0.838	0.881	1.099	1.124	0.344194
RC1G0374500	51	K	Putative GH3 family protein	--	1	0.00864913	84.368	2	TDLETFK(1)R	0.1549			0.835024	1.01523		1.12631	0.926759	0.928312	0.981431	1.06851	1.1217	0.973293			0.851	0.95		1.157	0.808
RC1G0375800	113	K	Putative ubiquitin	--	1	8.29985e-28	220.17	3	LIFAGK(1)QLEDGRR	-0.77365	1.11765	0.937216	1.19094	1.08804	0.715552	1.0107
RC1G0375900	11	K	Putative ubiquitin	--	1	3.95313e-13	131.48	3	TITGK(1)TITLEVESSGTIDDVK(1)	-0.43832				1.10514	0.737852
RC1G0375900	27	K	Putative ubiquitin	--	1	3.95313e-13	131.48	3	TITGK(1)TITLEVESSGTIDDVK(1)	-0.43832				1.10514	0.737852
RC1G0376700	65	K	Putative polyketide cyclase/dehydrase, START-like domain-containing protein	--	1	1.02206e-05	78.864	2	CIMK(1)GDLGIGSLR	-0.42185	1.38087	0.786885	1.02904				1.01786	0.920905	1.06273	1.19159	0.943754	0.863158	1.357	0.854	0.968
RC1G0376700	164	K	Putative polyketide cyclase/dehydrase, START-like domain-containing protein	--	1	7.85e-08	117.21	2	CNLK(1)SLADVSER	-1.5848	1.7002	1.18658	1.34201		0.487858	0.515212	1.01786	0.920905	1.06273	1.19159	0.943754	0.863158	1.67	1.288	1.263		0.517	0.597	2.526	0.0055329
RC1G0376700	79	K	Putative polyketide cyclase/dehydrase, START-like domain-containing protein	--	1	1.29948e-09	130.65	2	EVNVK(1)SGLPATTSTER	-2.1897	1.15028	1.1783	1.22512	0.851994	0.851883	0.838836	1.01786	0.920905	1.06273	1.19159	0.943754	0.863158	1.13	1.28	1.153	0.715	0.903	0.972	1.376	0.0314295
RC1G0376700	54	K	Putative polyketide cyclase/dehydrase, START-like domain-containing protein	--	1	0.000824914	79.795	4	RFDQPQK(1)YK(1)PFVSR	1.6454	1.23449	1.24554	1.25442	0.886714	0.620596	0.877739	1.01786	0.920905	1.06273	1.19159	0.943754	0.863158	1.213	1.353	1.18	0.744	0.658	1.017	1.549	0.0292409
RC1G0376700	56	K	Putative polyketide cyclase/dehydrase, START-like domain-containing protein	--	1	0.0454087	54.199	4	RFDQPQK(1)YK(1)PFVSR	1.6454				1.01063		0.891459	1.01786	0.920905	1.06273	1.19159	0.943754	0.863158				0.848		1.033
RC1G0377400	77	K	Putative angiotensin-converting enzyme 2	--	1	0.0381485	41.824	2	EEVVK(1)TLLTR	-3.3453					0.935454
RC1G0381000	101	K	Putative cytochrome P450	--	0.99553	0.00223122	61.577	3	ECLTTNDK(0.996)AFANRPK(0.004)	1.2789				0.87775		1.03695	0.773738	0.773544	0.987931	1.06779	1.16061	1.23639				0.822		0.839
RC1G0381000	446	K	Putative cytochrome P450	--	1	0.000573386	111.61	3	FLTTHK(1)NVDVR	1.4047	1.08992	1.0956	1.1794	0.899057	0.879507	0.933976	0.773738	0.773544	0.987931	1.06779	1.16061	1.23639	1.409	1.416	1.194	0.842	0.758	0.755	1.707	0.00131326
RC1G0381000	525	K	Putative cytochrome P450	--	1	0.0194993	65.404	2	LHPK(1)LYENVD	-1.3195		1.0846					0.773738	0.773544	0.987931	1.06779	1.16061	1.23639		1.402
RC1G0380800	427	K	Putative cytochrome P450	--	1	0.000226183	131.22	2	LLINLSK(1)LQR	0.96966	0.732053	0.60475	0.707303	1.32882	1.13113	1.42242	0.939383	0.874792	0.846522	1.12227	1.12874	1.0883	0.779	0.691	0.836	1.184	1.002	1.307	0.66	0.0124302
RC1G0381000	268	K	Putative cytochrome P450	--	1	1.04037e-20	183.08	3	ELDGALQK(1)WLEEHK	-0.066508	0.534697	0.563753	0.522784	1.42806	1.45893	1.36026	0.773738	0.773544	0.987931	1.06779	1.16061	1.23639	0.691	0.729	0.529	1.337	1.257	1.1	0.528	0.00489756
RC1G0381000	260	K	Putative cytochrome P450	--	0.999998	0.00473774	58.889	2	TAK(1)ELDGALQK	-0.19434	0.969611					1.05939	0.773738	0.773544	0.987931	1.06779	1.16061	1.23639	1.253					0.857	1.462
RC1G0382800	927	K	Exportin-2	--	1	0.000957084	80.623	2	DAK(1)EFLVTSLAR	0.33823	1.11959					0.914207	1.04246	1.03588	0.956104	1.00392	0.987029	0.974605	1.074					0.938	1.145
RC1G0382800	123	K	Exportin-2	--	1	3.04863e-42	187.49	4	IQGQLSEALVLIGK(1)HDFPR	-3.3571	0.191715	0.267462	0.273188	1.72053	1.71999	1.59307	1.04246	1.03588	0.956104	1.00392	0.987029	0.974605	0.184	0.258	0.286	1.714	1.743	1.635	0.143	0.0001288
RC1G0382800	68	K	Exportin-2	--	0.920409	0.00102426	64.064	3	QAASVNFK(0.92)NHLK(0.08)	-0.49472	1.1344	1.25199			0.698254		1.04246	1.03588	0.956104	1.00392	0.987029	0.974605	1.088	1.209			0.707		1.624
RC1G0383600	518	K	Putative acetyltransferase A, auxiliary subunit	--	1	0.000379524	84.58	2	EEK(1)LGTANPDVDDEK	-1.4233	0.797573			1.0954		1.02557		0.721893	1.29038			0.987726						1.038
RC1G0386300	672	K	Putative transferase	--	0.853876	0.0120806	42.446	3	ACSNETAACK(0.854)LENK(0.146)	-0.47789			1.0989				1.16506	1.14179	1.04282	0.939209	0.818513	0.892621			1.054
RC1G0386300	1054	K	Putative transferase	--	0.99998	0.000138973	62.705	3	LTHLLEK(1)DSYFNVK	0.087857	0.904977	0.896337	0.850879	1.27705		1.12159	1.16506	1.14179	1.04282	0.939209	0.818513	0.892621	0.777	0.785	0.816	1.36		1.257	0.606	0.000746717
RC1G0387000	24	K	Putative nucleotide-binding alpha-beta plait domain-containing protein	--	0.995146	0.0280633	66.087	2	LFSK(0.995)FGK(0.005)	2.1792	1.05409	1.1053		0.814626		1.06561
RC1G0387800	81	K	Putative small GTPase superfamily, P-loop containing nucleoside triphosphate hydrolase	--	1	0.014881	45.183	2	LIK(1)AQIWDTAGQER	2.0345						0.999001
RC1G0389200	275	K	Putative flavonoid 3'-monooxygenase	--	1	0.000890882	103.8	2	CSELVPK(1)VNR	3.0858	0.782802	0.839393		1.08284	0.935494	1.27943				0.726318	1.08627	1.18742				1.491	0.861	1.077
RC1G0389200	136	K	Putative flavonoid 3'-monooxygenase	--	1	6.96525e-60	156.48	3	PVK(1)ESAYSLMFNR	-1.1964				0.979346	0.983568	0.874329				0.726318	1.08627	1.18742				1.348	0.905	0.736
RC1G0389200	447	K	Putative flavonoid 3'-monooxygenase	--	1	5.33794e-10	87.251	3	FVAQK(1)GEMEFSVFGSDLR	3.0475				1.23807	0.60157					0.726318	1.08627	1.18742				1.705	0.554
RC1G0389200	100	K	Putative flavonoid 3'-monooxygenase	--	1	6.66138e-09	178.65	2	K(1)IAAMAEACNAK(1)R	-5.5885	0.73384	0.736409	0.778684	1.24934	1.17922	1.2702				0.726318	1.08627	1.18742				1.72	1.086	1.07
RC1G0389200	89	K	Putative flavonoid 3'-monooxygenase	--	1	6.66138e-09	178.65	2	K(1)IAAMAEACNAK(1)R	-5.5885	0.726601	0.774844	0.818592	1.23339	1.16297	1.24035				0.726318	1.08627	1.18742				1.698	1.071	1.045
RC1G0389200	221	K	Putative flavonoid 3'-monooxygenase	--	1	8.36217e-17	151.08	3	K(1)YELDSVSDEVEELK	-2.1255	0.327196	0.342722	0.246025	1.69658	1.58448	1.58823				0.726318	1.08627	1.18742				2.336	1.459	1.338
RC1G0389200	264	K	Putative flavonoid 3'-monooxygenase	--	1	2.92127e-09	59.997	4	LNWSDHLPWLADFDTQK(1)IR	-0.90502					0.935454					0.726318	1.08627	1.18742					0.861
RC1G0389200	57	K	Putative flavonoid 3'-monooxygenase	--	1	5.08279e-05	85.716	3	TIK(1)NIITRPTAMIPGPR	-2.4791	1.08135	0.899965	0.965839	1.11998	0.777444	1.18372				0.726318	1.08627	1.18742				1.542	0.716	0.997
RC1G0390000	214	K	CDPK-related kinase 3	--	0.999999	0.0022921	90.761	2	ILK(1)ALSGHK	0.77774	0.853277	0.948159	0.925161	1.15996	1.09321	1.0161	1.12029	1.1374	0.928633	0.995319	0.926116	0.892244	0.762	0.834	0.996	1.165	1.18	1.139	0.744	0.0190168
RC1G0390000	162	K	CDPK-related kinase 3	--	1	0.0103148	53.517	2	YELGK(1)EVGR	0.77401	0.969378		1.16557				1.12029	1.1374	0.928633	0.995319	0.926116	0.892244	0.865		1.255
RC1G0390600	266	K	S-acyltransferase	--	1	3.7514e-06	150.53	3	K(1)NFEQVFGTK	-0.11226	1.04267	1.16048	1.14488	0.939606	0.809932	0.981239
RC1G0390600	259	K	S-acyltransferase	--	1	0.00992829	108.92	2	WK(1)YDLGR	-1.8197	0.984341	0.925963	0.851131	1.07742	1.11173	1.04756
RC1G0390700	5	K	Putative ATP-synthase-associated protein	--	1	7.84266e-06	73.305	2	GSYK(1)EDEDTSYSDLER	-0.59948	1.48456	1.23504	1.07845	0.40271
RC1G0390900	411	K	3-ketoacyl-CoA synthase	--	0.973911	0.00113677	58.889	3	AK(0.974)VK(0.026)PYIPDFK	0.16885	0.651521	0.463326		1.21074	1.48908	1.02166	1.19595	0.777918		1.08216	0.991276	0.952699	0.545	0.596		1.119	1.502	1.072	0.463	0.012543
RC1G0390900	529	K	3-ketoacyl-CoA synthase	--	1	0.00209726	101.41	2	YPVK(1)VPVEL	-0.33278	0.56701	0.561025	0.602855	1.3916	1.4489	1.30933	1.19595	0.777918		1.08216	0.991276	0.952699	0.474	0.721		1.286	1.462	1.374	0.435	0.0136765
RC1G0390900	441	K	3-ketoacyl-CoA synthase	--	1	5.67984e-13	97.084	3	AVLDEIQK(1)NLQLTER	-0.99468	0.496174	0.505537	0.424516	1.51995	1.4964	1.39987	1.19595	0.777918		1.08216	0.991276	0.952699	0.415	0.65		1.405	1.51	1.469	0.364	0.00883412
RC1G0390900	359	K	3-ketoacyl-CoA synthase	--	1	0.00912706	43.306	3	EDDK(1)GK(1)VGVSLAR	0.82708				0.912409			1.19595	0.777918		1.08216	0.991276	0.952699				0.843
RC1G0390900	361	K	3-ketoacyl-CoA synthase	--	1	0.000178649	127.03	2	GK(1)VGVSLAR	-0.68981	0.748657	0.855599	0.884863	1.20457	1.08694	1.19712	1.19595	0.777918		1.08216	0.991276	0.952699	0.626	1.1		1.113	1.097	1.257	0.747	0.226962
RC1G0390900	478	K	3-ketoacyl-CoA synthase	--	1	6.23818e-42	148.22	3	FGNTSSSSLWYELAYSEAK(1)GR	-0.37834				1.06263	0.80733	0.971349	1.19595	0.777918		1.08216	0.991276	0.952699				0.982	0.814	1.02
RC1G0390900	42	K	3-ketoacyl-CoA synthase	--	0.929653	0.000464811	94.804	3	LPDFLQSVK(0.93)LK(0.07)	-2.1379				0.921117	1.08538	0.829357	1.19595	0.777918		1.08216	0.991276	0.952699				0.851	1.095	0.871
RC1G0390900	10	K	3-ketoacyl-CoA synthase	--	1	3.87841e-11	178.65	2	MESNSIEMDK(1)ER	-2.5963	0.993597	0.860264	0.588491	1.19803	1.16588	1.148	1.19595	0.777918		1.08216	0.991276	0.952699	0.831	1.106		1.107	1.176	1.205	0.833	0.182819
RC1G0390900	323	K	3-ketoacyl-CoA synthase	--	1	4.33465e-05	126.29	2	SGGAAILLSNK(1)R	0.029995	0.851502	0.76	0.868783	1.16295	1.18595	1.14007	1.19595	0.777918		1.08216	0.991276	0.952699	0.712	0.977		1.075	1.196	1.197	0.731	0.0826001
RC1G0390900	331	K	3-ketoacyl-CoA synthase	--	1	0.00349851	66.664	3	SK(1)YELVHTVR	1.0176	0.906834	0.930438	0.9425			1.40433	1.19595	0.777918		1.08216	0.991276	0.952699	0.758	1.196				1.474	0.663
RC1G0392300	37	K	60S acidic ribosomal protein like	--	0.981935	1.53269e-33	160.37	3	AANVSVESYWPGLFAK(0.982)LAEK(0.018)	2.1589				1.03801	1.06018	0.728279	1.12643	1.11511	0.951169	0.983148	0.949846	0.874294				1.056	1.116	0.833
RC1G0392300	21	K	60S acidic ribosomal protein like	--	1	4.16839e-60	150.11	3	IAALVK(1)AANVSVESYWPGLFAK	1.1019				0.476256	1.19872	1.1954	1.12643	1.11511	0.951169	0.983148	0.949846	0.874294				0.484	1.262	1.367
RC1G0393400	351	K	Putative cation efflux protein	--	1	1.21654e-19	201.21	2	EIDATK(1)LEK	-0.78081	0.990563	1.01954	1.0401	0.965693	1.0012	1.02393	1.03464	1.02973	1.03693	0.951622	1.00333	0.943752	0.957	0.99	1.003	1.015	0.998	1.085	0.952	0.17097
RC1G0393400	46	K	Putative cation efflux protein	--	1	3.19532e-35	146.48	4	ICGEAPCGLSDVGPHSK(1)DSK(1)ER	3.4149	1.15691	0.348344	1.30396	1.13012	0.967964	1.09671	1.03464	1.02973	1.03693	0.951622	1.00333	0.943752	1.118	0.338	1.258	1.188	0.965	1.162	0.819	0.464251
RC1G0393400	49	K	Putative cation efflux protein	--	1	3.19532e-35	146.48	4	ICGEAPCGLSDVGPHSK(1)DSK(1)ER	3.4149	0.893169		1.32826	1.15118	0.761612	0.849091	1.03464	1.02973	1.03693	0.951622	1.00333	0.943752	0.863		1.281	1.21	0.759	0.9	1.121	0.654274
RC1G0393400	398	K	Putative cation efflux protein	--	1	1.73256e-16	140.78	3	IRPEANADMVLDK(1)VIDYIR	1.2257				1.12307	0.885758	0.821421	1.03464	1.02973	1.03693	0.951622	1.00333	0.943752				1.18	0.883	0.87
RC1G0395100	103	K	Putative inorganic diphosphatase	--	1	0.0526336	52.591	2	TGLIK(1)VDR	-0.20375		1.0846					1.23806	1.06522	1.27748	0.785604	0.932301	0.701332		1.018
RC3G0057100	66	K	Putative anticodon-binding, Brix domain-containing protein	--	1	5.46272e-05	105.94	2	NDADEFSAVLK(1)R	1.9591	1.1586	0.986354	1.1249	0.974582	0.962653	0.846179
RC1G0400200	67	K	3-phosphoinositide-dependent protein kinase 1-like	--	1	0.00496074	57.888	2	IYGVGSYSK(1)VVR	-3.6065					0.935454		0.90853	0.932294	0.906905	1.09129	1.05406	1.10692					0.887
RC1G0400200	537	K	3-phosphoinositide-dependent protein kinase 1-like	--	1	0.0412274	48.157	2	K(1)AIEGLQNR	-0.30867	0.876007				1.07685		0.90853	0.932294	0.906905	1.09129	1.05406	1.10692	0.964				1.022		0.943
RC1G0400200	529	K	3-phosphoinositide-dependent protein kinase 1-like	--	1	0.00234371	99.855	2	VLSFEDAK(1)QR	1.0526	0.91838		0.741422	1.05434	1.0479	1.15847	0.90853	0.932294	0.906905	1.09129	1.05406	1.10692	1.011		0.818	0.966	0.994	1.047	0.912	0.3358
RC2G0597400	265	K	MRLK51	--	0.999953	0.00902015	43.613	2	LK(1)AESSQGALEFK	0.04196		1.02609		0.808961	1.09198
RC2G0597400	369	K	MRLK51	--	0.999919	1.85084e-05	117.21	2	STNILLDDK(1)WVAK	1.4239	0.967032	0.709097	0.698474	1.15235	1.30711	1.11216
RC1G0404800	46	K	Putative transcription factor interactor and regulator CCHC(Zn) family	--	1	0.00121223	98.009	2	TISVNK(1)AQPR	-3.0469	0.743189			1.27189	1.20071	0.601697	0.995051	0.933188	0.895096		1.1232	1.05346	0.747				1.069	0.571	0.911
RC1G0406300	63	K	Putative Snf7 family protein	--	1	0.00363984	50.116	2	NDMGSAK(1)SLAR	-1.2939			1.60747			0.53667
RC1G0406500	113	K	Putative potassium channel, voltage-dependent, ERG	--	1	0.0131711	43.272	3	ILPDNLWWK(1)VR	-4.1522					0.935454
RC4G0224100	108	K	Putative prefoldin	--	1	8.35317e-06	78.888	2	K(1)EGTAQGVLVGPAGGSE	-2.8418	0.619969				1.33418	0.972035	1.01317	0.959975	1.0052	0.986187	1.038	0.997479	0.612				1.285	0.974	0.542
RC4G0224100	62	K	Putative prefoldin	--	1	0.00200539	57.293	2	NK(1)EGIEEVITR	0.22921			0.623166	1.13122	1.16484	0.946945	1.01317	0.959975	1.0052	0.986187	1.038	0.997479			0.62	1.147	1.122	0.949	0.578
RC4G0224100	52	K	Putative prefoldin	--	1	0.0139497	50.297	2	TIK(1)EVLPAVQR	-1.9492	1.10363		0.872777		1.15027	0.905806	1.01317	0.959975	1.0052	0.986187	1.038	0.997479	1.089		0.868		1.108	0.908	0.971	0.855447
RC1G0407600	45	K	Putative Sec8 exocyst complex component specific domain-containing protein	--	1	8.03857e-06	65.173	3	FDSLPHVVHILTSK(1)DR	-0.87734				1.02542		0.875263	0.988816	1.08106	0.979955	1.01419	0.981243	0.954735				1.011		0.917
RC1G0408400	328	K	Putative sec1-like protein	--	1	7.47537e-21	90.806	3	ATSMK(1)QDYTEVTSNSQTVSELK	-2.2034			1.16927	0.853984			1.02306	0.954034	1.09747	1.03655	0.97665	0.912232			1.065	0.824			1.292
RC1G0408400	531	K	Putative sec1-like protein	--	1	0.00433646	44.57	3	LLPGPHSETK(1)R	-1.2707					0.935454		1.02306	0.954034	1.09747	1.03655	0.97665	0.912232					0.958
RC1G0408500	354	K	RING-type E3 ubiquitin transferase	--	1	0.0194037	53.028	2	LAK(1)GSSDEQR	1.4689				0.818371	1.03187
RC1G0408500	280	K	RING-type E3 ubiquitin transferase	--	0.993949	0.0279551	43.306	3	SCIQK(0.994)WLDAGHK(0.006)	-1.5629	1.03199
RC1G0408900	88	K	Putative ribosomal protein L34Ae	--	1	2.69487e-14	140.57	2	AYGGVLSGAAVK(1)ER	-2.6645	0.975907	0.990281	0.942684	0.891783	1.10715	1.1214
RC1G0408900	29	K	Putative ribosomal protein L34Ae	--	0.999999	0.00122889	64.266	2	TPGGK(1)LVYQTTK	0.26376		0.923506		0.999194	0.936866	1.05085
RC1G0410200	2	K	Putative amino acid transporter, transmembrane domain-containing protein	--	1	0.0466724	49.325	2	MK(1)NSVSDR	1.1957					0.935454
RC1G0411600	173	K	Putative transcription regulator GNAT family	--	1	0.000366464	84.309	2	GIGK(1)MLLSAVAK	-1.766	1.89197	1.93169	1.94798	0.195972	0.18575	0.199449	1.17909	1.13035	1.08457	0.862275	0.87538	0.868331	1.605	1.709	1.796	0.227	0.212	0.23	7.638	1.00863e-06
RC1G0412000	114	K	Putative adenosine kinase	--	1	2.32671e-09	46.278	3	AGVNVQYYEDEK(1)APTGTCAVCVVGGER	-1.5053					0.935454		1.03689	1.02478	1.07871	0.948872	0.970757	0.939999					0.964
RC3G0213100	273	K	Putative adenosine kinase	--	0.966982	3.18857e-58	258.61	3	ITVITQGADPVVVAEDGK(0.967)VK(0.033)	-4.1086	0.93394	0.905737	0.926828	1.13485	1.11026	0.984857	0.999499	0.986611	1.05643	0.995763	1.00234	0.959356	0.934	0.918	0.877	1.14	1.108	1.027	0.833	0.00750844
RC1G0412000	32	K	Putative adenosine kinase	--	0.998018	1.02705e-07	81.578	3	K(0.002)YDIK(0.998)PNNAILAEDK	0.50096	1.08146		0.767781	1.09566	0.984604		1.03689	1.02478	1.07871	0.948872	0.970757	0.939999	1.043		0.712	1.155	1.014		0.809	0.375957
RC1G0412000	285	K	Putative adenosine kinase	--	0.968201	0.00023624	108.3	2	LYPVILLPK(0.968)EK(0.032)	0.043596	1.22397	1.29569	1.4295	0.77753	0.675192	0.743806	1.03689	1.02478	1.07871	0.948872	0.970757	0.939999	1.18	1.264	1.325	0.819	0.696	0.791	1.634	0.00118721
RC1G0412000	157	K	Putative adenosine kinase	--	0.925342	0.000152369	97.175	3	RPENWALVEK(0.925)AK(0.075)	1.0154	0.764877	0.721619		1.11315	1.17867	1.11238	1.03689	1.02478	1.07871	0.948872	0.970757	0.939999	0.738	0.704		1.173	1.214	1.183	0.606	0.000186833
RC1G0412100	514	K	Phenylalanine ammonia-lyase	--	0.885337	6.31635e-08	110.91	3	AELVEHALNNGDK(0.885)EK(0.115)	0.76987	1.34809	1.44106		0.592964	0.66899		1.51783	1.42588	1.55211	0.573389	0.514027	0.416775	0.888	1.011		1.034	1.301		0.813	0.264983
RC1G0412100	516	K	Phenylalanine ammonia-lyase	--	0.999871	0.000171428	66.619	3	EK(1)STNTSIFHK	-1.0196	1.51395			0.665917	0.751296		1.51783	1.42588	1.55211	0.573389	0.514027	0.416775	0.997			1.161	1.462		0.76
RC1G0412600	206	K	Putative chromatin regulator PHD family	--	1	6.35207e-05	97.594	3	SSSNK(1)NSADENFFR	-0.19078	1.16239	0.968189	1.07799
RC1G0412600	620	K	Putative chromatin regulator PHD family	--	1	3.55366e-13	151.66	2	VLSETVSAK(1)SNDR	-0.64237	0.980245	1.14692	1.09086
RC1G0414300	342	K	Putative phosphotransferase (Phosphomutase)	--	1	1.39528e-06	98.865	2	AAMK(1)AITQAVLDNK	-3.0259	0.649823			1.06318	1.18971	0.932342	0.93293	0.940434	0.942112	1.06093	1.06462	1.05898	0.697			1.002	1.118	0.88	0.697
RC1G0415000	3	K	Putative major intrinsic protein	--	1	4.62091e-10	200.11	2	AK(1)DVEVAER	1.7089	1.19296	1.14925	1.1276	0.864413	0.942307	0.802776	0.858372	0.823479	0.839763	1.18365	1.16978	1.12496	1.39	1.396	1.343	0.73	0.806	0.714	1.835	0.000100845
RC1G0415000	16	K	Putative major intrinsic protein	--	1	1.37143e-05	70.793	3	GSFSAK(1)DYHDPPPAPLFDSVELTK	2.2431			1.07531		1.08919	0.85626	0.858372	0.823479	0.839763	1.18365	1.16978	1.12496			1.28		0.931	0.761	1.513
RC1G0416000	457	K	Patatin	--	0.999995	3.00062e-07	103.69	2	IAPTVAFK(1)QAAPK	-2.5973	1.38526	0.888203	0.921709
RC1G0416000	43	K	Patatin	--	0.99945	7.49109e-05	47.57	3	LWVPK(0.999)QISPPATEPK(0.001)	-0.41257	1.03094	1.0857
RC1G0416000	409	K	Patatin	--	0.953655	7.18406e-05	92.445	2	MLVGLAEDMLK(0.954)QK(0.046)	4.1413	1.02605	0.892263	1.3001
RC1G0416300	85	K	Putative NADPH:quinone reductase	--	1	0.000158511	69.641	3	NK(1)AIGLNFIDVYYR	-1.9232				0.921904	0.925719		0.933874	0.858387	0.93578	1.06007	1.07562	1.13627				0.87	0.861
RC1G0419400	315	K	Putative Taxilin family	--	1	0.000226583	53.363	3	LYAEQVSQLLSTEK(1)NLR	-1.3548					0.954764	0.978379	1.091	1.05728	1.08495	0.840601	1.01565	0.910517					0.94	1.075
RC5G0521000	438	K	Elongation factor 1-alpha	--	0.999295	0.00176599	87.895	2	DPSGAK(0.999)VTK(0.001)	-0.22553	0.95711	0.846493				1.2908	0.91214	1.03871	1.08991	0.98266	0.916003	1.06058	1.049	0.815				1.217	0.766
RC5G0521000	179	K	Elongation factor 1-alpha	--	0.981585	4.11854e-05	155.82	2	EVSSYLK(0.982)K(0.018)	-1.4036	0.989838	1.07357	1.08468	0.911128	0.945002	1.0541	0.91214	1.03871	1.08991	0.98266	0.916003	1.06058	1.085	1.034	0.995	0.927	1.032	0.994	1.055	0.254448
RC5G0521000	44	K	Elongation factor 1-alpha	--	1	0.00384891	81.335	2	FEK(1)EAAEMNK	-0.10348	1.11076	0.972106	0.986497		0.994813	1.06516	0.91214	1.03871	1.08991	0.98266	0.916003	1.06058	1.218	0.936	0.905		1.086	1.004	0.976	0.809399
RC5G0521000	84	K	Elongation factor 1-alpha	--	1	0.000739591	65.173	3	FETTK(1)YYCTVIDAPGHR	0.37089	1.00503		1.12761				0.91214	1.03871	1.08991	0.98266	0.916003	1.06058	1.102		1.035
RC1G0420500	318	K	Elongation factor 1-alpha	--	1	1.09973e-18	185.18	2	GYVASNSK(1)DDPAK	1.2598	1.03674	1.15135	1.24087	0.852403	0.882383	0.926243	1.02366	1.10118	1.06858	0.913983	0.860009	1.03259	1.013	1.046	1.161	0.933	1.026	0.897	1.127	0.104711
RC5G0521000	243	K	Elongation factor 1-alpha	--	1	1.12499e-16	173.15	3	LPLQDVYK(1)IGGIGTVPVGR	-1.8643	0.623511	0.636757	0.583653	1.39577	1.32078	1.33459	0.91214	1.03871	1.08991	0.98266	0.916003	1.06058	0.684	0.613	0.536	1.42	1.442	1.258	0.445	0.000599571
RC1G0420500	427	K	Elongation factor 1-alpha	--	1	4.42741e-19	213.77	2	QTVAVGVIK(1)AVEK	-1.038	1.17068	1.36822	1.12001	0.751978	0.758984	0.948435	1.02366	1.10118	1.06858	0.913983	0.860009	1.03259	1.144	1.243	1.048	0.823	0.883	0.919	1.309	0.0104681
RC5G0521000	30	K	Elongation factor 1-alpha	--	0.845958	6.44852e-06	55.604	3	STTTGHLIYK(0.846)LGGIDK(0.154)	0.53575				0.941146	0.905991		0.91214	1.03871	1.08991	0.98266	0.916003	1.06058				0.958	0.989
RC5G0521000	172	K	Elongation factor 1-alpha	--	1	3.49295e-19	193.94	2	YDEIVK(1)EVSSYLK	-1.8555	0.420374	0.52815	0.504648	1.56925	1.10286	1.74587	0.91214	1.03871	1.08991	0.98266	0.916003	1.06058	0.461	0.508	0.463	1.597	1.204	1.646	0.322	0.000422581
RC1G0421500	23	K	Golgi to ER traffic protein 4 homolog	--	0.999991	2.57611e-06	50.641	3	FEK(1)VVEEGNYYGAQQLYK	-0.38672	1.07904		1.04881				0.987935	0.990196	0.973192	1.06479	0.973705	1.01019	1.092		1.078
RC1G0421500	208	K	Golgi to ER traffic protein 4 homolog	--	1	0.000438341	72.327	3	GNNPK(1)EFASTLVHFMGK	3.3114				0.912409			0.987935	0.990196	0.973192	1.06479	0.973705	1.01019				0.857
RC1G0421500	119	K	Golgi to ER traffic protein 4 homolog	--	1	0.00371767	105.81	2	TIYK(1)QFPK	0.18479	0.94105	0.948197	0.966331	1.03663	1.04972	1.07516	0.987935	0.990196	0.973192	1.06479	0.973705	1.01019	0.953	0.958	0.993	0.974	1.078	1.064	0.932	0.112861
RC1G0422200	112	K	Putative non-specific serine/threonine protein kinase	--	1	0.00224337	45.939	3	K(1)QIGGLLEEVFGR	-0.63476						0.999001	0.94341	1.09198	1.07684	1.1151	0.921795	0.850869						1.174
RC1G0423800	203	K	Putative transcription factor C3H family	--	0.999979	0.00230989	52.863	3	SQMK(1)ALLEEESHK	0.37468			1.0989
RC1G0424200	610	K	Putative leukotriene-A(4) hydrolase	--	1	0.00114694	50.519	3	ETYHPIAQGVVETILSK(1)HI	0.87335					0.935454		0.981992	1.01351	0.958518	1.02988	1.02441	0.991691					0.913
RC1G0424200	481	K	Putative leukotriene-A(4) hydrolase	--	1	0.0002281	118.91	2	IILMANEFK(1)LGR	0.51778					1.09718	0.826291	0.981992	1.01351	0.958518	1.02988	1.02441	0.991691					1.071	0.833
RC1G0424300	113	K	Putative transcription factor interactor and regulator LisH family	--	0.999644	0.0302109	67.881	2	SELK(1)DFSNK	-0.076241		0.828215			1.10689	1.05207	0.969212	0.960878	0.950414	1.08024	1.02357	1.0157		0.862			1.081	1.036	0.814
RC1G0426100	549	K	Putative Rab-GTPase-TBC domain-containing protein	--	0.999997	0.00662558	61.577	2	AWK(1)DSQGLASK	0.49763	0.7414	0.856797	0.824748	1.58859			1.01395	1.04805	1.10564	1.00268	0.913595	0.916081	0.731	0.818	0.746	1.584			0.483
RC1G0426100	557	K	Putative Rab-GTPase-TBC domain-containing protein	--	0.999999	4.22681e-09	150.44	2	DSQGLASK(1)LYNFK	2.1768	0.844401	1.08416	1.16221	0.933399	1.09119	0.934146	1.01395	1.04805	1.10564	1.00268	0.913595	0.916081	0.833	1.034	1.051	0.931	1.194	1.02	0.928	0.511845
RC1G0426100	562	K	Putative Rab-GTPase-TBC domain-containing protein	--	0.999965	0.00203407	76.572	2	LYNFK(1)QDPK	2.7294		1.22966		0.861596	0.884842	0.975071	1.01395	1.04805	1.10564	1.00268	0.913595	0.916081		1.173		0.859	0.969	1.064	1.217
RC1G0426100	172	K	Putative Rab-GTPase-TBC domain-containing protein	--	1	0.000852739	88.24	2	SNLSK(1)TEQDTR	-3.1207				0.912409			1.01395	1.04805	1.10564	1.00268	0.913595	0.916081				0.91
RC1G0426600	311	K	Putative nitrilase	--	0.999964	0.000392986	83.438	3	KPVEFWK(1)SASL	0.72728	0.503868			1.07834	0.955346	1.30731	1.00283	0.918418	1.06245	1.06952	0.954325	0.992455	0.502			1.008	1.001	1.317	0.453
RC1G0426800	255	K	Putative transcription factor interactor and regulator LisH family	--	1	0.00306263	55.578	3	YLAPWGTTYMK(1)ELQR	0.67251						0.999001	0.963331	0.957569	0.897183	1.12599	1.06295	0.99297						1.006
RC7G0100800	32	K	Histone H4	--	1	7.70543e-21	148.76	2	DNIQGITK(1)PAIR	-2.179	1.05128	1.0475	1.10357	0.936621	0.911542	1.00929	0.891526	0.889716	0.826877	1.11276	1.20781	1.07132	1.179	1.177	1.335	0.842	0.755	0.942	1.454	0.007849
RC7G0100800	60	K	Histone H4	--	1	0.000631976	75.474	2	GVLK(1)IFLENVIR	1.4239				1.06462	0.905966	0.863832	0.891526	0.889716	0.826877	1.11276	1.20781	1.07132				0.957	0.75	0.806
RC7G0100800	80	K	Histone H4	--	1	1.2689e-06	101.64	3	K(1)TVTAMDVVYALK(1)R	0.74969	0.959786	1.11928	0.270509	1.18872	1.24506	1.15686	0.891526	0.889716	0.826877	1.11276	1.20781	1.07132	1.077	1.258	0.327	1.068	1.031	1.08	0.837	0.482701
RC7G0100800	92	K	Histone H4	--	1	4.97802e-41	175.64	2	TVTAMDVVYALK(1)R	2.5722	1.34284	1.45279	0.548151	0.744684	1.20295	0.757621	0.891526	0.889716	0.826877	1.11276	1.20781	1.07132	1.506	1.633	0.663	0.669	0.996	0.707	1.603	0.257488
RC1G0430400	670	K	Putative receptor-like protein kinase	--	1	0.00877862	88.921	2	K(1)FGDVAAK	-2.824	0.822396	0.794722		1.1385	1.06362	1.08448	1.13122		0.922422			0.946358	0.727					1.146	0.634
RC1G0430400	677	K	Putative receptor-like protein kinase	--	0.982013	0.00556215	42.061	3	K(0.018)FGDVAAK(0.982)CLAGR	0.74568			1.0989				1.13122		0.922422			0.946358			1.191
RC1G0430800	134	K	Chalcone-flavonone isomerase family protein	--	0.999999	0.00045352	77.358	3	AIEK(1)FVEVFK	1.0657	1.28068	1.2876	1.29797	0.757606	0.740257	0.76826	1.00754	0.973957	0.979496	1.01862	1.01862	1.00177	1.271	1.322	1.325	0.744	0.727	0.767	1.751	1.08148e-05
RC1G0430800	65	K	Chalcone-flavonone isomerase family protein	--	0.9835	0.0258234	45.489	2	AVPALAVK(0.984)WK(0.016)	-1.3378		0.815695		1.15153		0.984866	1.00754	0.973957	0.979496	1.01862	1.01862	1.00177		0.838		1.13		0.983	0.793
RC1G0430800	130	K	Chalcone-flavonone isomerase family protein	--	0.999798	2.68251e-07	135.5	2	FGIYTDAEAK(1)AIEK	-0.038056	0.425513	0.411217	0.358407	1.4979	1.68303	1.44008	1.00754	0.973957	0.979496	1.01862	1.01862	1.00177	0.422	0.422	0.366	1.471	1.652	1.438	0.265	3.1974e-05
RC1G0430800	57	K	Chalcone-flavonone isomerase family protein	--	0.997288	0.000484655	73.502	3	FTAIGVYLEDK(0.997)AVPALAVK(0.003)	1.8145				1.00037	0.845275		1.00754	0.973957	0.979496	1.01862	1.01862	1.00177				0.982	0.83
RC1G0430800	69	K	Chalcone-flavonone isomerase family protein	--	1	6.58843e-09	121.71	3	GK(1)TAEELTESVEFFR	-0.66496	0.738707	0.416435	0.644611	1.24701	1.42977	1.41709	1.00754	0.973957	0.979496	1.01862	1.01862	1.00177	0.733	0.428	0.658	1.224	1.404	1.415	0.45	0.00858982
RC1G0430800	120	K	Chalcone-flavonone isomerase family protein	--	1	0.000189199	127.03	2	K(1)FGIYTDAEAK	-0.92842	1.03665	0.94139	1.02766	0.994536	1.06476	0.963155	1.00754	0.973957	0.979496	1.01862	1.01862	1.00177	1.029	0.967	1.049	0.976	1.045	0.961	1.021	0.587195
RC1G0430800	194	K	Chalcone-flavonone isomerase family protein	--	1	9.80619e-127	300.3	3	LLSESVLESIIGK(1)QGVSPEAR	0.34393	0.381714	0.433071	0.37013	1.63284	1.51383	1.48464	1.00754	0.973957	0.979496	1.01862	1.01862	1.00177	0.379	0.445	0.378	1.603	1.486	1.482	0.263	2.35853e-05
RC1G0430800	214	K	Chalcone-flavonone isomerase family protein	--	1	7.08682e-05	88.24	2	LSELLK(1)ESDDCVA	-1.5505	0.451999	0.848166	1.1291		1.63941		1.00754	0.973957	0.979496	1.01862	1.01862	1.00177	0.449	0.871	1.153		1.609		0.512
RC1G0430800	119	K	Chalcone-flavonone isomerase family protein	--	0.962759	0.000189199	108.93	2	VSENCVAIWK(0.963)K(0.037)	-0.20763	0.950707	1.10904	0.724567	1.1525	0.95447	1.1123	1.00754	0.973957	0.979496	1.01862	1.01862	1.00177	0.944	1.139	0.74	1.131	0.937	1.11	0.888	0.399817
RC1G0430900	328	K	Rootletin	--	1	9.23602e-21	155.57	2	VLSESLASSSAK(1)AENR	-0.94446	0.896378	1.09719	1.14675	1.02421	0.889047	1.00234	0.964951	0.964828	0.972341	1.08503	1.04827	0.964582	0.929	1.137	1.179	0.944	0.848	1.039	1.146	0.227766
RC1G0430900	269	K	Rootletin	--	0.999704	0.0107843	41.317	2	VSEETK(1)LETVQALK	-1.6972					0.935454		0.964951	0.964828	0.972341	1.08503	1.04827	0.964582					0.892
RC1G0431500	349	K	Putative ankyrin repeat-containing domain, PGG domain-containing protein	--	1	0.00112309	105.81	2	ACLYK(1)YGAVR	0.81531	1.14048	1.13547	1.21216	0.832638	0.929341	0.838031			1.1885		0.811504				1.02		1.145		0.891
RC1G0431500	395	K	Putative ankyrin repeat-containing domain, PGG domain-containing protein	--	1	0.00045868	109.88	2	NVQNISK(1)DLR	1.7644	1.17714	1.26707	1.2412	0.818687	0.796322	0.812264			1.1885		0.811504				1.044		0.981		1.064
RC1G0431500	388	K	Putative ankyrin repeat-containing domain, PGG domain-containing protein	--	0.999993	0.006632	74.849	2	TNK(1)NVQNISK	-1.8181				0.8432	1.03705	0.966285			1.1885		0.811504						1.278
RC1G0432300	22	K	Putative ribosomal protein L29	--	0.994988	0.000215957	70.195	2	ADLLAQLK(0.995)DLK(0.005)	-0.37982	1.07304	1.04145
RC1G0432300	25	K	Putative ribosomal protein L29	--	1	0.0028614	83.438	2	DLK(1)AELALLR	-0.16383	0.596257	0.555055		1.29793	1.34416	1.04998
RC1G0432300	77	K	Putative ribosomal protein L29	--	1	0.0025074	78.816	3	K(1)LLPLDLRPK	0.46926	0.870748	1.23047	0.684227	1.07152	1.14489	0.999835
RC1G0432300	97	K	Putative ribosomal protein L29	--	0.999989	0.00947952	51.872	2	LTK(1)HQASLK	-1.5102					0.935454
RC1G0432400	63	K	Putative 2-acylglycerol O-acyltransferase	--	1	2.38556e-06	69.201	3	LAK(1)AGFAIYGIDYEGHGK	0.0095861	1.21868	0.914873	1.28428		0.754812		1.00705	0.992947					1.21	0.921
RC1G0433100	145	K	Putative glutathione dehydrogenase (Ascorbate)	--	0.999997	4.38083e-14	65.421	4	AHGPYIAGEK(1)VTAADLSLAPK	0.72632			1.23803			0.872522	1.16439	1.11713	1.18731	0.864668	0.844552	0.821946			1.043			1.062	0.982
RC1G0433100	194	K	Putative glutathione dehydrogenase (Ascorbate)	--	0.999967	0.0183226	62.271	2	ESFVK(1)TIAEEK	-1.5143			0.85171	1.11765			1.16439	1.11713	1.18731	0.864668	0.844552	0.821946			0.717	1.293			0.555
RC1G0433100	200	K	Putative glutathione dehydrogenase (Ascorbate)	--	0.999999	7.19474e-07	86.729	3	TIAEEK(1)HIIAGWEPK	-0.30374	0.908341	0.966299	1.00384			1.31408	1.16439	1.11713	1.18731	0.864668	0.844552	0.821946	0.78	0.865	0.845			1.599	0.519
RC1G0433100	68	K	Putative glutathione dehydrogenase (Ascorbate)	--	0.999917	5.39092e-06	41.284	3	FDDK(1)WVSDSDVLAGILEEK	-0.013855						0.999001	1.16439	1.11713	1.18731	0.864668	0.844552	0.821946						1.215
RC1G0433100	111	K	Putative glutathione dehydrogenase (Ascorbate)	--	0.999838	1.48356e-27	191.24	2	IFGSFVTFLK(1)SK	2.812	1.24923	1.46681	1.38955	0.699355	0.707475	0.64918	1.16439	1.11713	1.18731	0.864668	0.844552	0.821946	1.073	1.313	1.17	0.809	0.838	0.79	1.459	0.00354483
RC1G0433100	113	K	Putative glutathione dehydrogenase (Ascorbate)	--	1	1.11342e-13	100.56	3	SK(1)DPSDGSEQALLNELK	-0.22694	0.597311	1.04272	1.24083	1.14752	1.0802	0.917322	1.16439	1.11713	1.18731	0.864668	0.844552	0.821946	0.513	0.933	1.045	1.327	1.279	1.116	0.669	0.1221
RC1G0433100	169	K	Putative glutathione dehydrogenase (Ascorbate)	--	0.999996	0.0141291	54.199	3	K(1)WTVPESLTHYHK	1.213			1.0989				1.16439	1.11713	1.18731	0.864668	0.844552	0.821946			0.926
RC1G0433100	181	K	Putative glutathione dehydrogenase (Ascorbate)	--	1	4.20655e-09	80.128	4	WTVPESLTHYHK(1)YTELLFSR	-0.7112				0.96103		0.945766	1.16439	1.11713	1.18731	0.864668	0.844552	0.821946				1.111		1.151
RC1G0433100	59	K	Putative glutathione dehydrogenase (Ascorbate)	--	0.965101	9.24476e-06	71.471	4	LHLINLADKPQWFTEVNPEGK(0.965)VPVVK(0.035)	-0.21121						0.999001	1.16439	1.11713	1.18731	0.864668	0.844552	0.821946						1.215
RC1G0433100	64	K	Putative glutathione dehydrogenase (Ascorbate)	--	0.998825	0.0144353	57.032	2	VPVVK(0.999)FDDK(0.001)	-0.48848					0.797038	1.14682	1.16439	1.11713	1.18731	0.864668	0.844552	0.821946					0.944	1.395
RC1G0433100	128	K	Putative glutathione dehydrogenase (Ascorbate)	--	0.997812	3.9843e-22	128.39	4	SKDPSDGSEQALLNELK(0.998)ALDEHLK(0.002)	0.39432	0.395466	0.562959	0.34781	1.71718	1.61182	1.175	1.16439	1.11713	1.18731	0.864668	0.844552	0.821946	0.34	0.504	0.293	1.986	1.908	1.43	0.214	0.00124793
RC1G0435300	594	K	Putative SLC26A/SulP transporter	--	1	0.00337966	93.467	2	ELHQEYK(1)LR	-1.757	0.988231	0.945938		0.856505	0.902531	1.26545
RC1G0435300	624	K	Putative SLC26A/SulP transporter	--	1	0.000261078	61.042	3	SGVVELIGK(1)EWFFVR	-0.92735						0.999001
RC1G0435400	92	K	Putative cation efflux protein	--	1	0.00745742	63.397	2	GFIPGMSK(1)EER	-0.92581	1.25738	1.00993				0.849601
RC1G0436100	118	K	Putative ribosomal protein L25/L23	--	0.963104	0.0123395	86.205	2	MYDIQTK(0.963)K(0.037)	0.020629	0.856617	1.08601		0.999015	1.0704	0.928524	0.906547	0.919474	1.22247	0.833183	1.0513	1.06703	0.945	1.181		1.199	1.018	0.87	1.033	0.826113
RC1G0436100	66	K	Putative ribosomal protein L25/L23	--	1	0.00564027	67.881	2	NK(1)LDHYQILK	-0.65204	0.968078	1.15177					0.906547	0.919474	1.22247	0.833183	1.0513	1.06703	1.068	1.253
RC1G0436300	1326	K	Putative xenobiotic-transporting ATPase	--	1	8.34709e-05	63.908	3	HNASEAEMK(1)EAAR	-0.33107					0.935454		1.18772	1.17561	1.02113	0.933483	0.841493	0.840563					1.112
RC1G0436300	1458	K	Putative xenobiotic-transporting ATPase	--	1	0.0514144	45.489	3	LMHPHFGK(1)GLR	-0.26989					0.935454		1.18772	1.17561	1.02113	0.933483	0.841493	0.840563					1.112
RC1G0437400	37	K	Putative ADF/Cofilin, ADF-H/Gelsolin-like domain-containing protein	--	1	0.000114492	93.772	3	IEEK(1)QK(1)QVVVEK	0.2553	0.820634		0.794229	1.1734	1.11881		1.02707	1.00325	1.06183	0.964949	0.960514	0.982392	0.799		0.748	1.216	1.165		0.65	0.00820348
RC1G0437400	39	K	Putative ADF/Cofilin, ADF-H/Gelsolin-like domain-containing protein	--	0.999995	0.000114492	93.772	3	IEEK(1)QK(1)QVVVEK	0.2553	0.820634		0.794229	1.1734	1.11881		1.02707	1.00325	1.06183	0.964949	0.960514	0.982392	0.799		0.748	1.216	1.165		0.65	0.00820348
RC5G0544800	17	K	Putative ADF/Cofilin, ADF-H/Gelsolin-like domain-containing protein	--	1	0.017307	79.809	2	LK(1)FLDLK	-0.96098	0.940504	1.18075					1.10286	1.06384	1.08157	0.909737	0.931706	0.910286	0.853	1.11
RC1G0437400	82	K	Putative ADF/Cofilin, ADF-H/Gelsolin-like domain-containing protein	--	1	0.00354661	41.87	3	YAVYDFDYVTEENCQK(1)SR	0.088323				0.912409			1.02707	1.00325	1.06183	0.964949	0.960514	0.982392				0.946
RC1G0437600	88	K	40S ribosomal protein S15a-1	--	1	4.37307e-33	241.56	2	FDVGVK(1)EIEGWTAR	-0.65014	0.495368	0.572817	0.584459	1.50352	1.22432	1.50184
RC1G0437600	47	K	40S ribosomal protein S15a-1	--	1	4.77812e-43	151.55	4	FLIVMQK(1)HGYIGEFEYVDDHR	0.4684		0.230242		1.20471	1.18048	1.20421
RC1G0437600	123	K	40S ribosomal protein S15a-1	--	1	0.0225479	48.157	3	K(1)NVGGK(1)VLGFFY	1.0691					0.935454
RC1G0437600	128	K	40S ribosomal protein S15a-1	--	1	0.000329554	105.81	2	NVGGK(1)VLGFFY	-2.3029	0.475921	0.514619		1.22722	1.39623	1.22553
RC1G0437600	75	K	40S ribosomal protein S15a-1	--	1	0.000221737	124.81	2	LNK(1)CGVISPR	0.34316	1.11908	1.16895	1.15116	0.866111	0.900365	0.877654
RC1G0437600	36	K	40S ribosomal protein S15a-1	--	0.999867	0.0381618	48.157	2	PSSK(1)VIIK	-1.3258				0.955948		0.951329
RC1G0437600	64	K	40S ribosomal protein S15a-1	--	1	0.0126852	47.361	2	SGK(1)IVVELNGR	-2.987	1.21032	0.92901	1.06665
RC1G0437600	23	K	40S ribosomal protein S15a-1	--	1	1.73943e-05	158.61	3	VSVLNDALK(1)SMYNAEK(1)R	1.393	0.881336	0.960514	0.720621	1.19458	1.09017	1.12885
RC1G0437600	16	K	40S ribosomal protein S15a-1	--	1	1.73943e-05	63.79	3	VSVLNDALK(1)SMYNAEK(1)R	1.393				0.997603	0.912925	0.92978
RC1G0441900	289	K	Putative ACT domain-containing protein	--	1	0.0207891	60.892	2	FSSTVK(1)GIR	-0.78957					0.923921	1.01132
RC1G0442300	310	K	Putative UDP-glucuronate decarboxylase	--	1	0.00426215	71.066	2	AK(1)ELLGWEPK	0.17573	1.11243	1.2287	1.25658	0.821761	0.786864	0.902994	1.00717	0.998861	1.01674	1.01583	1.0238	0.9376	1.105	1.23	1.236	0.809	0.769	0.963	1.405	0.0112891
RC1G0442300	318	K	Putative UDP-glucuronate decarboxylase	--	0.999977	1.46286e-07	179.36	2	ELLGWEPK(1)VK	0.061437	0.862066	0.890922	0.857302	1.03997	1.15315	1.18937	1.00717	0.998861	1.01674	1.01583	1.0238	0.9376	0.856	0.892	0.843	1.024	1.126	1.269	0.758	0.0130932
RC1G0442300	286	K	Putative UDP-glucuronate decarboxylase	--	1	1.10033e-11	183.13	3	ELINPK(1)VEIK(1)MVENTPDDPR	-0.88366	1.04306	1.07006	1.07905	1.00452	0.906685	0.949589	1.00717	0.998861	1.01674	1.01583	1.0238	0.9376	1.036	1.071	1.061	0.989	0.886	1.013	1.097	0.0906858
RC1G0442300	290	K	Putative UDP-glucuronate decarboxylase	--	1	3.66491e-07	91.032	2	VEIK(1)MVENTPDDPR	-2.9689	1.07811		0.919939	1.42065	0.410802	1.12086	1.00717	0.998861	1.01674	1.01583	1.0238	0.9376	1.07		0.905	1.399	0.401	1.195	0.989	0.833334
RC1G0442300	53	K	Putative UDP-glucuronate decarboxylase	--	1	7.00407e-20	100.98	3	LMENEK(1)NEVIVADNYFTGSK	2.0454		0.786628	0.600033	1.04476	1.21754	1.28082	1.00717	0.998861	1.01674	1.01583	1.0238	0.9376		0.788	0.59	1.028	1.189	1.366	0.577	0.0351655
RC1G0442300	23	K	Putative UDP-glucuronate decarboxylase	--	1	0.000331412	117.39	2	NAK(1)FFQANMR	-2.2353	0.989681	1.03628	1.19291				1.00717	0.998861	1.01674	1.01583	1.0238	0.9376	0.983	1.037	1.173
RC1G0442300	118	K	Putative UDP-glucuronate decarboxylase	--	1	0.00376633	71.219	3	TIK(1)TNVIGTLNMLGLAK	-2.7019				0.951899	0.894966		1.00717	0.998861	1.01674	1.01583	1.0238	0.9376				0.937	0.874
RC1G0442300	132	K	Putative UDP-glucuronate decarboxylase	--	1	5.37119e-06	88.734	3	TNVIGTLNMLGLAK(1)R	-0.10198	1.08097		1.04675				1.00717	0.998861	1.01674	1.01583	1.0238	0.9376	1.073		1.03
RC1G0442800	189	K	CASP-like protein	--	1	0.00260185	74.424	2	VACFVIK(1)GSR	-1.6738				0.897681		1.01513
RC3G0255800	525	K	Putative Heat shock protein 70 family	--	1	5.13399e-16	188.6	2	EEIEK(1)MVQEAEK	-0.75957	0.783542	0.796502	0.93697	1.21327	0.916057	1.34338	1.02013	0.998026	1.02649	0.993436	0.995249	0.966665	0.768	0.798	0.913	1.221	0.92	1.39	0.702	0.0614086
RC1G0443400	530	K	Putative Heat shock protein 70 family	--	0.998432	2.36887e-06	138.26	2	MVQEAEK(0.998)YK(0.002)	-3.1932	0.827547	1.10089	0.972608	1.11033	0.812372	1.21145	1.234	1.187	1.22244	0.694203	0.938415	0.723943	0.671	0.927	0.796	1.599	0.866	1.673	0.579	0.0908793
RC3G0255800	547	K	Putative Heat shock protein 70 family	--	1	1.46215e-06	83.474	3	VEAK(1)NALENYAYNMR	1.033	0.896969	0.953752	1.0642	1.25671	0.929878	0.910748	1.02013	0.998026	1.02649	0.993436	0.995249	0.966665	0.879	0.956	1.037	1.265	0.934	0.942	0.914	0.501618
RC1G0443400	59	K	Putative Heat shock protein 70 family	--	1	9.15204e-10	111.03	4	LIGDAAK(1)NQVAMNPINTVFDAK(1)R	1.8911			0.214973	0.664958	1.46489	1.5081	1.234	1.187	1.22244	0.694203	0.938415	0.723943			0.176	0.958	1.561	2.083	0.115
RC1G0443400	74	K	Putative Heat shock protein 70 family	--	1	9.15204e-10	111.03	3	NQVAMNPINTVFDAK(1)R	-0.7422	1.68901		0.303482	0.938737	1.06143	0.922727	1.234	1.187	1.22244	0.694203	0.938415	0.723943	1.369		0.248	1.352	1.131	1.275	0.645	0.319252
RC3G0255800	520	K	Putative Heat shock protein 70 family	--	1	0.0041549	111.39	2	LSK(1)EEIEK	-0.15981	0.999214	1.05282	1.00913	0.991121	0.983446	1.00418	1.02013	0.998026	1.02649	0.993436	0.995249	0.966665	0.979	1.055	0.983	0.998	0.988	1.039	0.997	0.921751
RC3G0255800	336	K	Putative Heat shock protein 70 family	--	1	5.37628e-06	53.193	3	MDK(1)STVHDVVLVGGSTR	-0.66398	1.09153	1.11039	1.08605		0.922213	0.943426	1.02013	0.998026	1.02649	0.993436	0.995249	0.966665	1.07	1.113	1.058		0.927	0.976	1.135	0.0192655
RC3G0255800	431	K	Putative Heat shock protein 70 family	--	0.963198	0.0199674	102.46	2	NTTIPTK(0.963)K(0.037)	-2.7902	0.979085	0.866183		0.957553	1.12551		1.02013	0.998026	1.02649	0.993436	0.995249	0.966665	0.96	0.868		0.964	1.131		0.873	0.290637
RC7G0514900	615	K	Putative Heat shock protein 70 family	--	1	6.31725e-14	159.93	2	ELEGICNPIIAK(1)	-3.1233	1.02904	1.13104	1.05499				0.979285	1.03325	0.895031	1.04128	0.989482	1.06167	1.051	1.095	1.179
RC1G0443500	94	K	Heat shock cognate protein 70-1	--	0.994847	0.000873646	79.795	3	FSDASVQGDMK(0.995)LWPFK(0.005)	-1.9378					0.865913	1.07327	0.973684	0.937336	0.996135	1.01242	1.04416	1.03627					0.829	1.036
RC1G0443500	133	K	Heat shock cognate protein 70-1	--	1	9.1743e-05	91.245	3	QFAAEEISSMVLVK(1)MR	-0.83974					0.935454		0.973684	0.937336	0.996135	1.01242	1.04416	1.03627					0.896
RC1G0443500	444	K	Heat shock cognate protein 70-1	--	1	0.000364244	134.2	2	IASK(1)LDAADKK	-1.1356	0.817823	0.90109	0.83965	1.14918	1.12976	1.14428	0.973684	0.937336	0.996135	1.01242	1.04416	1.03627	0.84	0.961	0.843	1.135	1.082	1.104	0.796	0.00774748
RC1G0443500	407	K	Heat shock cognate protein 70-1	--	0.998432	3.34246e-17	138.26	2	MVQEAEK(0.998)YK(0.002)	-3.1932	0.843245	1.12177	0.991057	1.13139	0.827782	1.12073	0.973684	0.937336	0.996135	1.01242	1.04416	1.03627	0.866	1.197	0.995	1.118	0.793	1.082	1.022	0.874935
RC1G0443500	409	K	Heat shock cognate protein 70-1	--	1	6.86981e-07	73.502	2	YK(1)SEDEELK	-1.9959			0.872865	1.00126	1.03677		0.973684	0.937336	0.996135	1.01242	1.04416	1.03627			0.876	0.989	0.993		0.884
RC1G0443500	440	K	Heat shock cognate protein 70-1	--	0.999998	5.58095e-05	128.97	3	NTVRDEK(1)IASK	-1.6558	1.07369	1.12312	1.39065	0.88345	0.900556	0.72691	0.973684	0.937336	0.996135	1.01242	1.04416	1.03627	1.103	1.198	1.396	0.873	0.862	0.701	1.518	0.0135774
RC7G0514900	603	K	Putative Heat shock protein 70 family	--	1	9.7557e-08	86.838	2	VK(1)ELEGICNPIIAK	-2.8075				0.789741	1.19403	0.857172	0.979285	1.03325	0.895031	1.04128	0.989482	1.06167				0.758	1.207	0.807
RC1G0448000	15	K	Putative oxidoreductase	--	1	4.44049e-31	113.66	4	ELFK(1)GGLELSDSATVADLQEEIHKR	2.0623				1.00733	0.838138		0.821456	0.808541	0.928964	1.14982	1.08727	1.20395				0.876	0.771
RC1G0448000	293	K	Putative oxidoreductase	--	0.983945	0.0611121	44.82	3	LFDGK(0.984)DGRPK(0.016)	-2.2954				0.912409			0.821456	0.808541	0.928964	1.14982	1.08727	1.20395				0.794
RC1G0448000	2	K	Putative oxidoreductase	--	1	0.0100013	78.816	2	MK(1)VTVVTR	-0.08191		1.23492		0.909402	0.808887		0.821456	0.808541	0.928964	1.14982	1.08727	1.20395		1.527		0.791	0.744		1.99
RC1G0448000	69	K	Putative oxidoreductase	--	1	1.70918e-33	142.73	3	SLK(1)DYYSGNSDNLTVVFK	-1.4375				0.954336	0.922938	0.966461	0.821456	0.808541	0.928964	1.14982	1.08727	1.20395				0.83	0.849	0.803
RC2G0371400	46	K	Putative actin family	--	1	1.04275e-58	241.63	4	HTGVMVGMGQK(1)DAYVGDEAQSK(1)R	2.6052	0.976116	1.06826	1.13203	1.00143	0.904165	0.973968	0.947994	0.935554	0.927542	1.05011	1.08806	1.05074	1.03	1.142	1.22	0.954	0.831	0.927	1.251	0.026195
RC7G0103900	176	K	Putative Actin family	--	1	1.28414e-05	84.102	2	DLTDSLMK(1)ILTER	-2.931				0.912409			1.04485	1.06854	1.20467	0.690464	0.750459	1.24103				1.321
RC1G0448100	311	K	Putative Actin family	--	0.933247	4.29034e-06	145.75	3	EISALAPSSMK(0.933)IK(0.067)	-1.6631	1.27724	1.24948	1.33781	0.797273	0.613229	0.862719	0.848019	1.02828	0.861949	1.01754	1.12403	1.12018	1.506	1.215	1.552	0.784	0.546	0.77	2.035	0.00697219
RC1G0448100	313	K	Putative Actin family	--	1	0.000105844	94.66	3	IK(1)VVAPPER	1.8043	0.891838	0.869575	0.891678	1.04948	1.1446	1.14768	0.848019	1.02828	0.861949	1.01754	1.12403	1.12018	1.052	0.846	1.034	1.031	1.018	1.025	0.954	0.49862
RC2G0371400	53	K	Putative actin family	--	1	3.14463e-14	102.55	4	GILTLK(1)YPIEHGIVSNWDDMEK	-2.9548				0.938037		0.97094	0.947994	0.935554	0.927542	1.05011	1.08806	1.05074				0.893		0.924
RC2G0371400	35	K	Putative actin family	--	1	1.04275e-58	178.05	4	HTGVMVGMGQK(1)DAYVGDEAQSK(1)R	2.6052	1.02172	0.9703	1.05277	0.99873	1.03232	0.958196	0.947994	0.935554	0.927542	1.05011	1.08806	1.05074	1.078	1.037	1.135	0.951	0.949	0.912	1.156	0.00809004
RC2G0371400	276	K	Putative actin family	--	1	4.75029e-52	174.46	3	K(1)DLYGNIVLSGGSTMFPGIADR	-0.30944				0.952025	0.951039	0.938981	0.947994	0.935554	0.927542	1.05011	1.08806	1.05074				0.907	0.874	0.894
RC1G0448100	216	K	Putative Actin family	--	0.92662	2.3074e-05	55.866	3	LAYIALDYEQELETSK(0.927)TSSSVEK(0.073)	0.80723				1.14535		0.743951	0.848019	1.02828	0.861949	1.01754	1.12403	1.12018				1.126		0.664
RC1G0448100	223	K	Putative Actin family	--	1	7.37476e-107	242.48	3	TSSSVEK(1)SYELPDGQVITIGAER	0.8954	0.231744		0.238304	1.42968	1.5032	1.38334	0.848019	1.02828	0.861949	1.01754	1.12403	1.12018	0.273		0.276	1.405	1.337	1.235	0.207	6.501e-05
RC1G0448100	300	K	Putative Actin family	--	0.999998	0.00187497	57.042	2	MSK(1)EISALAPSSMK	-3.08	1.03199						0.848019	1.02828	0.861949	1.01754	1.12403	1.12018	1.217
RC2G0371400	98	K	Putative actin family	--	1	1.98066e-26	185.57	3	VAPEEHPVLLTEAPLNPK(1)ANR	0.83379	0.995342	1.10597	1.12443	0.951893	0.876946	1.01084	0.947994	0.935554	0.927542	1.05011	1.08806	1.05074	1.05	1.182	1.212	0.906	0.806	0.962	1.288	0.0204875
RC1G0448300	222	K	Putative dolichyl-phosphate beta-glucosyltransferase	--	1	0.0028005	55.754	3	AHLEEK(1)ALASR	-3.225	1.05954	1.00381			0.874864	1.11145	0.994888	0.905684	0.95883		1.04366	1.09694	1.065	1.108			0.838	1.013	1.174	0.231239
RC1G0449600	149	K	Putative triose-phosphate isomerase	--	0.994059	1.17455e-33	215.61	3	EAGSTMEVVAAQTK(0.994)AIAEK(0.006)	0.30177	1.00292	0.839117	1.06967	1.03548	0.944259	1.13568	1.02843	1.00013	1.02039	0.97865	0.995256	0.977138	0.975	0.839	1.048	1.058	0.949	1.162	0.903	0.307156
RC1G0449600	22	K	Putative triose-phosphate isomerase	--	1	2.69538e-07	174.8	2	K(1)IVNLLNEGK	1.6871	0.728342	0.840765	1.06973	1.19759	0.810295	1.36547	1.02843	1.00013	1.02039	0.97865	0.995256	0.977138	0.708	0.841	1.048	1.224	0.814	1.397	0.756	0.248686
RC1G0449600	191	K	Putative triose-phosphate isomerase	--	1	1.61319e-07	121.69	4	K(1)WLHANTSPEVAATTR	1.7598	0.886051	1.1111	1.14066	0.949153	0.908143	1.06683	1.02843	1.00013	1.02039	0.97865	0.995256	0.977138	0.862	1.111	1.118	0.97	0.912	1.092	1.039	0.750486
RC1G0449600	156	K	Putative triose-phosphate isomerase	--	1	4.31409e-34	142.02	3	VK(1)DWTNIVLAYEPVWAIGTGK	-1.8099				1.00817	0.994847	0.830723	1.02843	1.00013	1.02039	0.97865	0.995256	0.977138				1.03	1	0.85
RC1G0449700	238	K	Putative transferase, protein kinase RLK-Pelle-RLCK-VIIa-2 family	--	1	1.45193e-05	89.382	3	GLAFLHSDEAK(1)VIYR	-3.3069	1.16741	0.983682	1.05695
RC1G0449700	344	K	Putative transferase, protein kinase RLK-Pelle-RLCK-VIIa-2 family	--	1	0.0191162	51.872	2	K(1)VLQVFDAR	3.8373		1.0846
RC1G0449700	102	K	Putative transferase, protein kinase RLK-Pelle-RLCK-VIIa-2 family	--	1	0.032696	51.454	2	NFFFNELK(1)TATR	-1.8657		1.0846
RC1G0455900	235	K	Peptidylprolyl isomerase	--	0.999988	0.000121785	108.93	2	ELAAATK(1)EEEK	-1.4655	1.07875	0.746938	0.815444	1.04164	1.2931
RC1G0456200	254	K	Putative transcription factor C2H2 family	--	1	0.0109819	46.033	3	QQGTCPVCK(1)YR	0.53058				0.998969	0.846707
RC1G0456400	162	K	Putative aminoacyltransferase, E1 ubiquitin-activating enzyme	--	0.999972	0.00388488	45.705	4	YDQRPAAK(1)SAVESLPTIELDDSHVAEESHCAVCK	-1.0374				0.912409
RC1G0456900	635	K	LOW QUALITY PROTEIN: L-type lectin-domain containing receptor kinase S.4-like	--	0.999998	6.83234e-10	57.305	4	SK(1)DGGDGSTGGEFEDYVHSYSYPPSSYFDK	0.64237				0.953603	0.979648	0.906701		0.953178	0.736845	1.30987	0.836398	1.16371				0.728	1.171	0.779
RC2G0030000	357	K	Putative sucrose-phosphate synthase	--	0.999999	0.00900033	64.064	3	DKLEQLLK(1)QGR	1.102	0.88176		0.980472	1.01196	1.07038		1.04159	0.994554	0.986584	1.04425	0.968337	0.964692	0.847		0.994	0.969	1.105		0.888	0.365375
RC1G0460400	201	K	Putative nucleotidyltransferase	--	0.994459	0.0653934	41.796	2	EVFPK(0.994)IASENK(0.006)	0.46015					0.935454		1.00609	1.01784	0.99254	1.0182	0.991195	0.974129					0.944
RC1G0460400	159	K	Putative nucleotidyltransferase	--	0.999997	0.00527294	81.163	3	VEK(1)FVEKPK	-0.19587	0.732834	0.982514	1.03711	1.14528	1.03506	1.07745	1.00609	1.01784	0.99254	1.0182	0.991195	0.974129	0.728	0.965	1.045	1.125	1.044	1.106	0.836	0.164551
RC1G0460700	221	K	Delta-1-pyrroline-5-carboxylate synthase	--	1	0.000429675	84.999	3	EK(1)HQTEITFGDK(1)SR	0.95131	0.987229	0.969246	0.963177	1.03919	1.00224	1.06184	0.966934	0.951235	1.02149	1.02424	1.04557	0.990537	1.021	1.019	0.943	1.015	0.959	1.072	0.979	0.646212
RC1G0460700	231	K	Delta-1-pyrroline-5-carboxylate synthase	--	1	0.000105581	117.45	3	HQTEITFGDK(1)SR	-0.30884	0.800464	0.853039	0.892486	1.23182	1.03693	1.16597	0.966934	0.951235	1.02149	1.02424	1.04557	0.990537	0.828	0.897	0.874	1.203	0.992	1.177	0.771	0.017017
RC1G0460700	704	K	Delta-1-pyrroline-5-carboxylate synthase	--	0.997751	1.16688e-05	59.997	3	GSGQVVNGDK(0.998)GITYTHK(0.002)	0.022154		1.08619		0.911543		0.998482	0.966934	0.951235	1.02149	1.02424	1.04557	0.990537		1.142		0.89		1.008	1.203
RC1G0460700	494	K	Delta-1-pyrroline-5-carboxylate synthase	--	1	3.684e-11	195.58	2	GSNK(1)LVSQIK	1.6043	0.934498	0.966326	0.997917	1.01685	1.03829	1.06994	0.966934	0.951235	1.02149	1.02424	1.04557	0.990537	0.966	1.016	0.977	0.993	0.993	1.08	0.965	0.334558
RC1G0460700	500	K	Delta-1-pyrroline-5-carboxylate synthase	--	0.877491	0.062398	54.584	2	LVSQIK(0.877)NSTK(0.123)	-1.8192						0.999001	0.966934	0.951235	1.02149	1.02424	1.04557	0.990537						1.009
RC1G0460700	291	K	Delta-1-pyrroline-5-carboxylate synthase	--	1	1.1779e-69	227.34	3	IGTLFHQDAHLWCSFK(1)EVDAR	0.52907	0.586989	0.643751	0.583822	1.36134	1.38904	1.32815	0.966934	0.951235	1.02149	1.02424	1.04557	0.990537	0.607	0.677	0.572	1.329	1.329	1.341	0.464	9.92286e-05
RC1G0460700	353	K	Delta-1-pyrroline-5-carboxylate synthase	--	1	1.88991e-40	141.09	3	IIVENEADVSAAQQAGYEK(1)SLISR	-0.76982	0.103772	0.0640559		1.75333	1.47228	1.34352	0.966934	0.951235	1.02149	1.02424	1.04557	0.990537	0.107	0.067		1.712	1.408	1.356	0.058	0.000714762
RC1G0460700	219	K	Delta-1-pyrroline-5-carboxylate synthase	--	0.995866	0.000743684	133.98	2	LIHTYIK(0.996)EK(0.004)	-2.5407	0.963503	0.926842	0.946597	1.01449	1.0774	1.0857	0.966934	0.951235	1.02149	1.02424	1.04557	0.990537	0.996	0.974	0.927	0.99	1.03	1.096	0.93	0.117552
RC1G0460700	85	K	Delta-1-pyrroline-5-carboxylate synthase	--	0.991951	1.8912e-06	88.421	3	LINSSFADLQK(0.992)PQAEIDGK(0.008)	-0.34444				1.02246		0.878504	0.966934	0.951235	1.02149	1.02424	1.04557	0.990537				0.998		0.887
RC1G0460700	142	K	Delta-1-pyrroline-5-carboxylate synthase	--	0.997725	0.0387913	47.57	2	QLNDTVK(0.998)SLLSLK(0.002)	3.9374	1.03199						0.966934	0.951235	1.02149	1.02424	1.04557	0.990537	1.067
RC1G0460700	148	K	Delta-1-pyrroline-5-carboxylate synthase	--	1	2.06477e-06	63.421	3	SLLSLK(1)VVPIFNENDAVSTR	-3.0219						0.999001	0.966934	0.951235	1.02149	1.02424	1.04557	0.990537						1.009
RC1G0460700	529	K	Delta-1-pyrroline-5-carboxylate synthase	--	1	0.00331127	122.44	2	SANMNMAK(1)R	-2.0486	1.22604	1.37463	0.724989		0.919464	0.901017	0.966934	0.951235	1.02149	1.02424	1.04557	0.990537	1.268	1.445	0.71		0.879	0.91	1.276	0.530911
RC1G0460700	212	K	Delta-1-pyrroline-5-carboxylate synthase	--	1	0.00188372	127.94	2	SK(1)LIHTYIK	1.5709	1.00037	1.01614	0.981991	0.957637	1.04516	1.03226	0.966934	0.951235	1.02149	1.02424	1.04557	0.990537	1.035	1.068	0.961	0.935	1	1.042	1.029	0.552117
RC1G0460700	463	K	Delta-1-pyrroline-5-carboxylate synthase	--	1	3.51938e-06	66.913	3	VITEAIPESVGGK(1)LIGLVTSR	0.14036				0.776828	1.06869	1.00516	0.966934	0.951235	1.02149	1.02424	1.04557	0.990537				0.758	1.022	1.015
RC1G0461700	146	K	Serine/threonine-protein phosphatase	--	1	0.00150085	74.269	3	IYGFYDECK(1)R	1.9512	1.51718	0.995308	1.40389	1.00054	0.356226	0.856384	1.05532	1.04566	1.0501	0.953153	0.965573	0.930186	1.438	0.952	1.337	1.05	0.369	0.921	1.593	0.197111
RC1G0461700	31	K	Serine/threonine-protein phosphatase	--	1	6.63277e-05	84.309	3	PGK(1)QVQLSESEIK	-0.36417		0.804855	0.848908		1.01879	1.39493	1.05532	1.04566	1.0501	0.953153	0.965573	0.930186		0.77	0.808		1.055	1.5	0.618	0.119391
RC1G0463700	72	K	Putative small heat shock protein HSP20	--	0.945798	0.0658283	47.349	2	ADLPGLK(0.946)K(0.054)	1.1075						0.999001	1.02363	0.915251	0.927293	1.04346	0.99724	1.09313						0.914
RC1G0463700	73	K	Putative small heat shock protein HSP20	--	0.99516	0.0114518	41.317	3	K(0.995)EEVK(0.005)VEVEEGK	-1.5175		1.0846					1.02363	0.915251	0.927293	1.04346	0.99724	1.09313		1.185
RC1G0463700	99	K	Putative small heat shock protein HSP20	--	0.999722	0.0173055	67.507	3	EDK(1)SDKWHR	0.36169						0.999001	1.02363	0.915251	0.927293	1.04346	0.99724	1.09313						0.914
RC1G0463700	77	K	Putative small heat shock protein HSP20	--	0.987285	0.00226746	57.003	3	K(0.013)EEVK(0.987)VEVEEGK	0.62086					0.935454		1.02363	0.915251	0.927293	1.04346	0.99724	1.09313					0.938
RC1G0463700	84	K	Putative small heat shock protein HSP20	--	1	1.3976e-12	115.79	2	VEVEEGK(1)VLQISGER	-1.142	0.543233	0.285634	0.402983	1.6038	1.64895	1.32172	1.02363	0.915251	0.927293	1.04346	0.99724	1.09313	0.531	0.312	0.435	1.537	1.654	1.209	0.29	0.00233202
RC1G0463700	65	K	Putative small heat shock protein HSP20	--	0.999953	3.27146e-09	119.52	3	ETPEAHVFK(1)ADLPGLK	0.027263	0.865314	0.796666	0.858238	1.14943	1.14862	1.15718	1.02363	0.915251	0.927293	1.04346	0.99724	1.09313	0.845	0.87	0.926	1.102	1.152	1.059	0.797	0.00335396
RC1G0463700	56	K	Putative small heat shock protein HSP20	--	1	1.7668e-09	162.23	3	IDWK(1)ETPEAHVFK	-0.54873	0.75961	0.791163	0.801338	1.22106	1.25046	1.12911	1.02363	0.915251	0.927293	1.04346	0.99724	1.09313	0.742	0.864	0.864	1.17	1.254	1.033	0.714	0.0116104
RC1G0463700	124	K	Putative small heat shock protein HSP20	--	0.999999	0.00151726	79.889	2	LPENAK(1)VEQVK	-0.22908	0.203117	0.663729	0.675697	1.43498	1.5784	1.31497	1.02363	0.915251	0.927293	1.04346	0.99724	1.09313	0.198	0.725	0.729	1.375	1.583	1.203	0.397	0.0715847
RC1G0463700	147	K	Putative small heat shock protein HSP20	--	0.984002	0.01242	74.269	3	VEVK(0.984)K(0.016)PDVK	-1.8649	0.847532				1.02434	1.08264	1.02363	0.915251	0.927293	1.04346	0.99724	1.09313	0.828				1.027	0.99	0.821
RC1G0464700	69	K	Putative small heat shock protein HSP20	--	0.945798	0.0658283	47.349	2	ADLPGLK(0.946)K(0.054)	1.1075						0.999001	0.947262	0.9364	1.09791	1.05326	0.949686	1.01549						0.984
RC1G0464700	145	K	Putative small heat shock protein HSP20	--	1	0.000206065	162.59	3	AEEQK(1)PQVK(1)SIDISGA	0.56879	0.717117	1.08773	0.749744	1.21464	0.948014	1.27401	0.947262	0.9364	1.09791	1.05326	0.949686	1.01549	0.757	1.162	0.683	1.153	0.998	1.255	0.764	0.171922
RC1G0464700	149	K	Putative small heat shock protein HSP20	--	1	5.81711e-18	158.02	3	AEEQK(1)PQVK(1)SIDISGA	0.56879	0.958251	0.949599	0.758814	1.11361	1.08457	1.12435	0.947262	0.9364	1.09791	1.05326	0.949686	1.01549	1.012	1.014	0.691	1.057	1.142	1.107	0.822	0.178157
RC1G0464700	96	K	Putative small heat shock protein HSP20	--	0.999997	1.47003e-08	187.33	3	EQEEK(1)NDKWHR	0.18912	1.39525	1.51935	1.43071	0.489886		0.407898	0.947262	0.9364	1.09791	1.05326	0.949686	1.01549	1.473	1.623	1.303	0.465		0.402	3.383	0.00113635
RC1G0464700	62	K	Putative small heat shock protein HSP20	--	1	1.65956e-13	121.96	3	ETPEAHIFK(1)ADLPGLK	0.81675	0.90407	0.876302	0.885013	1.11297	1.1372	1.0741	0.947262	0.9364	1.09791	1.05326	0.949686	1.01549	0.954	0.936	0.806	1.057	1.197	1.058	0.814	0.0373876
RC1G0464700	53	K	Putative small heat shock protein HSP20	--	1	4.63384e-07	150.44	3	IDWK(1)ETPEAHIFK	-2.1255	0.840538	0.864582	0.846706	1.13322	1.17094	1.12301	0.947262	0.9364	1.09791	1.05326	0.949686	1.01549	0.887	0.923	0.771	1.076	1.233	1.106	0.756	0.0148724
RC1G0466100	334	K	Putative amino acid transporter, transmembrane domain-containing protein	--	0.999998	0.0103148	74.486	2	FGIK(1)GSAFK	-0.082966	1.05651	1.0375	0.795374		1.14428	1.07157
RC1G0466100	339	K	Putative amino acid transporter, transmembrane domain-containing protein	--	1	9.58503e-09	177.47	2	GSAFK(1)IQNLTFR	0.43567	1.17787	0.959659	0.916189	0.80235	1.0293	1.15925
RC1G0466100	250	K	Putative amino acid transporter, transmembrane domain-containing protein	--	1	0.00297733	95.311	2	K(1)PVVENMLK	-0.95101	0.948468	0.823445	1.02158	1.08893	1.08321	1.03962
RC1G0466100	95	K	Putative amino acid transporter, transmembrane domain-containing protein	--	1	0.00851098	64.547	3	LHLFGGK(1)R	-0.60043	0.820935			1.09901
RC1G0467000	85	K	Putative transcription factor interactor and regulator LIM family	--	1	0.00909922	54.27	2	SAEK(1)LTPELTR	-1.2304			0.972435	1.01741			0.849654	0.833424	0.839217	1.17094	1.18728	1.11949			1.159	0.869			1.334
RC1G0469000	133	K	Putative signal peptidase complex subunit 2	--	0.999503	0.0346695	41.796	2	SVTK(1)WFTK	-0.12169		1.0846					0.993973	0.951547	1.21623	1.07048	0.877808	0.889964		1.14
RC1G0469500	294	K	Putative C2 domain-containing protein	--	1	0.00182481	85.622	2	YEEDK(1)IADR	-2.5705	0.772436	0.781579	0.846629	1.15798	1.16485	1.24484	1.11992	1.11427	1.09523	0.904714	0.890272	0.875594	0.69	0.701	0.773	1.28	1.308	1.422	0.54	0.000208685
RC1G0470000	300	K	Putative JAB1/MPN/MOV34 metalloenzyme domain, 26S Proteasome non-ATPase regulatory subunit 7/8	--	1	4.12748e-05	75.5	2	AEDSK(1)QVAVPAAAS	0.2044			0.27281	1.44247	1.09523		0.876264	0.983794	0.911766	1.20648	1.01541	1.00628			0.299	1.196	1.079		0.263
RC1G0470000	188	K	Putative JAB1/MPN/MOV34 metalloenzyme domain, 26S Proteasome non-ATPase regulatory subunit 7/8	--	0.999996	0.000839759	54.556	3	DVK(1)DTTISTLATEVTGK	0.40451						0.999001	0.876264	0.983794	0.911766	1.20648	1.01541	1.00628						0.993
RC1G0470000	107	K	Putative JAB1/MPN/MOV34 metalloenzyme domain, 26S Proteasome non-ATPase regulatory subunit 7/8	--	1	0.000181732	46.068	3	EHVVGWYSTGPK(1)LR	0.45265				0.912409			0.876264	0.983794	0.911766	1.20648	1.01541	1.00628				0.756
RC1G0470000	5	K	Putative JAB1/MPN/MOV34 metalloenzyme domain, 26S Proteasome non-ATPase regulatory subunit 7/8	--	1	2.10469e-05	124.06	2	MDVIK(1)TQQISAR	-3.5686	0.952844	0.83053	0.999878	1.0094	1.12254	1.09367	0.876264	0.983794	0.911766	1.20648	1.01541	1.00628	1.087	0.844	1.097	0.837	1.105	1.087	1	0.997865
RC1G0470000	287	K	Putative JAB1/MPN/MOV34 metalloenzyme domain, 26S Proteasome non-ATPase regulatory subunit 7/8	--	0.994138	1.87564e-06	90.689	3	SVIALHNLINNK(0.994)MQNK(0.006)	-0.042106		1.00305	0.876442		1.13231	1.06612	0.876264	0.983794	0.911766	1.20648	1.01541	1.00628		1.02	0.961		1.115	1.059	0.911	0.141917
RC1G0470300	159	K	Putative major intrinsic protein	--	1	3.9405e-17	123.72	4	AFTNK(1)GHFFEINNGGANFVAHGYTK	2.3601			1.19107	0.835881			0.874347	0.855201	0.877317	1.14691	1.14977	1.09646			1.358	0.729			1.863
RC1G0470300	35	K	Putative major intrinsic protein	--	1	2.02318e-10	58.691	3	DYK(1)EPPPAPLFEPGELTSWSFYR	-0.8733				0.907904	0.940072		0.874347	0.855201	0.877317	1.14691	1.14977	1.09646				0.792	0.818
RC1G0470300	14	K	Putative major intrinsic protein	--	1	1.59697e-80	285.5	3	MQAK(1)EEDVSLGANK(1)FPER	0.14306	1.0814	1.09272	1.07512	0.954926	0.879982	0.977992	0.874347	0.855201	0.877317	1.14691	1.14977	1.09646	1.237	1.278	1.225	0.833	0.765	0.892	1.502	0.000904909
RC1G0470300	4	K	Putative major intrinsic protein	--	1	2.65614e-79	273.02	3	MQAK(1)EEDVSLGANK(1)FPER	0.14306	0.846649	0.848984	0.816187	1.1305	1.15801	1.17599	0.874347	0.855201	0.877317	1.14691	1.14977	1.09646	0.968	0.993	0.93	0.986	1.007	1.073	0.943	0.13951
RC1G0470300	32	K	Putative major intrinsic protein	--	0.96722	9.06568e-10	128.41	3	QPIGIAAQTEDEGK(0.967)DYK(0.033)	0.52875	0.995362	1.0934	1.15208	0.949006	0.883776	0.993127	0.874347	0.855201	0.877317	1.14691	1.14977	1.09646	1.138	1.279	1.313	0.827	0.769	0.906	1.491	0.00348312
RC1G0470300	253	K	Putative major intrinsic protein	--	1	1.80131e-47	236.42	2	SLGAAIIFNK(1)DR	0.82219	0.961511	0.957373	0.917832	1.10917	0.860542	1.21359	0.874347	0.855201	0.877317	1.14691	1.14977	1.09646	1.1	1.119	1.046	0.967	0.748	1.107	1.157	0.246505
RC1G0472000	106	K	60S acidic ribosomal protein P0	--	1	1.13499e-40	215.14	3	EVSEEVAK(1)YK(1)VGAPAR	-4.5956	1.21658	1.28884	1.30435	0.837872	0.614258	0.870043	0.980771	0.956446	1.01216	1.02614	1.01467	1.00981	1.24	1.348	1.289	0.817	0.605	0.862	1.697	0.00870894
RC1G0472000	108	K	60S acidic ribosomal protein P0	--	1	0.000328769	114.64	2	YK(1)VGAPAR	-2.819	1.08824	1.04869	1.09447	0.906075	0.936805	0.987151	0.980771	0.956446	1.01216	1.02614	1.01467	1.00981	1.11	1.096	1.081	0.883	0.923	0.978	1.181	0.00546232
RC1G0472000	276	K	60S acidic ribosomal protein P0	--	1	1.17949e-31	92.399	3	EYLEDPSK(1)FAVAVAAPASAAGGAAAPAAAAEEAK	0.50779				1.02603	0.962172	0.846062	0.980771	0.956446	1.01216	1.02614	1.01467	1.00981				1	0.948	0.838
RC1G0472000	98	K	60S acidic ribosomal protein P0	--	1	0.000466857	95.138	2	GDLK(1)EVSEEVAK	-0.60529	1.22639	1.08139	1.20564	0.847996	0.883494	0.842753	0.980771	0.956446	1.01216	1.02614	1.01467	1.00981	1.25	1.131	1.191	0.826	0.871	0.835	1.411	0.000487024
RC1G0472000	57	K	60S acidic ribosomal protein P0	--	0.999999	3.1453e-14	147.02	2	GDSTVLMGK(1)NTMMK	-0.098348	1.13707	1.09699	1.11378	0.882265	0.922673	0.918998	0.980771	0.956446	1.01216	1.02614	1.01467	1.00981	1.159	1.147	1.1	0.86	0.909	0.91	1.271	0.000612238
RC1G0472000	151	K	60S acidic ribosomal protein P0	--	1	9.53981e-07	102.03	3	INK(1)GTVEIITPVELIR	-6.061	0.795301	0.107258	0.890702	1.3474	1.36114	1.38673	0.980771	0.956446	1.01216	1.02614	1.01467	1.00981	0.811	0.112	0.88	1.313	1.341	1.373	0.448	0.167087
RC1G0472000	16	K	60S acidic ribosomal protein P0	--	0.999897	0.00118066	134.66	2	INYDAK(1)LCK	0.722	1.01271	1.07171	1.03004	0.938072	0.961035	1.03672	0.980771	0.956446	1.01216	1.02614	1.01467	1.00981	1.033	1.121	1.018	0.914	0.947	1.027	1.098	0.108652
RC1G0472000	168	K	60S acidic ribosomal protein P0	--	0.905435	0.00190901	50.641	3	K(0.095)GDK(0.905)VGSSEAALLAK	0.73822			1.0989				0.980771	0.956446	1.01216	1.02614	1.01467	1.00981			1.086
RC1G0472000	179	K	60S acidic ribosomal protein P0	--	1	1.93469e-06	97.175	3	VGSSEAALLAK(1)LGIR	-2.498				0.859076	0.986072	1.00334	0.980771	0.956446	1.01216	1.02614	1.01467	1.00981				0.837	0.972	0.994
RC1G0472000	66	K	60S acidic ribosomal protein P0	--	0.999998	0.00962599	72.038	2	SIK(1)IHAAK	-0.98943		1.01256	0.991095	0.955879	1.06832	0.973864	0.980771	0.956446	1.01216	1.02614	1.01467	1.00981		1.059	0.979	0.932	1.053	0.964	1.037	0.556425
RC1G0472900	144	K	Putative PH domain-containing protein	--	1	3.82677e-43	172.51	2	SVTDSEVVDYDSNNK(1)N	-2.0748	1.17848	1.00976	0.98271	0.96044	0.969453	0.942864	0.956283	0.884705	0.921364	1.0309	1.0831	1.12365	1.232	1.141	1.067	0.932	0.895	0.839	1.29	0.00790449
RC1G0473100	168	K	Clathrin light chain	--	1	5.70629e-05	72.031	3	AVADLIPNEVPAIEK(1)R	-2.2014	0.797059		0.91273	1.27469			1.09029	1.04584	1.12318	0.949352	0.933831	0.857514	0.731		0.813	1.343			0.575
RC1G0474000	12	K	Protein yippee-like	--	0.999653	3.09939e-08	126.48	3	LFVLSLEGK(1)IYSCK	-2.8405				1.09864	0.948343	0.781325
RC1G0474000	89	K	Protein yippee-like	--	0.990408	0.00249102	76.572	2	YETAHEK(0.99)GQK(0.01)	-1.4625	0.621544		1.03395	1.26491	1.00683	0.993192
RC1G0474500	389	K	Putative cytochrome P450	--	1	0.00692713	47.334	3	AVHLDHDHFK(1)AAR	-0.36648			1.0989
RC1G0474500	129	K	Putative cytochrome P450	--	0.999992	0.00018773	51.829	3	K(1)MHSLTMSFANSSIIK	-0.71262				0.921309	0.926329
RC1G0474500	228	K	Putative cytochrome P450	--	1	0.0136199	69.915	2	TK(1)VAEALR	-4.8275				0.976719	0.949865	0.913197
RC1G0474800	6	K	Putative MENTAL domain-containing protein	--	0.998757	0.0217416	58.426	2	GFILK(0.999)EEK(0.001)	0.28302	0.931716	1.09012	1.20008
RC1G0476200	283	K	Phosphoinositide phospholipase C	--	1	2.94997e-07	192.6	2	AAAAGNDLK(1)R	-0.50693			1.04606		0.980438		0.959206	0.969721	0.961038	1.00493	1.08329	1.02181			1.088		0.905		1.202
RC1G0476200	384	K	Phosphoinositide phospholipase C	--	1	0.00125916	85.821	2	ASVTYGK(1)EIVR	0.45924				0.923637	0.923942		0.959206	0.969721	0.961038	1.00493	1.08329	1.02181				0.919	0.853
RC1G0476200	340	K	Phosphoinositide phospholipase C	--	1	0.00202652	61.48	3	CPQNEAPEYK(1)R	-0.76772	1.03664	1.12473	1.22836	0.871265	0.828607		0.959206	0.969721	0.961038	1.00493	1.08329	1.02181	1.081	1.16	1.278	0.867	0.765		1.437	0.0188532
RC1G0476200	57	K	Phosphoinositide phospholipase C	--	1	5.28282e-28	166.65	2	FLTEVQK(1)EDLTK	-3.6708	0.858839	0.761375	0.803002	1.10832	1.20616	1.22973	0.959206	0.969721	0.961038	1.00493	1.08329	1.02181	0.895	0.785	0.836	1.103	1.113	1.203	0.736	0.00278762
RC1G0476200	359	K	Phosphoinositide phospholipase C	--	0.99993	9.7721e-05	80.623	2	GGLVECLK(1)VDPNK	0.19423	0.862434		1.08274	0.931522	1.22127	0.851669	0.959206	0.969721	0.961038	1.00493	1.08329	1.02181	0.899		1.127	0.927	1.127	0.833	1.053	0.734328
RC1G0476200	561	K	Phosphoinositide phospholipase C	--	0.993126	6.67794e-09	46.276	4	IEVHEYDMSEK(0.993)DDFGGQTSLPLSELK(0.003)K(0.003)	0.32379				0.912409			0.959206	0.969721	0.961038	1.00493	1.08329	1.02181				0.908
RC1G0476200	265	K	Phosphoinositide phospholipase C	--	0.995029	5.08616e-14	88.203	3	IIISTKPPSEYLEAK(0.995)AAAEK(0.005)	0.39265	1.07143	0.0410618	1.02435	1.17036	1.41591	1.19425	0.959206	0.969721	0.961038	1.00493	1.08329	1.02181	1.117	0.042	1.066	1.165	1.307	1.169	0.611	0.334682
RC1G0476200	85	K	Phosphoinositide phospholipase C	--	1	0.00202426	83.438	2	K(1)ILNLEAFFK	1.2384	0.582323		0.546743	1.23609	1.35494	1.13388	0.959206	0.969721	0.961038	1.00493	1.08329	1.02181	0.607		0.569	1.23	1.251	1.11	0.491	0.00094602
RC1G0476200	474	K	Phosphoinositide phospholipase C	--	0.788692	2.34517e-29	139.5	4	KPDFLLTTGPNNEVFDPQHK(0.211)SSVK(0.789)	1.5269	0.761838	0.916994	1.17982	1.22507			0.959206	0.969721	0.961038	1.00493	1.08329	1.02181	0.794	0.946	1.228	1.219			0.812
RC1G0476200	349	K	Phosphoinositide phospholipase C	--	0.984077	0.00136608	93.561	2	LIAIHAGK(0.984)PK(0.016)	1.8105	0.987229	1.08001	0.867356	0.88285	1.11328	1.09952	0.959206	0.969721	0.961038	1.00493	1.08329	1.02181	1.029	1.114	0.903	0.879	1.028	1.076	1.021	0.821365
RC1G0476700	74	K	Carboxy-terminal domain RNA polymerase II polypeptide A small phosphatase 1	--	1	0.00951918	76.85	2	DLSGLSK(1)DMGR	-1.0536	1.01932	1.00183			1.09012	0.922332
RC1G0477400	70	K	Putative anthocyanidin synthase	--	1	8.63147e-06	103.76	2	AATLAK(1)ISEACR	-0.39036	0.969009	0.918871	0.89023	1.03682	1.18694	0.997524	1.05815	1.05809	0.991051	0.941805	0.969874	0.981026	0.916	0.868	0.898	1.101	1.224	1.017	0.803	0.0177336
RC1G0478400	653	K	Clathrin heavy chain	--	1	0.00233943	55.578	3	ALQHYSELPDIK(1)R	0.60917	1.19911	0.77778				1.11983	1.03272	1.01774	1.02857	0.966385	0.974405	0.980173	1.161	0.764				1.142	0.843
RC1G0478400	106	K	Clathrin heavy chain	--	0.808292	1.69538e-14	74.643	4	AQVQGTTQDHLQIFNIEMK(0.192)AK(0.808)	-3.8919	0.942323		0.954618	1.10813	0.856963	1.08649	1.03272	1.01774	1.02857	0.966385	0.974405	0.980173	0.912		0.928	1.147	0.879	1.108	0.881	0.346598
RC1G0478400	502	K	Clathrin heavy chain	--	1	0.00244785	51.569	2	ATPK(1)VVAAFAER	0.31552	1.03199						1.03272	1.01774	1.02857	0.966385	0.974405	0.980173	0.999
RC1G0478400	1641	K	Clathrin heavy chain	--	0.999472	7.62811e-05	152.17	2	IEAQNEVK(0.999)EK(0.001)	-4.0793	0.869938	0.900522	0.656515	1.19291	1.19852	1.13953	1.03272	1.01774	1.02857	0.966385	0.974405	0.980173	0.842	0.885	0.638	1.234	1.23	1.163	0.652	0.01347
RC1G0478400	774	K	Clathrin heavy chain	--	0.998487	5.77282e-05	134.2	2	ESNFYDAEK(0.998)TK(0.002)	0.27018	1.08878	1.05406	1.03044	0.900392	0.980759	0.999165	1.03272	1.01774	1.02857	0.966385	0.974405	0.980173	1.054	1.036	1.002	0.932	1.007	1.019	1.045	0.229698
RC1G0478400	1625	K	Clathrin heavy chain	--	1	0.000354877	106.35	3	EYTGK(1)VDELVK	0.73498	1.04119	0.890964	0.729637	1.03657	1.19605	1.08991	1.03272	1.01774	1.02857	0.966385	0.974405	0.980173	1.008	0.875	0.709	1.073	1.227	1.112	0.76	0.0611798
RC1G0478400	1631	K	Clathrin heavy chain	--	1	0.00886428	74.269	2	VDELVK(1)DR	-1.7963	0.694546	0.808933		1.15276	1.19443	1.03983	1.03272	1.01774	1.02857	0.966385	0.974405	0.980173	0.673	0.795		1.193	1.226	1.061	0.633	0.0122109
RC1G0478400	441	K	Clathrin heavy chain	--	1	8.04762e-05	87.573	2	GK(1)LNAFESLELSR	-2.0147		0.949078	0.768101	0.964248	1.25059	1.03125	1.03272	1.01774	1.02857	0.966385	0.974405	0.980173		0.933	0.747	0.998	1.283	1.052	0.756	0.118362
RC1G0478400	635	K	Clathrin heavy chain	--	1	7.9559e-07	131.54	2	IAQLCEK(1)AGLYVR	-1.1114	0.904484	0.952956	1.00389	1.09088	1.05016	1.01215	1.03272	1.01774	1.02857	0.966385	0.974405	0.980173	0.876	0.936	0.976	1.129	1.078	1.033	0.86	0.0206835
RC1G0478400	1249	K	Clathrin heavy chain	--	0.935221	0.00232681	88.921	2	LAVTLVK(0.935)LK(0.065)	0.90254		0.691242		1.14983	1.06974	0.957943	1.03272	1.01774	1.02857	0.966385	0.974405	0.980173		0.679		1.19	1.098	0.977	0.624
RC1G0478400	1251	K	Clathrin heavy chain	--	1	0.000529542	85.622	3	LK(1)QFQGAVDAAR	0.13679	0.802171	0.98528	0.875416	1.22036	0.960401	1.1523	1.03272	1.01774	1.02857	0.966385	0.974405	0.980173	0.777	0.968	0.851	1.263	0.986	1.176	0.758	0.0471655
RC1G0478400	255	K	Clathrin heavy chain	--	0.945826	1.68228e-07	66.619	3	LHVIELGAQPGK(0.946)PSFTK(0.054)	0.96134					0.935454		1.03272	1.01774	1.02857	0.966385	0.974405	0.980173					0.96
RC1G0478400	1353	K	Clathrin heavy chain	--	1	0.000255909	92.445	3	LMEHIK(1)LFSTR	0.25523	1.03301	1.0507	1.06022	1.02014	0.982893	0.895777	1.03272	1.01774	1.02857	0.966385	0.974405	0.980173	1	1.032	1.031	1.056	1.009	0.914	1.028	0.538066
RC1G0478400	1363	K	Clathrin heavy chain	--	1	0.0146984	78.178	2	LNIPK(1)LIR	-3.2232		1.0846					1.03272	1.01774	1.02857	0.966385	0.974405	0.980173		1.066
RC1G0478400	459	K	Clathrin heavy chain	--	0.841617	0.0282624	54.056	2	LVVNQNK(0.842)K(0.158)	-4.8338		1.0846					1.03272	1.01774	1.02857	0.966385	0.974405	0.980173		1.066
RC1G0478400	783	K	Clathrin heavy chain	--	1	5.09609e-05	95.138	2	NFLMEAK(1)LPDAR	-0.89265		0.603056	0.763083	1.19752	1.23451	1.11629	1.03272	1.01774	1.02857	0.966385	0.974405	0.980173		0.593	0.742	1.239	1.267	1.139	0.549	0.007505
RC1G0478400	957	K	Clathrin heavy chain	--	1	0.00206923	119.07	2	NSLFK(1)LQAR	-0.047288	1.19044	0.989663	1.05308	0.979415	0.986891	0.846426	1.03272	1.01774	1.02857	0.966385	0.974405	0.980173	1.153	0.972	1.024	1.013	1.013	0.864	1.09	0.305444
RC1G0478400	867	K	Clathrin heavy chain	--	1	0.013395	42.446	2	SLLPVEPLVEECEK(1)R	-0.052237	1.03199						1.03272	1.01774	1.02857	0.966385	0.974405	0.980173	0.999
RC1G0478400	758	K	Clathrin heavy chain	--	1	0.0125786	65.933	2	TGQIK(1)EVER	-1.4568	1.0223	1.09502	1.07314			1.02221	1.03272	1.01774	1.02857	0.966385	0.974405	0.980173	0.99	1.076	1.043			1.043	0.994
RC1G0478400	1184	K	Clathrin heavy chain	--	0.989984	1.61476e-05	59.77	3	TK(0.01)EPK(0.99)VDSELIYAYAK	0.089615	0.882287	0.948919		1.02004	1.12687	0.946631	1.03272	1.01774	1.02857	0.966385	0.974405	0.980173	0.854	0.932		1.056	1.156	0.966	0.843	0.107745
RC1G0478400	1195	K	Clathrin heavy chain	--	1	0.000201203	83.214	3	VDSELIYAYAK(1)IDR	0.47094				1.02287	0.922078	0.892336	1.03272	1.01774	1.02857	0.966385	0.974405	0.980173				1.058	0.946	0.91
RC1G0478400	1270	K	Clathrin heavy chain	--	1	3.10945e-06	59.997	3	TWK(1)EVCFACVDAEEFR	2.4832					0.979204	0.952278	1.03272	1.01774	1.02857	0.966385	0.974405	0.980173					1.005	0.972
RC1G0478400	1129	K	Clathrin heavy chain	--	1	2.92174e-06	74.524	3	VEEDAVWSQVGK(1)AQLR	1.0752	0.639724			1.15265	0.975107	1.07334	1.03272	1.01774	1.02857	0.966385	0.974405	0.980173	0.619			1.193	1.001	1.095	0.565
RC1G0478400	1538	K	Clathrin heavy chain	--	0.999999	0.0188555	59.645	2	WK(1)QSIALSK	0.19893					0.935454		1.03272	1.01774	1.02857	0.966385	0.974405	0.980173					0.96
RC1G0478400	753	K	Clathrin heavy chain	--	0.999967	0.000183112	95.138	2	YIEAAAK(1)TGQIK	-3.2466	1.128	0.984239	1.10906	1.04561	0.931199	0.847965	1.03272	1.01774	1.02857	0.966385	0.974405	0.980173	1.092	0.967	1.078	1.082	0.956	0.865	1.081	0.346825
RC1G0478400	1347	K	Clathrin heavy chain	--	0.999918	0.0164307	52.837	3	YRPEK(1)LMEHIK	2.8165			1.08063		0.951008		1.03272	1.01774	1.02857	0.966385	0.974405	0.980173			1.051		0.976		1.077
RC1G0481700	507	K	LRR-RLK	--	1	1.18159e-26	140.78	3	VSEVTFWNEIAEAEK(1)QSSGSR	0.16958				0.93433	0.908204	1.0041
RC1G0482500	214	K	Putative S1 domain, translation initiation factor 2, alpha subunit, nucleic acid-binding protein	--	0.99984	0.00234351	50.641	3	ADIEMK(1)CFQFDGVLHIK	0.21548				0.936552	0.9107		0.956491	0.905414	0.965098	1.08272	1.05554	1.03474				0.865	0.863
RC1G0482500	225	K	Putative S1 domain, translation initiation factor 2, alpha subunit, nucleic acid-binding protein	--	1	0.00010094	53.051	3	CFQFDGVLHIK(1)DAMR	3.0015				0.912409			0.956491	0.905414	0.965098	1.08272	1.05554	1.03474				0.843
RC1G0482500	141	K	Putative S1 domain, translation initiation factor 2, alpha subunit, nucleic acid-binding protein	--	0.999987	0.0337823	48.785	2	K(1)YGHAFEAFK	-0.013813				0.912409			0.956491	0.905414	0.965098	1.08272	1.05554	1.03474				0.843
RC1G0482500	68	K	Putative S1 domain, translation initiation factor 2, alpha subunit, nucleic acid-binding protein	--	1	0.00121223	95.311	2	SVSSLIK(1)VGR	-0.17944	0.932969	0.857557	0.626392	1.14838	1.23507	1.1552	0.956491	0.905414	0.965098	1.08272	1.05554	1.03474	0.975	0.947	0.649	1.061	1.17	1.116	0.768	0.105621
RC1G0482500	84	K	Putative S1 domain, translation initiation factor 2, alpha subunit, nucleic acid-binding protein	--	0.987094	0.000396381	62.454	3	VDK(0.013)EK(0.987)GYIDLSK	0.012498	0.961347		1.08866	0.98337			0.956491	0.905414	0.965098	1.08272	1.05554	1.03474	1.005		1.128	0.908			1.175
RC5G0199100	202	K	40S ribosomal protein S4	--	1	6.16143e-05	53.782	4	HK(1)GSFETIHVQDATGHEFATR	1.2994						0.999001	1.09352	1.03988	1.04875	0.990519	0.940974	0.886361						1.127
RC5G0199100	22	K	40S ribosomal protein S4	--	0.999483	0.00194241	58.476	3	HWMLDK(0.999)LGGAFAPK(0.001)	0.3234	0.795708	0.780998	0.728629	1.21629	1.41513		1.09352	1.03988	1.04875	0.990519	0.940974	0.886361	0.728	0.751	0.695	1.228	1.504		0.531	0.0044293
RC1G0482900	168	K	40S ribosomal protein S4	--	0.9938	0.00246547	40.861	3	LDLETNK(0.994)ITDFIK(0.006)	-0.088533				0.912409
RC5G0199100	53	K	40S ribosomal protein S4	--	1	0.0227199	56.378	2	LK(1)YALTYR	-0.40543		0.975832	0.807682	1.2183		1.029	1.09352	1.03988	1.04875	0.990519	0.940974	0.886361		0.938	0.77	1.23		1.161	0.714	0.0802028
RC5G0199100	134	K	40S ribosomal protein S4	--	1	3.90103e-16	92.593	3	SVQFGQK(1)NIPYINTYDGR	-2.0698	0.874799	0.965637		1.02762	0.814	1.2643	1.09352	1.03988	1.04875	0.990519	0.940974	0.886361	0.8	0.929		1.037	0.865	1.426	0.779	0.3259
RC1G0483500	79	K	Putative cytochrome-b5 reductase	--	1	0.0172128	48.157	2	FK(1)YEPGQVR	1.3963		1.16955				0.920759
RC1G0486100	269	K	Putative sorting nexin-5/6/32	--	1	6.18533e-34	168.78	3	QLVGEAVDANEAAQPAK(1)GGR	0.78652		0.779123	0.972006	1.21888	0.996714	0.994751	1.16475	0.901192	1.33701	1.11703	0.897861	0.582156		0.865	0.727	1.091	1.11	1.709	0.611	0.0986458
RC1G0486200	197	K	Putative leucine-rich repeat receptor-like protein kinase IMK3	--	0.984006	0.0169876	74.269	2	AYYLGPK(0.984)GEK(0.016)	-1.1729			0.922659			1.15922
RC1G0486200	180	K	Putative leucine-rich repeat receptor-like protein kinase IMK3	--	1	1.22808e-05	123.42	2	EFEAEVNILGK(1)IR	-0.39368				0.911971	0.935902
RC1G0486400	77	K	PRA1 family protein	--	1	0.00238688	152.31	3	K(1)NFTYFR	1.9298	0.846968	0.774403	0.882696	1.14113	1.19054	1.13753
RC1G0486900	165	K	Putative ataxin-2	--	1	0.00778591	49.16	2	IVNVK(1)VSPR	3.0726				0.912409
RC7G0094600	7	K	Putative ovule protein	--	1	0.0165396	117.62	2	ALVEDK(1)R	1.0858	1.04807	1.06008	1.10645	0.943981	0.931984	0.968299
RC7G0094600	60	K	Putative ovule protein	--	1	1.23401e-08	143.22	4	QK(1)APYEHFFVGSNTR	0.91295	1.14713	1.24009	1.20872	0.89467	0.731945	0.881242
RC1G0487200	144	K	Putative ovule protein	--	1	9.44278e-48	284.62	2	QK(1)YLENSNE	-2.7196	1.08905	1.15286	1.18373	0.908209	0.855077	0.894206	1.06502	1.05019	1.04971	0.952868	0.95907	0.923151	1.023	1.098	1.128	0.953	0.892	0.969	1.155	0.0204627
RC7G0094600	118	K	Putative ovule protein	--	0.803103	5.23405e-14	112.68	3	QVFLWVPISEMIMEEPATK(0.197)K(0.803)	-1.3126				1.0422	0.802389
RC7G0094600	50	K	Putative ovule protein	--	1	0.000968581	97.277	2	VK(1)ETGFVWMK	1.2488	0.863215	1.01924	1.15477	1.09204	0.759456	1.16306
RC7G0094600	58	K	Putative ovule protein	--	0.980725	0.00336732	58.889	3	VK(1)ETGFVWMK(0.981)QK(0.019)	1.3554			1.13821	0.925767		0.948644
RC7G0094600	86	K	Putative ovule protein	--	1	7.20797e-18	176.97	3	VSYATEVTAYVEK(1)GR	-2.4589	1.07183	1.08596	1.11077	0.807272	1.01647	0.976995
RC1G0487300	234	K	Putative aminoacyl-tRNA synthetase, class Ia, anticodon-binding protein	--	0.997419	0.000165607	64.266	2	GIDAPEGK(0.997)MPYGK(0.003)	-1.3421	1.29376	1.10488	1.23526	0.779558		0.748413
RC1G0487300	193	K	Putative aminoacyl-tRNA synthetase, class Ia, anticodon-binding protein	--	1	0.000894891	92.428	2	NYTK(1)ADALHK	-2.4795	0.983338	0.973957	1.0993	0.972383	1.12453	0.88006
RC1G0487700	519	K	Putative PLAC8 motif-containing protein	--	1	0.0127254	54.584	2	FSK(1)GLYSPDR	1.7554						0.999001	1.04335	1.01919	0.990496		0.946971
RC1G0487700	42	K	Putative PLAC8 motif-containing protein	--	1	0.000357176	127.94	2	NLLSDEK(1)PQR	-0.27918	0.893666	0.784436	0.843455	1.13494	1.21236	1.10223	1.04335	1.01919	0.990496		0.946971		0.857	0.77	0.852		1.28		0.646
RC1G0487800	281	K	Putative NSF attachment protein	--	1	2.15813e-05	142.56	2	AK(1)ELEEDDLT	1.2595	1.03975	1.01138	1.02284	1.00009	0.988078	0.975887	0.981006	0.95428	1.01631	1.06431	1.00691	0.977188	1.06	1.06	1.006	0.94	0.981	0.999	1.071	0.0530719
RC1G0487800	255	K	Putative NSF attachment protein	--	0.999794	9.51907e-05	44.853	3	FTDVVK(1)EFDSMTPLDSWK	1.2646						0.999001	0.981006	0.95428	1.01631	1.06431	1.00691	0.977188						1.022
RC1G0487800	218	K	Putative NSF attachment protein	--	1	7.0941e-60	147.94	3	GDPVAISNALEK(1)YEDLDPTFSGTR	-0.61807				0.956622	0.970079	0.913615	0.981006	0.95428	1.01631	1.06431	1.00691	0.977188				0.899	0.963	0.935
RC1G0487800	189	K	Putative NSF attachment protein	--	0.998797	9.50507e-05	88.24	3	HSLNNNLLK(0.999)YGVK(0.001)	-0.52895	1.13447	1.07922			0.950853	0.888313	0.981006	0.95428	1.01631	1.06431	1.00691	0.977188	1.156	1.131			0.944	0.909	1.234	0.0105749
RC1G0487800	18	K	Putative NSF attachment protein	--	1	0.000439578	64.906	3	K(1)LGGWGLFGSK	-2.3636	0.626366			0.945567	1.113	1.16575	0.981006	0.95428	1.01631	1.06431	1.00691	0.977188	0.638			0.888	1.105	1.193	0.601
RC1G0487800	85	K	Putative NSF attachment protein	--	1	4.6367e-29	84.309	3	K(1)TSVNESISCLEQGVNLLCDIGR	2.4366					1.10574	0.817145	0.981006	0.95428	1.01631	1.06431	1.00691	0.977188					1.098	0.836
RC1G0492000	24	K	Putative xanthine/uracil/vitamin C permease	--	1	0.00199797	124.81	2	LNTYVAK(1)SR	-1.9687	1.19659	1.22809	1.04548			0.756069
RC1G0492700	86	K	Superoxide dismutase	--	0.999965	0.000158668	81.48	2	GDASAVVK(1)LQSAIK	-0.11478			1.0989				1.10467	1.09604	1.12375	0.940909	0.871285	0.863342			0.978
RC1G0492700	226	K	Superoxide dismutase	--	1	0.00773744	65.879	2	YASQVYEK(1)ESA	1.9161	0.915907	1.2066					1.10467	1.09604	1.12375	0.940909	0.871285	0.863342	0.829	1.101
RC1G0493700	5	K	Potassium transporter	--	0.888803	0.0495856	47.349	2	MDLEK(0.889)AK(0.111)	1.3717			1.07853		0.952795
RC1G0494500	104	K	Chalcone-flavonone isomerase family protein	--	1	2.72968e-45	212.69	3	EIK(1)GSQYGVQLESSVR	-0.43995	0.970009	0.966208	0.966302	1.0111	1.07349	1.03312	1.00327	1.00532	0.97817	1.01928	1.01716	0.976799	0.967	0.961	0.988	0.992	1.055	1.058	0.939	0.0508951
RC1G0494500	67	K	Chalcone-flavonone isomerase family protein	--	0.82999	3.88273e-26	164.56	3	FTAIGVYLDPEIVGHLQK(0.83)WK(0.17)	0.65614				1.09867	1.03979	0.683638	1.00327	1.00532	0.97817	1.01928	1.01716	0.976799				1.078	1.022	0.7
RC1G0494500	69	K	Chalcone-flavonone isomerase family protein	--	0.75227	5.54859e-09	111.98	4	FTAIGVYLDPEIVGHLQK(0.248)WK(0.752)	-4.3232					0.935454		1.00327	1.00532	0.97817	1.01928	1.01716	0.976799					0.92
RC1G0494500	178	K	Chalcone-flavonone isomerase family protein	--	1	4.34036e-05	84.309	3	IK(1)VENANVVETIQK	1.2076	1.19897	1.05512	1.02617	0.881662	1.0365	0.856386	1.00327	1.00532	0.97817	1.01928	1.01716	0.976799	1.195	1.05	1.049	0.865	1.019	0.877	1.193	0.0595239
RC1G0494500	144	K	Chalcone-flavonone isomerase family protein	--	0.941724	0.00137405	59.645	3	IVEFFQSK(0.942)YFK(0.058)	0.58987	1.03199						1.00327	1.00532	0.97817	1.01928	1.01716	0.976799	1.029
RC1G0494500	101	K	Chalcone-flavonone isomerase family protein	--	0.992645	0.0399135	51.864	2	VVVIK(0.993)EIK(0.007)	0.036274						0.999001	1.00327	1.00532	0.97817	1.01928	1.01716	0.976799						1.023
RC1G0495000	615	K	putative receptor-like protein kinase At4g00960	--	1	0.0088013	47.334	3	FAWK(1)NWAEGTIR	-1.8297	1.03199
RC1G0496800	267	K	Rhodanese-like domain-containing protein 7	--	1	0.0351217	43.168	2	GAVDPCTK(1)AFR	0.46389				0.912409
RC5G0633900	121	K	Putative ribosomal protein L10e	--	1	0.0288296	43.306	2	GAFGK(1)PLGTCAR	2.9656	1.03199						0.963644	0.980162	0.931388	1.06517	1.00831	1.05133	1.071
RC5G0633900	101	K	Putative ribosomal protein L10e	--	1	0.00169471	62.705	2	INK(1)MLSCAGADR	0.032166	1.521	1.48252		0.713969	0.74254	0.582407	0.963644	0.980162	0.931388	1.06517	1.00831	1.05133	1.578	1.513		0.67	0.736	0.554	2.366	0.00413597
RC1G0499500	446	K	Putative transcription factor C2H2 family	--	1	0.0144721	43.272	2	AVVK(1)PADLR	2.8545	1.03199
RC1G0500000	75	K	Putative transcription factor WD40-like family	--	1	0.000136853	61.577	3	IYNCEPFK(1)ETFR	1.5945		1.1377	0.812877			1.21011
RC1G0501300	388	K	G-type lectin S-receptor-like serine/threonine-protein kinase LECRK4	--	1	0.035535	40.861	3	MIEDDEEARNDMK(1)R	1.4913			1.0989
RC1G0501300	209	K	G-type lectin S-receptor-like serine/threonine-protein kinase LECRK4	--	0.999956	0.00076225	108.93	2	VAQQGEK(1)EFK	-1.438	1.36998	1.48281	1.22755	0.692287		0.429092
RC1G0503800	66	K	Putative nucleotide-binding alpha-beta plait domain-containing protein	--	0.999209	0.0373695	72.042	2	DMQAK(0.999)VEK(0.001)	-2.5587					0.935454		1.08922	1.08971	1.06638	0.917325	0.956048	0.881317					0.978
RC1G0503800	51	K	Putative nucleotide-binding alpha-beta plait domain-containing protein	--	1	0.000816118	62.705	2	LK(1)EIEEEAGALR	-3.5418	1.03199						1.08922	1.08971	1.06638	0.917325	0.956048	0.881317	0.947
RC1G0505600	941	K	Putative leucine--tRNA ligase	--	1	0.000409579	111.61	2	LLQK(1)QVLGSK	2.2754	0.854359	0.869855	0.799728	1.15873	1.11455	1.17976	0.983777	0.979225	1.00321	1.02973	1.0107	0.993356	0.868	0.888	0.797	1.125	1.103	1.188	0.747	0.00182415
RC1G0505600	52	K	Putative leucine--tRNA ligase	--	1	0.000939163	78.932	2	NWWEEK(1)QVFR	0.84496		0.538293	0.649339	1.31658	1.35233	1.02316	0.983777	0.979225	1.00321	1.02973	1.0107	0.993356		0.55	0.647	1.279	1.338	1.03	0.492	0.00994142
RC1G0505600	201	K	Putative leucine--tRNA ligase	--	0.93688	0.0180829	40.83	3	SFGLSDSDISK(0.937)FQDPYK(0.063)	0.70948						0.999001	0.983777	0.979225	1.00321	1.02973	1.0107	0.993356						1.006
RC1G0505600	1016	K	Putative leucine--tRNA ligase	--	1	0.000699703	106.35	3	SSIGQSK(1)DFR	-4.417	0.914297	1.03872	1.03758	1.02475	1.01874		0.983777	0.979225	1.00321	1.02973	1.0107	0.993356	0.929	1.061	1.034	0.995	1.008		1.006	0.932443
RC1G0505600	1001	K	Putative leucine--tRNA ligase	--	1	0.000406672	78.864	2	TFSSDK(1)VMQEALQK	-1.5235				0.879111	1.08766	0.872917	0.983777	0.979225	1.00321	1.02973	1.0107	0.993356				0.854	1.076	0.879
RC1G0505600	1009	K	Putative leucine--tRNA ligase	--	0.997325	1.62743e-10	88.42	3	VMQEALQK(0.997)SSIGQSK(0.003)	0.5607					0.935454		0.983777	0.979225	1.00321	1.02973	1.0107	0.993356					0.926
RC1G0506900	215	K	Putative peptide-methionine (S)-S-oxide reductase	--	1	4.70083e-06	83.214	4	HQK(1)VVNRPIVTEILPAK	3.1215	0.836911	0.842638	1.35837	1.073			0.949548	0.909731	0.986812	1.00388	1.10864	1.0414	0.881	0.926	1.377	1.069			0.993
RC1G0507300	122	K	Putative small GTPase superfamily, P-loop containing nucleoside triphosphate hydrolase	--	0.998666	0.00449603	40.224	2	LLVGNK(0.999)SDLTANK(0.001)	-0.71925			1.0989
RC1G0507300	58	K	Putative small GTPase superfamily, P-loop containing nucleoside triphosphate hydrolase	--	1	1.1749e-05	80.815	2	TIK(1)LQIWDTAGQER	-1.7929	0.407913		0.209834	1.38645	1.55503	1.23068
RC1G0507300	55	K	Putative small GTPase superfamily, P-loop containing nucleoside triphosphate hydrolase	--	0.999999	0.000655259	108.93	2	TVEQDSK(1)TIK	-3.4494	0.950624	1.15842	0.876074	1.02886	0.855362	1.17037
RC7G0259100	116	K	Putative small GTPase superfamily, P-loop containing nucleoside triphosphate hydrolase	--	1	2.53698e-53	260.97	2	YASENVNK(1)LLVGNK	-0.74667	1.1593	0.91371	1.01353	0.94792	1.11688	0.878152	0.989198	1.01941	1.08314	0.987252	0.929251	0.991752	1.172	0.896	0.936	0.96	1.202	0.885	0.986	0.92289
RC1G0508600	340	K	Putative alpha/Beta hydrolase	--	0.997518	0.00010651	59.67	3	FAAHSVIQVK(0.998)DQTAHK(0.002)	0.63659	1.03199
RC1G0508600	212	K	Putative alpha/Beta hydrolase	--	0.999946	3.95709e-09	86.729	3	HLFLNDDDDGK(1)PPLLK	-0.23742	0.699169		0.784981	1.24683	1.17202	0.987772
RC1G0509700	250	K	Putative kinase-like protein TMKL1	--	1	0.00613911	98.009	2	APELIK(1)MR	-0.070071	1.06273	0.962059	1.07273	1.00189	1.00201	0.936856
RC1G0510500	107	K	Putative major facilitator, sugar transporter, major facilitator superfamily	--	1	0.0059716	48.701	3	ANNISK(1)TIQHPFR	0.385			1.52279		0.574612
RC1G0510500	345	K	Putative major facilitator, sugar transporter, major facilitator superfamily	--	1	7.94972e-25	185.18	3	RIVGEFGEDTK(1)NEA	1.9949	1.34297	1.33071	1.13241	0.719473	0.806488	0.789793
RC1G0513800	25	K	Putative PLAC8 motif-containing protein	--	0.9997	9.59349e-09	64.967	3	DQAPLQEDIK(1)PGELNQPIDVPQLNVKK	-10.88				0.902634	0.945476		0.921454	1.10468	0.97387
RC1G0514000	163	K	Luc7-like protein 3	--	0.999827	0.0275289	41.824	2	K(1)VDVLNVEK	-2.8585					0.935454
RC1G0515500	262	K	Putative glycerol-3-phosphate-transporting ATPase	--	1	3.7822e-06	81.908	3	AEVK(1)DQPVGFIEAWK	-1.424	0.324877	0.289532		1.29217	1.63864	1.24907
RC1G0515500	245	K	Putative glycerol-3-phosphate-transporting ATPase	--	1	4.20498e-07	110.58	2	K(1)SGAEETEPLLTSR	-1.7298	1.04963	1.02669	0.9213	0.961155	1.04415	1.02727
RC1G0515500	472	K	Putative glycerol-3-phosphate-transporting ATPase	--	1	0.000134989	71.219	2	LVIAEVSAK(1)IEESR	-2.3584				0.912409
RC1G0515800	163	K	Putative chromatin regulator PHD family	--	1	3.10945e-06	93.649	3	SK(1)LFDTSAAGLLLEWK	-0.37209				0.883937	0.99825	0.963113	0.832976		0.984882		1.18214						0.844
RC1G0516000	131	K	Putative IQ motif, EF-hand binding protein	--	1	0.0170931	70.389	2	K(1)YMWTTEIK	-1.4997	1.15549		0.816923	0.941187	1.0859	0.943616
RC1G0516000	118	K	Putative IQ motif, EF-hand binding protein	--	1	0.00364472	101.82	2	K(1)YTYTAEIK	0.6834	1.00442	1.11954	1.14545	0.926627	0.925841	0.94589
RC1G0516000	126	K	Putative IQ motif, EF-hand binding protein	--	0.97795	0.0103364	57.003	3	KYTYTAEIK(0.978)APEK(0.022)	-1.3936		1.0846
RC1G0516000	71	K	Putative IQ motif, EF-hand binding protein	--	1	0.000168474	103.69	2	TPSLLSYK(1)LIQR	0.12147	1.138	0.946757	1.12568
RC1G0516000	159	K	Putative IQ motif, EF-hand binding protein	--	1	0.000811551	73.891	2	WTAEVEGK(1)GEISR	-1.7762	1.11769	1.0407	1.10041	0.785504	0.872676	1.16109
RC1G0520200	7	K	Putative ribosomal protein S10	--	1	4.59115e-96	294.71	4	AYAAMK(1)PTK(1)PGLEETQEQIHK	0.82567	1.28893	0.854728	0.926684	1.05742	1.08336	0.801835	1.02834	0.968861	1.02888	0.978446	1.00765	0.987819	1.253	0.882	0.901	1.081	1.075	0.812	1.023	0.909308
RC1G0520200	10	K	Putative ribosomal protein S10	--	1	3.50633e-110	321.05	3	PTK(1)PGLEETQEQIHK	0.38699	1.26757	0.871056	0.940666	1.05467	1.07894	0.802497	1.02834	0.968861	1.02888	0.978446	1.00765	0.987819	1.233	0.899	0.914	1.078	1.071	0.812	1.029	0.861201
RC1G0520200	30	K	Putative ribosomal protein S10	--	0.989714	0.00196321	114.64	2	ITLSSK(0.99)NVK(0.01)	-0.78218	1.00467	1.1426	1.13759	0.871898	0.963865	0.950871	1.02834	0.968861	1.02888	0.978446	1.00765	0.987819	0.977	1.179	1.106	0.891	0.957	0.963	1.16	0.0728938
RC1G0520200	33	K	Putative ribosomal protein S10	--	0.999997	0.0130095	97.033	2	NVK(1)NLEK	1.0981	0.860727	1.09838	1.04332	0.999176	1.02306	1.01406	1.02834	0.968861	1.02888	0.978446	1.00765	0.987819	0.837	1.134	1.014	1.021	1.015	1.027	0.975	0.724735
RC1G0520200	37	K	Putative ribosomal protein S10	--	1	1.31643e-06	162.21	2	NLEK(1)VCADLVR	-1.0102	1.23977	1.00252	1.11252	0.890173	0.971485	0.846943	1.02834	0.968861	1.02888	0.978446	1.00765	0.987819	1.206	1.035	1.081	0.91	0.964	0.857	1.216	0.0264324
RC1G0520200	70	K	Putative ribosomal protein S10	--	1	1.71792e-14	176.97	3	K(1)SPCGEGTNTWDR	-3.4875	0.96811	1.02661	1.07603	1.01418	0.959224	0.998234	1.02834	0.968861	1.02888	0.978446	1.00765	0.987819	0.941	1.06	1.046	1.037	0.952	1.011	1.016	0.761104
RC1G0520200	62	K	Putative ribosomal protein S10	--	1	0.00236759	65.879	3	MPTK(1)VLHITTR	0.35706			1.17695	0.968761	0.89586	0.908627	1.02834	0.968861	1.02888	0.978446	1.00765	0.987819			1.144	0.99	0.889	0.92	1.226
RC1G0520400	70	K	Putative ribosomal protein S15	--	1	0.0179893	69.716	2	SVTGSK(1)ILR	0.011126			1.1809	0.915858		0.920675	0.983924	1.00118	1.00401	1.0394	0.943686	1.02781			1.176	0.881		0.896	1.324
RC1G0520400	19	K	Putative ribosomal protein S15	--	1	7.2059e-05	134.66	2	GMSASALPYK(1)R	-1.6432			1.0989				0.983924	1.00118	1.00401	1.0394	0.943686	1.02781			1.095
RC1G0520400	76	K	Putative ribosomal protein S15	--	0.999999	0.00012867	61.23	4	ILK(1)AHGLAPEIPEDLYHLIK	-1.2666				1.04067	0.896306	0.900372	0.983924	1.00118	1.00401	1.0394	0.943686	1.02781				1.001	0.95	0.876
RC1G0520600	352	K	Somatic embryogenesis receptor kinase 1	--	0.831031	0.0422002	67.507	2	LSVDEAK(0.831)AK(0.169)	0.010507						0.999001
RC1G0520600	354	K	Somatic embryogenesis receptor kinase 1	--	0.804474	0.00883298	77.072	2	LSVDEAK(0.196)AK(0.804)	3.7288	0.878177			0.974924	1.01078
RC1G0520900	256	K	Putative Band 7 domain-containing protein	--	1	8.44315e-34	139.94	4	DLGNSSK(1)NTTVFIPHGPGHIR	-0.43667	1.0167	0.999297	1.01281	0.974829	0.984894	1.04949	1.01587	0.956845	1.01872	1.04812	1.01695	0.943489	1.001	1.044	0.994	0.93	0.968	1.112	1.01	0.837369
RC1G0520900	226	K	Putative Band 7 domain-containing protein	--	1	8.71352e-22	173.54	2	ENILNFSGK(1)VEGTSSK	-1.6982	0.897554	0.878801	0.867256	1.1714	1.09183	1.07871	1.01587	0.956845	1.01872	1.04812	1.01695	0.943489	0.884	0.918	0.851	1.118	1.074	1.143	0.796	0.00129899
RC1G0520900	128	K	Putative Band 7 domain-containing protein	--	1	5.13618e-25	191.95	2	GEVAK(1)SVLEELEK	1.5325	1.18915	1.22071	1.18909	0.752225	0.876404	0.87795	1.01587	0.956845	1.01872	1.04812	1.01695	0.943489	1.171	1.276	1.167	0.718	0.862	0.931	1.439	0.010991
RC1G0520900	136	K	Putative Band 7 domain-containing protein	--	0.999999	1.14206e-11	183.13	2	SVLEELEK(1)VMK	0.57301	0.553146	0.641219	0.644516	1.46942	1.13725	1.45862	1.01587	0.956845	1.01872	1.04812	1.01695	0.943489	0.545	0.67	0.633	1.402	1.118	1.546	0.455	0.00235411
RC1G0520900	161	K	Putative Band 7 domain-containing protein	--	1	0.000202411	119.07	3	K(1)AMNEINAAQR	-3.1132	1.008	1.08394	1.02701	0.992311	0.894835	1.04408	1.01587	0.956845	1.01872	1.04812	1.01695	0.943489	0.992	1.133	1.008	0.947	0.88	1.107	1.068	0.438042
RC1G0520900	179	K	Putative Band 7 domain-containing protein	--	0.998814	0.000287697	68.548	2	LQLANVYK(0.999)GEAEK(0.001)	-1.2315	1.28455	1.1601	1.01036	0.506324	1.13311		1.01587	0.956845	1.01872	1.04812	1.01695	0.943489	1.264	1.212	0.992	0.483	1.114		1.448	0.261921
RC1G0520900	198	K	Putative Band 7 domain-containing protein	--	1	0.00206534	49.487	3	RAEADAEAK(1)YLGGVGVAR	-1.7079	1.03199						1.01587	0.956845	1.01872	1.04812	1.01695	0.943489	1.016
RC1G0520900	287	K	Putative Band 7 domain-containing protein	--	1	0.000139885	102.03	2	SGLMEASSAK(1)LNVD	-3.417			1.0989				1.01587	0.956845	1.01872	1.04812	1.01695	0.943489			1.079
RC1G0521200	6	K	Putative phosphopyruvate hydratase	--	0.999997	0.00307542	102.46	2	ATTIK(1)LIK	-3.2526	0.997002	0.963191	0.847722	1.10442	1.10431	0.982486	0.9167	0.992076	1.01331	1.05072	0.958804	1.06839	1.088	0.971	0.837	1.051	1.152	0.92	0.927	0.48503
RC3G0233100	344	K	Putative phosphopyruvate hydratase	--	1	0.0011365	120.33	2	EK(1)SCNALLLK	-0.31357	1.32487	1.15435	1.23731	0.732449		0.722449	0.998584	1.0265	0.995896	1.01228	0.965119	1.00162	1.327	1.125	1.242	0.724		0.721	1.704	0.00334259
RC3G0233100	137	K	Putative phosphopyruvate hydratase	--	0.999997	6.18332e-06	108.4	2	IPLYK(1)HIANLAGNK	-2.6565	1.27512	1.13544		0.866392	0.915323	0.788699	0.998584	1.0265	0.995896	1.01228	0.965119	1.00162	1.277	1.106		0.856	0.948	0.787	1.38	0.0349664
RC3G0233100	204	K	Putative phosphopyruvate hydratase	--	1	1.23564e-14	118.42	3	K(1)YGQDATNVGDEGGFAPNIQENK	-0.62631	0.99721	0.882511	0.807348	1.05673	1.11272	1.13653	0.998584	1.0265	0.995896	1.01228	0.965119	1.00162	0.999	0.86	0.811	1.044	1.153	1.135	0.801	0.031709
RC3G0233100	415	K	Putative phosphopyruvate hydratase	--	1	0.00231333	90.308	2	LAK(1)YNQLLR	-0.75017	1.271	1.11158	0.942857	0.910842	0.976952	0.842047	0.998584	1.0265	0.995896	1.01228	0.965119	1.00162	1.273	1.083	0.947	0.9	1.012	0.841	1.2	0.153788
RC3G0233100	184	K	Putative phosphopyruvate hydratase	--	0.970387	1.22629e-09	112.06	3	LAMQEFMILPVGASSFK(0.97)EAMK(0.03)	6.69		0.195309		0.807991	1.32865	1.51253	0.998584	1.0265	0.995896	1.01228	0.965119	1.00162		0.19		0.798	1.377	1.51	0.155
RC1G0521200	270	K	Putative phosphopyruvate hydratase	--	0.999253	0.000556662	94.804	2	TYDLNFK(0.999)EEK(0.001)	0.14404	1.09777	0.991303	0.617779	1.05968	1.23858	0.973673	0.9167	0.992076	1.01331	1.05072	0.958804	1.06839	1.198	0.999	0.61	1.009	1.292	0.911	0.874	0.51397
RC1G0527000	122	K	Putative abieta-7,13-dien-18-ol hydroxylase	--	0.999982	0.0449746	47.334	2	K(1)VMSAEFSTK	1.8014						0.999001	0.94663		0.963349	1.09002
RC1G0530700	362	K	Putative fructokinase	--	1	0.0416606	72.042	2	FLAQVTDQK(1)	-0.91788	1.03199						0.989122	0.961488	0.962801	1.05952	1.03639	0.990685	1.043
RC1G0530700	187	K	Putative fructokinase	--	1	0.0084297	48.701	3	K(1)SGCILSYDPNLR	0.84456		1.0846					0.989122	0.961488	0.962801	1.05952	1.03639	0.990685		1.128
RC1G0531700	267	K	Molybdenum cofactor sulfurase	--	0.872487	1.97435e-05	70.806	3	GPALAFNVFDWK(0.872)GEK(0.128)	-4.02				1.04171		0.857429
RC1G0531700	377	K	Molybdenum cofactor sulfurase	--	1	0.00850138	72.042	2	YTALNQK(1)TIEV	-2.6223			1.0989
RC1G0532900	54	K	Putative oxidoreductase	--	1	0.000114899	62.705	3	AVGICGSDVHYLK(1)AMR	0.8832	0.956304			1.04213		0.930238	1.00321	0.988308	0.996377	1.03269	0.990284	0.989131	0.953			1.009		0.94	0.978
RC1G0532900	215	K	Putative oxidoreductase	--	1	1.24155e-06	103.23	2	LSVAK(1)TLGADEIVK	0.35802	0.834527	0.915662		1.04491	1.04414	1.08461	1.00321	0.988308	0.996377	1.03269	0.990284	0.989131	0.832	0.926		1.012	1.054	1.097	0.834	0.0352654
RC1G0532900	41	K	Putative oxidoreductase	--	0.999999	0.000522717	59.731	3	MK(1)AVGICGSDVHYLK	-0.71746	1.49786	0.713415			0.833309		1.00321	0.988308	0.996377	1.03269	0.990284	0.989131	1.493	0.722			0.841		1.317
RC1G0533200	58	K	ATP-dependent Clp protease ATP-binding subunit clpX	--	0.909887	0.0510426	43.272	3	LYTVK(0.545)FK(0.545)TFRACK(0.91)	4.5659					0.935454
RC1G0533500	1039	K	Putative valine--tRNA ligase	--	0.999995	0.00188172	90.263	2	MEDIK(1)LQQEK	1.587	0.937169	0.904253	1.03862	1.00347		1.212	1.09402	1.16308	1.04021	0.932265	0.917386	0.853047	0.857	0.777	0.998	1.076		1.421	0.703	0.0884375
RC1G0537300	1200	K	leucine-rich repeat receptor protein kinase EMS1-like	--	0.999629	0.0126181	64.064	2	EPTGPDFK(1)EK	0.92824				0.912409
RC1G0537300	1263	K	leucine-rich repeat receptor protein kinase EMS1-like	--	0.998141	0.00021103	99.34	3	PTMLQVLK(0.998)ILK(0.002)	2.3639				0.904222		1.00797
RC1G0537300	946	K	leucine-rich repeat receptor protein kinase EMS1-like	--	0.958363	8.75359e-07	134.2	2	QNDLEESEDSK(0.958)LK(0.042)	-2.5104				1.00599	0.792032	1.0497
RC1G0538300	124	K	Putative cytochrome b5-like heme/steroid binding domain-containing protein	--	0.999988	0.00809518	58.889	2	ALAK(1)MSFEDK	-1.0449				0.908481	0.9907	0.944303	1.04008	1.10958	1.05231	0.959525	0.921956	0.916536				0.947	1.075	1.03
RC1G0538300	130	K	Putative cytochrome b5-like heme/steroid binding domain-containing protein	--	1	5.94295e-14	76.084	3	MSFEDK(1)DLTGDTTGLGPFELDALQDWEYK	-1.6131				0.911216	0.936676		1.04008	1.10958	1.05231	0.959525	0.921956	0.916536				0.95	1.016
RC1G0538300	157	K	Putative cytochrome b5-like heme/steroid binding domain-containing protein	--	0.999996	0.0185554	89.123	2	FMSK(1)YVK	2.7791	1.04067		1.29069	0.846634	0.883135	0.944138	1.04008	1.10958	1.05231	0.959525	0.921956	0.916536	1.001		1.227	0.882	0.958	1.03	1.164	0.216071
RC1G0538300	91	K	Putative cytochrome b5-like heme/steroid binding domain-containing protein	--	0.999999	4.90648e-27	134.49	3	KPLLMAIK(1)SQIYDVSQSR	-0.40724			0.488799	1.19951	1.09882	1.06482	1.04008	1.10958	1.05231	0.959525	0.921956	0.916536			0.464	1.25	1.192	1.162	0.386
RC1G0538300	116	K	Putative cytochrome b5-like heme/steroid binding domain-containing protein	--	1	3.0986e-22	137.39	3	MFYGPGGPYALFAGK(1)DASR	1.2339	1.12016	1.12334	1.04926	0.924186	0.903624	0.944199	1.04008	1.10958	1.05231	0.959525	0.921956	0.916536	1.077	1.012	0.997	0.963	0.98	1.03	1.038	0.297686
RC1G0538300	83	K	Putative cytochrome b5-like heme/steroid binding domain-containing protein	--	0.997018	2.99658e-05	95.656	3	QYDGSDPK(0.997)K(0.003)PLLMAIK	1.1172	1.11624	1.0621	1.10916	0.879278	0.903727		1.04008	1.10958	1.05231	0.959525	0.921956	0.916536	1.073	0.957	1.054	0.916	0.98		1.084	0.22228
RC1G0539200	160	K	Putative NUDIX hydrolase domain, cleavage/polyadenylation specificity factor subunit 5	--	0.975364	0.000474277	117.39	2	EYFAVPK(0.975)NLK(0.025)	-1.7313	0.946433	0.937033	1.02346	1.06932	1.13349	0.903042	1.01663	0.889287	1.05552	1.03154	1.07811	0.928908	0.931	1.054	0.97	1.037	1.051	0.972	0.966	0.460563
RC1G0539200	82	K	Putative NUDIX hydrolase domain, cleavage/polyadenylation specificity factor subunit 5	--	0.999954	0.0102069	44.598	3	LK(1)PGENEIEGLK	-1.4274						0.999001	1.01663	0.889287	1.05552	1.03154	1.07811	0.928908						1.075
RC1G0539200	92	K	Putative NUDIX hydrolase domain, cleavage/polyadenylation specificity factor subunit 5	--	0.999997	0.000633993	64.266	3	LKPGENEIEGLK(1)R	3.8339	1.03199						1.01663	0.889287	1.05552	1.03154	1.07811	0.928908	1.015
RC1G0539200	43	K	Putative NUDIX hydrolase domain, cleavage/polyadenylation specificity factor subunit 5	--	1	0.00616626	103.8	2	VNYMK(1)EGMR	1.0201		0.942314	1.05348	1.04077		1.03081	1.01663	0.889287	1.05552	1.03154	1.07811	0.928908		1.06	0.998	1.009		1.11	0.971	0.66336
RC1G0539500	8	K	Putative remorin	--	0.974349	0.00803714	109.36	2	AEAEEPK(0.974)K(0.026)	-2.3654	0.716611	0.816527	0.663711	1.22841	1.13408	1.38873	0.983035	0.954322	0.956411	1.043	1.02505	1.03818	0.729	0.856	0.694	1.178	1.106	1.338	0.629	0.00536325
RC1G0539500	155	K	Putative remorin	--	0.979306	1.78904e-16	191.67	2	AEYVEQMK(0.979)NK(0.021)	-2.0572	0.86446	0.86927	0.868491	1.0678	1.14289	1.17731	0.983035	0.954322	0.956411	1.043	1.02505	1.03818	0.879	0.911	0.908	1.024	1.115	1.134	0.824	0.00459608
RC1G0539500	157	K	Putative remorin	--	0.968593	3.43129e-06	167.06	3	KAEYVEQMK(0.031)NK(0.969)	-1.9222	0.858713	1.01648	0.847274	1.13536	1.01927	1.12462	0.983035	0.954322	0.956411	1.043	1.02505	1.03818	0.874	1.065	0.886	1.089	0.994	1.083	0.892	0.17046
RC1G0539500	60	K	Putative remorin	--	0.999655	1.27228e-07	73.455	4	APKPEDETK(1)VLAIVEKPCEPAEEK	0.46322	1.01855	1.09262	1.03362		1.00064	0.994353	0.983035	0.954322	0.956411	1.043	1.02505	1.03818	1.036	1.145	1.081		0.976	0.958	1.124	0.0549632
RC1G0539500	67	K	Putative remorin	--	0.999999	4.16501e-08	136.06	3	VLAIVEK(1)PCEPAEEK	-0.32069	0.684206	0.779444	0.844324	1.29025	1.08602	1.27368	0.983035	0.954322	0.956411	1.043	1.02505	1.03818	0.696	0.817	0.883	1.237	1.059	1.227	0.68	0.0108973
RC1G0539500	89	K	Putative remorin	--	1	1.25336e-07	117.99	3	DAVLAK(1)VATEK(1)R	1.1242	0.831563	0.809864	0.886638	1.09462	1.15354	1.20663	0.983035	0.954322	0.956411	1.043	1.02505	1.03818	0.846	0.849	0.927	1.049	1.125	1.162	0.786	0.00478034
RC1G0539500	94	K	Putative remorin	--	1	0.0008525	97.175	3	DAVLAK(1)VATEK(1)R	1.1242	0.737866		0.704264		1.28171	1.27271	0.983035	0.954322	0.956411	1.043	1.02505	1.03818	0.751		0.736		1.25	1.226	0.601	0.000751979
RC1G0539500	163	K	Putative remorin	--	0.999998	0.000804023	90.142	2	IALIHK(1)AAEEK	-1.2849	0.942547	0.983458	1.0857	0.962339	1.07804	0.983804	0.983035	0.954322	0.956411	1.043	1.02505	1.03818	0.959	1.031	1.135	0.923	1.052	0.948	1.069	0.353924
RC1G0539500	107	K	Putative remorin	--	0.957401	2.23127e-08	137.58	2	ISLINAWEESEK(0.957)SK(0.043)	0.23115		0.943566	0.762669	1.17644	1.07262		0.983035	0.954322	0.956411	1.043	1.02505	1.03818		0.989	0.797	1.128	1.046		0.822	0.219756
RC1G0539500	129	K	Putative remorin	--	1	0.0231818	70.389	2	K(1)ADVEAELK	1.2986	1.16388	0.959381	1.05206	0.963833		0.972938	0.983035	0.954322	0.956411	1.043	1.02505	1.03818	1.184	1.005	1.1	0.924		0.937	1.178	0.0780267
RC1G0539500	137	K	Putative remorin	--	0.771199	0.00233833	101.82	3	KADVEAELK(0.771)K(0.229)	-0.99712	0.923171	1.00779	1.21371			1.07072	0.983035	0.954322	0.956411	1.043	1.02505	1.03818	0.939	1.056	1.269			1.031	1.055
RC1G0539500	138	K	Putative remorin	--	0.932725	0.00043414	154.81	3	KADVEAELK(0.067)K(0.933)	-0.49784	0.938156	1.02414		1.02335	0.875476	1.0881	0.983035	0.954322	0.956411	1.043	1.02505	1.03818	0.954	1.073		0.981	0.854	1.048	1.055	0.581355
RC1G0539500	51	K	Putative remorin	--	0.999975	6.75856e-05	106.11	3	SEEK(1)APKPEDETK	-0.78351	1.42239	1.38032	0.383574				0.983035	0.954322	0.956411	1.043	1.02505	1.03818	1.447	1.446	0.401
RC1G0539500	77	K	Putative remorin	--	0.761001	1.60127e-09	110.14	4	VLAIVEK(0.002)PCEPAEEK(0.237)SK(0.761)	1.3321	1.16738	0.0227065	1.30788	1.16862	1.17252	1.12235	0.983035	0.954322	0.956411	1.043	1.02505	1.03818	1.188	0.024	1.367	1.12	1.144	1.081	0.771	0.419759
RC5G0544800	96	K	Putative ADF/Cofilin, ADF-H/Gelsolin-like domain-containing protein	--	1	1.24728e-06	119.94	3	IFFIAWSPDTSK(1)VR	-1.8894	0.475528	0.594588	0.452504	1.39055	1.51638	1.43273	1.10286	1.06384	1.08157	0.909737	0.931706	0.910286	0.431	0.559	0.418	1.529	1.628	1.574	0.298	0.000202886
RC1G0542800	598	K	Putative tripeptidyl-peptidase II	--	1	0.0163409	51.872	3	AHEYLK(1)QSR	16.027		1.0846					0.984067	0.971753	0.979087	1.04049	1.02472	0.999886		1.116
RC1G0542800	996	K	Putative tripeptidyl-peptidase II	--	0.785863	0.0155899	46.033	3	HENMQYLEK(0.786)LK(0.214)	4.7751					0.935454		0.984067	0.971753	0.979087	1.04049	1.02472	0.999886					0.913
RC1G0542800	235	K	Putative tripeptidyl-peptidase II	--	1	0.00392164	57.032	4	HLHEFDQK(1)HIR	-1.6721	1.38802	1.18726		0.511278			0.984067	0.971753	0.979087	1.04049	1.02472	0.999886	1.41	1.222		0.491			2.68
RC1G0542800	1079	K	Putative tripeptidyl-peptidase II	--	0.999947	0.00119585	120.33	2	LSYAEK(1)GQGK	-2.5584	0.709795	0.529889	0.532073	1.37396	1.39598	1.33996	0.984067	0.971753	0.979087	1.04049	1.02472	0.999886	0.721	0.545	0.543	1.32	1.362	1.34	0.45	0.00102043
RC1G0542800	1150	K	Putative tripeptidyl-peptidase II	--	1	0.00116051	79.311	2	SEWNK(1)LSTSLK	-0.030817		0.970746	1.08413			1.1173	0.984067	0.971753	0.979087	1.04049	1.02472	0.999886		0.999	1.107			1.117	0.943
RC1G0542800	1161	K	Putative tripeptidyl-peptidase II	--	0.999707	0.00182553	66.664	3	SEYPK(1)HTPLLAK	1.8195	1.07684	1.20642	1.46506		0.47803		0.984067	0.971753	0.979087	1.04049	1.02472	0.999886	1.094	1.241	1.496		0.466		2.74
RC1G0542800	974	K	Putative tripeptidyl-peptidase II	--	0.958813	0.000510276	80.623	3	VYATGEAYPSSSK(0.959)LPK(0.041)	-0.35597	1.00038	1.19243	1.21768	0.75103			0.984067	0.971753	0.979087	1.04049	1.02472	0.999886	1.017	1.227	1.244	0.722			1.61
RC1G0543200	580	K	Cleavage and polyadenylation specificity factor subunit 2	--	0.778818	6.05587e-05	73.305	4	LVLVHGTAEATEHLK(0.779)QHCLK(0.221)	0.49149					0.959876	0.972919	1.16773	0.840411	1.13196	1.21749	0.807022	0.835388					1.189	1.165
RC1G0543300	425	K	Putative cytochrome P450	--	1	2.95721e-14	121.39	3	FLSK(1)EGGDQGFDITGSR	0.34346	0.957242	0.980699	0.981493	1.05149	1.00979	1.04214	0.941226	0.921655	0.948402	1.05169	1.14752	0.989502	1.017	1.064	1.035	1	0.88	1.053	1.062	0.314359
RC1G0543300	48	K	Putative cytochrome P450	--	1	0.000207409	81.163	3	K(1)SFSELEPIIR	-3.4339	1.02756	1.27001	0.948242	0.910732	0.936258	0.970457	0.941226	0.921655	0.948402	1.05169	1.14752	0.989502	1.092	1.378	1	0.866	0.816	0.981	1.303	0.0785718
RC1G0543300	500	K	Putative cytochrome P450	--	1	0.00495706	65.933	2	NPLK(1)ANISPR	2.9586	1.03349	0.735777	0.914127	1.08598	1.20186	1.01228	0.941226	0.921655	0.948402	1.05169	1.14752	0.989502	1.098	0.798	0.964	1.033	1.047	1.023	0.922	0.387541
RC3G0257200	58	K	60S ribosomal protein L36	--	1	0.00158654	113.46	2	EVAGFAPYEK(1)R	-0.20734	1.19759	1.09765	1.01478	0.790105	0.971096
RC1G0543900	417	K	Putative triacylglycerol lipase	--	1	0.00013063	96.957	2	EHTEEYK(1)AALQR	-3.384	0.94723	1.02797	1.12082		0.998997	1.04542	0.867485	0.946819				1.1857	1.092	1.086				0.882	1.235
RC1G0543900	172	K	Putative triacylglycerol lipase	--	0.999356	7.21023e-21	189.56	2	ESDYAVLLDNK(0.999)LGK(0.001)	-2.2202	0.909315	0.941058	0.748551	1.03669	1.14695	1.20653	0.867485	0.946819				1.1857	1.048	0.994				1.018	1.003
RC1G0543900	462	K	Putative triacylglycerol lipase	--	1	0.0368856	69.716	2	SK(1)TFVER	-2.7838				0.982334		0.922439	0.867485	0.946819				1.1857						0.778
RC1G0544200	503	K	ATP binding protein, putative	--	1	0.00341575	51.872	2	SFK(1)VNPANNVR	0.87921		0.912628	0.986893		1.13938	1.04144
RC1G0544300	669	K	Mitogen-activated protein kinase kinase kinase	--	0.952622	7.49029e-09	112.7	2	TSCAASESCSISK(0.953)K(0.047)	-4.5175		1.19416		1.31878	0.883318	0.508821
RC1G0545400	360	K	Putative quinate O-hydroxycinnamoyltransferase	--	1	2.133e-05	125.17	2	EWESAPK(1)IFEFK	3.096		1.10501	1.12963	0.991747	0.954475	0.845081	0.970727	0.963922	1.02489	1.01503	0.984266	1.04116		1.146	1.102	0.977	0.97	0.812	1.222	0.0826473
RC1G0545400	365	K	Putative quinate O-hydroxycinnamoyltransferase	--	1	1.05408e-33	132.63	3	IFEFK(1)DAGVNCVAVGSSPR	0.89459	0.662275	1.68321	1.39557	0.540256		0.943304	0.970727	0.963922	1.02489	1.01503	0.984266	1.04116	0.682	1.746	1.362	0.532		0.906	1.757	0.293179
RC1G0545400	437	K	Putative quinate O-hydroxycinnamoyltransferase	--	1	0.000421959	108.4	2	LEQDK(1)EFLLPLV	1.9175	1.01015	0.954939	0.938071	0.971664	1.04547	1.10341	0.970727	0.963922	1.02489	1.01503	0.984266	1.04116	1.041	0.991	0.915	0.957	1.062	1.06	0.957	0.435996
RC1G0545400	81	K	Putative quinate O-hydroxycinnamoyltransferase	--	1	0.024431	40.533	2	LGK(1)DEEGVFR	1.3099		1.0846					0.970727	0.963922	1.02489	1.01503	0.984266	1.04116		1.125
RC1G0545400	50	K	Putative quinate O-hydroxycinnamoyltransferase	--	0.999969	7.0935e-05	58.313	3	LLFYK(1)GSDFEDMVK	-0.79935				0.876378		1.03845	0.970727	0.963922	1.02489	1.01503	0.984266	1.04116				0.863		0.997
RC1G0545400	13	K	Putative quinate O-hydroxycinnamoyltransferase	--	0.996946	0.0100504	41.824	3	LTGK(0.997)THVK(0.003)PNK(0.001)	-0.70089			0.873309			1.20409	0.970727	0.963922	1.02489	1.01503	0.984266	1.04116			0.852			1.156	0.737
RC1G0545400	353	K	Putative quinate O-hydroxycinnamoyltransferase	--	1	0.00256589	85.716	2	NK(1)EWESAPK	1.2569		0.814155			1.16871		0.970727	0.963922	1.02489	1.01503	0.984266	1.04116		0.845			1.187		0.712
RC1G0545400	282	K	Putative quinate O-hydroxycinnamoyltransferase	--	1	1.34678e-07	93.649	3	SLK(1)PEDYTVFTVFADCR	-0.8444				0.939387	1.06672	0.829284	0.970727	0.963922	1.02489	1.01503	0.984266	1.04116				0.925	1.084	0.796
RC1G0545500	172	K	UPF0496 protein	--	1	0.00397315	91.783	2	FSIVLSPK(1)R	1.1692	0.46985			1.15127	1.149	1.05359
RC1G0545500	11	K	UPF0496 protein	--	1	0.0256618	62.271	2	K(1)FISCTASSR	1.7523				0.912409
RC1G0545500	263	K	UPF0496 protein	--	1	6.1179e-08	119.79	3	MAAQLDAATK(1)GAYIVNR	-0.90543				1.02478	0.846823	0.970614
RC1G0545500	65	K	UPF0496 protein	--	1	9.24806e-69	147.08	3	VVTLSNADSTGSK(1)LIQMESTTAAR	-0.90671				0.913824	0.945522	0.986699
RC1G0546300	194	K	Putative fibrillarin, S-adenosyl-L-methionine-dependent methyltransferase	--	0.972587	0.0123395	105.81	2	DLVNMAK(0.973)K(0.027)	2.284		0.983676		0.947041	0.994521	0.990961	1.03747	1.09951	1.01106	0.922067	0.937041	0.992846		0.895		1.027	1.061	0.998	0.87
RC1G0546300	195	K	Putative fibrillarin, S-adenosyl-L-methionine-dependent methyltransferase	--	0.857644	0.0114011	105.81	2	DLVNMAK(0.142)K(0.858)	-0.9907	1.07868		1.04918				1.03747	1.09951	1.01106	0.922067	0.937041	0.992846	1.04		1.038
RC1G0546300	73	K	Putative fibrillarin, S-adenosyl-L-methionine-dependent methyltransferase	--	1	0.00055453	66.664	3	GGTK(1)VVVEPHR	-1.3152	0.86684	0.720123	0.936216	1.06112	1.22333	1.17223	1.03747	1.09951	1.01106	0.922067	0.937041	0.992846	0.836	0.655	0.926	1.151	1.306	1.181	0.664	0.0189788
RC1G0546300	90	K	Putative fibrillarin, S-adenosyl-L-methionine-dependent methyltransferase	--	1	0.00486751	81.335	2	GK(1)EDALVTK	-3.465		1.08989	1.07998	1.03774		0.874101	1.03747	1.09951	1.01106	0.922067	0.937041	0.992846		0.991	1.068	1.125		0.88	1.027	0.81908
RC1G0546300	88	K	Putative fibrillarin, S-adenosyl-L-methionine-dependent methyltransferase	--	0.818072	0.0128113	53.878	2	HAGVFLAK(0.818)GK(0.182)	0.31837					0.935454		1.03747	1.09951	1.01106	0.922067	0.937041	0.992846					0.998
RC1G0546300	120	K	Putative fibrillarin, S-adenosyl-L-methionine-dependent methyltransferase	--	1	1.41628e-10	128.46	3	ISVQQEDGTK(1)VEYR	1.9266	1.0843	1.09468	1.1743	0.916968	0.911847	0.890749	1.03747	1.09951	1.01106	0.922067	0.937041	0.992846	1.045	0.996	1.161	0.994	0.973	0.897	1.118	0.115131
RC1G0546300	281	K	Putative fibrillarin, S-adenosyl-L-methionine-dependent methyltransferase	--	1	6.74694e-28	88.203	3	LQAEQFK(1)PFEQVTLEPFER	-2.4232				0.871725	1.07538	0.894116	1.03747	1.09951	1.01106	0.922067	0.937041	0.992846				0.945	1.148	0.901
RC1G0546300	109	K	Putative fibrillarin, S-adenosyl-L-methionine-dependent methyltransferase	--	1	0.000227279	78.864	2	NMVPGEAVYNEK(1)R	-2.0596	1.10908	1.02035	1.12078	0.737998	1.13882	0.937442	1.03747	1.09951	1.01106	0.922067	0.937041	0.992846	1.069	0.928	1.109	0.8	1.215	0.944	1.05	0.673004
RC1G0546600	21	K	Protein DETOXIFICATION	--	1	3.89175e-69	255.72	3	MEAPLLTDGAVTDYEPVTSFK(1)QAR	6.0836	0.346574	0.368482	0.364883	1.38868	1.62378	1.73284	0.900656	0.906379	0.920874	1.25257	1.07103	0.948498	0.385	0.407	0.396	1.109	1.516	1.827	0.267	0.000889481
RC1G0546600	33	K	Protein DETOXIFICATION	--	1	0.0129625	89.123	2	ETVK(1)LWR	-0.87093	0.833877	0.791681	0.629681	1.21029	1.31884	1.15157	0.900656	0.906379	0.920874	1.25257	1.07103	0.948498	0.926	0.873	0.684	0.966	1.231	1.214	0.728	0.0580806
RC1G0546600	29	K	Protein DETOXIFICATION	--	1	1.58897e-11	187.82	2	EVTWK(1)ETVK	0.38376	0.914066	0.935977	0.92859	1.04422	1.09214	1.09322	0.900656	0.906379	0.920874	1.25257	1.07103	0.948498	1.015	1.033	1.008	0.834	1.02	1.153	1.016	0.805643
RC1G0546600	460	K	Protein DETOXIFICATION	--	1	4.01921e-41	232.19	2	INWNK(1)EVEESSER	-2.3355	0.760438	0.762594	0.578637	1.28584	1.22606	1.31222	0.900656	0.906379	0.920874	1.25257	1.07103	0.948498	0.844	0.841	0.628	1.027	1.145	1.383	0.651	0.0301002
RC1G0546600	471	K	Protein DETOXIFICATION	--	1	0.00382316	154.71	2	K(1)WGGQDIK	1.7607	1.14538	0.804012	0.660011	0.957466	0.571133	1.88641	0.900656	0.906379	0.920874	1.25257	1.07103	0.948498	1.272	0.887	0.717	0.764	0.533	1.989	0.875	0.999292
RC1G0546600	478	K	Protein DETOXIFICATION	--	1	1.44521e-87	310.9	3	WGGQDIK(1)GETVAENNHNII	0.88517	0.880598	0.918573	0.880807	1.07899	1.14143	1.09439	0.900656	0.906379	0.920874	1.25257	1.07103	0.948498	0.978	1.013	0.956	0.861	1.066	1.154	0.957	0.697109
RC1G0546600	470	K	Protein DETOXIFICATION	--	0.999976	0.0322319	56.202	3	MK(1)K(1)WGGQDIK(0.001)	-2.2845	0.740556					1.28112	0.900656	0.906379	0.920874	1.25257	1.07103	0.948498	0.822					1.351	0.608
RC1G0546900	380	K	Protein DETOXIFICATION	--	0.953055	0.00172259	80.623	2	INWDNEVK(0.953)QTTK(0.047)	1.3604				0.690582	1.17496	0.986106
RC1G0547000	23	K	Protein DETOXIFICATION	--	1	0.00256238	43.613	2	AEPELDYAPVK(1)SFR	-2.1132		0.656964		0.86969	1.34808
RC3G0362600	50	K	Putative transcription factor interactor and regulator CCHC(Zn) family	--	1	0.00795501	63.397	2	VVVDK(1)FSGR	0.92772	0.998715	0.875623	0.876539	1.06494	1.05936	1.12651				0.900559	1.04936	1.05008				1.183	1.01	1.073
RC1G0547500	29	K	Protein DETOXIFICATION	--	0.999642	0.000715885	76.255	3	ALWGDGKEDYK(1)PVR	0.75576	1.17979	1.06546	0.769363	1.06514	0.970276	0.968711
RC1G0547500	474	K	Protein DETOXIFICATION	--	1	2.31373e-05	79.235	3	TNWNK(1)EVEQASTR	3.671				0.713561	1.11028	1.03002
RC1G0547900	450	K	Putative ferric-chelate reductase (NADH)	--	0.910777	7.10453e-08	139.78	2	ELLSQANDSEK(0.911)K(0.089)	0.29677				0.81761	1.0151	1.01774
RC1G0547900	506	K	Putative ferric-chelate reductase (NADH)	--	1	4.62322e-10	66.888	4	ENQPVTHNHK(1)PLQTIWFNPDPLDSPVSAVLGR	-0.5978					0.997503	0.932737
RC1G0548000	433	K	Putative ferric-chelate reductase (NADH)	--	1	4.86889e-16	128.68	3	ILLETK(1)GSDIGVLVCGPR	1.051				1.08997	1.02803	0.705724
RC1G0549000	168	K	Putative PPPDE putative peptidase domain-containing protein	--	1	0.000145996	92.445	2	TEIVSASK(1)VAYR	-1.3858	0.446583					1.5657	0.956451	0.993319	1.02235	0.992387	1.01118	1.02432	0.467					1.529	0.305
RC1G0550800	435	K	Putative Heat shock protein Hsp90 family	--	1	0.00761491	86.205	2	AK(1)LADLLR	0.44375	0.799573	0.8803	0.695495	1.25652	1.2833	1.03065	0.926245	0.918314	0.95437	1.10586	1.11112	0.984094	0.863	0.959	0.729	1.136	1.155	1.047	0.764	0.0325698
RC1G0550800	563	K	Putative Heat shock protein Hsp90 family	--	1	0.0021269	104.39	2	VEK(1)VVVSDR	-2.7231	0.78357	0.869965	0.874762	1.16582	1.11392	1.17289	0.926245	0.918314	0.95437	1.10586	1.11112	0.984094	0.846	0.947	0.917	1.054	1.003	1.192	0.834	0.0426566
RC1G0550800	477	K	Putative Heat shock protein Hsp90 family	--	1	7.32189e-05	120.65	3	K(1)AVENSPFLER	-0.93561	0.99856	0.681671		1.02575	1.16723	1.03087	0.926245	0.918314	0.95437	1.10586	1.11112	0.984094	1.078	0.742		0.928	1.05	1.048	0.902	0.483725
RC1G0550800	609	K	Putative Heat shock protein Hsp90 family	--	0.971898	4.72784e-20	201.66	2	DNSMGAYMSSK(0.972)K(0.028)	0.5791	1.05561	1.04533	1.0886		0.971825	0.982826	0.926245	0.918314	0.95437	1.10586	1.11112	0.984094	1.14	1.138	1.141		0.875	0.999	1.216	0.0278623
RC5G0649500	377	K	Putative Heat shock protein Hsp90 family	--	1	1.99813e-16	184.04	2	EMLQQNK(1)ILK	-1.6243	1.14792	0.967327	1.09534	0.932641	0.978498	0.929913	1.02014	0.996187	1.02316	1.03418	0.969382	0.956954	1.125	0.971	1.071	0.902	1.009	0.972	1.099	0.161847
RC1G0550800	269	K	Putative Heat shock protein Hsp90 family	--	0.997575	2.71179e-09	128.97	3	EVSHEWELINK(0.998)QK(0.002)	0.78578		0.367224	0.226297	1.42811	1.43082	1.35937	0.926245	0.918314	0.95437	1.10586	1.11112	0.984094		0.4	0.237	1.291	1.288	1.381	0.241	0.0051527
RC1G0550800	271	K	Putative Heat shock protein Hsp90 family	--	1	2.71179e-09	86.838	2	QK(1)PIWLR	1.8999				0.886262	0.962261		0.926245	0.918314	0.95437	1.10586	1.11112	0.984094				0.801	0.866
RC5G0649500	54	K	Putative Heat shock protein Hsp90 family	--	0.976559	0.000794564	150.17	2	FESLTDK(0.977)SK(0.023)	-1.7571	0.930152	0.981365	0.995941	0.986676	1.03792	1.09553	1.02014	0.996187	1.02316	1.03418	0.969382	0.956954	0.912	0.985	0.973	0.954	1.071	1.145	0.905	0.171565
RC1G0550800	179	K	Putative Heat shock protein Hsp90 family	--	1	0.000927839	120.33	2	GTK(1)ITLFLK	-0.26094	0.953925	1.05597	1.08235	0.912094	1.05978	0.983564	0.926245	0.918314	0.95437	1.10586	1.11112	0.984094	1.03	1.15	1.134	0.825	0.954	0.999	1.193	0.0567577
RC1G0550800	258	K	Putative Heat shock protein Hsp90 family	--	1	3.37517e-05	142.51	3	IK(1)EVSHEWELINK	0.33652	0.844413	0.765943	0.827904	1.21065	1.1451	1.17002	0.926245	0.918314	0.95437	1.10586	1.11112	0.984094	0.912	0.834	0.867	1.095	1.031	1.189	0.788	0.00828772
RC5G0649500	585	K	Putative Heat shock protein Hsp90 family	--	1	0.00549199	96.666	2	IMK(1)AQALR	-2.7526	0.985353		0.918464	0.973538	1.0397	1.02992	1.02014	0.996187	1.02316	1.03418	0.969382	0.956954	0.966		0.898	0.941	1.073	1.076	0.905	0.216481
RC1G0550800	203	K	Putative Heat shock protein Hsp90 family	--	1	4.00592e-09	77.696	3	K(1)HSEFISYPIYLWTEK	2.1052		0.254622		1.27502	1.14851	1.13892	0.926245	0.918314	0.95437	1.10586	1.11112	0.984094		0.277		1.153	1.034	1.157	0.249
RC5G0649500	510	K	Putative Heat shock protein Hsp90 family	--	1	0.028103	90.308	2	K(1)LVSATK	-3.0058	1.04165	1.01024	1.06929	0.865855	1.02089	1.04479	1.02014	0.996187	1.02316	1.03418	0.969382	0.956954	1.021	1.014	1.045	0.837	1.053	1.092	1.033	0.665721
RC1G0550800	283	K	Putative Heat shock protein Hsp90 family	--	0.998811	5.43722e-06	70.598	3	K(0.001)PEEITK(0.999)DEYASFYK	-0.28766	0.999712			1.01155		0.921704	0.926245	0.918314	0.95437	1.10586	1.11112	0.984094	1.079			0.915		0.937	1.165
RC1G0550800	455	K	Putative Heat shock protein Hsp90 family	--	1	8.34563e-05	74.524	2	SGDDLTSLK(1)DYVTR	2.9166					1.02231	0.906244	0.926245	0.918314	0.95437	1.10586	1.11112	0.984094					0.92	0.921
RC1G0550800	446	K	Putative Heat shock protein Hsp90 family	--	1	8.16722e-06	115.05	3	YHSTK(1)SGDDLTSLK	-0.099988			0.991946		0.984481	1.04388	0.926245	0.918314	0.95437	1.10586	1.11112	0.984094			1.039		0.886	1.061	1.067
RC1G0551200	71	K	Putative heavy metal-associated domain, HMA	--	0.997954	4.60115e-08	112.7	2	TEIVSVGPAK(0.998)EEK(0.002)	0.43524	1.30085	1.49537	1.35562	0.115996			0.975624	0.957136	1.06724				1.333	1.562	1.27
RC1G0552500	162	K	Putative translocation protein Sec63	--	1	0.00354319	47.361	3	ENYEK(1)YGHPDGR	-1.137					0.935454		0.863339				1.18279	0.95387					0.791
RC1G0552500	146	K	Putative translocation protein Sec63	--	1	2.73933e-06	70.806	2	IAK(1)AYQALTDPVSR	-2.151	1.36453	1.08381	1.08681	0.765715	0.938002	0.846712	0.863339				1.18279	0.95387	1.581				0.793	0.888	1.881
RC1G0552500	130	K	Putative translocation protein Sec63	--	0.995831	2.14603e-06	49.487	3	LSILYHPDK(0.996)NPDPEANK(0.004)	2.3577					0.935454		0.863339				1.18279	0.95387					0.791
RC1G0552500	286	K	Putative translocation protein Sec63	--	0.791675	0.0197868	54.584	2	SELNLDLK(0.208)NIK(0.792)	0.34096				0.912409			0.863339				1.18279	0.95387
RC1G0552500	143	K	Putative translocation protein Sec63	--	0.996946	0.00804559	69.905	2	YFVEK(0.997)IAK(0.003)	1.6273			1.07805		0.953205		0.863339				1.18279	0.95387					0.806
RC1G0553500	294	K	Putative SGS domain, HSP20-like chaperone, tetratricopeptide-like helical domain-containing protein	--	0.875412	1.46039e-05	40.372	3	AEAIQWTSLEFSK(0.875)DNPVPLK(0.125)	1.1873	1.03199						0.974666	0.968868	1.05093	0.996546	1.02873	0.980256	1.059
RC1G0553500	301	K	Putative SGS domain, HSP20-like chaperone, tetratricopeptide-like helical domain-containing protein	--	1	0.000317766	59.731	3	DNPVPLK(1)VNAPVIGAQR	-4.4057	1.02712	1.08972					0.974666	0.968868	1.05093	0.996546	1.02873	0.980256	1.054	1.125
RC1G0553500	339	K	Putative SGS domain, HSP20-like chaperone, tetratricopeptide-like helical domain-containing protein	--	1	0.00123079	78.043	2	DEK(1)LDGDAALNK	1.4905				0.727531	1.22956	0.88734	0.974666	0.968868	1.05093	0.996546	1.02873	0.980256				0.73	1.195	0.905
RC1G0553500	348	K	Putative SGS domain, HSP20-like chaperone, tetratricopeptide-like helical domain-containing protein	--	0.994607	0.00259946	48.363	3	LDGDAALNK(0.995)FFQDIYK(0.005)	-0.024886						0.999001	0.974666	0.968868	1.05093	0.996546	1.02873	0.980256						1.019
RC1G0553500	318	K	Putative SGS domain, HSP20-like chaperone, tetratricopeptide-like helical domain-containing protein	--	0.799928	1.5417e-06	92.747	4	VNAPVIGAQRPSYPSSK(0.8)PK(0.2)	0.55869		1.08932	1.60442	0.799858		0.658327	0.974666	0.968868	1.05093	0.996546	1.02873	0.980256		1.124	1.527	0.803		0.672	1.797	0.0823872
RC1G0553500	355	K	Putative SGS domain, HSP20-like chaperone, tetratricopeptide-like helical domain-containing protein	--	1	0.00011346	71.219	3	FFQDIYK(1)DADEDTRR	2.8351	0.970072		0.927087		1.09417	1.04564	0.974666	0.968868	1.05093	0.996546	1.02873	0.980256	0.995		0.882		1.064	1.067	0.881	0.166294
RC1G0553500	125	K	Putative SGS domain, HSP20-like chaperone, tetratricopeptide-like helical domain-containing protein	--	0.999791	0.00106933	50.314	2	GIACLK(1)LEEYQTAK	-1.8975				0.952417	0.894435		0.974666	0.968868	1.05093	0.996546	1.02873	0.980256				0.956	0.869
RC1G0553500	223	K	Putative SGS domain, HSP20-like chaperone, tetratricopeptide-like helical domain-containing protein	--	0.999323	3.18233e-14	72.075	4	HEFYQKPEEVVVTIFAK(0.999)GIPAK(0.001)	-0.62326				0.912409			0.974666	0.968868	1.05093	0.996546	1.02873	0.980256				0.916
RC1G0553500	388	K	Putative SGS domain, HSP20-like chaperone, tetratricopeptide-like helical domain-containing protein	--	1	0.000220018	80.623	2	K(1)VEGSAPDGMEMK	-0.28879	1.00783	0.845013	0.87627	0.955999	1.24398	1.06826	0.974666	0.968868	1.05093	0.996546	1.02873	0.980256	1.034	0.872	0.834	0.959	1.209	1.09	0.841	0.138479
RC1G0553500	400	K	Putative SGS domain, HSP20-like chaperone, tetratricopeptide-like helical domain-containing protein	--	0.93949	0.00010717	78.864	3	KVEGSAPDGMEMK(0.939)K(0.061)	0.54442		1.29691	0.946488			0.942006	0.974666	0.968868	1.05093	0.996546	1.02873	0.980256		1.339	0.901			0.961	1.165
RC1G0553500	326	K	Putative SGS domain, HSP20-like chaperone, tetratricopeptide-like helical domain-containing protein	--	0.999589	0.00184261	54.199	3	RVDWDK(1)LEAEVK	0.33012	0.95012	1.07981	0.951712		1.13909		0.974666	0.968868	1.05093	0.996546	1.02873	0.980256	0.975	1.115	0.906		1.107		0.902
RC1G0553600	195	K	Glycosyltransferase	--	1	0.00122482	47.844	3	NDK(1)AYECFLENSTHTTR	0.581					0.935454		0.613477	0.952502	0.990461	1.25972	1.05019	1.13365					0.891
RC1G0553700	1166	K	UDP-glucuronosyl/UDP-glucosyltransferase	--	1	1.03149e-25	130.65	3	AKEEGGSSVASLAK(1)LAQLWK	0.87258	0.926276		0.99698			1.19399	1.01114	0.981268	1.03438	0.986892	0.970896	1.01543	0.916		0.964			1.176	0.799
RC1G0553700	1172	K	UDP-glucuronosyl/UDP-glucosyltransferase	--	0.99998	0.00420744	113.1	2	LAQLWK(1)QK	-1.3783	0.905175		0.955222	1.04584	1.02917	1.00621	1.01114	0.981268	1.03438	0.986892	0.970896	1.01543	0.895		0.923	1.06	1.06	0.991	0.877	0.024385
RC1G0553700	1125	K	UDP-glucuronosyl/UDP-glucosyltransferase	--	1	2.34699e-07	112.95	3	ETETGFVSADELEK(1)R	-1.959	1.18751		0.933302				1.01114	0.981268	1.03438	0.986892	0.970896	1.01543	1.174		0.902
RC1G0553700	1034	K	UDP-glucuronosyl/UDP-glucosyltransferase	--	1	1.32888e-16	67.661	3	NPPIEELPVEEPSLEEILPK(1)GFVER	4.0311				1.02079		0.880334	1.01114	0.981268	1.03438	0.986892	0.970896	1.01543				1.034		0.867
RC1G0553700	1004	K	UDP-glucuronosyl/UDP-glucosyltransferase	--	1	1.27448e-10	121.86	2	QLEAMALGLEK(1)SGR	-2.0578	0.91644	0.90335	0.962469	1.05463	1.04496	1.12917	1.01114	0.981268	1.03438	0.986892	0.970896	1.01543	0.906	0.921	0.93	1.069	1.076	1.112	0.846	0.000318416
RC1G0553700	969	K	UDP-glucuronosyl/UDP-glucosyltransferase	--	0.999994	6.66057e-16	116.36	3	SEDNDEHESLK(1)WLNNQPK	1.347	0.844726	0.900319		1.08815	1.02902	1.05768	1.01114	0.981268	1.03438	0.986892	0.970896	1.01543	0.835	0.918		1.103	1.06	1.042	0.82	0.0172899
RC1G0553700	903	K	UDP-glucuronosyl/UDP-glucosyltransferase	--	0.99676	0.00435299	45.17	3	STNFYK(0.997)SFLSTSTHMAK(0.003)	0.26024		1.0846					1.01114	0.981268	1.03438	0.986892	0.970896	1.01543		1.105
RC1G0553900	66	K	Putative Late embryogenesis abundant protein, LEA-14	--	0.95334	4.64991e-05	84.999	2	GTDIGEGTISK(0.953)DK(0.047)	-1.1509					0.935454		0.839081	0.988333	1.06611	0.64161	1.33911	1.12576					0.699
RC1G0554800	528	K	Putative voltage-dependent anion channel	--	0.999905	0.0013873	87.573	2	EIENSLK(1)STTGSEK	2.7736			1.0989
RC1G0554800	513	K	Putative voltage-dependent anion channel	--	0.999994	4.61334e-05	75.474	2	WFQLK(1)QESSPYPK	-1.0281				0.939193	1.07935	0.816002
RC1G0555500	188	K	FRIGIDA-like protein	--	0.99775	0.0378615	46.358	3	DFGLLEK(0.998)LMEEWAGRLEAK(0.002)	-13.891						0.999001
RC1G0555600	249	K	WD repeat-containing protein 91 homolog	--	1	0.0119494	87.251	2	DIK(1)QLNLK	-0.49355	0.926271	0.934399		0.994517	1.00968	1.07052	1.04344	0.964708	0.980367	1.01837	1.03952	0.953591	0.888	0.969		0.977	0.971	1.123	0.907	0.259598
RC1G0555600	150	K	WD repeat-containing protein 91 homolog	--	1	7.62379e-11	151.66	2	IYFSK(1)EWYDALR	-0.34095	0.507515	0.506734	0.517976	1.45047	1.3897	1.49286	1.04344	0.964708	0.980367	1.01837	1.03952	0.953591	0.486	0.525	0.528	1.424	1.337	1.566	0.356	4.14512e-05
RC1G0555600	233	K	WD repeat-containing protein 91 homolog	--	0.999982	0.00107623	87.942	2	MPALLK(1)ISSEK	0.33325		0.84134	0.810272	1.37735		0.976388	1.04344	0.964708	0.980367	1.01837	1.03952	0.953591		0.872	0.826	1.353		1.024	0.714	0.147663
RC1G0555600	115	K	WD repeat-containing protein 91 homolog	--	1	0.000287213	45.654	3	VLEFFGMK(1)GNDLLQR	-2.3441						0.999001	1.04344	0.964708	0.980367	1.01837	1.03952	0.953591						1.048
RC1G0557400	203	K	Putative xenobiotic-transporting ATPase	--	0.999982	0.00347962	69.276	2	EK(1)TLEDEDIPK	0.47805	1.28092	1.14529	1.0244		0.72088		0.972483	1.12483	1.17986		0.898	0.824832	1.317	1.018	0.868		0.803		1.33
RC1G0557300	886	K	Putative xenobiotic-transporting ATPase	--	1	0.00082562	83.775	3	GDQLIK(1)LEER	1.7279	1.17781	1.02479	0.870442	1.00862	1.01099	0.934621
RC1G0557400	1331	K	Putative xenobiotic-transporting ATPase	--	1	7.86951e-07	103.87	3	IVEYDEPMNLMK(1)R	1.0925	1.04464	1.1342	1.00592	1.08998	0.92678	0.840444	0.972483	1.12483	1.17986		0.898	0.824832	1.074	1.008	0.853		1.032	1.019	0.954	0.601365
RC1G0557400	234	K	Putative xenobiotic-transporting ATPase	--	1	2.72538e-07	156.14	3	QK(1)EIDPSSQPSVLK	0.97706	1.25535	1.17602	1.39045	0.775354	0.683457	0.852711	0.972483	1.12483	1.17986		0.898	0.824832	1.291	1.046	1.178		0.761	1.034	1.305	0.142103
RC1G0557400	585	K	Putative xenobiotic-transporting ATPase	--	1	4.02039e-06	98.167	2	SASFSWDNLSK(1)ATLR	-2.8162	0.547724	0.409923	0.786207	2.16775			0.972483	1.12483	1.17986		0.898	0.824832	0.563	0.364	0.666
RC1G0557400	9	K	Putative xenobiotic-transporting ATPase	--	1	0.000562618	67.548	2	SSSSK(1)SAHIPAR	-1.9868					0.876534	1.06192	0.972483	1.12483	1.17986		0.898	0.824832					0.976	1.287
RC1G0558400	188	K	Ubiquitin-associated 1	--	1	6.16883e-05	94.791	2	AVATYGDNPEK(1)VR	-1.7507	0.922161	1.35525	1.35023	0.710775	0.79436			1.04123	1.19294		0.895588	0.870248		1.302	1.132		0.887		1.372
RC1G0558400	132	K	Ubiquitin-associated 1	--	0.999836	0.00297298	57.042	3	ETPNWGK(1)LGLENLPPPK	-2.2779	1.07451				0.896908			1.04123	1.19294		0.895588	0.870248					1.001
RC1G0558400	164	K	Ubiquitin-associated 1	--	1	1.06103e-14	166.65	3	K(1)YVASGLSQDVVPR	0.68105	1.13429	1.03174	0.932487	1.03643		0.964154		1.04123	1.19294		0.895588	0.870248		0.991	0.782			1.108	0.8
RC1G0559000	79	K	Plastid division protein PDV1	--	1	0.00212216	69.915	2	GAGFVFVK(1)DFR	-0.77381	1.02833	1.08637	1.10101
RC1G0560500	329	K	Putative nucleotide-binding alpha-beta plait domain-containing protein	--	1	0.0474413	44.598	3	HTDLSIK(1)VNNDR	5.1654	1.03199						1.45904	1.2402	0.992153	0.481388	0.898347	0.928867	0.707
RC1G0560600	83	K	Putative polyketide cyclase/dehydrase, START-like domain-containing protein	--	1	0.000113653	69.327	3	EVDVK(1)SGLPATTSTER	-0.49154	1.02563		1.10568				1.11324	1.15177	1.0242	0.955344	1.02632	0.729124	0.921		1.08
RC1G0561100	463	K	Putative cGMP-dependent kinase, Ion transport domain-containing protein	--	1	0.00520485	54.912	3	GVDEENLICNLPK(1)DLR	1.4858		0.759853		1.1856
RC1G0561100	7	K	Putative cGMP-dependent kinase, Ion transport domain-containing protein	--	1	1.62729e-11	135.63	2	MNFQQEK(1)IVR	-1.7196	1.25722	1.28179	1.30843	0.747019	0.697123	0.844471
RC1G0561100	62	K	Putative cGMP-dependent kinase, Ion transport domain-containing protein	--	0.999999	0.00286031	62.705	2	SWK(1)SYSIDGVVGK	-1.4078	1.00301	0.977492	1.06668			1.155
RC1G0562900	217	K	Putative TAP42-like protein	--	1	0.00215052	108.93	2	K(1)EEEMLLAFK	-0.61906	0.846867		0.995389	0.913757	0.831546	1.3818	0.990067	0.874415	1.08705	1.02286	1.11514	0.910478	0.855		0.916	0.893	0.746	1.518	0.841	0.679735
RC1G0563500	65	K	Putative Longin-like domain-containing protein	--	1	0.00317652	42.495	3	DFAMPALK(1)SGGLHPCER	3.253						0.999001
RC1G0563500	47	K	Putative Longin-like domain-containing protein	--	0.941724	0.00334638	74.424	2	DVVMSTMEK(0.942)K(0.058)	1.6102	1.23806	0.954722	1.04712	0.882464
RC1G0567900	248	K	Putative HSP20-like chaperone	--	0.991268	2.27154e-05	66.619	2	GDPEIDTQK(0.991)VEPEPSK(0.009)	-0.99456			1.0989				0.984136	0.95684	0.999457	0.995368	1.03315	1.03104			1.099
RC1G0567900	277	K	Putative HSP20-like chaperone	--	0.99999	0.00988723	50.09	3	QK(1)QMGLPTSEEMQK	1.4548		1.15042				0.938376	0.984136	0.95684	0.999457	0.995368	1.03315	1.03104		1.202				0.91	1.321
RC1G0567900	269	K	Putative HSP20-like chaperone	--	1	0.00545171	57.293	2	QTVEK(1)MMFDQR	-3.3953	1.03199						0.984136	0.95684	0.999457	0.995368	1.03315	1.03104	1.049
RC1G0568500	1085	K	LOW protein: zinc finger CCCH domain protein	--	1	0.0314218	54.309	3	ELVSTPGHEMQNHISLGSPK(1)	10.152					0.935454
RC1G0572300	89	K	Putative carboxylesterase	--	0.962204	0.000606104	45.826	3	TEEVNNALNELIK(0.962)ASEAK(0.038)	2.3952			1.0989
RC1G0572400	18	K	Putative carboxylesterase	--	0.999325	1.66548e-07	92.747	2	NAAAVDAK(0.999)LNDAGTK(0.001)	-0.92452		1.0846
RC1G0572400	115	K	Putative carboxylesterase	--	1	4.08067e-09	89.359	3	TMAK(1)DAIALMDHLGWK	1.657	1.00459	0.996813	0.959503	1.00535	1.05939
RC1G0575000	463	K	Putative DNA helicase	--	1	6.7966e-07	85.513	3	FIQKPLTTEEAVEAAK(1)GFQR	-3.0793				1.0302	0.902239	0.9055
RC1G0577200	53	K	Protein yippee-like	--	1	0.000179176	46.206	3	AFLFSHAMNIVVGAK(1)EDR	1.219	0.262048			1.12788	1.28536	1.13473
RC1G0577200	90	K	Protein yippee-like	--	0.977583	0.00675073	93.467	2	AYEASQK(0.978)YK(0.022)	2.4451	0.837702			1.09375		0.988527
RC1G0577900	821	K	RING-type E3 ubiquitin transferase	--	0.999866	6.29877e-05	73.502	2	QNAAISLK(1)QLSESSK	1.6491	1.43922	0.656615
RC1G0578200	441	K	Putative molybdate-anion transporter, major facilitator superfamily domain-containing protein	--	0.804894	0.000241692	90.308	3	LMAISDK(0.144)PK(0.805)TEDWVGMK(0.051)	-0.88741	0.841618				1.10802		0.960225	0.900445	0.963794	1.0477	1.06082	1.06702	0.876				1.044		0.839
RC1G0578200	449	K	Putative molybdate-anion transporter, major facilitator superfamily domain-containing protein	--	1	0.000315131	115.86	3	TEDWVGMK(1)ER	1.2108	1.11763	1.13304	1.30655	0.932838	0.749949	0.858446	0.960225	0.900445	0.963794	1.0477	1.06082	1.06702	1.164	1.258	1.356	0.89	0.707	0.805	1.573	0.00468204
RC1G0578400	31	K	Putative vacuolar protein sorting protein 26 related protein	--	1	5.66698e-14	63.421	3	K(1)EGGQAVSVPLFQSQENISGK	0.97515	0.905064	1.24289	0.928983	1.10132		0.92371	0.981409	0.945297	0.904228	1.06152	1.08628	1.02127	0.922	1.315	1.027	1.037		0.904	1.121	0.519912
RC1G0578400	267	K	Putative vacuolar protein sorting protein 26 related protein	--	0.999067	0.0222245	44.82	2	NINNK(0.999)FSVK(0.001)	-2.2189			1.00572	0.989775			0.981409	0.945297	0.904228	1.06152	1.08628	1.02127			1.112	0.932			1.193
RC1G0578400	22	K	Putative vacuolar protein sorting protein 26 related protein	--	1	2.55745e-08	130.65	3	PSCNISITFSDAK(1)TR	-1.6424	0.485224	0.614976	0.583237	1.30697	1.38776	1.5146	0.981409	0.945297	0.904228	1.06152	1.08628	1.02127	0.494	0.651	0.645	1.231	1.278	1.483	0.448	0.00165046
RC1G0581800	399	K	ATP binding protein	--	0.999972	0.000341095	45.654	3	ALK(1)SVISALQTDVDNK	1.5092			1.0989
RC1G0581800	453	K	ATP binding protein	--	1	0.0259872	113.85	2	K(1)LYGLLR	-0.60262	1.1151		1.01041
RC1G0581800	360	K	ATP binding protein	--	0.997348	0.00495483	62.705	2	SLANTYLGVK(0.997)EHK(0.003)	0.82898	1.25535		1.1933	0.64248	0.929373
RC1G0581800	416	K	ATP binding protein	--	1	8.01391e-13	128.68	2	TTVK(1)VAQALTSSGSGR	-0.75767	0.946357	1.06493	1.21001
RC1G0581900	273	K	Putative adenosinetriphosphatase	--	1	0.0200435	62.271	2	VEK(1)NIDYDR	-3.2588		1.22457	0.957082					1.211	1.12624			0.662762		1.011	0.85
RC1G0582000	767	K	Yellow stripe-like protein	--	1	9.78183e-14	84.071	3	DMMDK(1)YYIGEIDPSTVPLKR	-0.68139	0.811622	0.818065	0.73071	1.08114	1.35239	1.16255	1.14663	1.45824	1.21958	0.734791	0.703314	0.737441	0.708	0.561	0.599	1.471	1.923	1.576	0.376	0.000772633
RC1G0582000	781	K	Yellow stripe-like protein	--	1	1.21412e-22	160.62	2	YYIGEIDPSTVPLK(1)R	-1.2893	1.10116	1.11594	1.12242	0.867298	0.858529	1.01333	1.14663	1.45824	1.21958	0.734791	0.703314	0.737441	0.96	0.765	0.92	1.18	1.221	1.374	0.701	0.0127627
RC1G0582000	713	K	Yellow stripe-like protein	--	1	3.77843e-06	82.437	3	HNQTK(1)DCWLVISGK	-0.73317	1.04098				0.980591	0.942097	1.14663	1.45824	1.21958	0.734791	0.703314	0.737441	0.908				1.394	1.278	0.68
RC1G0582600	102	K	Putative transcription factor Homobox-WOX family	--	1	0.000234059	63.908	3	LLESIFEADSK(1)LEPR	-1.4349				0.990403	0.85549			0.851728	1.14827
RC1G0582600	136	K	Putative transcription factor Homobox-WOX family	--	1	0.00986365	60.547	2	SK(1)QIEQDFR	-1.142	1.19642		0.969608	0.949355		0.916916		0.851728	1.14827						0.844
RC1G0583400	348	K	RNA polymerase II degradation factor	--	1	2.02767e-05	98.167	2	AANSTSK(1)DASQFGR	-1.0446				1.05131	1.00004	0.77795	1.19173	1.03384	1.11457	0.827384	0.890015	0.942463				1.271	1.124	0.825
RC1G0583400	569	K	RNA polymerase II degradation factor	--	0.999982	0.0143639	64.064	2	LDSLEK(1)SSETK	-1.7183	0.767301		1.38075				1.19173	1.03384	1.11457	0.827384	0.890015	0.942463	0.644		1.239
RC1G0584800	185	K	Putative ataxin-2, nucleotide-binding alpha-beta plait domain-containing protein	--	1	0.000271436	101.82	2	NYYK(1)LSLAQR	-1.6325	1.18577	1.07537	1.11238	0.889835	0.929555	0.877393
RC7G0099300	276	K	Putative ataxin-2, nucleotide-binding alpha-beta plait domain-containing protein	--	1	2.57715e-06	118.87	3	VLPSK(1)TAIAPVNPTFLPR	0.54798	0.996618	1.00929	0.977346	0.996684	1.07545	0.971332	1.0659	0.985453	0.897837	1.16296	0.912847	0.974997	0.935	1.024	1.089	0.857	1.178	0.996	1.006	0.91135
RC7G0099300	374	K	Putative ataxin-2, nucleotide-binding alpha-beta plait domain-containing protein	--	1	0.0326236	60.892	3	VSPSK(1)TPVRPR	1.3702			0.982917		1.03193	1.00141	1.0659	0.985453	0.897837	1.16296	0.912847	0.974997			1.095		1.13	1.027	1.015
RC6G0432800	29	K	Putative nucleotide-binding alpha-beta plait domain-containing protein	--	1	1.63225e-08	138.26	2	EVEDLFYK(1)YGR	0.28137	1.07505	1.19316	0.957119		0.924199	0.99824
RC1G0585700	7	K	Putative Late embryogenesis abundant protein, LEA-14	--	0.999332	0.00115818	76.85	2	SQALTK(0.999)SPK(0.001)	-0.086577	1.21231	1.11241	1.25301	0.827702	0.81741	0.877542
RC1G0586300	174	K	Caffeic acid 3-O-methyltransferase	--	1	0.0033111	167.64	2	FNK(1)VFNK	0.72314	0.881061	0.908534	0.914068	1.06219	1.08827	1.14811	0.93287	0.934991	0.931977	1.09437	1.06276	1.04303	0.944	0.972	0.981	0.971	1.024	1.101	0.936	0.162974
RC1G0586300	340	K	Caffeic acid 3-O-methyltransferase	--	1	8.84647e-17	117.03	3	TEQEFEALAK(1)GSGFQGIR	2.4496	1.24559	1.13462	1.38653	1.14241	0.108301	1.11619	0.93287	0.934991	0.931977	1.09437	1.06276	1.04303	1.335	1.214	1.488	1.044	0.102	1.07	1.822	0.262922
RC1G0586300	278	K	Caffeic acid 3-O-methyltransferase	--	0.979497	8.85936e-07	95.656	3	WICHDWSDEHCLK(0.979)FLK(0.021)	1.8069				0.965441	0.95394	0.921194	0.93287	0.934991	0.931977	1.09437	1.06276	1.04303				0.882	0.898	0.883
RC1G0586600	104	K	Putative nascent polypeptide-associated complex subunit alpha	--	0.999969	0.000357244	62.494	3	TK(1)NILFFISKPDVFK	-2.8274				0.912409			0.852128	0.71243	0.846017	1.09256	1.24186	1.255				0.835
RC1G0589800	43	K	TRAF2 and NCK-interacting protein kinase-like	--	1	0.00176599	105.36	2	AELQK(1)TFER	1.5	1.35371	1.40606	1.47939	0.649152	0.67328	0.6138
RC1G0589800	5	K	TRAF2 and NCK-interacting protein kinase-like	--	0.999999	0.000168329	59.67	2	AVTK(1)QVPQVEDDK	0.089424			1.67397	0.675103		0.73604
RC1G0590500	1193	K	Putative TATA-binding protein interacting (TIP20)	--	0.959818	0.00379457	57.888	2	ISGGDCSLK(0.96)FK(0.04)	-1.9132		1.12326	0.991623	0.968956			0.95307	0.906572	0.881352	1.11476	1.08878	1.05546		1.239	1.125	0.869			1.36
RC1G0590500	16	K	Putative TATA-binding protein interacting (TIP20)	--	0.971002	0.0263292	40.502	3	MTGK(0.971)DK(0.029)DYR	-0.74871		1.0846					0.95307	0.906572	0.881352	1.11476	1.08878	1.05546		1.196
RC1G0590500	727	K	Putative TATA-binding protein interacting (TIP20)	--	0.999995	0.000836805	55.754	2	NK(1)VLPQALTLIK	-1.2587	1.12428	0.987607					0.95307	0.906572	0.881352	1.11476	1.08878	1.05546	1.18	1.089
RC1G0590500	526	K	Putative TATA-binding protein interacting (TIP20)	--	1	0.0516793	40.386	2	YYK(1)VTAEALR	-7.4258						0.999001	0.95307	0.906572	0.881352	1.11476	1.08878	1.05546						0.947
RC2G0352600	40	K	60S ribosomal protein L13	--	1	0.0456581	42.229	2	AVK(1)IFPR	1.6135	1.1607	1.0645		0.904824	0.843902
RC2G0352600	77	K	60S ribosomal protein L13	--	1	9.15795e-79	236.23	2	GFTLEELK(1)AAGIPR	0.1423	0.950099	0.994984	0.938854	0.97886	1.11458	1.04226
RC2G0352600	60	K	60S ribosomal protein L13	--	1	0.00253284	88.921	3	GQTLK(1)YNMK(1)VR	-0.11034	1.1082	1.41677		0.817247	0.956807	0.700656
RC2G0352600	64	K	60S ribosomal protein L13	--	1	0.0115144	49.16	3	GQTLK(1)YNMK(1)VR	-0.11034		1.18361			0.85006
RC2G0352600	84	K	60S ribosomal protein L13	--	1	8.17744e-10	187.51	3	K(1)LAPTIGISVDHR	-0.32158	1.14637	1.03968	1.04702	0.985201	0.923968	0.909381
RC1G0591600	14	K	Putative endopeptidase, NLPC/P60 domain, LRAT-like domain-containing protein	--	1	0.00252643	45.939	3	ESLK(1)PGDHIYAYR	0.08964		1.01095	1.17352
RC1G0591600	74	K	Putative endopeptidase, NLPC/P60 domain, LRAT-like domain-containing protein	--	0.999955	0.00402751	51.454	2	GVVK(1)SCVDCFLK	1.0332	1.42746	1.18391	1.02625		0.553166
RC1G0591600	82	K	Putative endopeptidase, NLPC/P60 domain, LRAT-like domain-containing protein	--	1	0.0328005	48.157	2	SCVDCFLK(1)R	0.43045		1.0846
RC4G0291400	92	K	Putative transcription factor WD40-like family	--	1	0.0182932	67.881	2	AK(1)AVEILVK	-1.0806					1.02764	0.900555	0.997691	0.994324	1.01427	1.06213	1.02245	0.909126					1.005	0.991
RC4G0291400	99	K	Putative transcription factor WD40-like family	--	0.996653	0.000939163	90.142	2	AVEILVK(0.997)DLK(0.003)	1.4935	0.939139	0.905388	0.837215	1.15604	1.14717		0.997691	0.994324	1.01427	1.06213	1.02245	0.909126	0.941	0.911	0.825	1.088	1.122		0.808	0.0260868
RC2G0033600	149	K	Putative transcription factor WD40-like family	--	1	0.0021809	99.305	3	K(1)LIEANPLFR	1.0336	0.970676		0.980537		1.09179		1.01853	0.953628	1.02075	0.997395	0.996564	1.01313	0.953		0.961		1.096		0.873
RC4G0291400	80	K	Putative transcription factor WD40-like family	--	0.797595	0.0127785	59.645	3	K(0.202)QK(0.798)YLEALDR	-2.0915	1.2496		1.02665			0.854039	0.997691	0.994324	1.01427	1.06213	1.02245	0.909126	1.252		1.012			0.939	1.206
RC1G0593000	167	K	Putative transcription factor WD40-like family	--	1	0.00280488	69.716	3	LAFPSFK(1)SSR	0.64208	0.817555	0.785724	1.20737	1.13696	0.989808	1.07936	1.1421	1.24086	1.10648	0.833971	0.770999	0.905581	0.716	0.633	1.091	1.363	1.284	1.192	0.636	0.0471436
RC1G0593000	673	K	Putative transcription factor WD40-like family	--	1	0.00571933	76.572	2	MLESK(1)AMER	-2.3312		1.02739		1.03963	1.09336	0.743764	1.1421	1.24086	1.10648	0.833971	0.770999	0.905581		0.828		1.247	1.418	0.821	0.713
RC1G0593000	132	K	Putative transcription factor WD40-like family	--	0.999899	0.000200909	78.043	2	QNEQLSK(1)YGDTK	0.83037	1.48642	1.09301	0.834109		0.94762	0.779086	1.1421	1.24086	1.10648	0.833971	0.770999	0.905581	1.301	0.881	0.754		1.229	0.86	0.937	0.778491
RC1G0593000	137	K	Putative transcription factor WD40-like family	--	1	0.00391159	129.72	2	YGDTK(1)SAR	0.25128		0.962778		1.15821	0.996539	0.776848	1.1421	1.24086	1.10648	0.833971	0.770999	0.905581		0.776		1.389	1.293	0.858	0.658
RC2G0033600	187	K	Putative transcription factor WD40-like family	--	1	6.78791e-16	117.77	3	TLINQSLNWQHQLCK(1)NPR	0.38711	0.604947		0.634468	1.26804	1.28936	1.06728	1.01853	0.953628	1.02075	0.997395	0.996564	1.01313	0.594		0.622	1.271	1.294	1.053	0.504	0.00431551
RC1G0593100	28	K	Serine/threonine-protein phosphatase 4 regulatory subunit 2-A	--	1	0.00244195	59.731	3	DSK(1)HEIADGEVR	-2.2442	1.07933	1.03484					0.845811	0.983081	0.88131	1.09479	1.12241	1.0726	1.276	1.053
RC1G0593100	55	K	Serine/threonine-protein phosphatase 4 regulatory subunit 2-A	--	0.922525	0.000738227	86.205	3	FWHDWDK(0.923)LK(0.077)	0.47737		0.602413	0.784295	1.17308	1.23302	1.12594	0.845811	0.983081	0.88131	1.09479	1.12241	1.0726		0.613	0.89	1.072	1.099	1.05	0.7	0.0756519
RC1G0593100	94	K	Serine/threonine-protein phosphatase 4 regulatory subunit 2-A	--	1	1.58851e-50	189.07	3	TSEQQITTLGETYLELVK(1)R	0.42593	0.395532	0.425388	0.301201			2.94748	0.845811	0.983081	0.88131	1.09479	1.12241	1.0726	0.468	0.433	0.342			2.748	0.151
RC1G0593400	149	K	Putative small GTPase superfamily, ARF/SAR type, P-loop containing nucleoside triphosphate hydrolase	--	1	5.27308e-06	84.266	3	GAMSPMEVCEGLGLFDLK(1)NR	1.799				0.752815	1.09908		1.53525	0.931951	1.15969	0.406388	0.878713	1.08801				1.852	1.251
RC1G0593400	7	K	Putative small GTPase superfamily, ARF/SAR type, P-loop containing nucleoside triphosphate hydrolase	--	1	8.73792e-05	128.97	3	K(1)LFDAFFGNTEMR	-0.41374	0.675095	0.730179	0.833408	1.34157	1.12821	1.23656	1.53525	0.931951	1.15969	0.406388	0.878713	1.08801	0.44	0.783	0.719	3.301	1.284	1.137	0.339	0.060572
RC1G0593400	55	K	Putative small GTPase superfamily, ARF/SAR type, P-loop containing nucleoside triphosphate hydrolase	--	0.887678	0.00886156	44.16	3	LHIGEVLSTVPTIGFNVEK(0.888)VQYK(0.112)	0.52982					0.935454		1.53525	0.931951	1.15969	0.406388	0.878713	1.08801					1.065
RC1G0593400	73	K	Putative small GTPase superfamily, ARF/SAR type, P-loop containing nucleoside triphosphate hydrolase	--	1	1.3276e-13	86.952	3	NVMFTVWDVGGQEK(1)LRPLWR	1.6453				0.984223	0.930376	0.925794	1.53525	0.931951	1.15969	0.406388	0.878713	1.08801				2.422	1.059	0.851
RC1G0593600	564	K	Putative armadillo-like helical protein	--	0.999685	0.0447073	61.494	2	AHWK(1)FLK	0.081633						0.999001	0.865365	0.900513	0.869286	1.14004	1.12992	1.09488						0.912
RC1G0593600	459	K	Putative armadillo-like helical protein	--	1	3.71855e-06	128.97	2	DNDVLVQYK(1)IMR	-1.9221	1.07112	1.02983	1.07562	0.988368	1.0002	0.880417	0.865365	0.900513	0.869286	1.14004	1.12992	1.09488	1.238	1.144	1.237	0.867	0.885	0.804	1.416	0.000890996
RC1G0593600	1039	K	Putative armadillo-like helical protein	--	1	5.89357e-09	94.63	3	EFSAQDNK(1)DLYAEEAAVQR	0.80685				0.973719	1.11186	0.743484	0.865365	0.900513	0.869286	1.14004	1.12992	1.09488				0.854	0.984	0.679
RC1G0593600	1020	K	Putative armadillo-like helical protein	--	1	0.025516	41.824	3	NDLATFK(1)DHIR	-0.28395	1.03199						0.865365	0.900513	0.869286	1.14004	1.12992	1.09488	1.193
RC1G0594000	352	K	Laccase	--	0.999492	0.0108813	41.317	3	SLADK(0.999)NHPIDVPLK(0.001)	-2.8299	1.03199						1.30109	1.29967	1.26836	0.749157	0.718471	0.663243	0.793
RC1G0594000	41	K	Laccase	--	1	1.66487e-05	116.13	2	YTFVVEETPYK(1)R	0.93075	1.1491	1.14976	0.908178				1.30109	1.29967	1.26836	0.749157	0.718471	0.663243	0.883	0.885	0.716
RC1G0594500	198	K	Putative major facilitator, sugar transporter, major facilitator superfamily	--	1	2.51165e-08	173.07	2	AIQGK(1)GNMTDMK	-1.8118	0.88989	0.967969	1.0155	1.1166	0.904767	1.12901	0.924506	0.984941	0.893698	1.18335	1.14179	0.871713	0.963	0.983	1.136	0.944	0.792	1.295	1.017	0.830277
RC1G0594500	205	K	Putative major facilitator, sugar transporter, major facilitator superfamily	--	1	1.62154e-28	224.75	3	GNMTDMK(1)DTAISCLFR	-0.41103	0.790404	0.788935	0.746733	1.17037	1.09573	1.37175	0.924506	0.984941	0.893698	1.18335	1.14179	0.871713	0.855	0.801	0.836	0.989	0.96	1.574	0.707	0.118313
RC1G0594500	453	K	Putative major facilitator, sugar transporter, major facilitator superfamily	--	1	8.462e-48	199.4	2	GLTLEEIEIK(1)CL	0.16966	0.729247	0.833717	0.648889	1.1181	1.23277	1.38953	0.924506	0.984941	0.893698	1.18335	1.14179	0.871713	0.789	0.846	0.726	0.945	1.08	1.594	0.652	0.068394
RC1G0594500	243	K	Putative major facilitator, sugar transporter, major facilitator superfamily	--	1	1.75363e-31	166.61	3	K(1)ASFLELFR	-1.2569	0.976112	0.975872	1.00364	1.00207	1.06875	0.999316	0.924506	0.984941	0.893698	1.18335	1.14179	0.871713	1.056	0.991	1.123	0.847	0.936	1.146	1.082	0.421932
RC1G0595700	666	K	Putative transcription factor WD40-like family	--	1	0.00711025	81.642	2	GDEKQIEK(1)	0.57013			1.0989
RC1G0595800	533	K	Putative 1,4-beta-D-xylan synthase transcription factor C2H2 family	--	0.956973	0.000408607	61.042	3	QNREDEPVETVK(0.957)IPK(0.043)	1.3298	1.45673	1.03046			0.597149			1.28308	1.2486			0.468322		0.803
RC1G0596000	96	K	Putative target of Myb protein	--	1	0.00637356	110.23	2	IMLK(1)NPR	2.3494	1.03543	0.958906	1.03934	0.97923	1.02282	0.999131	0.91752	0.890001	0.974869	1.0844	1.034	1.09921	1.129	1.077	1.066	0.903	0.989	0.909	1.168	0.010339
RC1G0596000	26	K	Putative target of Myb protein	--	1	2.72441e-08	128.97	3	K(1)MSAGLSSVSFK	0.18835	1.12949	0.929048	0.998333	0.987808	1.07817	0.904353	0.91752	0.890001	0.974869	1.0844	1.034	1.09921	1.231	1.044	1.024	0.911	1.043	0.823	1.188	0.126486
RC1G0596000	37	K	Putative target of Myb protein	--	0.999934	2.15801e-52	257.66	2	MSAGLSSVSFK(1)VK	-1.5094	0.937634	1.13705	1.13084	1.04611	0.826163	0.983327	0.91752	0.890001	0.974869	1.0844	1.034	1.09921	1.022	1.278	1.16	0.965	0.799	0.895	1.301	0.0365844
RC1G0596000	39	K	Putative target of Myb protein	--	1	5.4907e-32	248.91	3	VK(1)ELFQGPNQGDK	0.32265	0.983633	1.08313	1.1259	0.990186	0.895816	0.979792	0.91752	0.890001	0.974869	1.0844	1.034	1.09921	1.072	1.217	1.155	0.913	0.866	0.891	1.29	0.0031338
RC1G0596000	384	K	Putative target of Myb protein	--	0.987517	0.00580476	51.531	3	K(0.988)QQPPSK(0.012)DDLISF	-0.51276					0.959036	0.973817	0.91752	0.890001	0.974869	1.0844	1.034	1.09921					0.927	0.886
RC1G0596000	390	K	Putative target of Myb protein	--	1	0.00057806	114.93	2	QQPPSK(1)DDLISF	-0.74797	1.0372	1.07978	1.05711	0.920764	0.961895		0.91752	0.890001	0.974869	1.0844	1.034	1.09921	1.13	1.213	1.084	0.849	0.93		1.284	0.0192453
RC1G0596000	17	K	Putative target of Myb protein	--	1	6.31488e-05	143.39	3	LK(1)IEGSEVGR	2.6928	1.0115	1.01169	1.03169	0.994481	0.939871	1.05251	0.91752	0.890001	0.974869	1.0844	1.034	1.09921	1.102	1.137	1.058	0.917	0.909	0.958	1.184	0.00307255
RC1G0596000	117	K	Putative target of Myb protein	--	1	1.41347e-13	163.93	2	NCEK(1)AFSEIAAER	-3.2749	1.14269	1.14596	0.971564	1.0258	0.757208	1.01728	0.91752	0.890001	0.974869	1.0844	1.034	1.09921	1.245	1.288	0.997	0.946	0.732	0.925	1.356	0.0566026
RC1G0596000	147	K	Putative target of Myb protein	--	1	1.02034e-33	148.82	3	NK(1)ALVLIEAWGESTGELR	-1.0585	0.128628	0.0818923		1.40154	1.4901	1.66917	0.91752	0.890001	0.974869	1.0844	1.034	1.09921	0.14	0.092		1.292	1.441	1.519	0.082	0.000642701
RC1G0596000	8	K	Putative target of Myb protein	--	1	1.95577e-42	238.02	2	SDNLMEK(1)VSAFGER	0.073141	0.721336	0.704634	0.685776	1.37162	1.28614	1.14797	0.91752	0.890001	0.974869	1.0844	1.034	1.09921	0.786	0.792	0.703	1.265	1.244	1.044	0.642	0.0036922
RC1G0596000	133	K	Putative target of Myb protein	--	1	1.42996e-16	113.48	3	VLDEMVK(1)VIDDPQTVVNNR	-1.223				0.957652	1.12761	0.744252	0.91752	0.890001	0.974869	1.0844	1.034	1.09921				0.883	1.091	0.677
RC1G0596000	113	K	Putative target of Myb protein	--	0.882414	1.26521e-21	128.28	3	VQYLSLVLLETVVK(0.882)NCEK(0.118)	-1.3165				0.839207	1.02825	0.980045	0.91752	0.890001	0.974869	1.0844	1.034	1.09921				0.774	0.994	0.892
RC1G0596000	309	K	Putative target of Myb protein	--	0.999952	3.94174e-07	43.493	4	YEELMK(1)PSVAHQQPEPAMIPVAVEPDESPIHTK	-2.8903			1.0989				0.91752	0.890001	0.974869	1.0844	1.034	1.09921			1.127
RC1G0596000	173	K	Putative target of Myb protein	--	1	2.56301e-13	160.98	2	YLPVYEETYK(1)SLR	-3.4489	0.824357	1.10699	0.996678	1.12264	0.977297	0.997428	0.91752	0.890001	0.974869	1.0844	1.034	1.09921	0.898	1.244	1.022	1.035	0.945	0.907	1.096	0.457889
RC1G0596800	122	K	syntaxin-22-like	--	0.998783	0.0119965	67.464	2	IADAK(0.999)LAK(0.001)	-0.71492	0.982513	1.06733			0.995198		1.07531	0.876458	1.04688	1.00135			0.914	1.218
RC1G0596800	125	K	syntaxin-22-like	--	1	0.00078226	91.783	2	LAK(1)NFQAALK	-0.76654	1.06947	0.971969	0.84143	1.10798	1.05394	0.95986	1.07531	0.876458	1.04688	1.00135			0.995	1.109	0.804	1.106			0.876
RC1G0596800	132	K	syntaxin-22-like	--	0.999993	4.42077e-06	152.17	2	NFQAALK(1)DYQK	-1.6592	1.27896	0.948653	0.83133	0.970058	1.03339	0.960681	1.07531	0.876458	1.04688	1.00135			1.189	1.082	0.794	0.969			1.054
RC1G0596800	73	K	syntaxin-22-like	--	1	2.11758e-16	156.73	2	LVNSLGTPK(1)DTLQLR	-1.7089	0.973238	0.996609	1.01416	1.01623	0.978046	1.0548	1.07531	0.876458	1.04688	1.00135			0.905	1.137	0.969	1.015			0.989
RC1G0596800	23	K	syntaxin-22-like	--	0.996776	0.0177179	99.305	2	QSSLFLK(0.997)K(0.003)	-0.98679		1.08037	0.871129	0.989595	1.05386		1.07531	0.876458	1.04688	1.00135				1.233	0.832	0.988			1.045
RC1G0597900	164	K	Plasma membrane isoform 1	--	1	0.000180935	138.26	3	GK(1)QEDVQALR	-3.9551	0.942848	0.908154	0.941129	1.16279	0.944277	1.10768	0.806938		0.825444	1.1658		1.20182	1.168		1.14	0.997		0.922	1.203	0.045526
RC1G0597900	45	K	Plasma membrane isoform 1	--	0.999615	0.0270782	41.796	2	LAK(1)LYDGAK	-0.65309						0.999001	0.806938		0.825444	1.1658		1.20182						0.831
RC1G0597900	186	K	Plasma membrane isoform 1	--	1	3.08264e-06	91.032	2	LVVQK(1)TSMLGFAPSR	-3.0515	0.785354	0.795003	0.821857	1.25711	1.09405	1.20956	0.806938		0.825444	1.1658		1.20182	0.973		0.996	1.078		1.006	0.945	0.263154
RC1G0597900	217	K	Plasma membrane isoform 1	--	1	5.64824e-06	80.815	3	SEGASASEWK(1)EVNVR	1.1026	0.627506	0.897515		1.18132		1.26844	0.806938		0.825444	1.1658		1.20182	0.778			1.013		1.055	0.752
RC1G0598000	138	K	Putative WEB family protein	--	0.982548	0.00182688	83.438	2	EQIDLIEK(0.983)EK(0.017)	0.012736	1.32367	0.844859	1.02289	0.897327	1.06706	0.882534	1.06133	1.12792	1.22208	0.878475	0.877678	0.832516	1.247	0.749	0.837	1.021	1.216	1.06	0.859	0.348507
RC1G0598000	741	K	Putative WEB family protein	--	1	9.40054e-05	130.99	2	EK(1)EDDSVEVEYK	1.0161	0.981752			0.914793	0.978549		1.06133	1.12792	1.22208	0.878475	0.877678	0.832516	0.925			1.041	1.115		0.858
RC1G0598000	221	K	Putative WEB family protein	--	1	5.59617e-16	95.263	4	IAEIHAEK(1)VEILSAELTR	1.0213	0.287842	1.76499	0.216048	2.1023	0.554757		1.06133	1.12792	1.22208	0.878475	0.877678	0.832516	0.271	1.565	0.177	2.393	0.632		0.444	0.360492
RC1G0598000	653	K	Putative WEB family protein	--	0.963198	0.00377065	81.642	2	LLEEAVAK(0.963)K(0.037)	0.99778	1.115		1.28173	0.889115	0.854649	0.864237	1.06133	1.12792	1.22208	0.878475	0.877678	0.832516	1.051		1.049	1.012	0.974	1.038	1.042	0.183354
RC1G0598000	392	K	Putative WEB family protein	--	0.999997	0.00710008	62.271	2	MTK(1)MVESLK	-0.80623				0.912409			1.06133	1.12792	1.22208	0.878475	0.877678	0.832516				1.039
RC1G0598000	757	K	Putative WEB family protein	--	0.997793	0.00401733	79.059	2	MWESCK(0.998)IEK(0.002)	0.0016173	0.999582	1.05288	1.14465	0.893106	0.987976	0.983043	1.06133	1.12792	1.22208	0.878475	0.877678	0.832516	0.942	0.933	0.937	1.017	1.126	1.181	0.846	0.0200706
RC1G0598200	412	K	V-type proton ATPase subunit H	--	0.890704	0.00178149	94.806	2	IIVTDLK(0.891)AK(0.109)	0.80289	1.00819	0.94561	0.958431	1.0134	1.04858	1.04637	1.0057	0.986139	0.966475	1.00991	1.00415	1.02763	1.002	0.959	0.992	1.003	1.044	1.018	0.963	0.102844
RC1G0598200	103	K	V-type proton ATPase subunit H	--	1	0.000100484	73.891	4	LFHDTSLVDK(1)DVYEPFLR	0.98945				0.886936	0.756924	1.21755	1.0057	0.986139	0.966475	1.00991	1.00415	1.02763				0.878	0.754	1.185
RC1G0598200	444	K	V-type proton ATPase subunit H	--	1	3.00062e-07	157.77	2	LFLGAK(1)YASFLQA	2.2681				0.847159		1.07044	1.0057	0.986139	0.966475	1.00991	1.00415	1.02763				0.839		1.042
RC1G0598200	115	K	V-type proton ATPase subunit H	--	1	7.05396e-12	183.57	3	LLWK(1)GNWFIQEK	-6.2822	0.414784	0.493502	0.426849	1.47947	1.4902	1.53858	1.0057	0.986139	0.966475	1.00991	1.00415	1.02763	0.412	0.5	0.442	1.465	1.484	1.497	0.305	3.07239e-05
RC1G0598200	430	K	V-type proton ATPase subunit H	--	1	9.07161e-05	80.128	3	LMNHESAEVTK(1)NALLCIQR	1.3576	0.908701		0.991505		1.1655	0.970305	1.0057	0.986139	0.966475	1.00991	1.00415	1.02763	0.904		1.026		1.161	0.944	0.917	0.562478
RC1G0598200	13	K	V-type proton ATPase subunit H	--	1	1.4904e-10	183.08	3	MDHAELTTEQVLK(1)R	0.94872	1.00787	1.0591	1.0368	0.97151	0.966024	1.00494	1.0057	0.986139	0.966475	1.00991	1.00415	1.02763	1.002	1.074	1.073	0.962	0.962	0.978	1.085	0.0263766
RC1G0598200	153	K	V-type proton ATPase subunit H	--	1	0.000411651	97.175	2	SK(1)ITTIDDVLK	0.54217	0.844708	0.877592		1.11287	1.06253	1.01578	1.0057	0.986139	0.966475	1.00991	1.00415	1.02763	0.84	0.89		1.102	1.058	0.988	0.824	0.0254627
RC1G0598200	419	K	V-type proton ATPase subunit H	--	1	9.82311e-08	117.41	3	VMK(1)LMNHESAEVTK	-0.4475	1.00035	1.18288	1.3198	0.978271	0.666757	0.953129	1.0057	0.986139	0.966475	1.00991	1.00415	1.02763	0.995	1.2	1.366	0.969	0.664	0.927	1.391	0.0900165
RC2G0000500	477	K	Methylenetetrahydrofolate reductase	--	0.889659	6.02631e-05	113.46	2	AYVEFFCSK(0.89)EK(0.11)	0.44565	1.01038	1.11175	1.1015	0.90338	0.961362	0.974771	0.966526	0.94714	0.988063	1.02797	1.04437	1.02593	1.045	1.174	1.115	0.879	0.921	0.95	1.212	0.00907298
RC2G0000500	479	K	Methylenetetrahydrofolate reductase	--	0.999986	0.00874793	50.297	2	EK(1)LGTLVDK	3.2147	1.03199						0.966526	0.94714	0.988063	1.02797	1.04437	1.02593	1.068
RC2G0000500	488	K	Methylenetetrahydrofolate reductase	--	1	0.000519144	73.655	3	CK(1)ALPSLTYMAVNR	-0.3178	1.19099	0.917494					0.966526	0.94714	0.988063	1.02797	1.04437	1.02593	1.232	0.969
RC2G0000500	338	K	Methylenetetrahydrofolate reductase	--	1	5.99758e-07	66.485	4	EDVRPIFWANRPK(1)SYISR	1.1374	0.996782	0.866634	0.923023			1.39374	0.966526	0.94714	0.988063	1.02797	1.04437	1.02593	1.031	0.915	0.934			1.359	0.706
RC2G0000500	406	K	Methylenetetrahydrofolate reductase	--	1	0.0183824	88.201	2	FCLGK(1)LR	0.76049	1.09601	0.995645	1.07889	1.00844	0.978783	0.885742	0.966526	0.94714	0.988063	1.02797	1.04437	1.02593	1.134	1.051	1.092	0.981	0.937	0.863	1.178	0.0191165
RC2G0000500	401	K	Methylenetetrahydrofolate reductase	--	0.999369	0.0119494	42.075	2	FEK(0.999)FCLGK(0.001)	-1.7552	1.03199						0.966526	0.94714	0.988063	1.02797	1.04437	1.02593	1.068
RC2G0000500	15	K	Methylenetetrahydrofolate reductase	--	0.97314	4.21467e-07	134.66	2	IHEALADEK(0.973)K(0.027)	-1.2256	1.01919	1.03316	0.673161	1.0623	1.10319	1.10256	0.966526	0.94714	0.988063	1.02797	1.04437	1.02593	1.054	1.091	0.681	1.033	1.056	1.075	0.893	0.426224
RC2G0000500	431	K	Methylenetetrahydrofolate reductase	--	0.999845	3.9925e-11	160.62	2	IINEQLGK(1)INTK	-1.8729	1.03823	0.932331	1.02959	0.981005	1.04523	1.00388	0.966526	0.94714	0.988063	1.02797	1.04437	1.02593	1.074	0.984	1.042	0.954	1.001	0.979	1.057	0.134835
RC2G0000500	380	K	Methylenetetrahydrofolate reductase	--	1	0.000189199	109.88	3	K(1)LVEEWVVPLK	0.94108		0.0625899		1.36269	1.1959	1.1692	0.966526	0.94714	0.988063	1.02797	1.04437	1.02593		0.066		1.326	1.145	1.14	0.055
RC2G0000500	390	K	Methylenetetrahydrofolate reductase	--	0.994477	0.00276611	56.08	3	LVEEWVVPLK(0.994)SVEDIHEK(0.006)	-0.94564				0.898702	0.949507		0.966526	0.94714	0.988063	1.02797	1.04437	1.02593				0.874	0.909
RC2G0000500	423	K	Methylenetetrahydrofolate reductase	--	0.996912	6.29961e-21	93.576	3	SSPWSELDGLQPETK(0.997)IINEQLGK(0.003)	4.9287				1.10254	0.872137	0.85844	0.966526	0.94714	0.988063	1.02797	1.04437	1.02593				1.073	0.835	0.837
RC2G0000800	112	K	Guanosine nucleotide diphosphate dissociation inhibitor	--	0.977475	3.45045e-08	155.57	2	AVDGSFVYNK(0.977)GK(0.023)	-2.2513	1.04371	0.884432	1.04273	0.937127	1.05403	1.0694	0.992814	0.955021	1.00515	1.04542	0.993268	1.00833	1.051	0.926	1.037	0.896	1.061	1.061	0.999	0.997889
RC2G0000800	114	K	Guanosine nucleotide diphosphate dissociation inhibitor	--	0.797595	1.63056e-05	127.94	3	AVDGSFVYNK(0.202)GK(0.798)	0.64646		0.888813	1.28612		0.90408	1.04264	0.992814	0.955021	1.00515	1.04542	0.993268	1.00833		0.931	1.28		0.91	1.034	1.137	0.562179
RC2G0000800	280	K	Guanosine nucleotide diphosphate dissociation inhibitor	--	1	5.89293e-05	84.999	3	CTK(1)VVCDPSYLPNK	-0.15449		1.47159	1.65637	0.600758	0.68607	0.743313	0.992814	0.955021	1.00515	1.04542	0.993268	1.00833		1.541	1.648	0.575	0.691	0.737	2.388	0.00306755
RC2G0000800	291	K	Guanosine nucleotide diphosphate dissociation inhibitor	--	1	0.000391108	81.335	3	VVCDPSYLPNK(1)VR	1.3707	1.02243	1.09465					0.992814	0.955021	1.00515	1.04542	0.993268	1.00833	1.03	1.146
RC2G0000800	155	K	Guanosine nucleotide diphosphate dissociation inhibitor	--	1	1.21376e-14	65.724	3	FFIYVQDYNESDPK(1)THEGMDLTR	2.2496				0.952323	1.03527	0.848701	0.992814	0.955021	1.00515	1.04542	0.993268	1.00833				0.911	1.042	0.842
RC2G0000800	60	K	Guanosine nucleotide diphosphate dissociation inhibitor	--	1	0.000222728	56.938	2	GDDK(1)PPAQLGSSR	-0.077491	0.999874	1.10638	1.18609			0.930768	0.992814	0.955021	1.00515	1.04542	0.993268	1.00833	1.007	1.158	1.18			0.923	1.208
RC2G0000800	141	K	Guanosine nucleotide diphosphate dissociation inhibitor	--	0.999999	1.91784e-05	62.454	3	K(1)FFIYVQDYNESDPK	1.3518				1.07947	0.687612	1.08077	0.992814	0.955021	1.00515	1.04542	0.993268	1.00833				1.033	0.692	1.072
RC2G0000800	53	K	Guanosine nucleotide diphosphate dissociation inhibitor	--	1	1.54966e-09	138.33	3	NDYYGGECASLNLIQLWK(1)R	-1.3891				0.921318	0.925123	1.00028	0.992814	0.955021	1.00515	1.04542	0.993268	1.00833				0.881	0.931	0.992
RC2G0000800	117	K	Guanosine nucleotide diphosphate dissociation inhibitor	--	0.999953	0.00560326	71.896	3	VHK(1)VPANDMEALK	0.25442		1.46203	0.716488				0.992814	0.955021	1.00515	1.04542	0.993268	1.00833		1.531	0.713
RC2G0000800	127	K	Guanosine nucleotide diphosphate dissociation inhibitor	--	1	4.49863e-12	112.67	3	VPANDMEALK(1)SPLMGLFEK	-0.52487				0.86494	0.9869	0.996034	0.992814	0.955021	1.00515	1.04542	0.993268	1.00833				0.827	0.994	0.988
RC2G0000800	277	K	Guanosine nucleotide diphosphate dissociation inhibitor	--	0.999256	3.21979e-18	140.57	2	VIGVTSEGETAK(0.999)CTK(0.001)	-2.215	0.987916	1.14507	1.17058	0.94771	0.86717	0.955076	0.992814	0.955021	1.00515	1.04542	0.993268	1.00833	0.995	1.199	1.165	0.907	0.873	0.947	1.232	0.0302631
RC2G0000800	97	K	Guanosine nucleotide diphosphate dissociation inhibitor	--	1	3.15616e-15	149.58	3	VLIHTDVTK(1)YLSFK	-2.6924	0.679434	0.702421	0.709232	1.33315	1.31877	1.17652	0.992814	0.955021	1.00515	1.04542	0.993268	1.00833	0.684	0.736	0.706	1.275	1.328	1.167	0.564	0.000196047
RC2G0000800	206	K	Guanosine nucleotide diphosphate dissociation inhibitor	--	1	3.38759e-05	112.93	2	YLDEPALDTVK(1)R	-1.7928	1.17831		0.959664	0.879183	1.02031	0.929705	0.992814	0.955021	1.00515	1.04542	0.993268	1.00833	1.187		0.955	0.841	1.027	0.922	1.152	0.297171
RC2G0001300	195	K	Putative Late embryogenesis abundant protein, LEA-14	--	1	3.05594e-13	142.08	3	FQK(1)FSFEETVAVLHLK	1.6081				0.912409			0.908771	0.898212	0.94938	1.122	1.05788	1.06376				0.813
RC2G0001300	281	K	Putative Late embryogenesis abundant protein, LEA-14	--	0.997644	0.00127976	41.284	3	GTGYTFK(0.998)GHIDVDTPFGAMK(0.002)	1.0771					0.935454		0.908771	0.898212	0.94938	1.122	1.05788	1.06376					0.884
RC2G0001300	247	K	Putative Late embryogenesis abundant protein, LEA-14	--	0.999999	0.000282611	62.398	3	K(1)GITFVDVPITFRPK	2.3139	1.13326	0.969226	1.18971			0.924683	0.908771	0.898212	0.94938	1.122	1.05788	1.06376	1.247	1.079	1.253			0.869	1.373
RC2G0001300	261	K	Putative Late embryogenesis abundant protein, LEA-14	--	1	0.00146271	68.548	3	PK(1)DFGSALWDMIR	0.76454					0.875711	1.0628	0.908771	0.898212	0.94938	1.122	1.05788	1.06376					0.828	0.999
RC2G0001300	37	K	Putative Late embryogenesis abundant protein, LEA-14	--	0.947471	3.2697e-06	61.067	3	KHNGEEEEGDSFIDK(0.947)VK(0.053)	-0.098313		0.796678	0.64359	1.17892	1.29813		0.908771	0.898212	0.94938	1.122	1.05788	1.06376		0.887	0.678	1.051	1.227		0.687	0.133064
RC2G0001300	39	K	Putative Late embryogenesis abundant protein, LEA-14	--	1	5.95191e-07	108.24	2	VK(1)DFIHDIGEK	-1.7783	1.08097	0.974374	0.873685	1.02869	0.940148	1.12552	0.908771	0.898212	0.94938	1.122	1.05788	1.06376	1.189	1.085	0.92	0.917	0.889	1.058	1.115	0.312803
RC2G0001300	106	K	Putative Late embryogenesis abundant protein, LEA-14	--	0.999999	3.02234e-05	60.324	4	K(1)LVSGLIPDAGTIQAHGEETVK	1.2757	0.608506		0.732733	1.40262	0.927855	1.21321	0.908771	0.898212	0.94938	1.122	1.05788	1.06376	0.67		0.772	1.25	0.877	1.14	0.662	0.0707349
RC2G0001300	299	K	Putative Late embryogenesis abundant protein, LEA-14	--	1	0.00353824	72.922	2	LPIVK(1)EGGTTR	0.081267	1.05944			0.893368	0.930093		0.908771	0.898212	0.94938	1.122	1.05788	1.06376	1.166			0.796	0.879		1.392
RC2G0001300	310	K	Putative Late embryogenesis abundant protein, LEA-14	--	1	2.93238e-05	121.96	2	SK(1)EDGGDDDDDDED	-3.2394		1.034		0.954973			0.908771	0.898212	0.94938	1.122	1.05788	1.06376		1.151		0.851			1.353
RC2G0001300	48	K	Putative Late embryogenesis abundant protein, LEA-14	--	0.998171	0.00137573	50.131	3	VK(0.001)DFIHDIGEK(0.998)IEGAIGFGK	0.3936				0.912409			0.908771	0.898212	0.94938	1.122	1.05788	1.06376				0.813
RC2G0003000	361	K	Putative ankyrin repeat-containing domain, PGG domain-containing protein	--	0.9837	0.0200848	65.156	2	PSNPAK(0.984)QLK(0.016)	1.0019				1.07938		0.816185
RC2G0003000	364	K	Putative ankyrin repeat-containing domain, PGG domain-containing protein	--	1	0.000344852	78.157	2	QLK(1)QTVSDIK	-0.59353				0.879748	0.96894
RC2G0003000	585	K	Putative ankyrin repeat-containing domain, PGG domain-containing protein	--	1	3.82859e-20	115.24	3	SSFSMSVASDHEILNSEYK(1)R	0.44356	0.670412	0.70538	0.701863	1.30267	1.32704	1.21377
RC2G0004500	28	K	Putative oxidoreductase	--	0.999996	0.000816118	58.476	2	ESDLK(1)LTTATTK	-1.9978				0.917802		0.993096	1.03497	1.03067	1.00162	0.993174	1.00315	0.936414				0.924		1.061
RC2G0004500	35	K	Putative oxidoreductase	--	0.997847	0.0017694	108.3	2	LTTATTK(0.998)LK(0.002)	0.41804	0.909092	0.9211	1.00067	1.06811	1.01295	1.10463	1.03497	1.03067	1.00162	0.993174	1.00315	0.936414	0.878	0.894	0.999	1.075	1.01	1.18	0.849	0.0540682
RC2G0005000	466	K	Dual specificity protein kinase shkC	--	0.999975	0.0159597	58.889	2	LDK(1)IVANCTK	-1.9276		1.26703	0.985915	0.966125		0.874867	1.0411	1.09752	1.23135	0.853454	0.855049	0.921523		1.154	0.801	1.132		0.949	0.939	0.746459
RC2G0005100	5	K	40S ribosomal protein S24	--	1	7.27941e-10	183.27	2	ADNK(1)AVTIR	3.5693	0.78261	1.04532	0.917843	1.37803	0.963408	0.901527
RC2G0005100	53	K	40S ribosomal protein S24	--	0.999998	1.48627e-07	93.162	3	MYEVK(1)DTNAIFVFK	-1.5115	0.341238		0.426602	1.45056	1.17514	1.43366
RC2G0005100	86	K	40S ribosomal protein S24	--	0.886255	6.7776e-07	115.05	3	STGFGLIYDSVENAK(0.886)K(0.886)FEPK(0.227)	-1.9387	0.801518	0.941492	0.844568	0.943682	1.22468	1.24201
RC2G0005100	87	K	40S ribosomal protein S24	--	0.886255	6.7776e-07	115.05	3	STGFGLIYDSVENAK(0.886)K(0.886)FEPK(0.227)	-1.9387	0.801518	0.941492	0.844568	0.943682	1.22468	1.24201
RC2G0005200	172	K	Putative EF-hand domain pair, letm1 ribosome-binding domain-containing protein	--	1	9.46203e-05	68.108	3	K(1)EIVSTLQHYWLGFK	-0.85678				0.873252	0.94827	1.02819	1.03622	0.970156	1.15852	0.963684	0.94278	0.928645				0.906	1.006	1.107
RC2G0005200	206	K	Putative EF-hand domain pair, letm1 ribosome-binding domain-containing protein	--	1	0.0560064	50.834	2	LAGGK(1)TLSR	-8.1617		1.09411	1.08926				1.03622	0.970156	1.15852	0.963684	0.94278	0.928645		1.128	0.94
RC7G0321200	445	K	Glycosyltransferase	--	0.952094	3.40105e-05	65.724	3	ELAIEAVSEGGTSDK(0.952)NIDEFVSK(0.048)	1.8161				1.09485	0.703726	1.04671	0.912022	0.920279	0.890587	1.1008	1.12681	1.0495				0.995	0.625	0.997
RC2G0006300	14	K	Putative LSM domain-containing protein	--	0.999995	0.0006253	77.157	2	GSGTTK(1)TPADFLK	-0.011751		0.790375	0.774265	1.19405	1.22856	0.943748	0.965606	0.939022	0.982369			1.113		0.842	0.788			0.848	0.961
RC2G0006300	21	K	Putative LSM domain-containing protein	--	1	0.00209618	97.277	2	TPADFLK(1)SIR	-0.31892	1.01431	0.891278	0.874444	1.05819	1.11198	1.0501	0.965606	0.939022	0.982369			1.113	1.05	0.949	0.89			0.943	1.021
RC2G0006300	67	K	Putative LSM domain-containing protein	--	1	0.00188624	112.8	2	NK(1)YGDAFIR	1.1384	0.923913	0.901378	0.933082	1.07139	1.08955	1.0845	0.965606	0.939022	0.982369			1.113	0.957	0.96	0.95			0.974	0.981
RC2G0006500	151	K	Formin-like protein	--	1	8.56487e-05	115.05	3	KLDPTSADDK(1)ASR	-0.32919			0.768916	1.06118		1.1361
RC2G0006700	105	K	Mitogen-activated protein kinase	--	0.999996	4.72383e-05	128.97	2	IANAFDNK(1)IDAK	-1.166	1.16494	1.09061	1.10606	0.920011	0.88258	0.906393	1.0832	1.04915	1.07584	0.873056	0.989191	0.929562	1.075	1.04	1.028	1.054	0.892	0.975	1.076	0.206352
RC2G0006700	339	K	Mitogen-activated protein kinase	--	1	0.000761984	129.72	3	MLTFDPTK(1)R	-0.75157	1.44025	1.453	1.50532	0.614408	0.54767	0.635408	1.0832	1.04915	1.07584	0.873056	0.989191	0.929562	1.33	1.385	1.399	0.704	0.554	0.684	2.118	0.000606182
RC2G0007800	187	K	Putative ribosomal protein L5 eukaryotic/L18 archaeal	--	1	0.000346998	88.24	3	DNK(1)QLDAEVHR	-1.9735	0.975347	1.08393	1.08733	0.886156	0.861925	1.17223
RC2G0008000	523	K	Putative WW domain, SAC domain-containing protein	--	1	0.000131983	48.363	3	SDAVTGK(1)TYYIDHNTR	2.2007	1.03199						1.0032	0.960091	0.960658	1.01584	1.019	1.04121	1.029
RC2G0008000	621	K	Putative WW domain, SAC domain-containing protein	--	1	0.00401679	90.263	2	YK(1)NAVVDSSR	-3.9421			0.669994	1.19732	1.00846		1.0032	0.960091	0.960658	1.01584	1.019	1.04121			0.697	1.179	0.99		0.643
RC2G0008900	11	K	Ubiquitin-like superfamily protein	--	1	4.06774e-09	109.42	3	SK(1)TTYFIQCEPTETILDIK	-1.6462			0.218915	1.294	1.11112	1.19358	0.948927	0.996844	0.896258	1.07987	1.03574	1.04235			0.244	1.198	1.073	1.145	0.214
RC2G0008900	63	K	Ubiquitin-like superfamily protein	--	1	9.41982e-16	97.933	3	TLADQK(1)VENDGVVALTLR	2.1816	0.727045	0.914825	1.03758	1.24794	1.08783	0.976216	0.948927	0.996844	0.896258	1.07987	1.03574	1.04235	0.766	0.918	1.158	1.156	1.05	0.937	0.904	0.453026
RC2G0010800	416	K	Heat shock 70 kDa protein	--	1	4.48048e-05	107.6	3	DNNLLGK(1)FELTGIPPAPR	-2.7906	0.353731	0.34718	0.316487	1.49061	1.63946	1.66118	0.979019	0.970021	0.985529	1.02248	1.03885	1.0041	0.361	0.358	0.321	1.458	1.578	1.654	0.222	8.97009e-06
RC2G0010800	475	K	Heat shock 70 kDa protein	--	1	8.66437e-06	96.27	2	EEIEK(1)MVQDAER	-1.0053	0.697008	0.735351	0.739213	1.29423	1.28314	1.18259	0.979019	0.970021	0.985529	1.02248	1.03885	1.0041	0.712	0.758	0.75	1.266	1.235	1.178	0.603	6.08038e-05
RC2G0010800	567	K	Heat shock 70 kDa protein	--	1	6.31725e-14	159.93	2	ELEGICNPIIAK(1)	-3.1233	1.02904	1.13104	1.05499				0.979019	0.970021	0.985529	1.02248	1.03885	1.0041	1.051	1.166	1.07
RC2G0010800	91	K	Heat shock 70 kDa protein	--	0.988499	0.0240553	47.57	3	FSDPSVQADMK(0.988)LWPFK(0.012)	-0.33145				0.912409			0.979019	0.970021	0.985529	1.02248	1.03885	1.0041				0.892
RC2G0010800	96	K	Heat shock 70 kDa protein	--	0.999732	0.00188211	49.487	4	LWPFK(1)VIPGPGDKPMIVVHYK	-2.5871						0.999001	0.979019	0.970021	0.985529	1.02248	1.03885	1.0041						0.995
RC2G0010800	519	K	Heat shock 70 kDa protein	--	0.999999	0.00167108	74.849	2	IAGK(1)LDPSDK	-2.3302	0.898571	0.995778	0.969336	1.00148	1.02795	1.13145	0.979019	0.970021	0.985529	1.02248	1.03885	1.0041	0.918	1.027	0.984	0.979	0.99	1.127	0.946	0.384221
RC2G0010800	465	K	Heat shock 70 kDa protein	--	1	7.00441e-25	206.38	3	NK(1)ITITNDK(1)GR	-1.0155	0.981282	1.01611	1.07418	0.948693	1.01126	1.01296	0.979019	0.970021	0.985529	1.02248	1.03885	1.0041	1.002	1.048	1.09	0.928	0.973	1.009	1.079	0.091027
RC2G0010800	470	K	Heat shock 70 kDa protein	--	1	0.0041549	111.39	2	LSK(1)EEIEK	-0.15981	0.999214	1.05282	1.00913	0.991121	0.983446	1.00418	0.979019	0.970021	0.985529	1.02248	1.03885	1.0041	1.021	1.085	1.024	0.969	0.947	1	1.073	0.0492343
RC2G0010800	458	K	Heat shock 70 kDa protein	--	1	7.00441e-25	187.82	3	NK(1)ITITNDK(1)GR	-1.0155	0.978003	1.11523	1.07041	0.981458	0.935106	0.97372	0.979019	0.970021	0.985529	1.02248	1.03885	1.0041	0.999	1.15	1.086	0.96	0.9	0.97	1.143	0.0480507
RC2G0010800	515	K	Heat shock 70 kDa protein	--	0.999992	3.7514e-06	148.9	3	NTIKDDK(1)IAGK	-0.095597	1.03296	1.12265	0.710092	1.09119	0.964113	1.09012	0.979019	0.970021	0.985529	1.02248	1.03885	1.0041	1.055	1.157	0.721	1.067	0.928	1.086	0.952	0.685057
RC2G0010800	163	K	Heat shock 70 kDa protein	--	1	0.0011171	64.266	3	QATK(1)DAGVISGLNVMR	1.2613	0.725177			1.27804	0.897245	0.936484	0.979019	0.970021	0.985529	1.02248	1.03885	1.0041	0.741			1.25	0.864	0.933	0.73
RC2G0010800	555	K	Heat shock 70 kDa protein	--	1	4.25099e-07	135.28	3	QK(1)ELEGICNPIIAK	1.2389	0.832903	0.862404	0.788683	1.15273	1.10097	1.23851	0.979019	0.970021	0.985529	1.02248	1.03885	1.0041	0.851	0.889	0.8	1.127	1.06	1.233	0.743	0.00519009
RC2G0010800	456	K	Heat shock 70 kDa protein	--	0.99928	0.0012582	40.224	3	TAGVK(0.999)NK(0.999)ITITNDK(0.001)	2.39				0.912409			0.979019	0.970021	0.985529	1.02248	1.03885	1.0041				0.892
RC2G0010800	409	K	Heat shock 70 kDa protein	--	1	0.000291418	131.22	2	TK(1)DNNLLGK	-0.034033	0.96727	1.01473	0.977082	0.99974	1.0254	1.04508	0.979019	0.970021	0.985529	1.02248	1.03885	1.0041	0.988	1.046	0.991	0.978	0.987	1.041	1.006	0.825181
RC2G0010800	484	K	Heat shock 70 kDa protein	--	0.999971	0.0129696	46.033	2	YK(1)AEDEEVK	-1.9448				0.912409			0.979019	0.970021	0.985529	1.02248	1.03885	1.0041				0.892
RC2G0010900	94	K	Putative initiation factor eIF-4 gamma, MA3	--	1	0.00253935	90.142	2	EAVEVPDEIIK(1)VR	-1.3402						0.999001	0.990379	0.977405	0.990816	1.02336	1.02096	0.997085						1.002
RC2G0010900	625	K	Putative initiation factor eIF-4 gamma, MA3	--	1	0.000518612	49.097	2	K(1)TVSLLEEYFSVR	-0.32236					0.935454		0.990379	0.977405	0.990816	1.02336	1.02096	0.997085					0.916
RC2G0010900	660	K	Putative initiation factor eIF-4 gamma, MA3	--	0.999962	2.59481e-09	59.171	3	SPAYHPEVVK(1)EAISLALEK	-1.5599				0.903756	0.944325		0.990379	0.977405	0.990816	1.02336	1.02096	0.997085				0.883	0.925
RC2G0010900	301	K	Putative initiation factor eIF-4 gamma, MA3	--	1	1.25373e-09	111.38	3	VLLNNCQEAFDGADK(1)LR	-0.23916				1.02443	0.788032	1.03379	0.990379	0.977405	0.990816	1.02336	1.02096	0.997085				1.001	0.772	1.037
RC2G0011900	215	K	Putative signal recognition particle protein Ffh	--	0.898223	0.000256827	63.766	2	ENTSSNLGAFDVNK(0.898)LK(0.102)	1.6778				1.03985	0.804795		1.93266	1.47593	0.463532	0.79523	0.504122	0.828526				1.308	1.596
RC2G0011900	102	K	Putative signal recognition particle protein Ffh	--	1	0.00111651	85.821	2	QSFAEIYDPK(1)R	-2.4718			1.22502	1.22672	1.28523	0.166665	1.93266	1.47593	0.463532	0.79523	0.504122	0.828526			2.643	1.543	2.549	0.201	1.847
RC2G0011900	345	K	Putative signal recognition particle protein Ffh	--	0.986418	0.00745742	58.916	2	SDLEPALK(0.986)ALK(0.014)	-2.4896		0.874201	0.66051	1.30261	1.09004		1.93266	1.47593	0.463532	0.79523	0.504122	0.828526		0.592	1.425	1.638	2.162		0.531	0.259712
RC2G0012300	666	K	Putative IQ motif, EF-hand binding, potassium channel, voltage-dependent, EAG/ELK/ERG	--	1	9.14129e-05	48.363	3	RK(1)EEEEAETEALAGAR	1.1034	1.21509	1.04274		0.785743
RC2G0012900	99	K	Putative aminopeptidase	--	1	9.25488e-13	172.51	2	GDLLAVGVTEK(1)DLAK	-2.6986	0.943431	0.87402	0.778151	1.35641	1.12654	0.880064	0.935054	0.947337	0.941323	1.06771	1.0556	1.05297	1.009	0.923	0.827	1.27	1.067	0.836	0.87	0.392188
RC2G0012900	304	K	Putative aminopeptidase	--	0.999622	0.00133325	84.309	2	ILNEEQCK(1)DLK	-0.45563	1.06662	1.04298	1.21626	0.817548	0.939723	0.996431	0.935054	0.947337	0.941323	1.06771	1.0556	1.05297	1.141	1.101	1.292	0.766	0.89	0.946	1.358	0.017823
RC2G0012900	345	K	Putative aminopeptidase	--	1	5.76183e-16	105.08	3	LALVGK(1)GLTFDSGGYNIK	-0.4617	0.87044	0.951625	0.924628	1.04502	1.08291	1.13362	0.935054	0.947337	0.941323	1.06771	1.0556	1.05297	0.931	1.005	0.982	0.979	1.026	1.077	0.947	0.201567
RC2G0012900	339	K	Putative aminopeptidase	--	0.999999	7.97383e-07	67.903	2	LK(1)LALVGK	0.48498	1.07627	0.780763	0.923815	1.00238	1.23464	0.977139	0.935054	0.947337	0.941323	1.06771	1.0556	1.05297	1.151	0.824	0.981	0.939	1.17	0.928	0.973	0.815603
RC2G0013100	16	K	Putative PDZ domain-containing protein	--	1	0.0225604	46.033	2	AETLGLMEK(1)R	-1.4125	1.03199						1.07704	1.01237	1.00978	1.04329	0.942519	0.915007	0.958
RC2G0013100	79	K	Putative PDZ domain-containing protein	--	1	0.00900412	67.464	2	EITEK(1)LDR	-1.1578				1.0268		0.873753	1.07704	1.01237	1.00978	1.04329	0.942519	0.915007				0.984		0.955
RC2G0013600	30	K	Putative purine permease, plant	--	1	3.4594e-05	87.573	2	ISALK(1)TMAWEEYK	-0.13426	0.773799	0.710863	0.709355	1.18906	1.37778	1.17204
RC2G0013700	18	K	Eukaryotic translation initiation factor 5A	--	1	1.21426e-55	248.76	3	ADAGASK(1)TYPQQAGTIR	0.51668	1.2793	1.18779	1.06951	0.918514	0.842208	0.784163	0.950989	1.459	1.40721	0.170967	0.997913	1.01393	1.345	0.814	0.76	5.372	0.844	0.773	0.418	0.506208
RC2G0013700	41	K	Eukaryotic translation initiation factor 5A	--	0.999997	0.000752747	65.408	3	ARPCK(1)VVEVSTSK	-4.059		1.15425			0.875379		0.950989	1.459	1.40721	0.170967	0.997913	1.01393		0.791			0.877		0.902
RC2G0013700	70	K	Eukaryotic translation initiation factor 5A	--	1	2.20204e-16	162	4	K(1)LEDIVPSSHNCDVPHVNR	0.62156	1.64962	1.47585	1.33648	0.600546	0.533803	0.595159	0.950989	1.459	1.40721	0.170967	0.997913	1.01393	1.735	1.012	0.95	3.513	0.535	0.587	0.798	0.840443
RC2G0013700	29	K	Eukaryotic translation initiation factor 5A	--	1	0.0291891	78.178	2	K(1)NGYIVIK	1.9567	1.01563	1.0421	1.15938				0.950989	1.459	1.40721	0.170967	0.997913	1.01393	1.068	0.714	0.824
RC2G0013700	36	K	Eukaryotic translation initiation factor 5A	--	1	0.00217661	93.561	2	NGYIVIK(1)AR	0.27265	1.02242	1.02115	1.11928	0.929388	0.915166	1.05126	0.950989	1.459	1.40721	0.170967	0.997913	1.01393	1.075	0.7	0.795	5.436	0.917	1.037	0.348	0.288457
RC2G0013700	128	K	Eukaryotic translation initiation factor 5A	--	1	3.17351e-28	177.62	3	LPTDDALLTQLK(1)DGFAEGK	-1.2886	0.315334	0.312707		1.43974	1.30223	1.43465	0.950989	1.459	1.40721	0.170967	0.997913	1.01393	0.332	0.214		8.421	1.305	1.415	0.074	0.0685471
RC2G0013700	11	K	Eukaryotic translation initiation factor 5A	--	0.999396	5.96045e-07	54.912	3	SDEEHQFESK(0.999)ADAGASK(0.001)	1.506	1.06943	1.07656	1.09756			0.97138	0.950989	1.459	1.40721	0.170967	0.997913	1.01393	1.125	0.738	0.78			0.958	0.92
RC2G0013900	351	K	Putative ubiquitinyl hydrolase 1	--	0.977303	0.00165943	102.55	2	AYDPGQK(0.977)INK(0.023)	2.3121	1.40794	1.21402	0.933639			0.666097
RC2G0014700	5	K	Non-specific serine/threonine protein kinase	--	1	1.95028e-05	103.76	3	AEQK(1)TGDAVLHGK	1.1719	0.899778	0.941556	1.03517	0.984176	1.04676	1.11924
RC2G0014700	233	K	Non-specific serine/threonine protein kinase	--	1	0.000108713	61.042	3	GDFK(1)CPPWFSSEAR	-1.2168				0.912409
RC2G0014700	103	K	Non-specific serine/threonine protein kinase	--	0.9973	0.00802298	63.397	2	GGELFAK(0.997)IAK(0.003)	0.98552				0.912409
RC2G0014700	262	K	Non-specific serine/threonine protein kinase	--	0.999999	0.000112705	63.766	2	ISVSK(1)IMDSSWFK	-0.39434	0.303423			1.23178	1.2383	1.03118
RC2G0014700	350	K	Non-specific serine/threonine protein kinase	--	0.999397	0.00286455	74.269	2	LEEVAK(0.999)AGK(0.001)	-1.2598		1.02526	1.15902
RC2G0015500	83	K	Putative glyceraldehyde-3-phosphate dehydrogenase (NADP(+))	--	1	1.35415e-05	110.44	3	AELLHK(1)AASILK	0.29725	0.800015	0.852203	0.947186	1.15131	1.09613	1.14237	1.01228	1.07897	0.88487	1.02584	1.03361	0.964435	0.79	0.79	1.07	1.122	1.06	1.185	0.787	0.078857
RC2G0015500	101	K	Putative glyceraldehyde-3-phosphate dehydrogenase (NADP(+))	--	0.998289	0.000230052	66.953	3	APIAECLVK(0.998)EIAK(0.002)	-0.57504				1.41459	0.443364	0.974675	1.01228	1.07897	0.88487	1.02584	1.03361	0.964435				1.379	0.429	1.011
RC2G0015500	108	K	Putative glyceraldehyde-3-phosphate dehydrogenase (NADP(+))	--	0.997612	0.000674242	68.108	3	EIAK(0.002)PAK(0.998)DAVTEVVR	0.19391	0.885898			1.05497	0.970868	0.946513	1.01228	1.07897	0.88487	1.02584	1.03361	0.964435	0.875			1.028	0.939	0.981	0.89
RC2G0015500	430	K	Putative glyceraldehyde-3-phosphate dehydrogenase (NADP(+))	--	1	8.94911e-24	108.39	3	DINK(1)AMLISDAMETGTVQINSAPAR	-2.2048				0.758507		1.16751	1.01228	1.07897	0.88487	1.02584	1.03361	0.964435				0.739		1.211
RC2G0015500	71	K	Putative glyceraldehyde-3-phosphate dehydrogenase (NADP(+))	--	0.999999	0.0101834	79.059	2	LWAK(1)TPLWK	1.3088				0.793693	1.05717		1.01228	1.07897	0.88487	1.02584	1.03361	0.964435				0.774	1.023
RC2G0015500	31	K	Putative glyceraldehyde-3-phosphate dehydrogenase (NADP(+))	--	1	0.000247682	66.619	2	SSSGK(1)LVPIINPTTR	-2.658	0.894042	1.01269	0.975624	1.10171	1.03338		1.01228	1.07897	0.88487	1.02584	1.03361	0.964435	0.883	0.939	1.103	1.074	1		0.94	0.518117
RC2G0015500	67	K	Putative glyceraldehyde-3-phosphate dehydrogenase (NADP(+))	--	0.999977	0.0228093	62.88	2	TAQK(1)LWAK	2.6419					0.935454		1.01228	1.07897	0.88487	1.02584	1.03361	0.964435					0.905
RC2G0015500	57	K	Putative glyceraldehyde-3-phosphate dehydrogenase (NADP(+))	--	0.999995	6.8812e-35	159.82	3	VQACTQEEVNK(1)VMESAK	0.077612	1.13862	1.07651	1.14923	0.861029	0.937496	0.911555	1.01228	1.07897	0.88487	1.02584	1.03361	0.964435	1.125	0.998	1.299	0.839	0.907	0.945	1.272	0.0481983
RC2G0015600	142	K	40S ribosomal protein S12	--	1	4.00477e-132	400.69	3	DFGEDTEGLHVVQEYVK(1)SH	5.9712	0.979282	1.00854	0.931028	0.921243	1.0575	1.13269
RC2G0015600	53	K	40S ribosomal protein S12	--	0.989571	0.00200539	50.09	2	GLHEAAK(0.99)VIEK(0.01)	-0.55204		1.01767		0.968712
RC2G0015600	112	K	40S ribosomal protein S12	--	1	0.020011	67.464	2	IDSEGK(1)AR	0.62718					0.935454
RC2G0015600	115	K	40S ribosomal protein S12	--	0.999999	0.00972031	58.889	2	K(1)VVGCSCVVVK	-0.20268		1.33141	1.16102	0.653201
RC2G0015600	79	K	40S ribosomal protein S12	--	1	7.42655e-11	70.831	3	LVK(1)SLCAEHNVNLMTIPSAK	2.4506	1.21676	1.18604	1.19754	0.893595	0.806608	0.795229
RC2G0015900	133	K	Trafficking protein particle complex subunit	--	1	3.71955e-07	90.376	3	FISIPK(1)DMGTFNCGAFVAGIVR	0.53234				0.940207	0.957504	0.945017	1.14277	0.942688	1.02869	0.899626	1.0108	0.97542				1.045	0.947	0.969
RC2G0015900	6	K	Trafficking protein particle complex subunit	--	0.963912	0.00817606	58.687	2	MIGVGK(0.964)MK(0.036)	-1.4217	0.88021	0.88984		1.01858	1.15596	0.973586	1.14277	0.942688	1.02869	0.899626	1.0108	0.97542	0.77	0.944		1.132	1.144	0.998	0.785	0.0813058
RC2G0016400	151	K	Putative Longin-like domain-containing protein	--	1	0.000520413	106.35	3	ELDETK(1)IILHK(1)TIDSVLER	1.0227	1.19282	0.836716	0.796982	0.838708	1.6447	0.66937	0.99161	0.900406	0.981353	1.07981	1.02804	1.01878	1.203	0.929	0.812	0.777	1.6	0.657	0.97	0.911449
RC2G0016400	156	K	Putative Longin-like domain-containing protein	--	1	1.85638e-09	126.48	2	IILHK(1)TIDSVLER	-2.2032	0.926011	1.00141	0.988498	1.03382	1.0906	0.979966	0.99161	0.900406	0.981353	1.07981	1.02804	1.01878	0.934	1.112	1.007	0.957	1.061	0.962	1.024	0.72626
RC2G0016400	139	K	Putative Longin-like domain-containing protein	--	1	1.02954e-05	93.162	3	FQDPAEADK(1)LLK(1)IQR	-0.53302	0.751739	0.702506	0.926283	0.824225	1.3494	1.43365	0.99161	0.900406	0.981353	1.07981	1.02804	1.01878	0.758	0.78	0.944	0.763	1.313	1.407	0.713	0.207125
RC2G0016400	142	K	Putative Longin-like domain-containing protein	--	1	0.000150224	59.731	3	FQDPAEADK(1)LLK(1)IQR	-0.53302				0.990469	0.934115	0.914962	0.99161	0.900406	0.981353	1.07981	1.02804	1.01878				0.917	0.909	0.898
RC2G0016400	167	K	Putative Longin-like domain-containing protein	--	1	0.00082562	83.775	2	GEK(1)LDSLVEK	0.52645	1.13795	1.0495	1.10192	0.941373	0.948462	0.880406	0.99161	0.900406	0.981353	1.07981	1.02804	1.01878	1.148	1.166	1.123	0.872	0.923	0.864	1.293	0.000387827
RC2G0016400	174	K	Putative Longin-like domain-containing protein	--	1	1.7041e-33	157.7	3	LDSLVEK(1)SSDLSTASQMFYK	0.57867		0.194114		1.18507	1.15728	1.28378	0.99161	0.900406	0.981353	1.07981	1.02804	1.01878		0.216		1.097	1.126	1.26	0.186
RC2G0016400	105	K	Putative Longin-like domain-containing protein	--	1	0.000359657	91.939	2	K(1)FGDSWR	-0.49438				0.88912		1.0245	0.99161	0.900406	0.981353	1.07981	1.02804	1.01878				0.823		1.006
RC2G0016400	39	K	Putative Longin-like domain-containing protein	--	1	0.000428429	60	2	SSVK(1)EFIVFVGR	-1.9699	1.06788	1.01989	1.18629		0.884336		0.99161	0.900406	0.981353	1.07981	1.02804	1.01878	1.077	1.133	1.209		0.86		1.325
RC2G0016700	81	K	Putative zeaxanthin epoxidase	--	0.916398	0.001371	74.424	2	ADPSSDEAK(0.916)LK(0.084)	0.078827	0.848285	0.625039	0.898872	1.17826	1.09456	1.32097	0.885328	0.870762	0.870302	1.13346	1.13384	1.10631	0.958	0.718	1.033	1.04	0.965	1.194	0.847	0.24263
RC2G0016700	145	K	Putative zeaxanthin epoxidase	--	1	5.98582e-06	113.46	3	AK(1)DEDYDVTK	1.156	0.886874	0.882652	0.95721	1.07305	1.1341	1.06627	0.885328	0.870762	0.870302	1.13346	1.13384	1.10631	1.002	1.014	1.1	0.947	1	0.964	1.07	0.113736
RC2G0016700	3	K	Putative zeaxanthin epoxidase	--	0.999923	0.00884205	41.824	2	AK(1)K(1)TMEVVK	-1.5884						0.999001	0.885328	0.870762	0.870302	1.13346	1.13384	1.10631						0.903
RC2G0016700	4	K	Putative zeaxanthin epoxidase	--	0.999813	0.00884205	41.824	2	AK(1)K(1)TMEVVK	-1.5884						0.999001	0.885328	0.870762	0.870302	1.13346	1.13384	1.10631						0.903
RC2G0016700	10	K	Putative zeaxanthin epoxidase	--	1	1.204e-05	128.97	2	TMEVVK(1)GLDLQR	0.31604	0.834687		0.891261	1.11063	1.07554	1.01212	0.885328	0.870762	0.870302	1.13346	1.13384	1.10631	0.943		1.024	0.98	0.949	0.915	1.037	0.430728
RC2G0016700	129	K	Putative zeaxanthin epoxidase	--	1	2.74477e-32	222.48	3	K(1)PHLDEEIYNQLVQK	1.736	0.850077	0.978973	1.01083	1.065	0.904524	1.2184	0.885328	0.870762	0.870302	1.13346	1.13384	1.10631	0.96	1.124	1.161	0.94	0.798	1.101	1.143	0.275021
RC2G0016700	143	K	Putative zeaxanthin epoxidase	--	0.994586	8.29413e-10	126.21	3	KPHLDEEIYNQLVQK(0.995)AK(0.005)	-0.52956	0.792311	0.697493	0.646043	1.28751	1.42104	1.06999	0.885328	0.870762	0.870302	1.13346	1.13384	1.10631	0.895	0.801	0.742	1.136	1.253	0.967	0.726	0.0271725
RC2G0016700	156	K	Putative zeaxanthin epoxidase	--	0.99999	9.46919e-05	49.967	4	LHK(1)TPQGENPPEDAPTDTK	-0.90475	0.97498				0.84574	1.15	0.885328	0.870762	0.870302	1.13346	1.13384	1.10631	1.101				0.746	1.039	1.234
RC2G0016700	172	K	Putative zeaxanthin epoxidase	--	0.983984	3.50233e-05	43.767	3	TPQGENPPEDAPTDTK(0.984)GTWWFK(0.016)	1.0143						0.999001	0.885328	0.870762	0.870302	1.13346	1.13384	1.10631						0.903
RC2G0017500	255	K	Putative serine aminopeptidase, S33, alpha/Beta hydrolase	--	0.999995	0.0216501	60.892	2	K(1)FINAMEK	1.5389		1.0846
RC2G0017500	262	K	Putative serine aminopeptidase, S33, alpha/Beta hydrolase	--	0.998003	0.00520893	44.571	3	K(0.001)FINAMEK(0.998)LSLSNQTK(0.001)	-1.4447	1.03199
RC2G0017500	41	K	Putative serine aminopeptidase, S33, alpha/Beta hydrolase	--	0.999333	5.54859e-09	88.796	3	LVFSGVSGDK(0.999)NMDVHLVETK(0.001)	-1.3529			1.09409		0.939553
RC2G0020500	13	K	Putative major facilitator, sugar transporter, major facilitator superfamily	--	1	4.48584e-07	157.74	3	PGGSFAPAGVAK(1)DR	2.0105	1.17578	1.20522	1.26579	0.824125	0.818877	0.818155
RC2G0022100	84	K	Stress induced protein	--	0.940704	2.91476e-06	124.81	2	EFTEVYGGPK(0.941)WK(0.059)	-0.72238				0.878706	0.924981	1.04709
RC2G0022900	118	K	Putative transcription factor C2H2 family	--	1	8.05581e-05	103.76	2	SLDTSNQGK(1)CLSR	-4.1587	1.21901	1.10194	1.19555		1.02158	0.622153
RC6G0457600	11	K	Putative ribosomal protein S17/S11	--	0.999691	0.0374946	56.89	2	AFLK(1)QPK	-1.5639		0.951298		1.02455			1.03863	0.967926	1.0185	1.01185	0.990636	0.97245		0.983		1.013			0.97
RC6G0457600	57	K	Putative ribosomal protein S17/S11	--	0.962759	2.79026e-05	132.39	2	DAIEGTYIDK(0.963)K(0.037)	1.9026		0.941224	0.885361	0.996834	1.05931	1.10048	1.03863	0.967926	1.0185	1.01185	0.990636	0.97245		0.972	0.869	0.985	1.069	1.132	0.867	0.121758
RC6G0457600	58	K	Putative ribosomal protein S17/S11	--	0.82007	0.000470808	132.39	2	DAIEGTYIDK(0.18)K(0.82)	1.8746	1.04937	1.01511	0.954866	1.07509			1.03863	0.967926	1.0185	1.01185	0.990636	0.97245	1.01	1.049	0.938	1.062			0.941
RC2G0023400	142	K	Putative ribosomal protein S17/S11	--	0.999963	0.000124548	49.097	3	FNVLK(1)VIPAGSSAGGK	-2.884		1.56428		0.76952	0.618128	1.05251		0.512918	0.550341		1.93674			3.05			0.319		9.561
RC6G0457600	96	K	Putative ribosomal protein S17/S11	--	0.808861	0.0519968	42.835	2	NYLHYIK(0.809)K(0.191)	1.2641						0.999001	1.03863	0.967926	1.0185	1.01185	0.990636	0.97245						1.027
RC6G0457600	97	K	Putative ribosomal protein S17/S11	--	0.84089	0.0644063	58.687	2	NYLHYIK(0.159)K(0.841)	-0.69104					0.935454		1.03863	0.967926	1.0185	1.01185	0.990636	0.97245					0.944
RC6G0457600	44	K	Putative ribosomal protein S17/S11	--	1	0.0115572	46.033	2	SVGLGFK(1)TPR	0.53833	1.02805	0.802214		0.958114	1.13572		1.03863	0.967926	1.0185	1.01185	0.990636	0.97245	0.99	0.829		0.947	1.146		0.869	0.395767
RC2G0023500	48	K	Putative ubiquitin	--	1	0.00025039	59.625	3	EMPVPALK(1)EQIASVTGVLSEQQR	-4.3003					0.935454		0.898797	0.9673	1.1104	1.04763	0.998633	0.977237					0.937
RC2G0023500	69	K	Putative ubiquitin	--	0.995228	1.36227e-17	96.204	4	GK(0.995)VLK(0.005)DDQLLSAYHVEDGHTLHLVVR	0.9956	0.808086			1.43833	0.599213		0.898797	0.9673	1.1104	1.04763	0.998633	0.977237	0.899			1.373	0.6		0.911
RC2G0023500	72	K	Putative ubiquitin	--	1	1.80566e-15	64.967	4	VLK(1)DDQLLSAYHVEDGHTLHLVVR	1.8494				1.01673	0.828496		0.898797	0.9673	1.1104	1.04763	0.998633	0.977237				0.971	0.83
RC2G0023500	27	K	Putative ubiquitin	--	1	1.38671e-05	139.78	3	IK(1)TLDSQTYTLK	-1.6923	1.26494	0.992334	0.816462	0.958877	1.14241	0.843353	0.898797	0.9673	1.1104	1.04763	0.998633	0.977237	1.407	1.026	0.735	0.915	1.144	0.863	1.084	0.807651
RC2G0023500	37	K	Putative ubiquitin	--	0.999451	5.74828e-41	175.54	2	TLDSQTYTLK(0.999)VDK(0.001)	-1.703	0.89069	0.959287	0.863891	1.04999	1.14209	1.09355	0.898797	0.9673	1.1104	1.04763	0.998633	0.977237	0.991	0.992	0.778	1.002	1.144	1.119	0.846	0.129984
RC2G0023500	40	K	Putative ubiquitin	--	1	0.000160352	99.174	2	VDK(1)EMPVPALK	-1.0248	1.26336	0.795946	1.0286	0.991798	1.11398	0.827234	0.898797	0.9673	1.1104	1.04763	0.998633	0.977237	1.406	0.823	0.926	0.947	1.116	0.847	1.084	0.757315
RC2G0025400	266	K	Putative major facilitator superfamily	--	1	2.82727e-14	156.41	3	EGNDSSSDIAMLLAVGEGAVK(1)R	2.2485				0.982638	0.999973	0.853205
RC2G0026000	389	K	Putative UV excision repair protein Rad23	--	1	1.31905e-07	45.556	4	NENDSEK(1)ALDDLTNPETNSSIQQHLESR	1.2794				0.912409
RC2G0026000	272	K	Putative UV excision repair protein Rad23	--	0.99998	0.0028005	47.334	2	SMK(1)VLTSAQEK	0.19888				0.806892	1.16898	0.865137
RC2G0026600	258	K	S-acyltransferase	--	1	8.64304e-11	67.661	4	KEDLMVTDNTGLTPAQLASDK(1)NHR	0.59155				0.966967	0.935472	0.939245	1.0852	0.985063	1.18705	0.928939	1.04071	0.773033				1.041	0.899	1.215
RC2G0026600	364	K	S-acyltransferase	--	0.997834	0.000102464	54.912	3	MNIHDSQNMK(0.998)DDEPLLK(0.002)	-1.939	1.02522			0.918399			1.0852	0.985063	1.18705	0.928939	1.04071	0.773033	0.945			0.989			0.956
RC3G0336700	255	K	Putative inorganic diphosphatase	--	1	3.96869e-42	225.1	3	VGGGIYTK(1)AADVGADLVGK(1)VER	-1.4686	1.00021	1.04277	1.0737	1.01257	0.950474	0.965507	0.938981	0.903103	0.939932	1.09113	1.06012	1.06673	1.065	1.155	1.142	0.928	0.897	0.905	1.232	0.00160869
RC2G0028200	51	K	Putative inorganic diphosphatase	--	0.999938	2.046e-15	47.243	3	DSNSNSAAK(1)NGYNDYLIEEEEGVNDTNVVQK	-2.6446				0.912409			0.995965		1.00404
[truncated: 8,695 more rows]
