# Supplementary material for: Integrated proteomic analysis reveals interactions between phosphorylation and ubiquitination in rose response to Botrytis infection
Source: Hortic Res. 2023 Nov 14;11(1):uhad238. doi: 10.1093/hr/uhad238 (PMC10782497; doi:10.1093/hr/uhad238)
Supplement: Web_Material_uhad238 [file web_material_uhad238.zip › Supplemental Table S9.xlsx]

## Sheet: Table S9
Supplemental Table S9 Number of ubiquitination sites in each ubiquitinated protein in the ubiquitylome.
Protein accession	No.
RC3G0028300	34	≥6
RC0G0051600	32	≥6
RC7G0448000	32	≥6
RC5G0649500	30	≥6
RC2G0105700	30	≥6
RC2G0521000	27	≥6
RC3G0255800	26	≥6
RC1G0478400	26	≥6
RC3G0214600	26	≥6
RC4G0116400	24	≥6
RC5G0230100	24	≥6
RC0G0085600	23	≥6
RC5G0201300	23	≥6
RC2G0488900	22	≥6
RC3G0163200	22	≥6
RC5G0472500	21	≥6
RC6G0009500	20	≥6
RC7G0232700	20	≥6
RC3G0065400	19	≥6
RC5G0214400	19	≥6
RC2G0488400	19	≥6
RC3G0119600	19	≥6
RC4G0303300	19	≥6
RC3G0233100	18	≥6
RC3G0235300	18	≥6
RC4G0202600	18	≥6
RC4G0357400	18	≥6
RC1G0347800	17	≥6
RC4G0318800	17	≥6
RC5G0280200	17	≥6
RC7G0063700	17	≥6
RC7G0037000	16	≥6
RC2G0269000	16	≥6
RC2G0644200	16	≥6
RC6G0558100	16	≥6
RC4G0292100	16	≥6
RC6G0336600	16	≥6
RC0G0206700	15	≥6
RC5G0427600	15	≥6
RC1G0224800	15	≥6
RC2G0010800	15	≥6
RC2G0127900	15	≥6
RC2G0499000	15	≥6
RC2G0586000	15	≥6
RC3G0063900	15	≥6
RC3G0217400	15	≥6
RC4G0292800	15	≥6
RC4G0202700	15	≥6
RC5G0471900	15	≥6
RC6G0536000	15	≥6
RC7G0357900	15	≥6
RC1G0460700	14	≥6
RC1G0539500	14	≥6
RC1G0596000	14	≥6
RC2G0374900	14	≥6
RC2G0608900	14	≥6
RC7G0563600	14	≥6
RC4G0382700	14	≥6
RC4G0465300	14	≥6
RC5G0430700	14	≥6
RC5G0518100	14	≥6
RC7G0164400	14	≥6
RC7G0202600	14	≥6
RC5G0260000	13	≥6
RC1G0332600	13	≥6
RC2G0000800	13	≥6
RC6G0316900	13	≥6
RC3G0347200	13	≥6
RC3G0386400	13	≥6
RC6G0425900	13	≥6
RC4G0473000	13	≥6
RC5G0073400	13	≥6
RC7G0078800	13	≥6
RC5G0280300	13	≥6
RC6G0173700	13	≥6
RC6G0593200	13	≥6
RC7G0167700	13	≥6
RC0G0026300	12	≥6
RC2G0068400	12	≥6
RC7G0572000	12	≥6
RC1G0505600	12	≥6
RC5G0521000	12	≥6
RC1G0550800	12	≥6
RC3G0336700	12	≥6
RC2G0066200	12	≥6
RC2G0436200	12	≥6
RC2G0444500	12	≥6
RC3G0317400	12	≥6
RC5G0099800	12	≥6
RC4G0245500	12	≥6
RC4G0492700	12	≥6
RC5G0180200	12	≥6
RC5G0294500	12	≥6
RC5G0532600	12	≥6
RC5G0633200	12	≥6
RC6G0091500	12	≥6
RC6G0198100	12	≥6
RC6G0263100	12	≥6
RC7G0020100	12	≥6
RC7G0160600	12	≥6
RC7G0388300	12	≥6
RC2G0110600	11	≥6
RC1G0433100	11	≥6
RC2G0371400	11	≥6
RC1G0553500	11	≥6
RC2G0033600	11	≥6
RC2G0000500	11	≥6
RC2G0046000	11	≥6
RC2G0092100	11	≥6
RC2G0100700	11	≥6
RC2G0269200	11	≥6
RC5G0276500	11	≥6
RC2G0659700	11	≥6
RC2G0692400	11	≥6
RC3G0216800	11	≥6
RC5G0611100	11	≥6
RC3G0388400	11	≥6
RC4G0454700	11	≥6
RC5G0086500	11	≥6
RC5G0646500	11	≥6
RC6G0009600	11	≥6
RC6G0194300	11	≥6
RC6G0258900	11	≥6
RC6G0436900	11	≥6
RC6G0520000	11	≥6
RC6G0528000	11	≥6
RC7G0058200	11	≥6
RC3G0320700	10	≥6
RC1G0235100	10	≥6
RC1G0238900	10	≥6
RC1G0390900	10	≥6
RC3G0213100	10	≥6
RC1G0472000	10	≥6
RC1G0476200	10	≥6
RC2G0001300	10	≥6
RC2G0163000	10	≥6
RC2G0576100	10	≥6
RC2G0612800	10	≥6
RC5G0002000	10	≥6
RC5G0225900	10	≥6
RC3G0078100	10	≥6
RC3G0126300	10	≥6
RC3G0230500	10	≥6
RC4G0155000	10	≥6
RC4G0127700	10	≥6
RC4G0422200	10	≥6
RC5G0105600	10	≥6
RC5G0254600	10	≥6
RC5G0256300	10	≥6
RC5G0287900	10	≥6
RC5G0439700	10	≥6
RC6G0352000	10	≥6
RC6G0353800	10	≥6
RC6G0392600	10	≥6
RC6G0489200	10	≥6
RC7G0007800	10	≥6
RC7G0110000	10	≥6
RC7G0194500	10	≥6
RC7G0208900	10	≥6
RC7G0311400	10	≥6
RC7G0348000	10	≥6
RC7G0447700	10	≥6
RC4G0257200	9	≥6
RC1G0018900	9	≥6
RC1G0147600	9	≥6
RC7G0514900	9	≥6
RC1G0430800	9	≥6
RC1G0437600	9	≥6
RC1G0463700	9	≥6
RC2G0016700	9	≥6
RC2G0029400	9	≥6
RC2G0059500	9	≥6
RC2G0142500	9	≥6
RC7G0394400	9	≥6
RC2G0347500	9	≥6
RC2G0579300	9	≥6
RC3G0011700	9	≥6
RC3G0085000	9	≥6
RC3G0220600	9	≥6
RC3G0237800	9	≥6
RC3G0280400	9	≥6
RC3G0283900	9	≥6
RC3G0291900	9	≥6
RC3G0293000	9	≥6
RC3G0318700	9	≥6
RC3G0353600	9	≥6
RC4G0002900	9	≥6
RC4G0289700	9	≥6
RC4G0296200	9	≥6
RC4G0345000	9	≥6
RC4G0397000	9	≥6
RC4G0440100	9	≥6
RC5G0009500	9	≥6
RC5G0029700	9	≥6
RC5G0139300	9	≥6
RC5G0153200	9	≥6
RC5G0318700	9	≥6
RC5G0347200	9	≥6
RC5G0380000	9	≥6
RC5G0489200	9	≥6
RC5G0549900	9	≥6
RC5G0631100	9	≥6
RC6G0107100	9	≥6
RC6G0157700	9	≥6
RC6G0261400	9	≥6
RC6G0378300	9	≥6
RC6G0494100	9	≥6
RC7G0038800	9	≥6
RC7G0174400	9	≥6
RC7G0209700	9	≥6
RC7G0227800	9	≥6
RC5G0541800	8	≥6
RC0G0183300	8	≥6
RC0G0184600	8	≥6
RC4G0083900	8	≥6
RC6G0282500	8	≥6
RC1G0168900	8	≥6
RC1G0239000	8	≥6
RC6G0022200	8	≥6
RC1G0333000	8	≥6
RC1G0374500	8	≥6
RC1G0389200	8	≥6
RC1G0442300	8	≥6
RC7G0094600	8	≥6
RC1G0520900	8	≥6
RC1G0545400	8	≥6
RC1G0546300	8	≥6
RC1G0598200	8	≥6
RC2G0015500	8	≥6
RC2G0016400	8	≥6
RC2G0048000	8	≥6
RC2G0061000	8	≥6
RC2G0073900	8	≥6
RC2G0131000	8	≥6
RC2G0134300	8	≥6
RC2G0185900	8	≥6
RC7G0480900	8	≥6
RC2G0382800	8	≥6
RC2G0488500	8	≥6
RC2G0497500	8	≥6
RC4G0099300	8	≥6
RC2G0503700	8	≥6
RC2G0609400	8	≥6
RC2G0613000	8	≥6
RC2G0627000	8	≥6
RC2G0663500	8	≥6
RC3G0015100	8	≥6
RC7G0013000	8	≥6
RC3G0036100	8	≥6
RC3G0128500	8	≥6
RC3G0208700	8	≥6
RC3G0223800	8	≥6
RC3G0261200	8	≥6
RC6G0394400	8	≥6
RC4G0046400	8	≥6
RC7G0225800	8	≥6
RC4G0234300	8	≥6
RC4G0275600	8	≥6
RC4G0340700	8	≥6
RC4G0395600	8	≥6
RC4G0424300	8	≥6
RC4G0471400	8	≥6
RC5G0003100	8	≥6
RC5G0018400	8	≥6
RC5G0193400	8	≥6
RC5G0320500	8	≥6
RC5G0375700	8	≥6
RC5G0420000	8	≥6
RC5G0646300	8	≥6
RC6G0034900	8	≥6
RC6G0187400	8	≥6
RC6G0293100	8	≥6
RC6G0373000	8	≥6
RC6G0417300	8	≥6
RC6G0518500	8	≥6
RC7G0106700	8	≥6
RC7G0150600	8	≥6
RC7G0158000	8	≥6
RC7G0175200	8	≥6
RC7G0178600	8	≥6
RC7G0196500	8	≥6
RC7G0204800	8	≥6
RC7G0324600	8	≥6
RC0G0006700	7	≥6
RC0G0012300	7	≥6
RC0G0021600	7	≥6
RC0G0031300	7	≥6
RC0G0114600	7	≥6
RC6G0049300	7	≥6
RC1G0024800	7	≥6
RC1G0042800	7	≥6
RC1G0098700	7	≥6
RC1G0155800	7	≥6
RC1G0156100	7	≥6
RC1G0234600	7	≥6
RC1G0246600	7	≥6
RC7G0258100	7	≥6
RC1G0520200	7	≥6
RC1G0542800	7	≥6
RC1G0546600	7	≥6
RC1G0553700	7	≥6
RC2G0352600	7	≥6
RC2G0013700	7	≥6
RC6G0457600	7	≥6
RC2G0046700	7	≥6
RC2G0091500	7	≥6
RC2G0142200	7	≥6
RC2G0215000	7	≥6
RC2G0231200	7	≥6
RC2G0232000	7	≥6
RC2G0349000	7	≥6
RC2G0422700	7	≥6
RC2G0430700	7	≥6
RC2G0430800	7	≥6
RC2G0457800	7	≥6
RC2G0468900	7	≥6
RC2G0535500	7	≥6
RC7G0173600	7	≥6
RC2G0626600	7	≥6
RC3G0034800	7	≥6
RC4G0494400	7	≥6
RC3G0078400	7	≥6
RC3G0111500	7	≥6
RC3G0214700	7	≥6
RC3G0245400	7	≥6
RC3G0253600	7	≥6
RC3G0351600	7	≥6
RC3G0388500	7	≥6
RC3G0414900	7	≥6
RC4G0238400	7	≥6
RC4G0282100	7	≥6
RC4G0334600	7	≥6
RC4G0369500	7	≥6
RC4G0426700	7	≥6
RC4G0426900	7	≥6
RC5G0012700	7	≥6
RC5G0145300	7	≥6
RC5G0170700	7	≥6
RC5G0234900	7	≥6
RC5G0542300	7	≥6
RC5G0547700	7	≥6
RC6G0466600	7	≥6
RC6G0321400	7	≥6
RC6G0327700	7	≥6
RC6G0416300	7	≥6
RC6G0431500	7	≥6
RC6G0534600	7	≥6
RC6G0478500	7	≥6
RC6G0495200	7	≥6
RC6G0545000	7	≥6
RC6G0573500	7	≥6
RC7G0031600	7	≥6
RC7G0114200	7	≥6
RC7G0145500	7	≥6
RC7G0186900	7	≥6
RC7G0188000	7	≥6
RC7G0210800	7	≥6
RC7G0248700	7	≥6
RC7G0293400	7	≥6
RC7G0311200	7	≥6
RC7G0330200	7	≥6
RC7G0513100	7	≥6
RC7G0553900	7	≥6
RC0G0030100	6	≥6
RC0G0048900	6	≥6
RC0G0067700	6	≥6
RC0G0145200	6	≥6
RC0G0190800	6	≥6
RC0G0196500	6	≥6
RC1G0151600	6	≥6
RC1G0239300	6	≥6
RC1G0287000	6	≥6
RC1G0324000	6	≥6
RC1G0364800	6	≥6
RC1G0370600	6	≥6
RC1G0443500	6	≥6
RC1G0464700	6	≥6
RC1G0470300	6	≥6
RC1G0487800	6	≥6
RC1G0494500	6	≥6
RC1G0538300	6	≥6
RC4G0291400	6	≥6
RC1G0598000	6	≥6
RC2G0023500	6	≥6
RC2G0424300	6	≥6
RC2G0048800	6	≥6
RC2G0455600	6	≥6
RC2G0063500	6	≥6
RC2G0102800	6	≥6
RC2G0138800	6	≥6
RC2G0182700	6	≥6
RC3G0329600	6	≥6
RC6G0086600	6	≥6
RC2G0626800	6	≥6
RC2G0235800	6	≥6
RC2G0243700	6	≥6
RC7G0533100	6	≥6
RC2G0250800	6	≥6
RC4G0468900	6	≥6
RC2G0361000	6	≥6
RC2G0390800	6	≥6
RC6G0465300	6	≥6
RC2G0459000	6	≥6
RC2G0464200	6	≥6
RC2G0487400	6	≥6
RC2G0503200	6	≥6
RC5G0127100	6	≥6
RC2G0547500	6	≥6
RC2G0612400	6	≥6
RC2G0640900	6	≥6
RC2G0670900	6	≥6
RC3G0009000	6	≥6
RC3G0143900	6	≥6
RC3G0148200	6	≥6
RC3G0219300	6	≥6
RC3G0283700	6	≥6
RC3G0295000	6	≥6
RC5G0633000	6	≥6
RC3G0323000	6	≥6
RC3G0340400	6	≥6
RC3G0362800	6	≥6
RC3G0373800	6	≥6
RC4G0012800	6	≥6
RC4G0078600	6	≥6
RC4G0491000	6	≥6
RC4G0213100	6	≥6
RC4G0219200	6	≥6
RC4G0290500	6	≥6
RC4G0320900	6	≥6
RC4G0334800	6	≥6
RC4G0348300	6	≥6
RC4G0393100	6	≥6
RC4G0395700	6	≥6
RC4G0457600	6	≥6
RC4G0463100	6	≥6
RC4G0500600	6	≥6
RC5G0006400	6	≥6
RC5G0014100	6	≥6
RC5G0026100	6	≥6
RC5G0026400	6	≥6
RC5G0057200	6	≥6
RC5G0078000	6	≥6
RC7G0388100	6	≥6
RC5G0113400	6	≥6
RC5G0143000	6	≥6
RC5G0143500	6	≥6
RC5G0151900	6	≥6
RC5G0345400	6	≥6
RC5G0374900	6	≥6
RC5G0399800	6	≥6
RC5G0458200	6	≥6
RC5G0489800	6	≥6
RC5G0494300	6	≥6
RC5G0530600	6	≥6
RC5G0650400	6	≥6
RC5G0664700	6	≥6
RC5G0713900	6	≥6
RC5G0719800	6	≥6
RC6G0021100	6	≥6
RC6G0051100	6	≥6
RC7G0436600	6	≥6
RC6G0306500	6	≥6
RC6G0306600	6	≥6
RC6G0308400	6	≥6
RC6G0314400	6	≥6
RC6G0317100	6	≥6
RC6G0416100	6	≥6
RC6G0506800	6	≥6
RC6G0540800	6	≥6
RC6G0565500	6	≥6
RC7G0009300	6	≥6
RC7G0020900	6	≥6
RC7G0139300	6	≥6
RC7G0142200	6	≥6
RC7G0241800	6	≥6
RC7G0401300	6	≥6
RC7G0535300	6	≥6
RC0G0032100	5	5
RC0G0069200	5	5
RC0G0075800	5	5
RC0G0077700	5	5
RC0G0094900	5	5
RC6G0591900	5	5
RC0G0128900	5	5
RC0G0142200	5	5
RC0G0166300	5	5
RC6G0511200	5	5
RC1G0010900	5	5
RC1G0012000	5	5
RC1G0023400	5	5
RC1G0042600	5	5
RC1G0096800	5	5
RC1G0128000	5	5
RC1G0198900	5	5
RC7G0282300	5	5
RC1G0277400	5	5
RC1G0319500	5	5
RC1G0376700	5	5
RC1G0381000	5	5
RC1G0448100	5	5
RC2G0030000	5	5
RC1G0470000	5	5
RC1G0482500	5	5
RC5G0199100	5	5
RC7G0259100	5	5
RC1G0516000	5	5
RC1G0552500	5	5
RC1G0557400	5	5
RC1G0596800	5	5
RC7G0321200	5	5
RC2G0014700	5	5
RC2G0015600	5	5
RC2G0058100	5	5
RC2G0058800	5	5
RC2G0072700	5	5
RC2G0127000	5	5
RC2G0128400	5	5
RC2G0132800	5	5
RC2G0166200	5	5
RC2G0185500	5	5
RC2G0241400	5	5
RC2G0306300	5	5
RC2G0400400	5	5
RC2G0405200	5	5
RC2G0413300	5	5
RC2G0424400	5	5
RC2G0441300	5	5
RC2G0453400	5	5
RC2G0492000	5	5
RC2G0500400	5	5
RC2G0509500	5	5
RC2G0522700	5	5
RC2G0536600	5	5
RC2G0549700	5	5
RC2G0574900	5	5
RC2G0582100	5	5
RC2G0612900	5	5
RC4G0440000	5	5
RC2G0663000	5	5
RC2G0665500	5	5
RC2G0689200	5	5
RC3G0047900	5	5
RC4G0451500	5	5
RC3G0328100	5	5
RC3G0090800	5	5
RC3G0096800	5	5
RC3G0166300	5	5
RC3G0187300	5	5
RC3G0188900	5	5
RC5G0507500	5	5
RC7G0203400	5	5
RC3G0271700	5	5
RC3G0289800	5	5
RC3G0337400	5	5
RC3G0341000	5	5
RC3G0383200	5	5
RC3G0410100	5	5
RC4G0015500	5	5
RC4G0018800	5	5
RC4G0049000	5	5
RC4G0107700	5	5
RC4G0136300	5	5
RC7G0330900	5	5
RC4G0148600	5	5
RC4G0185800	5	5
RC4G0192100	5	5
RC7G0448300	5	5
RC4G0220000	5	5
RC4G0245600	5	5
RC4G0250900	5	5
RC4G0265300	5	5
RC4G0283100	5	5
RC4G0293000	5	5
RC4G0308600	5	5
RC4G0316900	5	5
RC4G0321000	5	5
RC4G0321200	5	5
RC4G0321500	5	5
RC7G0365400	5	5
RC4G0377000	5	5
RC4G0390700	5	5
RC4G0391000	5	5
RC4G0425700	5	5
RC4G0461100	5	5
RC4G0481200	5	5
RC4G0484400	5	5
RC4G0484600	5	5
RC4G0493400	5	5
RC4G0493600	5	5
RC5G0021800	5	5
RC5G0086600	5	5
RC5G0091700	5	5
RC5G0115000	5	5
RC5G0184400	5	5
RC5G0209700	5	5
RC5G0233500	5	5
RC5G0282600	5	5
RC5G0419200	5	5
RC5G0520000	5	5
RC5G0537000	5	5
RC5G0539000	5	5
RC5G0571300	5	5
RC5G0589700	5	5
RC5G0607700	5	5
RC5G0643000	5	5
RC5G0644900	5	5
RC5G0648300	5	5
RC5G0649600	5	5
RC5G0738900	5	5
RC6G0022600	5	5
RC6G0024500	5	5
RC6G0162500	5	5
RC6G0169100	5	5
RC6G0171600	5	5
RC6G0228400	5	5
RC6G0289400	5	5
RC6G0290200	5	5
RC6G0292300	5	5
RC6G0296100	5	5
RC6G0318100	5	5
RC6G0350700	5	5
RC6G0355000	5	5
RC6G0362600	5	5
RC6G0411000	5	5
RC6G0418700	5	5
RC6G0431400	5	5
RC6G0438100	5	5
RC6G0445100	5	5
RC6G0448200	5	5
RC6G0451300	5	5
RC6G0473600	5	5
RC6G0474300	5	5
RC6G0498100	5	5
RC6G0509400	5	5
RC6G0512100	5	5
RC6G0527000	5	5
RC6G0551300	5	5
RC6G0553600	5	5
RC7G0028400	5	5
RC7G0002800	5	5
RC7G0042400	5	5
RC7G0071000	5	5
RC7G0088800	5	5
RC7G0134700	5	5
RC7G0174700	5	5
RC7G0177500	5	5
RC7G0256700	5	5
RC7G0263000	5	5
RC7G0267800	5	5
RC7G0299700	5	5
RC7G0322700	5	5
RC7G0341600	5	5
RC7G0342400	5	5
RC7G0493400	5	5
RC7G0404900	5	5
RC7G0427700	5	5
RC7G0480000	5	5
RC7G0519000	5	5
RC7G0538200	5	5
RC7G0543700	5	5
RC0G0005200	4	4
RC0G0027600	4	4
RC0G0044900	4	4
RC0G0051000	4	4
RC0G0070300	4	4
RC0G0077900	4	4
RC0G0084200	4	4
RC3G0058200	4	4
RC5G0120500	4	4
RC0G0110600	4	4
RC1G0052500	4	4
RC0G0115700	4	4
RC0G0137300	4	4
RC5G0177600	4	4
RC3G0324800	4	4
RC0G0229200	4	4
RC1G0018300	4	4
RC1G0030100	4	4
RC1G0030800	4	4
RC1G0168100	4	4
RC1G0168400	4	4
RC1G0191100	4	4
RC1G0208400	4	4
RC1G0219800	4	4
RC1G0240000	4	4
RC1G0287400	4	4
RC1G0303000	4	4
RC1G0306000	4	4
RC1G0307600	4	4
RC1G0310900	4	4
RC1G0331800	4	4
RC1G0341800	4	4
RC1G0347400	4	4
RC1G0365500	4	4
RC1G0367700	4	4
RC1G0393400	4	4
RC1G0412000	4	4
RC1G0426100	4	4
RC7G0100800	4	4
RC1G0432300	4	4
RC5G0544800	4	4
RC1G0448000	4	4
RC1G0449600	4	4
RC1G0466100	4	4
RC5G0633900	4	4
RC1G0539200	4	4
RC1G0545500	4	4
RC1G0555600	4	4
RC1G0581800	4	4
RC7G0099300	4	4
RC1G0590500	4	4
RC1G0593000	4	4
RC1G0593400	4	4
RC1G0593600	4	4
RC1G0594500	4	4
RC1G0597900	4	4
RC2G0005100	4	4
RC2G0010900	4	4
RC2G0012900	4	4
RC2G0029600	4	4
RC2G0030700	4	4
RC2G0033800	4	4
RC2G0055600	4	4
RC2G0113700	4	4
RC2G0114800	4	4
RC2G0123300	4	4
RC2G0123400	4	4
RC2G0127300	4	4
RC2G0132700	4	4
RC2G0134900	4	4
RC2G0135100	4	4
RC2G0136900	4	4
RC2G0138200	4	4
RC2G0142700	4	4
RC2G0143300	4	4
RC2G0156000	4	4
RC2G0208900	4	4
RC2G0209100	4	4
RC2G0213900	4	4
RC2G0214000	4	4
RC2G0224900	4	4
RC2G0230900	4	4
RC2G0241600	4	4
RC2G0248300	4	4
RC2G0253500	4	4
RC2G0254000	4	4
RC2G0258300	4	4
RC2G0279200	4	4
RC2G0341200	4	4
RC7G0382200	4	4
RC2G0377000	4	4
RC2G0378300	4	4
RC2G0381100	4	4
RC2G0385300	4	4
RC2G0405300	4	4
RC2G0415700	4	4
RC2G0460200	4	4
RC2G0464600	4	4
RC2G0484800	4	4
RC2G0502500	4	4
RC2G0508300	4	4
RC2G0511400	4	4
RC2G0516600	4	4
RC2G0530400	4	4
RC2G0534800	4	4
RC2G0537400	4	4
RC2G0538800	4	4
RC2G0540400	4	4
RC2G0543700	4	4
RC2G0559300	4	4
RC5G0331700	4	4
RC2G0587600	4	4
RC2G0607200	4	4
RC2G0635800	4	4
RC2G0654800	4	4
RC2G0687100	4	4
RC2G0692100	4	4
RC3G0053100	4	4
RC3G0058300	4	4
RC3G0080700	4	4
RC3G0085200	4	4
RC3G0099600	4	4
RC3G0100500	4	4
RC3G0112500	4	4
RC3G0117200	4	4
RC3G0138000	4	4
RC6G0501900	4	4
RC3G0182100	4	4
RC5G0514300	4	4
RC3G0227000	4	4
RC3G0238200	4	4
RC3G0259600	4	4
RC3G0260700	4	4
RC3G0280000	4	4
RC3G0284800	4	4
RC3G0300100	4	4
RC3G0307500	4	4
RC3G0318100	4	4
RC3G0321300	4	4
RC3G0327200	4	4
RC3G0332000	4	4
RC3G0339900	4	4
RC3G0360600	4	4
RC3G0367700	4	4
RC3G0373000	4	4
RC3G0386300	4	4
RC3G0410600	4	4
RC3G0415200	4	4
RC3G0415800	4	4
RC3G0418200	4	4
RC4G0045100	4	4
RC4G0045700	4	4
RC4G0045900	4	4
RC4G0057000	4	4
RC4G0062600	4	4
RC4G0120700	4	4
RC4G0147500	4	4
RC4G0154700	4	4
RC4G0196600	4	4
RC4G0199600	4	4
RC4G0201500	4	4
RC4G0232400	4	4
RC4G0244400	4	4
RC4G0248000	4	4
RC4G0251100	4	4
RC4G0265900	4	4
RC4G0269000	4	4
RC4G0291900	4	4
RC4G0299600	4	4
RC4G0299800	4	4
RC4G0328700	4	4
RC4G0328900	4	4
RC4G0333900	4	4
RC4G0392200	4	4
RC4G0395000	4	4
RC4G0416400	4	4
RC4G0446200	4	4
RC4G0452100	4	4
RC4G0459300	4	4
RC4G0462800	4	4
RC4G0466300	4	4
RC4G0469600	4	4
RC4G0493500	4	4
RC5G0005700	4	4
RC5G0008800	4	4
RC5G0030900	4	4
RC5G0039900	4	4
RC5G0053700	4	4
RC5G0060600	4	4
RC5G0102700	4	4
RC5G0109400	4	4
RC5G0145500	4	4
RC5G0188200	4	4
RC5G0194100	4	4
RC5G0194600	4	4
RC5G0241600	4	4
RC5G0245600	4	4
RC5G0249900	4	4
RC5G0271000	4	4
RC5G0282100	4	4
RC5G0282400	4	4
RC5G0290400	4	4
RC5G0331500	4	4
RC5G0369400	4	4
RC5G0373300	4	4
RC5G0401700	4	4
RC5G0410300	4	4
RC5G0429000	4	4
RC5G0438500	4	4
RC5G0446200	4	4
RC5G0493700	4	4
RC5G0514000	4	4
RC5G0553600	4	4
RC7G0192900	4	4
RC5G0713700	4	4
RC5G0720600	4	4
RC6G0000600	4	4
RC6G0014800	4	4
RC6G0026300	4	4
RC6G0074900	4	4
RC6G0125900	4	4
RC6G0558600	4	4
RC6G0206500	4	4
RC6G0207200	4	4
RC6G0225600	4	4
RC6G0246800	4	4
RC6G0256700	4	4
RC6G0267800	4	4
RC6G0295500	4	4
RC6G0311400	4	4
RC6G0318200	4	4
RC6G0338000	4	4
RC6G0361800	4	4
RC6G0399800	4	4
RC6G0419300	4	4
RC6G0433800	4	4
RC6G0435700	4	4
RC6G0442500	4	4
RC6G0456500	4	4
RC6G0460900	4	4
RC6G0475600	4	4
RC6G0485300	4	4
RC6G0493300	4	4
RC6G0508400	4	4
RC6G0531000	4	4
RC6G0535800	4	4
RC6G0538000	4	4
RC6G0545400	4	4
RC6G0545900	4	4
RC6G0558400	4	4
RC6G0593900	4	4
RC7G0004200	4	4
RC7G0016500	4	4
RC7G0019100	4	4
RC7G0027400	4	4
RC7G0027700	4	4
RC7G0034400	4	4
RC7G0069000	4	4
RC7G0089700	4	4
RC7G0091700	4	4
RC7G0101000	4	4
RC7G0103100	4	4
RC7G0108900	4	4
RC7G0127500	4	4
RC7G0159100	4	4
RC7G0160900	4	4
RC7G0177600	4	4
RC7G0183500	4	4
RC7G0188700	4	4
RC7G0203100	4	4
RC7G0242400	4	4
RC7G0272400	4	4
RC7G0284200	4	4
RC7G0293600	4	4
RC7G0318500	4	4
RC7G0329400	4	4
RC7G0332000	4	4
RC7G0367600	4	4
RC7G0432200	4	4
RC7G0433400	4	4
RC7G0448200	4	4
RC7G0462300	4	4
RC7G0491900	4	4
RC7G0528900	4	4
RC7G0532500	4	4
RC7G0563900	4	4
RC7G0565200	4	4
RC7G0568100	4	4
RC0G0016400	3	3
RC0G0026700	3	3
RC0G0048200	3	3
RC0G0085700	3	3
RC7G0234000	3	3
RC0G0099800	3	3
RC0G0102200	3	3
RC0G0108600	3	3
RC0G0136600	3	3
RC0G0146500	3	3
RC1G0103000	3	3
RC0G0167400	3	3
RC0G0200000	3	3
RC0G0205400	3	3
RC0G0212600	3	3
RC0G0229900	3	3
RC5G0452800	3	3
RC1G0038800	3	3
RC1G0100100	3	3
RC1G0117400	3	3
RC1G0119900	3	3
RC1G0144700	3	3
RC1G0175900	3	3
RC1G0238400	3	3
RC1G0241600	3	3
RC1G0273900	3	3
RC1G0277000	3	3
RC1G0277800	3	3
RC1G0277900	3	3
RC1G0292600	3	3
RC7G0211800	3	3
RC1G0313300	3	3
RC1G0323200	3	3
RC1G0348900	3	3
RC1G0359800	3	3
RC1G0361100	3	3
RC1G0382800	3	3
RC1G0400200	3	3
RC4G0224100	3	3
RC1G0416000	3	3
RC1G0421500	3	3
RC1G0431500	3	3
RC1G0437400	3	3
RC1G0443400	3	3
RC1G0449700	3	3
RC1G0474500	3	3
RC1G0507300	3	3
RC1G0515500	3	3
RC1G0520400	3	3
RC1G0532900	3	3
RC1G0537300	3	3
RC1G0543300	3	3
RC1G0543900	3	3
RC1G0558400	3	3
RC1G0561100	3	3
RC1G0567900	3	3
RC1G0578400	3	3
RC1G0582000	3	3
RC1G0586300	3	3
RC1G0591600	3	3
RC1G0593100	3	3
RC2G0003000	3	3
RC2G0006300	3	3
RC2G0011900	3	3
RC2G0017500	3	3
RC2G0029500	3	3
RC2G0031500	3	3
RC2G0031600	3	3
RC2G0037900	3	3
RC2G0040500	3	3
RC2G0048300	3	3
RC2G0053300	3	3
RC2G0053700	3	3
RC2G0054400	3	3
RC2G0056800	3	3
RC2G0059300	3	3
RC2G0086200	3	3
RC2G0073500	3	3
RC2G0084000	3	3
RC2G0102500	3	3
RC2G0106000	3	3
RC2G0114400	3	3
RC2G0116100	3	3
RC2G0119300	3	3
RC2G0129700	3	3
RC2G0135200	3	3
RC2G0136700	3	3
RC2G0147000	3	3
RC2G0162800	3	3
RC2G0165400	3	3
RC2G0191300	3	3
RC2G0199600	3	3
RC2G0206000	3	3
RC2G0206400	3	3
RC2G0228400	3	3
RC2G0242300	3	3
RC2G0298000	3	3
RC2G0312700	3	3
RC2G0339000	3	3
RC2G0339500	3	3
RC2G0385900	3	3
RC2G0415200	3	3
RC2G0436800	3	3
RC2G0452100	3	3
RC2G0461000	3	3
RC2G0502600	3	3
RC2G0507300	3	3
RC2G0510000	3	3
RC2G0564200	3	3
RC2G0581900	3	3
RC7G0056900	3	3
RC2G0614700	3	3
RC7G0030600	3	3
RC2G0652600	3	3
RC2G0666900	3	3
RC2G0672100	3	3
RC2G0685200	3	3
RC2G0689300	3	3
RC2G0692800	3	3
RC3G0022100	3	3
RC3G0047500	3	3
RC3G0061100	3	3
RC3G0081300	3	3
RC3G0106900	3	3
RC3G0122500	3	3
RC3G0125200	3	3
RC3G0132100	3	3
RC3G0142800	3	3
RC3G0163100	3	3
RC3G0173500	3	3
RC3G0173700	3	3
RC3G0176000	3	3
RC5G0371200	3	3
RC3G0206800	3	3
RC3G0209400	3	3
RC3G0211000	3	3
RC3G0229600	3	3
RC3G0247500	3	3
RC3G0253000	3	3
RC3G0254100	3	3
RC3G0275900	3	3
RC3G0284600	3	3
RC3G0289100	3	3
RC3G0289700	3	3
RC3G0303400	3	3
RC3G0304800	3	3
RC3G0309300	3	3
RC3G0311700	3	3
RC3G0322500	3	3
RC3G0340800	3	3
RC3G0351400	3	3
RC3G0352100	3	3
RC3G0387400	3	3
RC3G0359000	3	3
RC3G0366400	3	3
RC3G0375100	3	3
RC3G0378300	3	3
RC3G0380700	3	3
RC3G0391800	3	3
RC3G0398100	3	3
RC4G0066300	3	3
RC3G0413900	3	3
RC3G0414500	3	3
RC4G0007900	3	3
RC4G0018400	3	3
RC4G0018500	3	3
RC4G0029100	3	3
RC4G0056800	3	3
RC4G0063000	3	3
RC6G0356600	3	3
RC4G0099800	3	3
RC4G0107300	3	3
RC4G0114900	3	3
RC4G0118000	3	3
RC4G0125200	3	3
RC4G0139600	3	3
RC4G0147800	3	3
RC4G0172700	3	3
RC4G0175400	3	3
RC4G0176100	3	3
RC7G0332300	3	3
RC4G0226800	3	3
RC4G0231000	3	3
RC4G0232500	3	3
RC4G0250700	3	3
RC4G0274900	3	3
RC4G0284400	3	3
RC4G0290600	3	3
RC4G0292300	3	3
RC4G0292400	3	3
RC4G0333800	3	3
RC4G0349200	3	3
RC4G0350800	3	3
RC4G0384700	3	3
RC4G0386300	3	3
RC4G0403100	3	3
RC4G0429900	3	3
RC4G0435000	3	3
RC4G0439600	3	3
RC4G0442200	3	3
RC4G0456900	3	3
RC4G0457300	3	3
RC4G0458900	3	3
RC4G0463000	3	3
RC4G0465900	3	3
RC4G0484500	3	3
RC4G0490100	3	3
RC5G0008600	3	3
RC5G0027000	3	3
RC5G0043100	3	3
RC5G0053100	3	3
RC5G0062000	3	3
RC5G0076000	3	3
RC5G0086000	3	3
RC5G0089800	3	3
RC5G0093000	3	3
RC5G0111500	3	3
RC5G0118800	3	3
RC5G0129200	3	3
RC5G0129500	3	3
RC5G0138800	3	3
RC5G0146300	3	3
RC6G0516000	3	3
RC5G0184300	3	3
RC5G0187100	3	3
RC5G0206900	3	3
RC5G0217600	3	3
RC5G0230600	3	3
RC5G0238600	3	3
RC5G0247000	3	3
RC5G0277200	3	3
RC5G0277700	3	3
RC5G0286500	3	3
RC5G0298900	3	3
RC5G0307800	3	3
RC5G0310700	3	3
RC5G0317800	3	3
RC5G0319000	3	3
RC5G0323800	3	3
RC5G0332500	3	3
RC5G0379100	3	3
RC5G0404800	3	3
RC5G0448500	3	3
RC5G0453400	3	3
RC5G0471800	3	3
RC5G0486100	3	3
RC5G0528400	3	3
RC5G0546200	3	3
RC5G0574300	3	3
RC5G0575200	3	3
RC5G0609600	3	3
RC5G0617600	3	3
RC5G0646800	3	3
RC5G0651600	3	3
RC5G0657700	3	3
RC5G0670400	3	3
RC5G0686600	3	3
RC5G0718900	3	3
RC6G0004100	3	3
RC6G0015600	3	3
RC6G0025200	3	3
RC6G0026200	3	3
RC6G0039500	3	3
RC6G0041600	3	3
RC6G0062000	3	3
RC6G0068300	3	3
RC6G0107500	3	3
RC6G0124300	3	3
RC6G0133700	3	3
RC6G0175800	3	3
RC6G0185200	3	3
RC6G0193300	3	3
RC6G0194800	3	3
RC6G0213500	3	3
RC6G0234500	3	3
RC6G0243100	3	3
RC6G0244200	3	3
RC6G0250000	3	3
RC6G0256600	3	3
RC6G0256900	3	3
RC6G0280600	3	3
RC6G0283700	3	3
RC6G0293000	3	3
RC6G0303900	3	3
RC6G0308300	3	3
RC6G0314700	3	3
RC6G0320600	3	3
RC6G0348700	3	3
RC6G0359000	3	3
RC6G0380900	3	3
RC6G0387000	3	3
RC6G0390100	3	3
RC6G0410500	3	3
RC6G0416200	3	3
RC6G0428300	3	3
RC6G0432100	3	3
RC6G0435500	3	3
RC6G0442000	3	3
RC6G0452600	3	3
RC6G0463200	3	3
RC6G0467100	3	3
RC6G0471200	3	3
RC6G0485500	3	3
RC6G0493100	3	3
RC6G0498300	3	3
RC6G0509900	3	3
RC6G0516500	3	3
RC6G0526500	3	3
RC6G0527400	3	3
RC6G0531200	3	3
RC6G0531600	3	3
RC6G0534200	3	3
RC6G0539500	3	3
RC6G0540500	3	3
RC6G0545800	3	3
RC6G0549600	3	3
RC6G0556400	3	3
RC6G0556500	3	3
RC6G0564300	3	3
RC6G0566500	3	3
RC6G0567100	3	3
RC6G0569400	3	3
RC6G0572500	3	3
RC6G0576100	3	3
RC6G0595700	3	3
RC6G0598400	3	3
RC6G0599000	3	3
RC6G0601500	3	3
RC6G0602800	3	3
RC6G0605500	3	3
RC7G0001700	3	3
RC7G0014900	3	3
RC7G0016000	3	3
RC7G0018100	3	3
RC7G0036800	3	3
RC7G0041300	3	3
RC7G0056700	3	3
RC7G0071200	3	3
RC7G0074100	3	3
RC7G0095000	3	3
RC7G0100000	3	3
RC7G0103200	3	3
RC7G0104800	3	3
RC7G0116700	3	3
RC7G0123400	3	3
RC7G0145900	3	3
RC7G0149500	3	3
RC7G0159300	3	3
RC7G0175100	3	3
RC7G0180100	3	3
RC7G0208500	3	3
RC7G0216900	3	3
RC7G0225900	3	3
RC7G0231900	3	3
RC7G0238300	3	3
RC7G0273000	3	3
RC7G0280400	3	3
RC7G0297500	3	3
RC7G0300200	3	3
RC7G0300800	3	3
RC7G0315600	3	3
RC7G0335500	3	3
RC7G0346900	3	3
RC7G0356700	3	3
RC7G0360900	3	3
RC7G0363000	3	3
RC7G0367300	3	3
RC7G0395400	3	3
RC7G0400500	3	3
RC7G0410300	3	3
RC7G0412400	3	3
RC7G0442100	3	3
RC7G0458900	3	3
RC7G0504400	3	3
RC7G0526600	3	3
RC7G0535400	3	3
RC7G0553400	3	3
RC7G0578500	3	3
RC0G0005000	2	2
RC5G0593200	2	2
RC0G0022900	2	2
RC0G0030300	2	2
RC0G0043400	2	2
RC0G0046300	2	2
RC0G0063000	2	2
RC0G0067000	2	2
RC0G0068000	2	2
RC5G0121100	2	2
RC0G0107300	2	2
RC0G0114500	2	2
RC0G0114800	2	2
RC0G0142300	2	2
RC0G0144000	2	2
RC0G0150800	2	2
RC0G0156800	2	2
RC0G0160100	2	2
RC0G0165800	2	2
RC0G0170800	2	2
RC0G0174700	2	2
RC0G0184300	2	2
RC0G0184700	2	2
RC0G0196700	2	2
RC0G0199600	2	2
RC4G0256200	2	2
RC0G0210600	2	2
RC1G0001800	2	2
RC1G0003700	2	2
RC1G0042200	2	2
RC1G0116300	2	2
RC1G0171500	2	2
RC1G0135800	2	2
RC1G0148700	2	2
RC1G0154400	2	2
RC1G0157800	2	2
RC1G0172100	2	2
RC1G0176000	2	2
RC1G0199200	2	2
RC1G0203800	2	2
RC1G0233400	2	2
RC1G0237400	2	2
RC1G0262200	2	2
RC1G0289900	2	2
RC1G0292200	2	2
RC1G0291600	2	2
RC1G0294400	2	2
RC1G0300500	2	2
RC1G0301200	2	2
RC1G0320200	2	2
RC7G0427000	2	2
RC1G0331000	2	2
RC7G0187700	2	2
RC1G0373100	2	2
RC1G0375900	2	2
RC1G0386300	2	2
RC1G0390000	2	2
RC1G0390600	2	2
RC1G0392300	2	2
RC2G0597400	2	2
RC1G0408400	2	2
RC1G0408500	2	2
RC1G0408900	2	2
RC1G0412100	2	2
RC1G0412600	2	2
RC1G0415000	2	2
RC1G0420500	2	2
RC1G0424200	2	2
RC1G0430400	2	2
RC1G0430900	2	2
RC1G0435300	2	2
RC1G0436100	2	2
RC1G0436300	2	2
RC1G0460400	2	2
RC1G0461700	2	2
RC1G0474000	2	2
RC1G0486200	2	2
RC1G0487300	2	2
RC1G0487700	2	2
RC1G0492700	2	2
RC1G0501300	2	2
RC1G0503800	2	2
RC1G0508600	2	2
RC1G0510500	2	2
RC1G0520600	2	2
RC1G0521200	2	2
RC1G0530700	2	2
RC1G0531700	2	2
RC1G0547500	2	2
RC1G0547900	2	2
RC1G0554800	2	2
RC1G0563500	2	2
RC1G0572400	2	2
RC1G0577200	2	2
RC1G0578200	2	2
RC1G0582600	2	2
RC1G0583400	2	2
RC1G0589800	2	2
RC1G0594000	2	2
RC2G0004500	2	2
RC2G0005200	2	2
RC2G0006700	2	2
RC2G0008000	2	2
RC2G0008900	2	2
RC2G0013100	2	2
RC2G0015900	2	2
RC2G0026000	2	2
RC2G0026600	2	2
RC2G0031200	2	2
RC2G0036000	2	2
RC2G0044600	2	2
RC2G0045900	2	2
RC2G0046500	2	2
RC2G0046900	2	2
RC2G0049100	2	2
RC2G0049800	2	2
RC2G0050700	2	2
RC2G0052300	2	2
RC2G0056000	2	2
RC2G0064000	2	2
RC2G0068000	2	2
RC2G0069600	2	2
RC2G0077700	2	2
RC2G0079800	2	2
RC2G0080100	2	2
RC2G0081800	2	2
RC2G0083900	2	2
RC2G0090600	2	2
RC2G0090900	2	2
RC2G0095800	2	2
RC2G0099000	2	2
RC2G0101700	2	2
RC2G0111500	2	2
RC2G0112300	2	2
RC2G0112900	2	2
RC2G0114500	2	2
RC2G0118800	2	2
RC2G0128300	2	2
RC2G0131100	2	2
RC2G0136300	2	2
RC2G0141000	2	2
RC2G0143600	2	2
RC2G0154300	2	2
RC5G0110700	2	2
RC2G0175600	2	2
RC2G0201600	2	2
RC2G0203000	2	2
RC2G0213600	2	2
RC2G0222200	2	2
RC2G0230000	2	2
RC2G0247500	2	2
RC2G0249600	2	2
RC2G0252500	2	2
RC2G0255900	2	2
RC2G0262200	2	2
RC2G0276300	2	2
RC2G0288300	2	2
RC2G0290600	2	2
RC6G0091100	2	2
RC2G0302300	2	2
RC6G0159700	2	2
RC2G0308500	2	2
RC2G0313500	2	2
RC2G0314700	2	2
RC2G0315100	2	2
RC2G0320000	2	2
RC2G0326500	2	2
RC2G0339100	2	2
RC2G0346800	2	2
RC2G0350000	2	2
RC2G0360400	2	2
RC7G0442900	2	2
RC2G0386000	2	2
RC2G0398000	2	2
RC2G0399300	2	2
RC2G0417900	2	2
RC2G0423900	2	2
RC2G0429200	2	2
RC2G0434500	2	2
RC2G0437900	2	2
RC2G0441700	2	2
RC2G0465600	2	2
RC2G0485700	2	2
RC2G0485900	2	2
RC2G0487600	2	2
RC2G0491500	2	2
RC2G0503400	2	2
RC2G0507800	2	2
RC2G0511600	2	2
RC2G0512900	2	2
RC2G0519200	2	2
RC2G0541100	2	2
RC2G0543300	2	2
RC2G0549300	2	2
RC2G0564700	2	2
RC2G0569200	2	2
RC2G0585200	2	2
RC2G0592500	2	2
RC2G0598900	2	2
RC2G0601300	2	2
RC2G0612300	2	2
RC2G0629200	2	2
RC2G0630000	2	2
RC2G0631100	2	2
RC2G0635500	2	2
RC2G0638100	2	2
RC2G0651300	2	2
RC2G0651400	2	2
RC2G0652400	2	2
RC2G0658900	2	2
RC2G0662600	2	2
RC2G0674800	2	2
RC2G0675000	2	2
RC2G0678600	2	2
RC2G0688200	2	2
RC2G0688900	2	2
RC2G0692600	2	2
RC3G0012600	2	2
RC3G0016100	2	2
RC3G0017900	2	2
RC3G0019000	2	2
RC3G0024700	2	2
RC3G0027500	2	2
RC3G0045900	2	2
RC3G0048000	2	2
RC3G0051200	2	2
RC3G0065000	2	2
RC3G0067700	2	2
RC3G0071900	2	2
RC3G0076400	2	2
RC3G0083700	2	2
RC3G0109200	2	2
RC3G0109300	2	2
RC3G0109400	2	2
RC3G0109900	2	2
RC3G0116300	2	2
RC3G0133500	2	2
RC3G0144100	2	2
RC3G0151100	2	2
RC5G0730200	2	2
RC5G0730300	2	2
RC3G0156500	2	2
RC3G0158100	2	2
RC3G0174900	2	2
RC3G0178100	2	2
RC3G0180300	2	2
RC3G0181900	2	2
RC3G0189500	2	2
RC3G0191800	2	2
RC3G0196500	2	2
RC3G0204400	2	2
RC3G0208100	2	2
RC3G0209300	2	2
RC3G0209600	2	2
RC3G0209900	2	2
RC3G0213800	2	2
RC3G0216400	2	2
RC3G0226100	2	2
RC3G0229900	2	2
RC3G0233300	2	2
RC3G0233600	2	2
RC3G0233700	2	2
RC3G0235200	2	2
RC3G0236400	2	2
RC6G0198300	2	2
RC3G0242600	2	2
RC3G0247400	2	2
RC3G0272600	2	2
RC3G0274900	2	2
RC3G0276100	2	2
RC3G0287100	2	2
RC3G0288500	2	2
RC3G0290200	2	2
RC3G0303600	2	2
RC3G0307400	2	2
RC3G0310200	2	2
RC3G0325300	2	2
RC3G0326200	2	2
RC3G0328700	2	2
RC3G0331700	2	2
RC3G0338800	2	2
RC3G0355900	2	2
RC3G0356200	2	2
RC3G0357500	2	2
RC3G0358100	2	2
RC3G0361800	2	2
RC3G0366200	2	2
RC3G0367800	2	2
RC3G0374500	2	2
RC3G0379000	2	2
RC3G0381700	2	2
RC3G0383400	2	2
RC3G0386700	2	2
RC3G0387900	2	2
RC3G0388300	2	2
RC3G0389100	2	2
RC3G0393100	2	2
RC3G0402300	2	2
RC3G0409700	2	2
RC3G0410500	2	2
RC3G0414800	2	2
RC3G0417500	2	2
RC3G0418900	2	2
RC4G0014500	2	2
RC4G0024400	2	2
RC7G0314800	2	2
RC4G0052700	2	2
RC4G0067400	2	2
RC4G0073800	2	2
RC4G0081600	2	2
RC4G0083100	2	2
RC4G0086100	2	2
RC4G0096700	2	2
RC4G0115500	2	2
RC4G0130300	2	2
RC4G0132400	2	2
RC4G0159400	2	2
RC4G0159900	2	2
RC4G0162500	2	2
RC4G0166200	2	2
RC4G0168200	2	2
RC4G0172900	2	2
RC4G0174400	2	2
RC4G0174800	2	2
RC4G0191300	2	2
RC4G0203200	2	2
RC4G0203700	2	2
RC6G0310400	2	2
RC4G0225100	2	2
RC4G0231500	2	2
RC4G0243900	2	2
RC4G0244600	2	2
RC4G0250800	2	2
RC4G0251000	2	2
RC4G0267600	2	2
RC4G0269400	2	2
RC4G0270300	2	2
RC4G0272600	2	2
RC4G0286700	2	2
RC4G0293200	2	2
RC4G0294100	2	2
RC4G0299300	2	2
RC4G0300200	2	2
RC4G0302200	2	2
RC4G0303400	2	2
RC4G0304000	2	2
RC4G0311300	2	2
RC4G0312600	2	2
RC4G0318700	2	2
RC4G0320200	2	2
RC4G0328200	2	2
RC4G0333400	2	2
RC4G0343900	2	2
RC4G0350900	2	2
RC4G0352400	2	2
RC4G0363900	2	2
RC4G0372900	2	2
RC4G0375100	2	2
RC4G0379500	2	2
RC4G0384900	2	2
RC5G0457700	2	2
RC4G0397100	2	2
RC4G0400100	2	2
RC4G0407100	2	2
RC4G0409300	2	2
RC4G0411000	2	2
RC4G0411700	2	2
RC4G0416500	2	2
RC4G0417800	2	2
RC4G0419100	2	2
RC4G0419800	2	2
RC4G0420400	2	2
RC4G0426100	2	2
RC5G0433900	2	2
RC4G0438200	2	2
RC7G0040500	2	2
RC4G0448300	2	2
RC4G0451100	2	2
RC4G0452500	2	2
RC4G0456100	2	2
RC4G0461300	2	2
RC4G0463500	2	2
RC4G0471200	2	2
RC4G0478000	2	2
RC4G0479000	2	2
RC4G0482000	2	2
RC4G0482100	2	2
RC4G0483800	2	2
RC4G0485800	2	2
RC4G0489600	2	2
RC4G0499900	2	2
RC4G0501200	2	2
RC5G0004500	2	2
RC5G0005900	2	2
RC5G0009400	2	2
RC5G0012100	2	2
RC5G0024400	2	2
RC5G0033300	2	2
RC5G0033800	2	2
RC5G0057100	2	2
RC5G0062500	2	2
RC5G0062800	2	2
RC5G0068900	2	2
RC5G0072300	2	2
RC5G0073600	2	2
RC5G0078800	2	2
RC5G0091800	2	2
RC5G0093200	2	2
RC5G0094700	2	2
RC5G0111000	2	2
RC5G0118100	2	2
RC5G0120400	2	2
RC5G0123000	2	2
RC5G0132000	2	2
RC5G0143400	2	2
RC5G0145400	2	2
RC5G0152400	2	2
RC5G0162300	2	2
RC5G0168500	2	2
RC5G0168700	2	2
RC5G0168900	2	2
RC5G0177900	2	2
RC5G0183300	2	2
RC5G0184900	2	2
RC5G0186300	2	2
RC5G0189200	2	2
RC5G0231100	2	2
RC5G0240200	2	2
RC5G0241300	2	2
RC5G0241700	2	2
RC5G0262900	2	2
RC5G0265900	2	2
RC5G0273800	2	2
RC5G0278100	2	2
RC5G0299500	2	2
RC5G0304400	2	2
RC5G0328800	2	2
RC5G0360200	2	2
RC5G0397000	2	2
RC5G0400000	2	2
RC5G0426300	2	2
RC5G0427800	2	2
RC5G0428100	2	2
RC5G0442900	2	2
RC5G0458700	2	2
RC5G0464900	2	2
RC5G0472100	2	2
RC5G0482800	2	2
RC5G0508500	2	2
RC5G0526300	2	2
RC5G0530400	2	2
RC5G0535800	2	2
RC5G0539100	2	2
RC5G0548400	2	2
RC5G0549200	2	2
RC5G0577800	2	2
RC5G0584800	2	2
RC5G0585000	2	2
RC5G0590400	2	2
RC5G0594900	2	2
RC5G0605600	2	2
RC5G0606300	2	2
RC5G0606400	2	2
RC5G0606800	2	2
RC5G0613700	2	2
RC5G0614400	2	2
RC5G0617300	2	2
RC5G0625500	2	2
RC5G0633800	2	2
RC5G0643600	2	2
RC5G0645100	2	2
RC5G0648900	2	2
RC5G0656400	2	2
RC5G0659400	2	2
RC5G0659900	2	2
RC5G0670700	2	2
RC5G0674800	2	2
RC5G0722000	2	2
RC5G0731400	2	2
RC5G0739200	2	2
RC5G0739700	2	2
RC6G0027900	2	2
RC6G0035200	2	2
RC6G0050900	2	2
RC6G0574600	2	2
RC6G0087100	2	2
RC6G0098600	2	2
RC6G0106400	2	2
RC6G0106800	2	2
RC6G0132000	2	2
RC6G0166300	2	2
RC6G0173200	2	2
RC6G0169900	2	2
RC6G0173000	2	2
RC6G0178100	2	2
RC6G0183900	2	2
RC6G0187800	2	2
RC6G0214700	2	2
RC6G0229200	2	2
RC6G0233200	2	2
RC6G0234400	2	2
RC6G0237900	2	2
RC6G0258000	2	2
RC6G0266600	2	2
RC6G0269900	2	2
RC6G0274000	2	2
RC6G0285900	2	2
RC6G0296400	2	2
RC6G0298000	2	2
RC6G0301800	2	2
RC6G0311000	2	2
RC6G0311100	2	2
RC6G0313400	2	2
RC6G0333200	2	2
RC6G0335400	2	2
RC6G0341400	2	2
RC6G0354700	2	2
RC6G0393800	2	2
RC6G0398800	2	2
RC6G0408400	2	2
RC6G0410600	2	2
RC6G0411400	2	2
RC6G0413700	2	2
RC6G0416000	2	2
RC6G0423500	2	2
RC6G0424800	2	2
RC6G0430900	2	2
RC6G0431300	2	2
RC6G0434000	2	2
RC6G0442800	2	2
RC6G0450300	2	2
RC6G0450900	2	2
RC6G0453800	2	2
RC6G0455000	2	2
RC6G0458300	2	2
RC6G0462200	2	2
RC6G0462400	2	2
RC6G0469600	2	2
RC6G0470600	2	2
RC6G0478600	2	2
RC6G0478700	2	2
RC6G0481500	2	2
RC6G0488900	2	2
RC6G0491100	2	2
RC6G0503800	2	2
RC6G0521500	2	2
RC6G0522900	2	2
RC6G0527100	2	2
RC6G0541800	2	2
RC6G0546000	2	2
RC6G0549100	2	2
RC6G0552200	2	2
RC6G0555100	2	2
RC6G0555200	2	2
RC6G0560400	2	2
RC6G0575200	2	2
RC6G0577600	2	2
RC6G0579300	2	2
RC6G0584400	2	2
RC6G0585700	2	2
RC6G0586400	2	2
RC6G0587800	2	2
RC6G0597400	2	2
RC6G0599300	2	2
RC6G0603900	2	2
RC6G0606000	2	2
RC6G0606500	2	2
RC7G0002100	2	2
RC7G0002900	2	2
RC7G0007600	2	2
RC7G0008400	2	2
RC7G0017700	2	2
RC7G0036600	2	2
RC7G0037500	2	2
RC7G0056200	2	2
RC7G0064100	2	2
RC7G0069400	2	2
RC7G0076100	2	2
RC7G0082500	2	2
RC7G0087200	2	2
RC7G0088000	2	2
RC7G0088500	2	2
RC7G0092600	2	2
RC7G0092800	2	2
RC7G0093500	2	2
RC7G0094300	2	2
RC7G0099500	2	2
RC7G0102300	2	2
RC7G0104900	2	2
RC7G0110300	2	2
RC7G0112100	2	2
RC7G0113700	2	2
RC7G0115600	2	2
RC7G0117900	2	2
RC7G0121900	2	2
RC7G0131700	2	2
RC7G0135700	2	2
RC7G0138000	2	2
RC7G0138500	2	2
RC7G0140500	2	2
RC7G0154800	2	2
RC7G0156000	2	2
RC7G0166200	2	2
RC7G0171400	2	2
RC7G0173100	2	2
RC7G0176500	2	2
RC7G0178900	2	2
RC7G0181300	2	2
RC7G0187500	2	2
RC7G0189800	2	2
RC7G0194700	2	2
RC7G0203500	2	2
RC7G0204200	2	2
RC7G0212200	2	2
RC7G0216800	2	2
RC7G0222100	2	2
RC7G0226800	2	2
RC7G0281400	2	2
RC7G0288200	2	2
RC7G0288800	2	2
RC7G0291900	2	2
RC7G0296600	2	2
RC7G0318700	2	2
RC7G0323500	2	2
RC7G0326500	2	2
RC7G0337600	2	2
RC7G0344800	2	2
RC7G0348100	2	2
RC7G0350300	2	2
RC7G0361800	2	2
RC7G0364800	2	2
RC7G0369200	2	2
RC7G0370300	2	2
RC7G0388000	2	2
RC7G0390800	2	2
RC7G0392300	2	2
RC7G0393200	2	2
RC7G0395000	2	2
RC7G0401100	2	2
RC7G0404500	2	2
RC7G0404700	2	2
RC7G0426500	2	2
RC7G0428500	2	2
RC7G0440400	2	2
RC7G0448400	2	2
RC7G0452400	2	2
RC7G0472900	2	2
RC7G0492200	2	2
RC7G0494700	2	2
RC7G0498300	2	2
RC7G0516400	2	2
RC7G0524700	2	2
RC7G0544900	2	2
RC7G0561200	2	2
RC7G0563800	2	2
RC0G0000500	1	1
RC7G0035200	1	1
RC0G0005100	1	1
RC0G0006500	1	1
RC0G0008100	1	1
RC0G0008200	1	1
RC0G0012400	1	1
RC0G0012900	1	1
RC0G0014300	1	1
RC0G0021100	1	1
RC0G0022000	1	1
RC0G0022800	1	1
RC0G0025700	1	1
RC0G0026500	1	1
RC0G0029600	1	1
RC0G0030800	1	1
RC7G0266800	1	1
[truncated: 1,516 more rows]
