# Supplementary material for: Integrated proteomic analysis reveals interactions between phosphorylation and ubiquitination in rose response to Botrytis infection
Source: Hortic Res. 2023 Nov 14;11(1):uhad238. doi: 10.1093/hr/uhad238 (PMC10782497; doi:10.1093/hr/uhad238)
Supplement: Web_Material_uhad238 [file web_material_uhad238.zip › Supplemental Table S10.xlsx]

## Sheet: Table S10
Supplemental Table S10 A list of identified 13 ubiquitination motifs for 7450 unique sites.
Protein accession	Position	Amino acid	Motif logo
RC0G0000500	328	K	......E...K..........
RC7G0035200	23	K	..........KD.........
RC0G0005000	51	K	......E...K..........
RC0G0005100	28	K	.........AK..........
RC0G0005200	467	K	..........KE.........
RC0G0005200	213	K	.........EK..........
RC0G0006500	4	K	.........DK..........
RC0G0006700	242	K	.........AK..........
RC0G0006700	231	K	.........DK..........
RC0G0006700	237	K	......E...K..........
RC0G0006700	53	K	......E...K..........
RC0G0006700	251	K	..........KE.........
RC0G0006700	282	K	......E...K..........
RC0G0008100	13	K	..........KD.........
RC3G0320700	556	K	..........KA.........
RC0G0008200	305	K	.........DK..........
RC0G0012300	828	K	.........EK..........
RC0G0012300	658	K	..........KD.........
RC0G0012300	838	K	..........KE.........
RC0G0012300	454	K	..........K...G......
RC0G0012300	922	K	..........KD.........
RC0G0012300	909	K	......E...K..........
RC0G0012300	769	K	......E...K..........
RC0G0012400	87	K	.......A..K..........
RC0G0012900	1252	K	.........DK..........
RC0G0014300	167	K	.........AK..........
RC0G0016400	123	K	......E...K..........
RC0G0016400	124	K	..........K..E.......
RC5G0593200	192	K	..........K...G......
RC0G0021100	248	K	........D.K..........
RC0G0021600	88	K	.........DK..........
RC0G0021600	29	K	......E...K..........
RC0G0021600	23	K	.........EK..........
RC0G0021600	104	K	......A...K..........
RC0G0022000	56	K	.........EK..........
RC0G0022800	70	K	.......E..K..........
RC0G0022900	70	K	.........EK..........
RC0G0022900	177	K	........D.K..........
RC0G0026700	292	K	......A...K..........
RC0G0026700	154	K	........D.K..........
RC0G0026300	72	K	..........K..E.......
RC0G0026300	82	K	..........KD.........
RC0G0026300	274	K	......E...K..........
RC0G0026300	120	K	......E...K..........
RC0G0026300	66	K	......E...K..........
RC0G0026300	18	K	..........KA.........
RC0G0026300	145	K	..........K...G......
RC0G0026300	269	K	.........EK..........
RC0G0026300	115	K	..........KE.........
RC0G0026500	483	K	.........EK..........
RC0G0027600	14	K	......E...K..........
RC0G0027600	13	K	.........DK..........
RC0G0027600	27	K	..........K...G......
RC0G0029600	177	K	..........K..E.......
RC0G0030100	79	K	..........KA.........
RC0G0030100	447	K	.......A..K..........
RC0G0030100	303	K	..........KE.........
RC0G0030100	290	K	.........EK..........
RC0G0030100	10	K	..........KE.........
RC0G0030300	592	K	.......E..K..........
RC0G0030300	228	K	.........AK..........
RC0G0030800	83	K	.........AK..........
RC0G0031300	114	K	.......A..K..........
RC0G0031300	73	K	.......A..K..........
RC0G0031300	86	K	......A...K..........
RC0G0031300	106	K	.........AK..........
RC0G0032100	200	K	..........KA.........
RC0G0032100	87	K	.........AK..........
RC0G0032100	113	K	..........K..E.......
RC0G0034100	65	K	..........KE.........
RC0G0043400	43	K	..........K..E.......
RC0G0043400	52	K	..........KD.........
RC0G0044900	41	K	..........KE.........
RC0G0044900	432	K	.......E..K..........
RC2G0068400	77	K	......E...K..........
RC0G0044900	116	K	..........KD.........
RC0G0046300	492	K	.........AK..........
RC0G0046300	381	K	..........KE.........
RC0G0046500	63	K	..........KD.........
RC0G0048200	294	K	.........EK..........
RC0G0048900	65	K	.......E..K..........
RC0G0048900	228	K	..........KA.........
RC0G0048900	56	K	.........AK..........
RC0G0048900	118	K	.........EK..........
RC0G0048900	144	K	..........KE.........
RC0G0051000	511	K	..........KA.........
RC0G0051000	286	K	..........K..E.......
RC0G0051000	579	K	..........K...G......
RC0G0051000	500	K	..........KD.........
RC0G0051600	458	K	..........KD.........
RC0G0051600	318	K	..........KD.........
RC0G0051600	121	K	......E...K..........
RC0G0051600	629	K	.........EK..........
RC0G0051600	490	K	.........EK..........
RC0G0051600	498	K	..........KD.........
RC0G0051600	617	K	.........EK..........
RC0G0051600	572	K	.......E..K..........
RC0G0051600	577	K	..........K...G......
RC0G0051600	417	K	..........KE.........
RC0G0051600	533	K	..........K...G......
RC0G0051600	536	K	.........AK..........
RC0G0051600	286	K	..........K..E.......
RC0G0051600	390	K	..........K..E.......
RC0G0051600	648	K	..........K..E.......
RC0G0051600	654	K	..........K..E.......
RC0G0051600	587	K	......A...K..........
RC0G0051600	487	K	..........KE.........
RC0G0051600	568	K	..........KE.........
RC0G0051600	186	K	......A...K..........
RC0G0051600	89	K	.........EK..........
RC0G0051600	259	K	.........DK..........
RC0G0051600	452	K	..........KA.........
RC0G0063000	73	K	.........AK..........
RC0G0063000	656	K	.........EK..........
RC0G0067700	91	K	..........KD.........
RC0G0067700	158	K	..........KE.........
RC0G0067700	59	K	......A...K..........
RC0G0067800	159	K	..........KD.........
RC0G0068000	145	K	......E...K..........
RC0G0069200	552	K	..........KA.........
RC0G0069200	443	K	.........DK..........
RC0G0069400	130	K	......A...K..........
RC0G0070300	515	K	.........DK..........
RC0G0070300	561	K	........D.K..........
RC0G0070300	538	K	.........AK..........
RC0G0070300	131	K	.........EK..........
RC0G0075700	160	K	......E...K..........
RC0G0075800	73	K	..........KD.........
RC0G0075800	6	K	........D.K..........
RC0G0075800	20	K	..........KD.........
RC0G0075800	103	K	.........DK..........
RC0G0076000	283	K	......A...K..........
RC0G0077700	265	K	.......E..K..........
RC0G0077700	133	K	..........K..E.......
RC0G0077700	162	K	.........AK..........
RC0G0077900	438	K	..........K..E.......
RC0G0077900	918	K	..........KA.........
RC0G0077900	63	K	.......E..K..........
RC7G0572000	630	K	..........KD.........
RC0G0079600	35	K	.......E..K..........
RC0G0084200	86	K	.........EK..........
RC0G0084200	81	K	......A...K..........
RC0G0085600	97	K	......A...K..........
RC0G0085600	230	K	..........KA.........
RC0G0085600	241	K	......E...K..........
RC0G0085600	328	K	..........KA.........
RC0G0085600	64	K	.........EK..........
RC0G0085600	170	K	..........KE.........
RC0G0085600	470	K	.........AK..........
RC0G0085600	197	K	..........KD.........
RC0G0085600	128	K	......E...K..........
RC0G0085600	402	K	.......E..K..........
RC0G0085600	431	K	..........KE.........
RC0G0085600	79	K	.......E..K..........
RC0G0085700	85	K	.........AK..........
RC0G0085700	640	K	..........KA.........
RC3G0058200	190	K	.......A..K..........
RC0G0087300	136	K	..........K...G......
RC3G0058200	271	K	.........DK..........
RC0G0094900	263	K	.........DK..........
RC0G0094900	217	K	..........KA.........
RC0G0094900	452	K	..........K..E.......
RC5G0121100	52	K	.........AK..........
RC5G0121100	55	K	......A...K..........
RC6G0591900	107	K	.........EK..........
RC6G0591900	279	K	.........DK..........
RC0G0098400	243	K	.........DK..........
RC0G0099400	71	K	.........DK..........
RC0G0099800	574	K	.........DK..........
RC0G0102200	475	K	.........DK..........
RC0G0102200	796	K	..........KD.........
RC0G0107200	119	K	.........DK..........
RC0G0108600	16	K	..........KE.........
RC0G0108600	147	K	.......E..K..........
RC0G0110600	91	K	.........EK..........
RC0G0110600	101	K	.........AK..........
RC0G0110600	83	K	..........KA.........
RC0G0110600	134	K	.........EK..........
RC1G0052500	5	K	.......A..K..........
RC1G0052500	24	K	..........KA.........
RC1G0052500	35	K	..........KD.........
RC3G0065400	262	K	......A...K..........
RC0G0114500	279	K	......E...K..........
RC0G0114600	11	K	......A...K..........
RC0G0114600	128	K	..........KE.........
RC0G0114600	689	K	......E...K..........
RC0G0114600	476	K	.........EK..........
RC0G0114600	142	K	..........KE.........
RC0G0114600	265	K	......E...K..........
RC0G0114600	113	K	..........KA.........
RC0G0114800	336	K	.........EK..........
RC0G0114800	347	K	.........EK..........
RC0G0115700	141	K	......E...K..........
RC0G0115700	128	K	..........KE.........
RC0G0115700	73	K	......E...K..........
RC0G0115700	104	K	..........KA.........
RC0G0116100	711	K	.........EK..........
RC0G0118000	279	K	.......A..K..........
RC0G0122200	31	K	..........KD.........
RC0G0128400	372	K	.........AK..........
RC0G0128900	207	K	......E...K..........
RC0G0129000	134	K	.........AK..........
RC5G0439800	27	K	......A...K..........
RC5G0329000	211	K	........D.K..........
RC0G0136600	499	K	........D.K..........
RC0G0136600	538	K	..........KD.........
RC0G0137300	192	K	.........EK..........
RC0G0137300	291	K	.......E..K..........
RC0G0137300	180	K	..........KE.........
RC0G0137300	153	K	..........KA.........
RC0G0140200	156	K	.......A..K..........
RC0G0141400	591	K	..........K..E.......
RC0G0142200	171	K	..........KE.........
RC0G0142200	45	K	..........KD.........
RC0G0142200	59	K	.........DK..........
RC0G0142200	30	K	......E...K..........
RC0G0142300	657	K	..........KA.........
RC0G0142300	599	K	..........KD.........
RC0G0142800	455	K	..........KD.........
RC0G0144000	574	K	..........KD.........
RC0G0145200	27	K	..........KD.........
RC0G0145200	33	K	.......E..K..........
RC0G0145200	83	K	......A...K..........
RC0G0145200	163	K	.........EK..........
RC0G0146500	159	K	......E...K..........
RC0G0146500	222	K	......A...K..........
RC1G0205500	59	K	......A...K..........
RC0G0150800	297	K	........D.K..........
RC1G0103000	659	K	......E...K..........
RC1G0103000	49	K	.........DK..........
RC4G0141400	173	K	.........AK..........
RC0G0156800	133	K	..........KE.........
RC0G0156800	80	K	.......A..K..........
RC0G0160100	621	K	.........DK..........
RC0G0160400	480	K	......E...K..........
RC0G0161700	6	K	.......E..K..........
RC0G0162700	164	K	..........KA.........
RC0G0163200	313	K	..........KA.........
RC0G0163900	106	K	......E...K..........
RC6G0130000	15	K	..........K..E.......
RC0G0166300	209	K	......A...K..........
RC0G0165800	318	K	.........AK..........
RC0G0166300	329	K	.......E..K..........
RC0G0165800	225	K	.......E..K..........
RC0G0166300	3	K	.........AK..........
RC0G0166300	318	K	.........AK..........
RC0G0166300	296	K	..........K...G......
RC0G0167400	346	K	......E...K..........
RC0G0167400	243	K	......E...K..........
RC0G0167400	251	K	......E...K..........
RC0G0171100	38	K	..........KA.........
RC0G0174700	585	K	..........KE.........
RC0G0174700	583	K	......E...K..........
RC0G0176500	260	K	........D.K..........
RC0G0182400	236	K	.........EK..........
RC0G0183300	392	K	........D.K..........
RC0G0183300	363	K	..........K..E.......
RC0G0183300	234	K	.........EK..........
RC0G0183300	331	K	.........AK..........
RC0G0183300	336	K	..........KE.........
RC0G0184600	249	K	......A...K..........
RC0G0184600	255	K	..........KD.........
RC0G0184600	207	K	..........K..E.......
RC0G0184600	175	K	..........KE.........
RC0G0184600	268	K	..........KE.........
RC0G0184700	252	K	.........EK..........
RC0G0184700	102	K	......E...K..........
RC0G0190400	22	K	..........KE.........
RC0G0190800	384	K	.......E..K..........
RC0G0190800	371	K	......A...K..........
RC0G0190800	339	K	.......E..K..........
RC0G0190800	620	K	..........KE.........
RC0G0190800	407	K	..........KD.........
RC0G0196500	99	K	.......A..K..........
RC0G0196500	584	K	..........KE.........
RC0G0196700	646	K	..........KA.........
RC0G0196700	292	K	..........KE.........
RC4G0083900	282	K	..........K...G......
RC0G0198200	562	K	..........KA.........
RC0G0199600	237	K	..........KA.........
RC0G0200000	33	K	.........EK..........
RC0G0200000	76	K	..........KD.........
RC3G0324800	218	K	.......E..K..........
RC0G0205400	371	K	..........KA.........
RC6G0511200	80	K	......A...K..........
RC6G0511200	19	K	.......A..K..........
RC6G0511200	24	K	..........KA.........
RC6G0511200	54	K	.......E..K..........
RC6G0511200	57	K	..........K..E.......
RC0G0206700	249	K	..........KE.........
RC0G0206700	253	K	..........K..E.......
RC0G0206700	259	K	.........AK..........
RC0G0206700	15	K	.........AK..........
RC0G0206700	100	K	.......E..K..........
RC0G0206700	74	K	..........KE.........
RC0G0206700	147	K	..........KE.........
RC0G0206700	158	K	..........KA.........
RC0G0206700	55	K	..........K...G......
RC0G0206700	93	K	......E...K..........
RC0G0206700	39	K	.........DK..........
RC0G0206700	141	K	.......A..K..........
RC4G0256200	23	K	.........EK..........
RC0G0210600	36	K	.........EK..........
RC0G0210600	102	K	.........DK..........
RC0G0211400	344	K	.........EK..........
RC0G0212600	275	K	..........KE.........
RC0G0212600	286	K	.........EK..........
RC0G0212600	206	K	.......A..K..........
RC5G0260000	618	K	......E...K..........
RC5G0260000	625	K	.......E..K..........
RC0G0229200	677	K	......E...K..........
RC0G0229200	415	K	.........EK..........
RC5G0260000	604	K	..........KE.........
RC0G0229200	619	K	......E...K..........
RC0G0229900	85	K	..........KA.........
RC0G0229900	681	K	.........DK..........
RC0G0229900	70	K	.........EK..........
RC0G0230500	133	K	......A...K..........
RC0G0285800	175	K	.........AK..........
RC0G0257400	179	K	......E...K..........
RC0G0285900	384	K	......A...K..........
RC0G0275100	129	K	.........AK..........
RC1G0001700	170	K	.......A..K..........
RC1G0001800	226	K	......E...K..........
RC1G0003700	450	K	.........DK..........
RC1G0003700	452	K	.........EK..........
RC1G0010900	15	K	......A...K..........
RC1G0010900	16	K	......A...K..........
RC1G0010900	162	K	..........K..E.......
RC1G0012000	17	K	.........DK..........
RC1G0012000	22	K	..........K...G......
RC1G0012000	5	K	..........KE.........
RC1G0012000	13	K	.........AK..........
RC1G0018300	287	K	.........EK..........
RC1G0018300	295	K	..........KA.........
RC1G0018900	111	K	.......E..K..........
RC1G0018900	317	K	.......E..K..........
RC1G0018900	319	K	......A...K..........
RC1G0018900	160	K	..........KD.........
RC1G0021500	476	K	......A...K..........
RC1G0023400	202	K	..........KA.........
RC1G0023400	409	K	.........AK..........
RC1G0024800	115	K	..........KE.........
RC1G0024800	277	K	..........K..E.......
RC1G0024800	269	K	..........KD.........
RC1G0024800	49	K	..........KA.........
RC1G0024800	62	K	.........DK..........
RC1G0024800	78	K	......E...K..........
RC1G0024900	277	K	..........K..E.......
RC1G0035400	177	K	......E...K..........
RC1G0030100	291	K	......E...K..........
RC1G0030100	300	K	.........DK..........
RC1G0030100	335	K	........D.K..........
RC1G0030100	193	K	..........KE.........
RC1G0030800	150	K	.........DK..........
RC1G0030800	44	K	......E...K..........
RC1G0030800	240	K	..........K..E.......
RC1G0030800	3	K	..........KA.........
RC5G0452800	31	K	..........KA.........
RC5G0452800	53	K	.........AK..........
RC1G0037800	113	K	......A...K..........
RC1G0038800	115	K	..........KD.........
RC1G0038800	223	K	..........KA.........
RC1G0038800	153	K	.......A..K..........
RC1G0042200	43	K	.........EK..........
RC1G0042200	86	K	......A...K..........
RC1G0042600	5	K	.......A..K..........
RC1G0042600	784	K	......E...K..........
RC1G0042600	726	K	......A...K..........
RC1G0042800	368	K	.........AK..........
RC1G0042800	508	K	..........K..E.......
RC1G0042800	509	K	.......E..K..........
RC1G0042800	524	K	.........DK..........
RC1G0046400	738	K	..........K..E.......
RC1G0051100	424	K	..........KA.........
RC2G0598600	653	K	.........EK..........
RC1G0069400	231	K	......E...K..........
RC1G0087800	300	K	.......A..K..........
RC1G0096800	11	K	........D.K..........
RC1G0096800	402	K	.........EK..........
RC1G0096800	28	K	........D.K..........
RC1G0096800	218	K	.........AK..........
RC1G0096800	398	K	..........KD.........
RC1G0098700	435	K	......A...K..........
RC1G0098700	596	K	......A...K..........
RC1G0098700	195	K	..........K...G......
RC1G0098700	191	K	......A...K..........
RC1G0100100	103	K	..........KA.........
RC1G0103000	402	K	..........K..E.......
RC1G0110600	106	K	.......E..K..........
RC1G0116300	329	K	.........AK..........
RC1G0116300	100	K	......E...K..........
RC1G0117400	81	K	.........AK..........
RC1G0117400	118	K	..........KE.........
RC1G0117400	112	K	..........K...G......
RC1G0119900	34	K	......E...K..........
RC1G0119900	75	K	.........AK..........
RC1G0128000	73	K	.......A..K..........
RC1G0128000	77	K	..........K...G......
RC1G0171500	39	K	..........KA.........
RC1G0171500	52	K	.......A..K..........
RC1G0135800	270	K	......E...K..........
RC1G0135800	277	K	......E...K..........
RC1G0137000	294	K	.........EK..........
RC1G0137100	246	K	.........EK..........
RC1G0144700	79	K	..........KE.........
RC1G0144700	506	K	.........EK..........
RC1G0146100	8	K	..........KA.........
RC6G0282500	21	K	.......E..K..........
RC6G0282500	35	K	......A...K..........
RC6G0282500	195	K	......A...K..........
RC6G0282500	319	K	......E...K..........
RC6G0282400	342	K	..........KE.........
RC1G0147600	161	K	........D.K..........
RC1G0147600	170	K	.........EK..........
RC1G0147600	132	K	......E...K..........
RC1G0147600	134	K	..........KE.........
RC1G0147600	184	K	.........DK..........
RC1G0147600	154	K	..........KA.........
RC1G0147600	177	K	.........EK..........
RC1G0147600	98	K	.......A..K..........
RC5G0427600	41	K	.......A..K..........
RC5G0427600	46	K	.........DK..........
RC5G0427600	52	K	.........EK..........
RC5G0427600	68	K	.........EK..........
RC5G0427600	54	K	..........KE.........
RC1G0148700	199	K	.........DK..........
RC1G0148700	255	K	..........KE.........
RC5G0427600	224	K	..........K..E.......
RC1G0151600	187	K	.........DK..........
RC1G0151600	249	K	..........K..E.......
RC1G0151600	328	K	......A...K..........
RC1G0151600	152	K	..........KE.........
RC1G0151600	184	K	..........KD.........
RC1G0155000	133	K	......E...K..........
RC1G0257300	114	K	..........KE.........
RC1G0155800	119	K	......E...K..........
RC1G0155800	124	K	.........AK..........
RC1G0155800	245	K	.........AK..........
RC1G0155800	203	K	..........K..E.......
RC1G0155800	198	K	.........DK..........
RC1G0155800	28	K	.........EK..........
RC1G0156100	22	K	..........K...G......
RC1G0156100	79	K	......E...K..........
RC1G0157800	221	K	.........AK..........
RC1G0157800	139	K	.........AK..........
RC1G0161900	107	K	..........K...G......
RC1G0167400	105	K	.........AK..........
RC1G0168100	577	K	......E...K..........
RC1G0168400	159	K	......E...K..........
RC1G0168400	436	K	.........AK..........
RC1G0168900	177	K	..........K...G......
RC1G0168900	23	K	.........AK..........
RC1G0172100	244	K	......E...K..........
RC1G0172100	22	K	.......E..K..........
RC1G0172600	59	K	.........EK..........
RC1G0172700	143	K	.........EK..........
RC1G0175900	432	K	..........K..E.......
RC1G0175900	421	K	.........EK..........
RC1G0505600	846	K	.......E..K..........
RC1G0505600	314	K	.......E..K..........
RC1G0505600	540	K	.........EK..........
RC1G0505600	366	K	.......A..K..........
RC1G0505600	525	K	..........K..E.......
RC1G0183500	1017	K	..........KD.........
RC1G0188600	107	K	......E...K..........
RC1G0191100	64	K	.........EK..........
RC1G0191100	765	K	..........KE.........
RC1G0191100	730	K	.........EK..........
RC1G0198900	146	K	......E...K..........
RC1G0198900	77	K	.........DK..........
RC1G0198900	83	K	..........K...G......
RC1G0198900	121	K	..........KD.........
RC1G0199200	104	K	.........AK..........
RC1G0199200	196	K	.........EK..........
RC1G0200800	32	K	......E...K..........
RC1G0201700	5	K	.......A..K..........
RC1G0203800	126	K	........D.K..........
RC1G0203800	27	K	.........AK..........
RC4G0413500	117	K	..........KD.........
RC4G0312100	5	K	.........AK..........
RC1G0208400	297	K	......E...K..........
RC1G0208400	278	K	..........K..E.......
RC1G0208400	283	K	.........DK..........
RC1G0219800	26	K	.........EK..........
RC1G0219800	49	K	..........K..E.......
RC1G0219800	107	K	.........DK..........
RC1G0220200	10	K	.........DK..........
RC1G0224800	171	K	..........KA.........
RC1G0224800	110	K	.........EK..........
RC1G0224800	116	K	..........K..E.......
RC1G0224800	425	K	......E...K..........
RC1G0224800	440	K	..........K..E.......
RC1G0224800	385	K	.........EK..........
RC1G0224800	123	K	......E...K..........
RC1G0224800	418	K	..........K..E.......
RC1G0224800	390	K	..........KD.........
RC1G0233400	725	K	.........DK..........
RC1G0234600	421	K	......E...K..........
RC1G0234600	105	K	.........DK..........
RC1G0234600	524	K	.........AK..........
RC1G0234600	309	K	......E...K..........
RC1G0235100	357	K	.........EK..........
RC1G0235100	359	K	.......E..K..........
RC1G0235100	398	K	......E...K..........
RC1G0235100	82	K	.........DK..........
RC1G0235100	516	K	..........KE.........
RC1G0235100	496	K	......A...K..........
RC1G0235100	286	K	......E...K..........
RC1G0237400	291	K	......A...K..........
RC1G0237400	297	K	.........DK..........
RC1G0385100	112	K	.........EK..........
RC1G0239300	351	K	.........AK..........
RC1G0239300	344	K	.......E..K..........
RC1G0239300	345	K	......E...K..........
RC1G0237800	112	K	.........EK..........
RC1G0238400	62	K	.......A..K..........
RC1G0238400	224	K	.........EK..........
RC1G0238400	88	K	......E...K..........
RC1G0238900	443	K	......E...K..........
RC1G0238900	222	K	.........DK..........
RC1G0238900	613	K	.......E..K..........
RC1G0238900	505	K	.........EK..........
RC1G0238900	558	K	..........KA.........
RC1G0238900	254	K	......A...K..........
RC1G0238900	176	K	.........EK..........
RC1G0239000	75	K	.......A..K..........
RC1G0239000	81	K	.........DK..........
RC1G0239000	616	K	..........KE.........
RC1G0239000	554	K	..........K..E.......
RC1G0239000	287	K	..........KE.........
RC1G0239000	73	K	.........AK..........
RC1G0239300	173	K	.........DK..........
RC1G0240000	75	K	.......A..K..........
RC1G0240000	81	K	.........DK..........
RC1G0240000	499	K	......A...K..........
RC7G0282300	160	K	..........KA.........
RC7G0282300	9	K	.........AK..........
RC7G0282300	165	K	......A...K..........
RC1G0241600	102	K	..........K..E.......
RC1G0241600	129	K	.........DK..........
RC1G0246600	523	K	......E...K..........
RC1G0246600	530	K	.........EK..........
RC3G0255800	369	K	.......E..K..........
RC3G0255800	193	K	.........DK..........
RC3G0255800	194	K	..........KA.........
RC3G0255800	365	K	..........KE.........
RC3G0255800	515	K	.........DK..........
RC3G0255800	320	K	..........K..E.......
RC1G0246600	430	K	..........KE.........
RC1G0246600	518	K	..........KE.........
RC7G0514900	334	K	.........DK..........
RC1G0246600	532	K	......A...K..........
RC1G0246600	563	K	.........DK..........
RC7G0272500	50	K	......A...K..........
RC1G0250400	198	K	.......E..K..........
RC1G0252300	9	K	.........AK..........
RC1G0253100	70	K	.........DK..........
RC1G0262200	79	K	.........EK..........
RC1G0262200	74	K	.......E..K..........
RC1G0264400	203	K	......E...K..........
RC1G0271700	433	K	.........DK..........
RC1G0273000	472	K	..........K..E.......
RC4G0116400	586	K	..........K...G......
RC2G0488900	398	K	.......A..K..........
RC7G0037000	524	K	..........KE.........
RC4G0116400	336	K	.........DK..........
RC1G0273900	212	K	......E...K..........
RC1G0273900	217	K	.......E..K..........
RC1G0273900	197	K	.........DK..........
RC1G0276500	188	K	..........KD.........
RC1G0277000	280	K	..........K..E.......
RC7G0258100	255	K	......E...K..........
RC1G0277400	119	K	..........KD.........
RC1G0277400	53	K	..........KE.........
RC1G0277400	19	K	..........K...G......
RC1G0277800	72	K	......E...K..........
RC1G0277800	264	K	.........EK..........
RC1G0277900	47	K	.........EK..........
RC1G0283700	1694	K	......A...K..........
RC1G0287000	160	K	..........KA.........
RC1G0287000	120	K	.......E..K..........
RC1G0287000	86	K	.........DK..........
RC1G0287000	101	K	..........KD.........
RC1G0287000	179	K	.........AK..........
RC1G0287000	22	K	.......E..K..........
RC1G0287400	36	K	.........EK..........
RC1G0287400	14	K	.........EK..........
RC1G0287400	47	K	.........DK..........
RC1G0289800	147	K	..........KE.........
RC1G0292200	260	K	......E...K..........
RC1G0292200	315	K	..........KA.........
RC1G0291600	58	K	.........EK..........
RC1G0291600	63	K	..........K..E.......
RC1G0294400	355	K	.........AK..........
RC1G0294400	405	K	......E...K..........
RC1G0297400	37	K	......E...K..........
RC1G0300500	222	K	..........KA.........
RC1G0300500	213	K	..........KD.........
RC1G0301200	68	K	..........KA.........
RC1G0301200	72	K	.......A..K..........
RC1G0303000	587	K	.......A..K..........
RC1G0303000	273	K	..........KD.........
RC1G0303000	348	K	.........EK..........
RC2G0110600	720	K	.........EK..........
RC1G0303900	133	K	.........EK..........
RC1G0304800	34	K	......E...K..........
RC1G0305200	776	K	..........KD.........
RC1G0306000	330	K	.........EK..........
RC1G0306000	94	K	......E...K..........
RC1G0306000	432	K	......E...K..........
RC1G0306500	2968	K	........D.K..........
RC1G0307600	115	K	..........K...G......
RC1G0307600	393	K	..........KE.........
RC1G0307600	358	K	..........KE.........
RC1G0307600	372	K	..........K..E.......
RC7G0211800	56	K	.........EK..........
RC7G0211800	82	K	..........KE.........
RC1G0310900	518	K	..........KD.........
RC1G0310900	326	K	..........KE.........
RC1G0310900	127	K	..........KE.........
RC1G0312200	105	K	.......E..K..........
RC1G0313300	164	K	.........AK..........
RC1G0313300	160	K	.........EK..........
RC1G0316000	498	K	..........K..E.......
RC1G0316100	164	K	.........DK..........
RC1G0319500	125	K	.........EK..........
RC1G0319500	401	K	......E...K..........
RC1G0319500	243	K	......A...K..........
RC1G0319500	139	K	..........KE.........
RC1G0320200	130	K	..........K..E.......
RC1G0323200	112	K	.........EK..........
RC1G0323200	24	K	.........AK..........
RC1G0323200	110	K	..........KE.........
RC1G0323900	34	K	.........AK..........
RC1G0324000	157	K	..........KA.........
RC1G0324000	105	K	......E...K..........
RC1G0324000	256	K	......E...K..........
RC1G0324000	88	K	..........KD.........
RC7G0427000	49	K	......E...K..........
RC1G0331000	200	K	......A...K..........
RC1G0331000	611	K	..........K..E.......
RC1G0331800	220	K	..........KE.........
RC1G0331800	129	K	..........K..E.......
RC1G0331800	108	K	..........KA.........
RC1G0332600	127	K	.........AK..........
RC1G0332600	60	K	.........EK..........
RC1G0332600	51	K	..........KA.........
RC1G0332600	99	K	......E...K..........
RC1G0332600	84	K	.........EK..........
RC1G0332600	86	K	.........EK..........
RC1G0332600	174	K	..........KA.........
RC1G0332600	121	K	......E...K..........
RC1G0332600	11	K	......E...K..........
RC1G0332600	34	K	.........EK..........
RC1G0332600	147	K	......A...K..........
RC1G0333000	626	K	........D.K..........
RC1G0333000	341	K	.........DK..........
RC1G0333000	345	K	..........KD.........
RC1G0333000	314	K	..........K..E.......
RC1G0333000	809	K	..........KA.........
RC1G0333000	511	K	..........KD.........
RC1G0338100	124	K	.........AK..........
RC1G0341800	357	K	..........KA.........
RC1G0341800	136	K	.........AK..........
RC1G0341800	374	K	.........AK..........
RC1G0344200	67	K	.........DK..........
RC1G0347400	9	K	......E...K..........
RC1G0347400	14	K	..........K..E.......
RC1G0347400	4	K	..........KE.........
RC1G0347400	29	K	.........DK..........
RC1G0347800	186	K	.........EK..........
RC1G0347800	123	K	......E...K..........
RC1G0347800	150	K	.........DK..........
RC1G0347800	161	K	......E...K..........
RC1G0347800	408	K	......A...K..........
RC1G0347800	481	K	..........KD.........
RC1G0347800	483	K	.........DK..........
RC1G0347800	493	K	........D.K..........
RC1G0347800	329	K	......A...K..........
RC1G0347800	451	K	..........KA.........
RC1G0348900	106	K	..........KE.........
RC1G0348900	131	K	.........EK..........
RC1G0348900	281	K	........D.K..........
RC1G0355100	62	K	......A...K..........
RC1G0355300	1382	K	..........KE.........
RC1G0358100	433	K	.......A..K..........
RC1G0359400	347	K	..........KD.........
RC1G0359500	366	K	.......E..K..........
RC1G0359600	34	K	..........KD.........
RC1G0359800	225	K	......E...K..........
RC1G0359800	48	K	.........EK..........
RC1G0360700	409	K	.........DK..........
RC1G0361100	240	K	.........EK..........
RC1G0361100	242	K	.......E..K..........
RC1G0363500	426	K	.........EK..........
RC1G0364800	7	K	.........DK..........
RC1G0364800	44	K	......E...K..........
RC1G0364800	33	K	..........KA.........
RC1G0364800	21	K	.........EK..........
RC1G0364800	15	K	.........DK..........
RC1G0365500	237	K	.......E..K..........
RC1G0365500	245	K	.........AK..........
RC1G0365500	230	K	.........EK..........
RC1G0367700	90	K	..........KD.........
RC1G0367700	422	K	..........KA.........
RC1G0368100	85	K	........D.K..........
RC1G0370600	516	K	..........KA.........
RC1G0370600	2	K	..........KD.........
RC1G0370600	505	K	......E...K..........
RC1G0370600	328	K	..........K..E.......
RC1G0370600	412	K	..........K..E.......
RC1G0374500	253	K	......A...K..........
RC1G0374500	20	K	......E...K..........
RC1G0374500	423	K	.........EK..........
RC1G0374500	51	K	.......E..K..........
RC1G0375800	113	K	..........K..E.......
RC1G0375900	27	K	..........KA.........
RC1G0376700	65	K	..........K...G......
RC1G0376700	79	K	......E...K..........
RC1G0377400	77	K	......E...K..........
RC1G0381000	101	K	.........DK..........
RC1G0381000	525	K	..........K..E.......
RC1G0381000	268	K	..........K..E.......
RC1G0381000	260	K	.........AK..........
RC1G0382800	927	K	.........AK..........
RC1G0383600	518	K	.........EK..........
RC1G0386300	672	K	.......A..K..........
RC1G0386300	1054	K	.........EK..........
RC1G0387800	81	K	..........KA.........
RC1G0389200	275	K	......E...K..........
RC1G0389200	136	K	..........KE.........
RC1G0389200	100	K	.........AK..........
RC1G0389200	89	K	.......A..K..........
RC1G0390000	214	K	..........KA.........
RC1G0390000	162	K	..........KE.........
RC1G0390600	266	K	..........K..E.......
RC1G0390600	259	K	......A...K..........
RC1G0390700	5	K	..........KE.........
RC1G0390900	411	K	.........AK..........
RC1G0390900	441	K	.......E..K..........
RC1G0390900	359	K	.........DK..........
RC1G0390900	478	K	.........AK..........
RC1G0390900	10	K	.........DK..........
RC1G0390900	331	K	.......A..K..........
RC1G0392300	37	K	.........AK..........
RC1G0392300	21	K	......A...K..........
RC1G0393400	351	K	..........K...G......
RC1G0393400	46	K	..........KD.........
RC1G0393400	49	K	..........KE.........
RC1G0393400	398	K	.........DK..........
RC3G0057100	66	K	.......A..K..........
RC1G0400200	537	K	..........KA.........
RC1G0400200	529	K	.........AK..........
RC2G0597400	265	K	..........KA.........
RC2G0597400	369	K	.........DK..........
RC1G0404800	46	K	..........KA.........
RC1G0406300	63	K	.........AK..........
RC4G0224100	108	K	..........KE.........
RC4G0224100	62	K	..........KE.........
RC4G0224100	52	K	......E...K..........
RC1G0407600	45	K	..........KD.........
RC1G0408400	328	K	......A...K..........
RC1G0408500	354	K	......E...K..........
RC1G0408900	88	K	..........KE.........
RC1G0412000	114	K	.........EK..........
RC3G0213100	273	K	......A...K..........
RC1G0412000	32	K	........D.K..........
RC1G0412000	285	K	..........KE.........
RC1G0412000	157	K	.........EK..........
RC1G0412100	514	K	.........DK..........
RC1G0412100	516	K	.........EK..........
RC1G0412600	620	K	.........AK..........
RC1G0414300	342	K	..........KA.........
RC1G0415000	3	K	.........AK..........
RC1G0415000	16	K	.........AK..........
RC1G0416000	409	K	......E...K..........
RC1G0416300	85	K	..........KA.........
RC1G0419400	315	K	.........EK..........
RC5G0521000	438	K	.........AK..........
RC5G0521000	44	K	......E...K..........
RC5G0521000	84	K	.......E..K..........
RC1G0420500	318	K	......A...K..........
RC1G0420500	427	K	..........KA.........
RC5G0521000	172	K	..........KE.........
RC1G0421500	23	K	......E...K..........
RC1G0421500	208	K	..........KE.........
RC1G0422200	112	K	......E...K..........
RC1G0423800	203	K	..........KA.........
RC1G0424200	481	K	......A...K..........
RC1G0424300	113	K	..........KD.........
RC1G0426100	549	K	..........KD.........
RC1G0426600	311	K	.......E..K..........
RC1G0426800	255	K	..........KE.........
RC7G0100800	80	K	.......A..K..........
RC1G0430400	677	K	.........AK..........
RC1G0430800	134	K	.........EK..........
RC1G0430800	65	K	......A...K..........
RC1G0430800	130	K	.........AK..........
RC1G0430800	57	K	.........DK..........
RC1G0430800	69	K	..........K..E.......
RC1G0430800	120	K	......A...K..........
RC1G0430800	214	K	..........KE.........
RC1G0430800	119	K	.......A..K..........
RC1G0430900	328	K	.........AK..........
RC1G0430900	269	K	.......E..K..........
RC1G0431500	349	K	......A...K..........
RC1G0431500	395	K	..........KD.........
RC1G0432300	22	K	..........KD.........
RC1G0432300	25	K	..........KA.........
RC1G0432400	63	K	.........AK..........
RC1G0433100	145	K	.........EK..........
RC1G0433100	194	K	......E...K..........
RC1G0433100	200	K	.........EK..........
RC1G0433100	68	K	.........DK..........
RC1G0433100	113	K	..........KD.........
RC1G0433100	181	K	..........K..E.......
RC1G0433100	128	K	..........KA.........
RC1G0435300	624	K	......E...K..........
RC1G0435400	92	K	..........KE.........
RC1G0436300	1326	K	......E...K..........
RC1G0437400	37	K	.........EK..........
RC1G0437400	39	K	......E...K..........
RC1G0437400	82	K	......E...K..........
RC1G0437600	88	K	..........KE.........
RC1G0437600	123	K	......E...K..........
RC1G0437600	23	K	.........EK..........
RC1G0442300	310	K	.........AK..........
RC1G0442300	290	K	..........K..E.......
RC1G0442300	53	K	.........EK..........
RC1G0442300	23	K	.........AK..........
RC1G0442300	132	K	.........AK..........
RC3G0255800	525	K	......E...K..........
RC1G0443400	530	K	.........EK..........
RC3G0255800	547	K	.........AK..........
RC1G0443400	59	K	.........AK..........
RC1G0443400	74	K	.........AK..........
RC3G0255800	520	K	..........KE.........
RC3G0255800	336	K	.........DK..........
RC7G0514900	615	K	.........AK..........
RC1G0443500	94	K	........D.K..........
RC1G0443500	133	K	..........K..E.......
RC1G0443500	407	K	.........EK..........
RC1G0443500	409	K	......A...K..........
RC1G0443500	440	K	.........EK..........
RC7G0514900	603	K	..........KE.........
RC1G0448000	15	K	.......E..K..........
RC1G0448000	293	K	..........KD.........
RC1G0448000	69	K	..........KD.........
RC2G0371400	46	K	......E...K..........
RC2G0371400	35	K	..........KD.........
RC2G0371400	276	K	..........KD.........
RC1G0448100	216	K	.......E..K..........
RC1G0448100	223	K	.........EK..........
RC1G0448100	300	K	..........KE.........
RC2G0371400	98	K	..........KA.........
RC1G0448300	222	K	.........EK..........
RC1G0449600	149	K	......A...K..........
RC1G0449600	22	K	.......E..K..........
RC1G0449600	191	K	.......E..K..........
RC1G0449600	156	K	......A...K..........
RC1G0449700	238	K	.........AK..........
RC1G0449700	344	K	......A...K..........
RC1G0455900	235	K	..........KE.........
RC1G0456200	254	K	..........K...G......
RC1G0456400	162	K	.........AK..........
RC1G0456900	635	K	..........KD.........
RC2G0030000	357	K	......E...K..........
RC1G0460400	201	K	......E...K..........
RC1G0460400	159	K	.........EK..........
RC1G0460700	221	K	.........EK..........
RC1G0460700	231	K	.........DK..........
RC1G0460700	704	K	.........DK..........
RC1G0460700	291	K	..........KE.........
RC1G0460700	353	K	.........EK..........
RC1G0460700	219	K	..........KE.........
RC1G0460700	85	K	......A...K..........
RC1G0460700	529	K	.........AK..........
RC1G0461700	31	K	......A...K..........
RC1G0463700	72	K	..........K..E.......
RC1G0463700	73	K	..........KE.........
RC1G0463700	99	K	......E...K..........
RC1G0463700	77	K	.......E..K..........
RC1G0463700	84	K	.......E..K..........
RC1G0463700	65	K	......A...K..........
RC1G0463700	56	K	..........KE.........
RC1G0463700	124	K	.........AK..........
RC1G0464700	69	K	..........K..E.......
RC1G0464700	145	K	......A...K..........
RC1G0464700	96	K	......E...K..........
RC1G0464700	62	K	......A...K..........
RC1G0464700	53	K	..........KE.........
RC1G0466100	250	K	......A...K..........
RC1G0467000	85	K	.........EK..........
RC1G0469500	294	K	.........DK..........
RC1G0470000	300	K	......A...K..........
RC1G0470000	188	K	..........KD.........
RC1G0470000	107	K	..........K..E.......
RC1G0470300	159	K	......A...K..........
RC1G0470300	35	K	..........KE.........
RC1G0470300	14	K	..........K..E.......
RC1G0470300	4	K	.........AK..........
RC1G0470300	32	K	......E...K..........
RC1G0470300	253	K	..........KD.........
RC1G0472000	106	K	......E...K..........
RC1G0472000	108	K	.......A..K..........
RC1G0472000	276	K	......E...K..........
RC1G0472000	98	K	..........KE.........
RC1G0472000	16	K	.........AK..........
RC1G0472000	168	K	.........DK..........
RC1G0472000	179	K	.........AK..........
RC1G0473100	168	K	.........EK..........
RC1G0474000	89	K	.........EK..........
RC1G0474500	389	K	..........KA.........
RC1G0474500	228	K	..........K..E.......
RC1G0474800	6	K	..........KE.........
RC1G0476200	283	K	........D.K..........
RC1G0476200	384	K	..........KE.........
RC1G0476200	340	K	......A...K..........
RC1G0476200	57	K	..........KE.........
RC1G0476200	359	K	.......E..K..........
RC1G0476200	561	K	.........EK..........
RC1G0476200	265	K	.........AK..........
RC1G0476200	349	K	..........K...G......
RC1G0476700	74	K	..........KD.........
RC1G0477400	70	K	.........AK..........
RC1G0478400	653	K	........D.K..........
RC1G0478400	106	K	......E...K..........
RC1G0478400	502	K	.......A..K..........
RC1G0478400	1641	K	..........KE.........
RC1G0478400	774	K	.........EK..........
RC1G0478400	1625	K	......E...K..........
RC1G0478400	1631	K	..........KD.........
RC1G0478400	635	K	.........EK..........
RC1G0478400	1251	K	..........K...G......
RC1G0478400	255	K	......A...K..........
RC1G0478400	1353	K	.......E..K..........
RC1G0478400	783	K	.........AK..........
RC1G0478400	867	K	......E...K..........
RC1G0478400	758	K	..........KE.........
RC1G0478400	1195	K	.........AK..........
RC1G0478400	1270	K	..........KE.........
RC1G0478400	1129	K	..........KA.........
RC1G0478400	1538	K	......A...K..........
RC1G0478400	753	K	......E...K..........
RC1G0478400	1347	K	.........EK..........
RC1G0481700	507	K	.........EK..........
RC1G0482500	225	K	..........KD.........
RC1G0482500	84	K	.........EK..........
RC5G0199100	202	K	.......E..K..........
RC5G0199100	22	K	.........DK..........
RC1G0482900	168	K	.......E..K..........
RC1G0483500	79	K	..........K...G......
RC1G0486100	269	K	.........AK..........
RC7G0094600	7	K	.........DK..........
RC7G0094600	60	K	..........KA.........
RC1G0487200	144	K	......E...K..........
RC7G0094600	118	K	.......A..K..........
RC7G0094600	50	K	..........KE.........
RC7G0094600	86	K	.........EK..........
RC1G0487300	234	K	......A...K..........
RC1G0487300	193	K	..........KA.........
RC1G0487700	42	K	.........EK..........
RC1G0487800	281	K	.........AK..........
RC1G0487800	255	K	..........KE.........
RC1G0487800	218	K	.........EK..........
RC1G0487800	18	K	.......A..K..........
RC1G0492000	24	K	.........AK..........
RC1G0492700	86	K	.......A..K..........
RC1G0492700	226	K	.........EK..........
RC1G0493700	5	K	.........EK..........
RC1G0494500	69	K	..........K...G......
RC1G0494500	178	K	......E...K..........
RC1G0494500	101	K	..........KE.........
RC1G0496800	267	K	..........KA.........
RC5G0633900	121	K	.......A..K..........
RC1G0499500	446	K	.......A..K..........
RC1G0500000	75	K	..........KE.........
RC1G0501300	388	K	..........K..E.......
RC1G0501300	209	K	.........EK..........
RC1G0503800	66	K	.........AK..........
RC1G0503800	51	K	..........KE.........
RC1G0505600	941	K	..........K...G......
RC1G0505600	52	K	.........EK..........
RC1G0505600	1016	K	..........KD.........
RC1G0505600	1001	K	.........DK..........
RC1G0505600	1009	K	......E...K..........
RC1G0506900	215	K	......E...K..........
RC1G0507300	55	K	......E...K..........
RC7G0259100	116	K	......E...K..........
RC1G0508600	340	K	..........KD.........
RC1G0508600	212	K	........D.K..........
RC1G0509700	250	K	.......E..K..........
RC1G0510500	345	K	.......E..K..........
RC1G0513800	25	K	..........K..E.......
RC1G0514000	163	K	......A...K..........
RC1G0515500	262	K	..........KD.........
RC1G0515500	472	K	......E...K..........
RC1G0515800	163	K	.......E..K..........
RC1G0516000	131	K	......A...K..........
RC1G0516000	118	K	........D.K..........
RC1G0516000	126	K	..........KA.........
RC1G0516000	159	K	......E...K..........
RC1G0520200	7	K	.......A..K..........
RC1G0520200	33	K	..........K..E.......
RC1G0520200	37	K	.........EK..........
RC1G0520200	70	K	..........K...G......
RC1G0520400	19	K	......A...K..........
RC1G0520400	76	K	..........KA.........
RC1G0520600	352	K	.........AK..........
RC1G0520600	354	K	......E...K..........
RC1G0520900	128	K	.........AK..........
RC1G0520900	136	K	......E...K..........
RC1G0520900	161	K	......A...K..........
RC1G0520900	179	K	......A...K..........
RC1G0520900	198	K	.........AK..........
RC1G0520900	287	K	.........AK..........
RC1G0521200	6	K	......A...K..........
RC3G0233100	344	K	.........EK..........
RC3G0233100	415	K	......E...K..........
RC3G0233100	184	K	..........KE.........
RC1G0521200	270	K	..........KE.........
RC1G0530700	362	K	........D.K..........
RC1G0531700	267	K	........D.K..........
RC1G0531700	377	K	......A...K..........
RC1G0532900	54	K	..........KA.........
RC1G0532900	215	K	.........AK..........
RC1G0532900	41	K	..........KA.........
RC1G0533500	1039	K	.......E..K..........
RC1G0537300	1200	K	..........KE.........
RC1G0537300	1263	K	..........K...G......
RC1G0537300	946	K	.......E..K..........
RC1G0538300	124	K	.........AK..........
RC1G0538300	130	K	.........DK..........
RC1G0538300	116	K	..........KD.........
RC1G0538300	83	K	........D.K..........
RC1G0539200	160	K	.......A..K..........
RC1G0539200	82	K	..........K..E.......
RC1G0539200	92	K	.......E..K..........
RC1G0539200	43	K	..........KE.........
RC1G0539500	8	K	......A...K..........
RC1G0539500	155	K	.......E..K..........
RC1G0539500	60	K	......E...K..........
RC1G0539500	67	K	.........EK..........
RC1G0539500	89	K	.........AK..........
RC1G0539500	94	K	.........EK..........
RC1G0539500	163	K	......A...K..........
RC1G0539500	107	K	......E...K..........
RC1G0539500	129	K	......E...K..........
RC1G0539500	137	K	......E...K..........
RC1G0539500	138	K	......A...K..........
RC1G0539500	51	K	.........EK..........
RC1G0539500	77	K	......E...K..........
RC1G0542800	598	K	.......E..K..........
RC1G0542800	996	K	.........EK..........
RC1G0542800	235	K	......E...K..........
RC1G0542800	1079	K	.........EK..........
RC1G0542800	1150	K	.......E..K..........
RC1G0542800	1161	K	.......E..K..........
RC1G0542800	974	K	..........K...G......
RC1G0543200	580	K	.......E..K..........
RC1G0543300	425	K	..........KE.........
RC1G0543300	500	K	..........KA.........
RC3G0257200	58	K	.........EK..........
RC1G0543900	417	K	..........KA.........
RC1G0543900	172	K	........D.K..........
RC1G0545400	360	K	......E...K..........
RC1G0545400	365	K	..........KD.........
RC1G0545400	437	K	.........DK..........
RC1G0545400	81	K	..........KD.........
RC1G0545400	353	K	......E...K..........
RC1G0545400	282	K	......A...K..........
RC1G0545500	11	K	......A...K..........
RC1G0545500	263	K	.......A..K..........
RC1G0546300	194	K	.........AK..........
RC1G0546300	90	K	..........KE.........
RC1G0546300	88	K	.........AK..........
RC1G0546300	120	K	......E...K..........
RC1G0546300	281	K	......A...K..........
RC1G0546300	109	K	.........EK..........
RC1G0546600	33	K	.......E..K..........
RC1G0546600	29	K	......E...K..........
RC1G0546600	460	K	..........KE.........
RC1G0546600	471	K	......E...K..........
RC1G0546600	478	K	........D.K..........
RC1G0546600	470	K	.......E..K..........
RC1G0547000	23	K	.......A..K..........
RC3G0362600	50	K	.........DK..........
RC1G0547500	29	K	.......E..K..........
RC1G0547500	474	K	..........KE.........
RC1G0547900	450	K	.........EK..........
RC1G0550800	435	K	.........AK..........
RC1G0550800	563	K	.........EK..........
RC1G0550800	477	K	..........KA.........
RC1G0550800	269	K	......E...K..........
RC5G0649500	54	K	.........DK..........
RC1G0550800	258	K	..........KE.........
RC5G0649500	585	K	......E...K..........
RC1G0550800	203	K	..........K..E.......
RC5G0649500	510	K	.......E..K..........
RC1G0550800	283	K	......E...K..........
RC1G0550800	455	K	..........KD.........
RC1G0551200	71	K	.........AK..........
RC1G0552500	162	K	......E...K..........
RC1G0552500	146	K	......E...K..........
RC1G0552500	130	K	.........DK..........
RC1G0552500	143	K	.........EK..........
RC1G0553500	294	K	..........KD.........
RC1G0553500	339	K	......E...K..........
RC1G0553500	348	K	......A...K..........
RC1G0553500	355	K	..........KD.........
RC1G0553500	125	K	..........K..E.......
RC1G0553500	223	K	.........AK..........
RC1G0553500	400	K	..........K..E.......
RC1G0553500	326	K	.........DK..........
RC1G0553600	195	K	......E...K..........
RC1G0553700	1166	K	.........AK..........
RC1G0553700	1172	K	......A...K..........
RC1G0553700	1125	K	.........EK..........
RC1G0553700	1034	K	......E...K..........
RC1G0553700	1004	K	.........EK..........
RC1G0553700	969	K	.......E..K..........
RC1G0553900	66	K	..........KD.........
RC1G0554800	528	K	......E...K..........
RC1G0555500	188	K	.........EK..........
RC1G0555600	249	K	........D.K..........
RC1G0555600	150	K	..........KE.........
RC1G0555600	233	K	.......A..K..........
RC1G0557400	203	K	.........EK..........
RC1G0557300	886	K	..........K..E.......
RC1G0557400	234	K	..........KE.........
RC1G0557400	585	K	..........KA.........
RC1G0558400	188	K	.........EK..........
RC1G0559000	79	K	..........KD.........
RC1G0560600	83	K	......E...K..........
RC1G0561100	463	K	..........KD.........
RC1G0561100	7	K	.........EK..........
RC1G0562900	217	K	......E...K..........
RC1G0563500	47	K	.........EK..........
RC1G0567900	269	K	.........EK..........
RC1G0572300	89	K	..........KA.........
RC1G0572400	18	K	.........AK..........
RC1G0572400	115	K	.........AK..........
RC1G0575000	463	K	.........AK..........
RC1G0577200	53	K	.........AK..........
RC1G0577200	90	K	......E...K..........
RC1G0577900	821	K	......A...K..........
RC1G0578200	449	K	..........KE.........
RC1G0578400	31	K	..........KE.........
RC1G0578400	22	K	.........AK..........
RC1G0581800	453	K	.......E..K..........
RC1G0581800	360	K	..........KE.........
RC1G0581900	273	K	......E...K..........
RC1G0582000	767	K	.........DK..........
RC1G0582000	713	K	..........KD.........
RC1G0582600	102	K	......E...K..........
RC1G0582600	136	K	..........K..E.......
RC1G0583400	348	K	..........KD.........
RC1G0583400	569	K	.........EK..........
RC1G0585700	7	K	.......A..K..........
RC1G0586300	340	K	......E...K..........
RC1G0586300	278	K	......E...K..........
RC1G0589800	43	K	......A...K..........
RC1G0589800	5	K	.......A..K..........
RC1G0590500	16	K	..........KD.........
RC1G0590500	727	K	......A...K..........
RC1G0590500	526	K	......E...K..........
RC2G0352600	77	K	..........KA.........
RC2G0352600	64	K	..........K...G......
RC1G0591600	14	K	.......E..K..........
RC4G0291400	92	K	.........AK..........
RC4G0291400	99	K	......E...K..........
RC2G0033600	149	K	......A...K..........
RC4G0291400	80	K	..........K..E.......
RC1G0593000	673	K	..........KA.........
RC1G0593000	132	K	......E...K..........
RC1G0593000	137	K	........D.K..........
RC1G0593100	28	K	........D.K..........
RC1G0593100	55	K	.........DK..........
RC1G0593100	94	K	.......E..K..........
RC1G0593400	149	K	........D.K..........
RC1G0593400	7	K	.......A..K..........
RC1G0593400	55	K	.........EK..........
RC1G0593400	73	K	.........EK..........
RC1G0593600	564	K	.......A..K..........
RC1G0593600	1039	K	......A...K..........
RC1G0593600	1020	K	..........KD.........
RC1G0594000	352	K	.........DK..........
RC1G0594000	41	K	......E...K..........
RC1G0594500	198	K	......A...K..........
RC1G0594500	205	K	..........KD.........
RC1G0594500	453	K	......E...K..........
RC1G0594500	243	K	..........KA.........
RC1G0595700	666	K	.........EK..........
RC1G0595800	533	K	.......E..K..........
RC1G0596000	26	K	......E...K..........
RC1G0596000	37	K	..........K..E.......
RC1G0596000	39	K	..........KE.........
RC1G0596000	390	K	..........KD.........
RC1G0596000	17	K	.......E..K..........
RC1G0596000	117	K	.........EK..........
RC1G0596000	147	K	..........KA.........
RC1G0596000	8	K	.........EK..........
RC1G0596000	133	K	.......E..K..........
RC1G0596000	113	K	......E...K..........
RC1G0596000	309	K	......E...K..........
RC1G0596000	173	K	......E...K..........
RC1G0596800	122	K	.........AK..........
RC1G0596800	125	K	.........AK..........
RC1G0596800	132	K	..........KD.........
RC1G0596800	73	K	..........KD.........
RC1G0597900	164	K	......E...K..........
RC1G0597900	45	K	.........AK..........
RC1G0597900	217	K	..........KE.........
RC1G0598000	138	K	.........EK..........
RC1G0598000	741	K	......E...K..........
RC1G0598000	221	K	.........EK..........
RC1G0598000	653	K	......E...K..........
RC1G0598000	392	K	..........K..E.......
RC1G0598000	757	K	.......E..K..........
RC1G0598200	412	K	..........KA.........
RC1G0598200	103	K	.........DK..........
RC1G0598200	444	K	.........AK..........
RC1G0598200	430	K	......A...K..........
RC1G0598200	13	K	......E...K..........
RC1G0598200	419	K	......E...K..........
RC2G0000500	477	K	..........KE.........
RC2G0000500	479	K	.........EK..........
RC2G0000500	488	K	..........KA.........
RC2G0000500	338	K	......A...K..........
RC2G0000500	401	K	......E...K..........
RC2G0000500	15	K	.........EK..........
RC2G0000500	431	K	......E...K..........
RC2G0000500	380	K	......A...K..........
RC2G0000500	390	K	..........K..E.......
RC2G0000800	280	K	......A...K..........
RC2G0000800	155	K	......E...K..........
RC2G0000800	60	K	.........DK..........
RC2G0000800	53	K	..........K...G......
RC2G0000800	127	K	.......E..K..........
RC2G0000800	277	K	.........AK..........
RC2G0001300	261	K	..........KD.........
RC2G0001300	37	K	.........DK..........
RC2G0001300	39	K	..........KD.........
RC2G0001300	106	K	..........K...G......
RC2G0001300	299	K	..........KE.........
RC2G0001300	310	K	..........KE.........
RC2G0001300	48	K	.........EK..........
RC2G0003000	361	K	.........AK..........
RC2G0003000	364	K	......A...K..........
RC2G0004500	28	K	......E...K..........
RC2G0004500	35	K	.......A..K..........
RC2G0005000	466	K	.........DK..........
RC2G0005100	5	K	..........KA.........
RC2G0005100	53	K	..........KD.........
RC2G0005100	86	K	.........AK..........
RC2G0005100	87	K	......E...K..........
RC2G0005200	172	K	..........KE.........
RC2G0005200	206	K	.......A..K..........
RC7G0321200	445	K	.........DK..........
RC2G0006300	21	K	......A...K..........
RC2G0006500	151	K	.........DK..........
RC2G0006700	105	K	......A...K..........
RC2G0007800	187	K	........D.K..........
RC2G0008000	523	K	......A...K..........
RC2G0008900	63	K	.......A..K..........
RC2G0010800	475	K	......E...K..........
RC2G0010800	567	K	.........AK..........
RC2G0010800	91	K	.......A..K..........
RC2G0010800	96	K	..........K...G......
RC2G0010800	465	K	.........DK..........
RC2G0010800	470	K	..........KE.........
RC2G0010800	515	K	.........DK..........
RC2G0010800	163	K	..........KD.........
RC2G0010800	555	K	......E...K..........
RC2G0010800	456	K	.......A..K..........
RC2G0010800	409	K	..........KD.........
RC2G0010800	484	K	......A...K..........
RC2G0010900	94	K	.......E..K..........
RC2G0010900	625	K	......E...K..........
RC2G0010900	660	K	..........KE.........
RC2G0010900	301	K	.........DK..........
RC2G0011900	102	K	........D.K..........
RC2G0011900	345	K	......E...K..........
RC2G0012300	666	K	......E...K..........
RC2G0012900	99	K	.........EK..........
RC2G0012900	304	K	......E...K..........
RC2G0012900	345	K	......A...K..........
RC2G0012900	339	K	.......A..K..........
RC2G0013100	16	K	.........EK..........
RC2G0013100	79	K	......E...K..........
RC2G0013700	18	K	......A...K..........
RC2G0013700	41	K	......A...K..........
RC2G0013700	36	K	..........KA.........
RC2G0013700	128	K	..........KD.........
RC2G0013700	11	K	..........KA.........
RC2G0014700	5	K	.......A..K..........
RC2G0014700	233	K	........D.K..........
RC2G0014700	103	K	......E...K..........
RC2G0014700	350	K	......E...K..........
RC2G0015500	83	K	......E...K..........
RC2G0015500	101	K	......E...K..........
RC2G0015500	108	K	.........AK..........
RC2G0015500	430	K	..........KA.........
RC2G0015500	71	K	.........AK..........
RC2G0015500	57	K	......E...K..........
RC2G0015600	142	K	.......E..K..........
RC2G0015600	53	K	.........AK..........
RC2G0015600	112	K	..........KA.........
RC2G0015900	133	K	..........KD.........
RC2G0016400	139	K	.........DK..........
RC2G0016400	167	K	......E...K..........
RC2G0016400	174	K	.........EK..........
RC2G0016400	105	K	......E...K..........
RC2G0016400	39	K	..........KE.........
RC2G0016700	81	K	.........AK..........
RC2G0016700	145	K	.........AK..........
RC2G0016700	3	K	.........AK..........
RC2G0016700	4	K	..........K..E.......
RC2G0016700	10	K	.......E..K..........
RC2G0016700	143	K	..........KA.........
RC2G0016700	156	K	..........K...G......
RC2G0016700	172	K	........D.K..........
RC2G0017500	262	K	.........EK..........
RC2G0017500	41	K	.........DK..........
RC2G0020500	13	K	.........AK..........
RC6G0457600	11	K	.......A..K..........
RC6G0457600	57	K	.........DK..........
RC6G0457600	58	K	........D.K..........
RC2G0023500	48	K	..........KE.........
RC2G0023500	72	K	..........KD.........
RC2G0023500	27	K	......E...K..........
RC2G0023500	40	K	.........DK..........
RC2G0025400	266	K	......E...K..........
RC2G0026000	389	K	.........EK..........
RC2G0026600	258	K	.........DK..........
RC2G0026600	364	K	..........KD.........
RC2G0028200	51	K	.........AK..........
RC3G0336700	618	K	......E...K..........
RC3G0336700	597	K	..........K..E.......
RC3G0336700	244	K	..........KA.........
RC2G0029400	471	K	..........K..E.......
RC2G0029400	547	K	.........AK..........
RC2G0029400	277	K	......E...K..........
RC2G0029400	210	K	..........K...G......
RC2G0029400	272	K	.........AK..........
RC2G0029400	208	K	........D.K..........
RC2G0029500	665	K	......E...K..........
RC2G0029600	406	K	.......E..K..........
RC2G0029600	246	K	..........KA.........
RC2G0030000	548	K	.........DK..........
RC2G0030000	643	K	.........DK..........
RC2G0030700	330	K	.........DK..........
RC2G0030700	317	K	........D.K..........
RC2G0030700	322	K	..........KE.........
RC2G0031200	752	K	..........KA.........
RC2G0031500	399	K	......E...K..........
RC2G0031600	325	K	.........AK..........
RC2G0031600	585	K	.........EK..........
RC2G0033600	696	K	..........KA.........
RC2G0033600	99	K	..........KD.........
RC2G0033600	132	K	......E...K..........
RC2G0033600	137	K	........D.K..........
RC2G0033600	748	K	......E...K..........
RC2G0033600	753	K	..........K..E.......
RC2G0033600	87	K	......E...K..........
RC2G0033800	286	K	........D.K..........
RC2G0033800	423	K	.........EK..........
RC2G0033800	454	K	........D.K..........
RC2G0036000	129	K	.........EK..........
RC2G0036000	34	K	..........K..E.......
RC2G0036100	124	K	..........KE.........
RC2G0037900	108	K	.........AK..........
RC2G0037900	216	K	..........K..E.......
RC2G0037900	224	K	.........DK..........
RC2G0040500	125	K	.........EK..........
RC2G0040500	44	K	.......E..K..........
RC2G0043500	367	K	.........EK..........
RC2G0044600	196	K	.........EK..........
RC2G0044600	72	K	......E...K..........
RC2G0044700	205	K	..........K..E.......
RC2G0045900	223	K	..........KA.........
RC2G0045900	410	K	..........K...G......
RC2G0046000	137	K	.........AK..........
RC2G0046000	74	K	.........EK..........
RC2G0046000	40	K	.........EK..........
RC2G0046000	41	K	......E...K..........
RC2G0046000	162	K	.........EK..........
RC2G0046700	9	K	..........K..E.......
RC2G0046700	22	K	.........AK..........
RC2G0046700	301	K	......E...K..........
RC2G0046700	113	K	.........DK..........
RC2G0046700	234	K	......E...K..........
RC2G0046800	187	K	........D.K..........
RC2G0048000	413	K	..........KD.........
RC2G0048000	356	K	......E...K..........
RC2G0048000	467	K	..........K...G......
RC2G0048000	379	K	..........KD.........
RC2G0048300	85	K	..........KA.........
RC2G0048300	836	K	.........DK..........
RC2G0048300	70	K	.........EK..........
RC2G0048800	1123	K	......E...K..........
RC2G0048800	1129	K	..........KE.........
RC2G0048800	455	K	........D.K..........
RC2G0048800	462	K	.......A..K..........
RC2G0048800	259	K	.......A..K..........
RC2G0048800	1074	K	......E...K..........
RC2G0049100	80	K	..........KE.........
RC2G0049800	2434	K	.......E..K..........
RC2G0049800	2269	K	..........KD.........
RC2G0050700	39	K	.........EK..........
RC2G0051600	174	K	..........KE.........
RC2G0052300	87	K	.........DK..........
RC2G0053300	195	K	..........KA.........
RC2G0053300	164	K	..........K..E.......
RC2G0053700	234	K	.........AK..........
RC2G0053700	244	K	..........KE.........
RC2G0054400	126	K	........D.K..........
RC2G0054400	297	K	..........K...G......
RC2G0055600	132	K	......E...K..........
RC2G0055600	170	K	......E...K..........
RC2G0056000	3	K	..........K...G......
RC2G0056800	262	K	.........AK..........
RC2G0056800	414	K	..........K..E.......
RC2G0056800	364	K	.......E..K..........
RC2G0057100	137	K	......A...K..........
RC2G0058000	609	K	..........KE.........
RC2G0058100	674	K	......E...K..........
RC2G0058100	776	K	..........K..E.......
RC2G0455600	91	K	.........DK..........
RC2G0058100	103	K	..........K..E.......
RC2G0058800	264	K	.........DK..........
RC2G0058800	95	K	......E...K..........
RC2G0058800	24	K	..........K..E.......
RC2G0058800	72	K	.........AK..........
RC2G0058800	234	K	........D.K..........
RC2G0059500	388	K	.........DK..........
RC2G0059500	268	K	.........AK..........
RC2G0059500	124	K	......A...K..........
RC2G0059500	66	K	..........KA.........
RC2G0059500	304	K	.......E..K..........
RC2G0059500	305	K	......E...K..........
RC2G0061000	90	K	.........AK..........
RC2G0061000	73	K	.........DK..........
RC2G0061000	86	K	..........KA.........
RC2G0061000	62	K	.........EK..........
RC2G0061000	54	K	..........K...G......
RC2G0061000	37	K	......A...K..........
RC2G0061000	121	K	.........EK..........
RC2G0086200	171	K	..........K...G......
RC2G0063500	153	K	..........K..E.......
RC2G0063500	742	K	........D.K..........
RC2G0063900	27	K	.........EK..........
RC2G0064000	475	K	......E...K..........
RC2G0064700	940	K	.........EK..........
RC2G0064800	706	K	........D.K..........
RC2G0064900	166	K	.........EK..........
RC2G0066200	256	K	..........KE.........
RC2G0066200	270	K	..........K...G......
RC2G0066200	70	K	.........EK..........
RC2G0066200	534	K	......E...K..........
RC2G0066200	375	K	........D.K..........
RC2G0066200	383	K	..........KE.........
RC2G0066200	6	K	......E...K..........
RC2G0066200	165	K	..........KE.........
RC2G0066200	529	K	..........KE.........
RC2G0067200	317	K	......E...K..........
RC2G0067300	43	K	..........KA.........
RC2G0067400	170	K	.........DK..........
RC2G0068000	214	K	.......A..K..........
RC2G0068400	268	K	.......A..K..........
RC2G0068400	47	K	......E...K..........
RC2G0068400	433	K	.......E..K..........
RC2G0068400	393	K	..........KA.........
RC2G0068400	379	K	..........KD.........
RC2G0068400	217	K	.........EK..........
RC2G0068400	372	K	........D.K..........
RC2G0068400	117	K	..........KE.........
RC2G0069600	225	K	.........AK..........
RC2G0069600	473	K	.......E..K..........
RC5G0720000	51	K	..........K...G......
RC2G0072200	263	K	.........DK..........
RC2G0072700	115	K	..........KA.........
RC2G0072700	94	K	.........AK..........
RC2G0072700	67	K	..........K..E.......
RC2G0072700	111	K	......A...K..........
RC2G0073500	23	K	..........K...G......
RC2G0073500	98	K	..........K..E.......
RC2G0073500	39	K	..........KE.........
RC2G0073800	109	K	........D.K..........
RC2G0073900	74	K	.......A..K..........
RC2G0073900	35	K	..........KE.........
RC2G0073900	55	K	.......A..K..........
RC2G0073900	64	K	..........KD.........
RC2G0073900	99	K	.........AK..........
RC2G0074100	15	K	..........KE.........
RC2G0074500	224	K	.......E..K..........
RC2G0074600	210	K	.......E..K..........
RC2G0079800	45	K	..........K...G......
RC2G0105700	320	K	.......E..K..........
RC2G0080100	619	K	......A...K..........
RC2G0105700	372	K	.........EK..........
RC2G0080100	576	K	..........K...G......
RC2G0081600	166	K	..........KA.........
RC2G0081800	115	K	..........KA.........
RC2G0083300	138	K	..........K...G......
RC2G0083900	300	K	.........DK..........
RC2G0083900	35	K	......E...K..........
RC2G0084000	261	K	.........DK..........
RC2G0084000	62	K	.........EK..........
RC2G0084200	161	K	......E...K..........
RC2G0085200	84	K	......A...K..........
RC2G0085800	57	K	.........EK..........
RC2G0086200	263	K	.........DK..........
RC2G0087100	292	K	..........KE.........
RC2G0090600	443	K	..........K..E.......
RC2G0090600	164	K	......E...K..........
RC2G0091500	173	K	......A...K..........
RC2G0091500	108	K	..........KA.........
RC2G0091500	104	K	.......E..K..........
RC2G0091500	52	K	.........AK..........
RC2G0091500	64	K	.........AK..........
RC2G0092100	153	K	..........KD.........
RC2G0092100	82	K	.........EK..........
RC2G0092100	90	K	.........EK..........
RC2G0092100	132	K	......E...K..........
RC2G0092100	214	K	..........KD.........
RC2G0092100	195	K	........D.K..........
RC2G0092100	62	K	.........EK..........
RC2G0092100	108	K	..........K...G......
RC2G0093400	153	K	.........EK..........
RC2G0095800	31	K	......A...K..........
RC2G0095800	106	K	..........K..E.......
RC2G0099000	239	K	......E...K..........
RC2G0099000	339	K	.......E..K..........
RC2G0100700	71	K	.......E..K..........
RC2G0100700	95	K	.........AK..........
RC2G0100700	354	K	......E...K..........
RC2G0100700	336	K	.........EK..........
RC2G0100700	7	K	.........EK..........
RC2G0101200	124	K	.........AK..........
RC2G0101600	117	K	......A...K..........
RC2G0101700	10	K	.........EK..........
RC2G0101700	137	K	..........KA.........
RC2G0102800	150	K	.........EK..........
RC2G0102800	217	K	.........EK..........
RC2G0102800	391	K	......E...K..........
RC2G0102800	106	K	.........DK..........
RC2G0105700	226	K	......E...K..........
RC2G0105700	739	K	.........DK..........
RC2G0105700	406	K	......E...K..........
RC2G0105700	567	K	..........KD.........
RC2G0105700	622	K	.........EK..........
RC2G0105700	627	K	......A...K..........
RC2G0105700	538	K	.........EK..........
RC2G0105700	40	K	......E...K..........
RC2G0105700	168	K	.........AK..........
RC2G0105700	173	K	.........DK..........
RC2G0105700	323	K	..........KE.........
RC2G0105700	751	K	.........EK..........
RC2G0105700	211	K	..........KA.........
RC2G0105700	732	K	......E...K..........
RC2G0105700	796	K	..........K..E.......
RC2G0105700	805	K	.........AK..........
RC2G0105700	354	K	.........EK..........
RC2G0105700	62	K	......A...K..........
RC2G0105700	584	K	..........K...G......
RC2G0106000	199	K	.........EK..........
RC2G0106000	221	K	.......E..K..........
RC2G0106100	418	K	..........KD.........
RC2G0108700	17	K	.......A..K..........
RC2G0107200	115	K	..........KE.........
RC2G0110200	909	K	..........K..E.......
RC2G0110600	1765	K	..........KA.........
RC2G0110600	1305	K	......E...K..........
RC2G0110600	1229	K	..........KA.........
RC2G0110600	181	K	.........DK..........
RC2G0110600	1331	K	..........KE.........
RC2G0110600	611	K	.........EK..........
RC2G0110600	632	K	..........K..E.......
RC2G0110600	848	K	......E...K..........
RC2G0110600	594	K	.........AK..........
RC2G0110600	840	K	........D.K..........
RC2G0111500	133	K	......E...K..........
RC2G0112300	203	K	.........EK..........
RC2G0112300	201	K	..........KE.........
RC2G0112900	276	K	.......A..K..........
RC6G0316900	379	K	........D.K..........
RC2G0113200	65	K	.........DK..........
RC2G0113300	743	K	..........KD.........
RC2G0113700	405	K	......E...K..........
RC2G0113700	166	K	..........KA.........
RC2G0113700	573	K	......A...K..........
RC2G0113700	397	K	..........KA.........
RC2G0114400	92	K	..........K...G......
RC2G0114500	459	K	......E...K..........
RC2G0114800	187	K	.........AK..........
RC2G0114800	191	K	..........KD.........
RC2G0115000	606	K	..........K...G......
RC2G0115200	116	K	.........EK..........
RC2G0116100	99	K	.......A..K..........
RC2G0116100	6	K	.........DK..........
RC2G0118800	203	K	.........EK..........
RC2G0118800	96	K	.........EK..........
RC2G0119300	50	K	......A...K..........
RC2G0119300	68	K	..........KD.........
RC2G0119700	342	K	......A...K..........
RC2G0123300	355	K	.........EK..........
RC2G0123300	75	K	..........K...G......
RC2G0123400	319	K	......E...K..........
RC2G0123400	129	K	..........KD.........
RC4G0228900	23	K	.........AK..........
RC2G0127000	424	K	..........KA.........
RC2G0127000	494	K	..........KD.........
RC2G0127000	775	K	......E...K..........
RC2G0127000	105	K	..........KE.........
RC2G0127300	1126	K	.........AK..........
RC2G0127300	1264	K	......E...K..........
RC2G0127300	951	K	......A...K..........
RC2G0127600	71	K	..........KA.........
RC2G0127900	8	K	......E...K..........
RC2G0127900	698	K	.........AK..........
RC2G0127900	66	K	.........EK..........
RC2G0127900	76	K	..........K..E.......
RC2G0127900	410	K	..........KE.........
RC2G0127900	798	K	..........KA.........
RC2G0127900	83	K	......E...K..........
RC2G0127900	899	K	.........AK..........
RC2G0127900	152	K	......E...K..........
RC2G0127900	484	K	..........K..E.......
RC2G0127900	488	K	.........EK..........
RC2G0127900	763	K	.......A..K..........
RC2G0127900	765	K	......A...K..........
RC2G0128300	252	K	.........AK..........
RC2G0128300	122	K	..........KA.........
RC2G0128400	319	K	..........KE.........
RC2G0128400	334	K	..........KD.........
RC2G0128400	341	K	..........KA.........
RC2G0129700	135	K	.........EK..........
RC2G0129700	137	K	.......E..K..........
RC2G0129700	370	K	.......E..K..........
RC2G0130400	413	K	..........K...G......
RC2G0131000	124	K	..........K..E.......
RC2G0131000	131	K	......E...K..........
RC2G0131000	56	K	.........AK..........
RC2G0131000	73	K	.........EK..........
RC2G0131000	80	K	......E...K..........
RC2G0131000	122	K	......A...K..........
RC2G0132700	655	K	.........AK..........
RC2G0132800	98	K	......E...K..........
RC2G0132800	126	K	.........DK..........
RC2G0132800	148	K	......E...K..........
RC2G0134300	203	K	......E...K..........
RC2G0134300	212	K	......A...K..........
RC2G0134300	176	K	......E...K..........
RC2G0134300	179	K	......E...K..........
RC2G0134300	78	K	..........KA.........
RC2G0134300	53	K	.........AK..........
RC2G0134300	87	K	..........KA.........
RC2G0134900	123	K	..........K..E.......
RC2G0135100	24	K	..........K...G......
RC2G0135100	69	K	..........KE.........
RC2G0135100	39	K	.......E..K..........
RC2G0135100	63	K	......E...K..........
RC2G0135200	202	K	..........K..E.......
RC2G0135400	402	K	.......E..K..........
RC2G0136300	6	K	......A...K..........
RC2G0136300	42	K	.........EK..........
RC2G0136700	228	K	..........KA.........
RC2G0136700	95	K	.......A..K..........
RC2G0136700	192	K	.........EK..........
RC2G0136900	357	K	.........AK..........
RC2G0136900	190	K	......E...K..........
RC2G0136900	312	K	.........EK..........
RC2G0136900	331	K	..........KD.........
RC2G0137300	2832	K	..........KA.........
RC2G0138200	447	K	.........EK..........
RC2G0138200	479	K	..........K..E.......
RC2G0138200	494	K	..........KE.........
RC2G0138200	462	K	.........AK..........
RC2G0138600	240	K	........D.K..........
RC2G0138800	307	K	.........DK..........
RC2G0138800	240	K	..........K...G......
RC2G0138800	78	K	..........KA.........
RC2G0138800	82	K	.......A..K..........
RC2G0138800	353	K	.........AK..........
RC2G0139100	67	K	.........EK..........
RC2G0141000	191	K	........D.K..........
RC2G0141000	96	K	........D.K..........
RC2G0141500	431	K	..........KE.........
RC2G0142200	53	K	.........DK..........
RC2G0142200	93	K	......E...K..........
RC2G0142200	95	K	..........KE.........
RC2G0142200	9	K	..........K..E.......
RC2G0142200	100	K	......E...K..........
RC2G0142500	44	K	.........EK..........
RC2G0142500	435	K	.........EK..........
RC2G0142500	28	K	.......A..K..........
RC2G0142500	162	K	..........KA.........
RC2G0142500	203	K	.........AK..........
RC2G0142500	282	K	..........KD.........
RC2G0142500	176	K	.........EK..........
RC2G0142700	22	K	..........KE.........
RC2G0142700	160	K	.........DK..........
RC2G0143300	55	K	.........AK..........
RC2G0143300	56	K	......E...K..........
RC2G0143300	111	K	.........AK..........
RC2G0143600	111	K	.......A..K..........
RC2G0143600	78	K	..........KE.........
RC2G0147000	245	K	..........KA.........
RC2G0147200	10	K	..........KE.........
RC2G0149600	626	K	.........EK..........
RC2G0152400	76	K	.......E..K..........
RC2G0154300	238	K	..........KD.........
RC2G0156000	222	K	..........KE.........
RC2G0156000	264	K	........D.K..........
RC2G0156000	209	K	.........AK..........
RC2G0159100	2	K	..........KD.........
RC2G0162100	124	K	..........KD.........
RC2G0162800	255	K	......E...K..........
RC2G0162800	262	K	......A...K..........
RC2G0162800	117	K	..........KA.........
RC2G0163000	574	K	.......A..K..........
RC2G0163000	328	K	......A...K..........
RC2G0163000	337	K	.......E..K..........
RC2G0163000	251	K	..........KA.........
RC2G0163000	636	K	......A...K..........
RC2G0163000	392	K	.........DK..........
RC2G0163000	146	K	.......E..K..........
RC2G0163000	59	K	......A...K..........
RC2G0163000	383	K	.........AK..........
RC2G0163000	505	K	..........KD.........
RC2G0165400	229	K	.........EK..........
RC2G0165400	435	K	.........EK..........
RC5G0110700	30	K	.........AK..........
RC2G0166200	158	K	..........K..E.......
RC2G0166200	94	K	......A...K..........
RC2G0166200	35	K	..........KD.........
RC2G0167400	79	K	.........DK..........
RC2G0169100	364	K	..........K...G......
RC2G0172100	327	K	.........EK..........
RC2G0175600	845	K	......E...K..........
RC2G0175600	135	K	.........EK..........
RC2G0182700	140	K	.......E..K..........
RC2G0182700	122	K	..........KE.........
RC2G0182700	250	K	......E...K..........
RC2G0182700	252	K	.......E..K..........
RC2G0182700	76	K	......E...K..........
RC7G0394400	125	K	........D.K..........
RC2G0183400	52	K	..........K..E.......
RC2G0185500	374	K	..........KA.........
RC2G0185500	155	K	..........K...G......
RC2G0185500	498	K	..........KE.........
RC2G0185500	49	K	.........EK..........
RC2G0185900	431	K	......E...K..........
RC2G0185900	1188	K	..........KE.........
RC2G0185900	901	K	..........KD.........
RC2G0185900	378	K	..........KE.........
RC2G0185900	889	K	..........KA.........
RC2G0185900	418	K	..........KA.........
RC2G0185900	360	K	.......E..K..........
RC2G0185900	971	K	..........K..E.......
RC2G0191300	99	K	......E...K..........
RC2G0191300	25	K	..........K..E.......
RC2G0191300	127	K	.........AK..........
RC2G0197400	154	K	.........AK..........
RC2G0199400	281	K	......E...K..........
RC2G0199600	201	K	..........KA.........
RC2G0200500	135	K	......E...K..........
RC3G0329600	48	K	..........K...G......
RC2G0201200	43	K	..........KA.........
RC2G0201600	215	K	.......E..K..........
RC2G0203000	487	K	.......A..K..........
RC2G0203000	496	K	..........K...G......
RC2G0205500	55	K	.......E..K..........
RC2G0206400	559	K	.......E..K..........
RC2G0208800	66	K	......A...K..........
RC2G0208900	106	K	..........K..E.......
RC2G0208900	243	K	..........KE.........
RC2G0208900	373	K	.........AK..........
RC2G0209100	268	K	......E...K..........
RC2G0209100	547	K	.......E..K..........
RC2G0209100	553	K	..........KE.........
RC2G0209100	577	K	.........DK..........
RC2G0210400	263	K	.........EK..........
RC2G0212000	202	K	..........KA.........
RC2G0213600	142	K	.........EK..........
RC2G0213900	205	K	......E...K..........
RC2G0214000	16	K	..........KA.........
RC2G0215000	133	K	.........DK..........
RC2G0215000	139	K	.......A..K..........
RC2G0215000	149	K	......E...K..........
RC2G0215000	58	K	..........K...G......
RC2G0216100	35	K	.........DK..........
RC2G0216500	492	K	.........EK..........
RC2G0222200	277	K	.......E..K..........
RC2G0223600	24	K	......A...K..........
RC2G0224100	1077	K	......E...K..........
RC2G0224900	209	K	.........EK..........
RC2G0224900	174	K	..........K..E.......
RC2G0224900	179	K	.........AK..........
RC2G0626800	336	K	.......A..K..........
RC2G0626800	401	K	.........AK..........
RC2G0626800	326	K	..........KD.........
RC2G0626800	394	K	........D.K..........
RC2G0626800	96	K	..........KE.........
RC5G0480600	73	K	..........K...G......
RC2G0230000	570	K	..........KE.........
RC2G0230000	695	K	......E...K..........
RC2G0230900	206	K	..........K..E.......
RC2G0230900	234	K	..........KE.........
RC2G0230900	256	K	.......A..K..........
RC2G0231200	558	K	.........EK..........
RC2G0231200	260	K	..........K...G......
RC2G0231200	430	K	.........EK..........
RC2G0231200	489	K	.........AK..........
RC2G0231200	356	K	..........KD.........
RC2G0231200	516	K	.......E..K..........
RC2G0232000	200	K	.........EK..........
RC2G0232000	227	K	........D.K..........
RC2G0232000	261	K	......E...K..........
RC2G0232000	255	K	.........DK..........
RC2G0232000	282	K	..........K..E.......
RC2G0232000	165	K	.........EK..........
RC2G0232000	698	K	.........EK..........
RC2G0235800	358	K	..........KA.........
RC2G0235800	182	K	.........DK..........
RC2G0235800	12	K	......E...K..........
RC2G0235800	84	K	......E...K..........
RC2G0241400	309	K	......E...K..........
RC2G0241400	5	K	..........KE.........
RC2G0241400	101	K	.......E..K..........
RC2G0241600	147	K	..........KD.........
RC2G0241600	197	K	..........KD.........
RC2G0242300	227	K	.........AK..........
RC2G0242300	54	K	.........DK..........
RC2G0242300	208	K	......A...K..........
RC2G0243700	149	K	.........AK..........
RC2G0243700	1039	K	........D.K..........
RC2G0243700	721	K	.......A..K..........
RC2G0243700	116	K	.........AK..........
RC2G0247500	80	K	..........KE.........
RC7G0533100	129	K	..........K...G......
RC2G0248300	433	K	.........AK..........
RC2G0248300	413	K	.........AK..........
RC2G0248300	54	K	......E...K..........
RC2G0249600	348	K	......A...K..........
RC2G0250400	103	K	.........EK..........
RC2G0250800	84	K	..........K...G......
RC2G0250800	651	K	..........KE.........
RC2G0251400	146	K	.........DK..........
RC2G0252000	34	K	.........EK..........
RC2G0252500	597	K	..........KE.........
RC2G0253500	24	K	.........DK..........
RC2G0253500	247	K	.........EK..........
RC2G0253500	157	K	..........K...G......
RC2G0254000	122	K	.........DK..........
RC2G0255100	70	K	.........EK..........
RC2G0255900	245	K	..........K..E.......
RC2G0255900	239	K	.........EK..........
RC2G0258300	467	K	..........K..E.......
RC2G0259800	100	K	..........K..E.......
RC2G0262200	558	K	..........KD.........
RC2G0262200	561	K	........D.K..........
RC2G0269000	224	K	.........DK..........
RC2G0269000	230	K	.......E..K..........
RC2G0269000	237	K	.........AK..........
RC2G0269000	244	K	.........EK..........
RC2G0269000	97	K	.......E..K..........
RC2G0269000	182	K	.........DK..........
RC2G0269000	173	K	.........AK..........
RC2G0269000	280	K	..........KE.........
RC2G0269000	22	K	......E...K..........
RC2G0269000	63	K	......E...K..........
RC2G0269000	297	K	..........KD.........
RC2G0269000	128	K	......A...K..........
RC2G0269000	198	K	..........KA.........
RC2G0269000	169	K	.........AK..........
RC2G0269200	230	K	.......E..K..........
RC2G0269200	297	K	.........EK..........
RC2G0269200	182	K	.........DK..........
RC2G0269200	178	K	.........EK..........
RC2G0269200	180	K	..........KD.........
RC2G0269200	22	K	......E...K..........
RC2G0269200	128	K	.........AK..........
RC2G0269200	63	K	......E...K..........
RC2G0269200	67	K	.........DK..........
RC2G0269200	169	K	.........AK..........
RC2G0271200	16	K	.........AK..........
RC2G0276300	484	K	.......A..K..........
RC2G0276300	452	K	......E...K..........
RC2G0276700	424	K	......E...K..........
RC2G0276800	304	K	..........K..E.......
RC2G0276900	201	K	..........KE.........
RC2G0279200	523	K	......E...K..........
RC2G0279200	609	K	......E...K..........
RC2G0279200	104	K	......E...K..........
RC2G0279500	206	K	..........K..E.......
RC2G0280100	52	K	......A...K..........
RC2G0284100	658	K	........D.K..........
RC2G0284900	1037	K	......E...K..........
RC2G0288300	423	K	..........K..E.......
RC2G0290500	541	K	......E...K..........
RC2G0290600	157	K	..........KE.........
RC2G0290600	250	K	.........DK..........
RC2G0291100	290	K	..........KE.........
RC2G0298000	165	K	......E...K..........
RC2G0298000	193	K	......A...K..........
RC2G0298000	146	K	..........KE.........
RC2G0299300	385	K	.........EK..........
RC2G0299800	46	K	..........K..E.......
RC6G0091100	346	K	..........KE.........
RC2G0302300	89	K	......E...K..........
RC6G0159700	62	K	.......A..K..........
RC6G0159700	26	K	......E...K..........
RC2G0305600	127	K	..........K...G......
RC2G0305800	525	K	......E...K..........
RC2G0306300	111	K	..........KA.........
RC2G0306300	213	K	.........EK..........
RC2G0306300	328	K	..........K...G......
RC2G0308500	115	K	..........KA.........
RC2G0308500	2	K	..........KA.........
RC2G0310500	87	K	..........KD.........
RC2G0311800	229	K	.........DK..........
RC2G0312700	262	K	.........EK..........
RC2G0312700	276	K	......E...K..........
RC2G0313500	488	K	......A...K..........
RC2G0313500	181	K	.........EK..........
RC2G0314400	146	K	.........AK..........
RC2G0314700	428	K	..........K..E.......
RC2G0315100	397	K	..........K...G......
RC2G0315100	428	K	..........KE.........
RC2G0320000	118	K	..........KA.........
RC2G0323200	46	K	......E...K..........
RC7G0480900	33	K	.........AK..........
RC2G0326500	106	K	......E...K..........
RC2G0326500	99	K	..........KE.........
RC4G0103800	167	K	......E...K..........
RC2G0330500	183	K	.........EK..........
RC2G0334600	120	K	.........DK..........
RC2G0334800	293	K	.......E..K..........
RC2G0335400	216	K	......A...K..........
RC2G0339000	167	K	..........KE.........
RC2G0339000	171	K	.........AK..........
RC2G0339000	503	K	......E...K..........
RC2G0339100	1126	K	.........EK..........
RC2G0339500	203	K	..........KE.........
RC2G0339300	742	K	..........KD.........
RC2G0339500	148	K	.........EK..........
RC2G0339500	168	K	......E...K..........
RC2G0340100	69	K	.........DK..........
RC2G0341200	1091	K	.........AK..........
RC2G0341200	1492	K	......E...K..........
RC2G0341200	1082	K	......E...K..........
RC2G0346800	16	K	.........AK..........
RC4G0468900	104	K	.........DK..........
RC2G0347500	385	K	.........AK..........
RC2G0347500	392	K	......E...K..........
RC2G0347500	367	K	.........AK..........
RC2G0347500	864	K	.......E..K..........
RC2G0347500	169	K	.........AK..........
RC2G0347500	630	K	......A...K..........
RC2G0347500	635	K	.........EK..........
RC2G0374900	247	K	..........K...G......
RC2G0349000	337	K	......E...K..........
RC2G0349000	341	K	.........AK..........
RC2G0349000	352	K	........D.K..........
RC2G0374900	95	K	.........AK..........
RC2G0374900	97	K	.......A..K..........
RC2G0374900	100	K	..........K..E.......
RC2G0349000	197	K	........D.K..........
RC2G0349000	292	K	..........KE.........
RC2G0349000	280	K	......E...K..........
RC2G0349800	162	K	.........EK..........
RC2G0350000	7	K	.........EK..........
RC2G0350000	36	K	..........K..E.......
RC2G0352600	172	K	..........KA.........
RC2G0352600	163	K	.......E..K..........
RC2G0360400	151	K	.........AK..........
RC2G0361000	890	K	..........KD.........
RC2G0361000	853	K	.........EK..........
RC2G0361000	920	K	......E...K..........
RC2G0361000	817	K	..........KE.........
RC2G0361000	947	K	.......E..K..........
RC2G0361100	330	K	......E...K..........
RC7G0442900	284	K	......E...K..........
RC2G0364400	187	K	..........KE.........
RC2G0370400	126	K	..........KE.........
RC2G0371400	176	K	.......A..K..........
RC2G0371400	216	K	.........AK..........
RC2G0371400	223	K	.........EK..........
RC2G0371400	300	K	..........KE.........
RC2G0373600	91	K	.......E..K..........
RC2G0374900	340	K	.........AK..........
RC2G0374900	351	K	........D.K..........
RC2G0374900	336	K	......E...K..........
RC2G0374900	291	K	......A...K..........
RC2G0374900	279	K	......E...K..........
[truncated: 5,452 more rows]
