# Supplementary material for: Integrated proteomic analysis reveals interactions between phosphorylation and ubiquitination in rose response to Botrytis infection
Source: Hortic Res. 2023 Nov 14;11(1):uhad238. doi: 10.1093/hr/uhad238 (PMC10782497; doi:10.1093/hr/uhad238)
Supplement: Web_Material_uhad238 [file web_material_uhad238.zip › Supplemental Table S11.xlsx]

## Sheet: Table S11
															Supplemental Table S11 A list of differentially ubiquitinated sites in the ubiquitylome analysis.
Protein accession	Position	Amino acid	IP/CK Ratio	IP/CK P value	Regulated Type	Protein description	Gene name	Localization probability	PEP	Score	Charge	Modified sequence	Mass error [ppm]	IP_1	IP_2	IP_3	CK_1	CK_2	CK_3	Subcellular localization	KEGG KO No.	KEGG Gene	KEGG pathway	Biological Process	Cellular Component	Molecular Function	Pfam ID	Domain description	KOG category	KOG NO.	KOG description
RC4G0382700	302	K	10.211	0.000361467	Up	Putative BRO1 domain, ALIX V-shaped domain-containing protein	--	1	7.3522e-08	78.71	2	STK(1)GAAAQILDAISK	-1.1738	1.718	1.571	1.796		0.192	0.14	chloroplast	K12200	PDCD6IP, ALIX, RIM20; programmed cell death 6-interacting protein	map04144 Endocytosis	GO:0006996 organelle organization; GO:0007032 endosome organization; GO:0007033 vacuole organization; GO:0007275 multicellular organism development; GO:0009653 anatomical structure morphogenesis; GO:0009987 cellular process; GO:0010256 endomembrane system organization; GO:0016043 cellular component organization; GO:0016050 vesicle organization; GO:0022603 regulation of anatomical structure morpho…	GO:0005622 intracellular; GO:0005623 cell; GO:0005737 cytoplasm; GO:0005768 endosome; GO:0005770 late endosome; GO:0005771 multivesicular body; GO:0005829 cytosol; GO:0005911 cell-cell junction; GO:0009506 plasmodesma; GO:0012505 endomembrane system; GO:0030054 cell junction; GO:0031410 cytoplasmic vesicle; GO:0031982 vesicle; GO:0043226 organelle; GO:0043227 membrane-bounded organelle; GO:004322…	GO:0005488 binding; GO:0005515 protein binding; GO:0032182 ubiquitin-like protein binding; GO:0043130 ubiquitin binding; GO:0043621 protein self-association;	PF03097; PF13949	BRO1-like domain; ALIX V-shaped domain binding to HIV	S	KOG2220	Predicted signal transduction protein
RC1G0411600	173	K	7.638	1.00863e-06	Up	Putative transcription regulator GNAT family	--	1	0.000366464	84.309	2	GIGK(1)MLLSAVAK	-1.766	1.605	1.709	1.796	0.227	0.212	0.23	cytoplasm	K22883	NATA1; L-ornithine N5-acetyltransferase [EC:2.3.1.-]		GO:0001101 response to acid chemical; GO:0006082 organic acid metabolic process; GO:0006520 cellular amino acid metabolic process; GO:0006591 ornithine metabolic process; GO:0006807 nitrogen compound metabolic process; GO:0008152 metabolic process; GO:0009719 response to endogenous stimulus; GO:0009725 response to hormone; GO:0009753 response to jasmonic acid; GO:0009987 cellular process; GO:0010…	GO:0005622 intracellular; GO:0005623 cell; GO:0005737 cytoplasm; GO:0009507 chloroplast; GO:0009536 plastid; GO:0043226 organelle; GO:0043227 membrane-bounded organelle; GO:0043229 intracellular organelle; GO:0043231 intracellular membrane-bounded organelle;	GO:0003824 catalytic activity; GO:0008080 N-acetyltransferase activity; GO:0016407 acetyltransferase activity; GO:0016410 N-acyltransferase activity; GO:0016740 transferase activity; GO:0016746 transferase activity, transferring acyl groups; GO:0016747 transferase activity, transferring acyl groups other than amino-acyl groups;			E	KOG3216	Diamine acetyltransferase
RC7G0038800	105	K	5.947	0.000572404	Up	Putative Band 7 domain-containing protein	--	0.999619	2.99652e-10	115.05	3	LLLDDAFEQK(1)NEIAK	0.2721	1.484	1.511	1.608	0.22		0.296	cytoplasm					GO:0005622 intracellular; GO:0005623 cell; GO:0005737 cytoplasm; GO:0005773 vacuole; GO:0005774 vacuolar membrane; GO:0005794 Golgi apparatus; GO:0005886 plasma membrane; GO:0005911 cell-cell junction; GO:0009506 plasmodesma; GO:0012505 endomembrane system; GO:0016020 membrane; GO:0030054 cell junction; GO:0031090 organelle membrane; GO:0043226 organelle; GO:0043227 membrane-bounded organelle; GO…	GO:0005488 binding; GO:0005515 protein binding; GO:0019899 enzyme binding; GO:0019900 kinase binding; GO:0019901 protein kinase binding; GO:0043424 protein histidine kinase binding;			C	KOG2620	Prohibitins and stomatins of the PID superfamily
RC6G0536000	386	K	5.69	0.000815845	Up	Plasma membrane ATPase	--	1	1.91443e-41	208.63	2	TGTLTLNK(1)LTVDR	-2.4181	1.798	1.856	1.746	0.208	0.35	0.391	plasma membrane	K01535	PMA1, PMA2; H+-transporting ATPase [EC:7.1.2.1]	map00190 Oxidative phosphorylation; map01100 Metabolic pathways		GO:0005623 cell; GO:0005886 plasma membrane; GO:0016020 membrane; GO:0071944 cell periphery;		PF00690; PF00702	Cation transporter/ATPase, N-terminus; haloacid dehalogenase-like hydrolase	P	KOG0205	Plasma membrane H+-transporting ATPase
RC4G0083900	282	K	5.009	5.87189e-05	Up	Terpene cyclase/mutase family member	--	1	5.16339e-09	129.28	3	MVYLPMSYLYGK(1)R	1.0723	1.955	1.906	2.25	0.421	0.35	0.449	plasma membrane	K01853	CAS1; cycloartenol synthase [EC:5.4.99.8]	map00100 Steroid biosynthesis; map01100 Metabolic pathways; map01110 Biosynthesis of secondary metabolites	GO:0006629 lipid metabolic process; GO:0006720 isoprenoid metabolic process; GO:0006721 terpenoid metabolic process; GO:0006722 triterpenoid metabolic process; GO:0006996 organelle organization; GO:0007275 multicellular organism development; GO:0008152 metabolic process; GO:0008299 isoprenoid biosynthetic process; GO:0008610 lipid biosynthetic process; GO:0009058 biosynthetic process; GO:0009555 …	GO:0005622 intracellular; GO:0005623 cell; GO:0005737 cytoplasm; GO:0005773 vacuole; GO:0043226 organelle; GO:0043227 membrane-bounded organelle; GO:0043229 intracellular organelle; GO:0043231 intracellular membrane-bounded organelle;	GO:0003824 catalytic activity; GO:0016853 isomerase activity; GO:0016866 intramolecular transferase activity; GO:0016871 cycloartenol synthase activity; GO:0031559 oxidosqualene cyclase activity;	PF13249; PF13243	Prenyltransferase-like; Prenyltransferase-like	I	KOG0497	Oxidosqualene-lanosterol cyclase and related proteins
RC5G0507500	71	K	4.66	0.00695293	Up	60S ribosomal protein L12	--	1	1.30623e-06	95.138	3	QAK(1)VSVVPSAAALVIK	0.15487	1.723	1.753		0.421	0.325		cytoplasm	K02870	RP-L12e, RPL12; large subunit ribosomal protein L12e	map03010 Ribosome				PF03946; PF00298	Ribosomal protein L11, N-terminal domain; Ribosomal protein L11, RNA binding domain	J	KOG0886	40S ribosomal protein S2
RC2G0413300	180	K	4.577	5.11254e-05	Up	Putative cinnamoyl-CoA reductase	--	0.995114	3.92337e-10	158.59	2	AVAEQAAWDEAK(0.995)EK(0.005)	-0.77798	1.787	1.641	1.854	0.399	0.424	0.331	chloroplast	K09753	CCR; cinnamoyl-CoA reductase [EC:1.2.1.44]	map00940 Phenylpropanoid biosynthesis; map01100 Metabolic pathways; map01110 Biosynthesis of secondary metabolites						V	KOG1502	Flavonol reductase/cinnamoyl-CoA reductase
RC4G0083900	297	K	4.177	0.00129539	Up	Terpene cyclase/mutase family member	--	1	5.08841e-18	150.81	3	K(1)ELFNVPYHEIDWNQAR	0.43199	1.78	1.961	2.098	0.397	0.363	0.638	plasma membrane	K01853	CAS1; cycloartenol synthase [EC:5.4.99.8]	map00100 Steroid biosynthesis; map01100 Metabolic pathways; map01110 Biosynthesis of secondary metabolites	GO:0006629 lipid metabolic process; GO:0006720 isoprenoid metabolic process; GO:0006721 terpenoid metabolic process; GO:0006722 triterpenoid metabolic process; GO:0006996 organelle organization; GO:0007275 multicellular organism development; GO:0008152 metabolic process; GO:0008299 isoprenoid biosynthetic process; GO:0008610 lipid biosynthetic process; GO:0009058 biosynthetic process; GO:0009555 …	GO:0005622 intracellular; GO:0005623 cell; GO:0005737 cytoplasm; GO:0005773 vacuole; GO:0043226 organelle; GO:0043227 membrane-bounded organelle; GO:0043229 intracellular organelle; GO:0043231 intracellular membrane-bounded organelle;	GO:0003824 catalytic activity; GO:0016853 isomerase activity; GO:0016866 intramolecular transferase activity; GO:0016871 cycloartenol synthase activity; GO:0031559 oxidosqualene cyclase activity;	PF13249; PF13243	Prenyltransferase-like; Prenyltransferase-like	I	KOG0497	Oxidosqualene-lanosterol cyclase and related proteins
RC4G0293000	40	K	3.889	0.000328269	Up	Putative START-like domain, Bet v I type allergen	--	1	5.12083e-15	107.84	3	IAPQAVK(1)SAEIVQGDGGVGTVK	0.049549	1.568	1.77	1.212	0.384	0.369	0.417	cytoplasm							PF00407	Pathogenesis-related protein Bet v I family
RC7G0013000	374	K	3.731	0.00549966	Up	Mitogen-activated protein kinase kinase kinase	--	1	4.39958e-27	153.18	2	ASAEVLGK(1)GTFGTAYK	-1.854	1.688	1.751	1.531	0.64	0.422	0.27	vacuolar membrane					GO:0005622 intracellular; GO:0005623 cell; GO:0005737 cytoplasm; GO:0005773 vacuole; GO:0005774 vacuolar membrane; GO:0005886 plasma membrane; GO:0005911 cell-cell junction; GO:0009506 plasmodesma; GO:0016020 membrane; GO:0030054 cell junction; GO:0031090 organelle membrane; GO:0043226 organelle; GO:0043227 membrane-bounded organelle; GO:0043229 intracellular organelle; GO:0043231 intracellular m…		PF00069	Protein kinase domain
RC5G0509000	3	K	3.59	0.000819598	Up	Putative major intrinsic protein	--	1	4.23893e-08	103.23	3	AK(1)DVEGAEHSEFAAK	2.3415	1.757	2.041	1.907	0.449	0.458	0.682	plasma membrane	K09872	PIP; aquaporin PIP							G	KOG0223	Aquaporin (major intrinsic protein family)
RC2G0048000	356	K	3.442	4.38949e-07	Up	Protein kinase	--	1	4.61682e-45	214.14	2	ASAEVLGK(1)GSVGTSYK	-0.19859	1.665	1.671	1.731	0.493	0.476	0.503	plasma membrane					GO:0005623 cell; GO:0005886 plasma membrane; GO:0016020 membrane; GO:0071944 cell periphery;		PF00069	Protein kinase domain
RC5G0720600	440	K	3.418	0.00766319	Up	Casein kinase 1-like protein HD16	--	1	1.84252e-07	102.03	2	IISQVGQK(1)R	-0.7062	1.615	1.591	1.655	0.596	0.352		chloroplast							PF00069	Protein kinase domain	T	KOG1164	Casein kinase (serine/threonine/tyrosine protein kinase)
RC1G0464700	96	K	3.383	0.00113635	Up	Putative small heat shock protein HSP20	--	0.999997	1.47003e-08	187.33	3	EQEEK(1)NDKWHR	0.18912	1.473	1.623	1.303	0.465		0.402	cytoplasm	K13993	HSP20; HSP20 family protein	map04141 Protein processing in endoplasmic reticulum	GO:0006950 response to stress; GO:0009266 response to temperature stimulus; GO:0009408 response to heat; GO:0009628 response to abiotic stimulus; GO:0050896 response to stimulus;	GO:0005622 intracellular; GO:0005623 cell; GO:0005737 cytoplasm; GO:0009507 chloroplast; GO:0009536 plastid; GO:0043226 organelle; GO:0043227 membrane-bounded organelle; GO:0043229 intracellular organelle; GO:0043231 intracellular membrane-bounded organelle;				O	KOG0710	Molecular chaperone (small heat-shock protein Hsp26/Hsp42)
RC2G0048000	376	K	3.335	0.000147545	Up	Protein kinase	--	1	6.26585e-32	160.98	2	AVLEEGTTVVVK(1)R	-1.4476	1.672	1.661	1.679	0.501	0.575	0.427	plasma membrane					GO:0005623 cell; GO:0005886 plasma membrane; GO:0016020 membrane; GO:0071944 cell periphery;		PF00069	Protein kinase domain
RC4G0083900	94	K	3.245	0.000379001	Up	Terpene cyclase/mutase family member	--	1	1.08194e-05	95.656	3	VK(1)DTEDLTDETVTK	1.8454	1.751	1.84	1.76	0.46	0.527	0.662	plasma membrane	K01853	CAS1; cycloartenol synthase [EC:5.4.99.8]	map00100 Steroid biosynthesis; map01100 Metabolic pathways; map01110 Biosynthesis of secondary metabolites	GO:0006629 lipid metabolic process; GO:0006720 isoprenoid metabolic process; GO:0006721 terpenoid metabolic process; GO:0006722 triterpenoid metabolic process; GO:0006996 organelle organization; GO:0007275 multicellular organism development; GO:0008152 metabolic process; GO:0008299 isoprenoid biosynthetic process; GO:0008610 lipid biosynthetic process; GO:0009058 biosynthetic process; GO:0009555 …	GO:0005622 intracellular; GO:0005623 cell; GO:0005737 cytoplasm; GO:0005773 vacuole; GO:0043226 organelle; GO:0043227 membrane-bounded organelle; GO:0043229 intracellular organelle; GO:0043231 intracellular membrane-bounded organelle;	GO:0003824 catalytic activity; GO:0016853 isomerase activity; GO:0016866 intramolecular transferase activity; GO:0016871 cycloartenol synthase activity; GO:0031559 oxidosqualene cyclase activity;	PF13249; PF13243	Prenyltransferase-like; Prenyltransferase-like	I	KOG0497	Oxidosqualene-lanosterol cyclase and related proteins
RC3G0291900	271	K	3.236	0.0200596	Up	Putative hydrolase	--	0.999999	1.48096e-29	114.35	3	EVISDPSTPK(1)PNPEPFFYASEGK	1.3531	1.801		1.735	0.475	0.386	0.778	chloroplast	K01490	AMPD; AMP deaminase [EC:3.5.4.6]	map00230 Purine metabolism; map01100 Metabolic pathways; map01110 Biosynthesis of secondary metabolites	GO:0000003 reproduction; GO:0001101 response to acid chemical; GO:0003006 developmental process involved in reproduction; GO:0007275 multicellular organism development; GO:0009719 response to endogenous stimulus; GO:0009725 response to hormone; GO:0009737 response to abscisic acid; GO:0009790 embryo development; GO:0009791 post-embryonic development; GO:0009793 embryo development ending in seed d…	GO:0005622 intracellular; GO:0005623 cell; GO:0005634 nucleus; GO:0005737 cytoplasm; GO:0005739 mitochondrion; GO:0005740 mitochondrial envelope; GO:0005741 mitochondrial outer membrane; GO:0005829 cytosol; GO:0016020 membrane; GO:0016021 integral component of membrane; GO:0019867 outer membrane; GO:0031090 organelle membrane; GO:0031224 intrinsic component of membrane; GO:0031300 intrinsic compo…	GO:0005488 binding; GO:0005515 protein binding; GO:0019899 enzyme binding; GO:0019900 kinase binding; GO:0019901 protein kinase binding; GO:0043424 protein histidine kinase binding;	PF00962	Adenosine/AMP deaminase	F	KOG1096	Adenosine monophosphate deaminase
RC3G0119600	200	K	3.181	0.000931107	Up	Putative villin headpiece, villin/Gelsolin, ADF-H/Gelsolin-like domain-containing protein	--	0.980291	0.000215081	103.69	2	ALEVIQFLK(0.98)EK(0.02)	1.0882	1.391	1.567	1.547		0.518	0.426	nucleus				GO:0001558 regulation of cell growth; GO:0006996 organelle organization; GO:0007010 cytoskeleton organization; GO:0007015 actin filament organization; GO:0008064 regulation of actin polymerization or depolymerization; GO:0009605 response to external stimulus; GO:0009606 tropism; GO:0009628 response to abiotic stimulus; GO:0009629 response to gravity; GO:0009630 gravitropism; GO:0009987 cellular p…	GO:0005622 intracellular; GO:0005623 cell; GO:0005737 cytoplasm; GO:0005856 cytoskeleton; GO:0005884 actin filament; GO:0015629 actin cytoskeleton; GO:0032432 actin filament bundle; GO:0043226 organelle; GO:0043228 non-membrane-bounded organelle; GO:0043229 intracellular organelle; GO:0043232 intracellular non-membrane-bounded organelle; GO:0099080 supramolecular complex; GO:0099081 supramolecula…	GO:0003779 actin binding; GO:0005488 binding; GO:0005515 protein binding; GO:0008092 cytoskeletal protein binding; GO:0044877 protein-containing complex binding; GO:0051015 actin filament binding;	PF00626; PF02209	Gelsolin repeat; Villin headpiece domain	Z	KOG0443	Actin regulatory proteins (gelsolin/villin family)
RC7G0448000	281	K	3.019	0.00110041	Up	Putative cellular retinaldehyde binding/alpha-tocopherol transport, GOLD domain, CRAL/TRIO	--	1	0.000123001	134.66	2	SDVILLK(1)FLR	2.2167	1.519	1.685	1.517	0.453	0.448	0.663	cytoplasm				GO:0000003 reproduction; GO:0000902 cell morphogenesis; GO:0000904 cell morphogenesis involved in differentiation; GO:0003006 developmental process involved in reproduction; GO:0009653 anatomical structure morphogenesis; GO:0009826 unidimensional cell growth; GO:0009856 pollination; GO:0009860 pollen tube growth; GO:0009932 cell tip growth; GO:0009987 cellular process; GO:0016043 cellular compone…	GO:0005576 extracellular region; GO:0005622 intracellular; GO:0005623 cell; GO:0005737 cytoplasm; GO:0005773 vacuole; GO:0005794 Golgi apparatus; GO:0005886 plasma membrane; GO:0005911 cell-cell junction; GO:0009506 plasmodesma; GO:0009507 chloroplast; GO:0009536 plastid; GO:0012505 endomembrane system; GO:0016020 membrane; GO:0030054 cell junction; GO:0043226 organelle; GO:0043227 membrane-bound…	GO:0002020 protease binding; GO:0005488 binding; GO:0005515 protein binding; GO:0019899 enzyme binding;	PF03765; PF00650	CRAL/TRIO, N-terminal domain; CRAL/TRIO domain	I	KOG1471	Phosphatidylinositol transfer protein SEC14 and related proteins
RC3G0132100	205	K	2.985	3.87472e-05	Up	Putative 1-acylglycerol-3-phosphate O-acyltransferase	--	1	2.83891e-05	114.93	3	TK(1)GFVSAVSHMR	-0.22023	1.431	1.645	1.626	0.548	0.492	0.535	chloroplast	K13523	AGPAT3_4; lysophosphatidic acid acyltransferase / lysophosphatidylinositol acyltransferase [EC:2.3.1.51 2.3.1.-]	map00561 Glycerolipid metabolism; map00564 Glycerophospholipid metabolism; map01100 Metabolic pathways; map01110 Biosynthesis of secondary metabolites		GO:0005622 intracellular; GO:0005623 cell; GO:0005737 cytoplasm; GO:0005783 endoplasmic reticulum; GO:0012505 endomembrane system; GO:0043226 organelle; GO:0043227 membrane-bounded organelle; GO:0043229 intracellular organelle; GO:0043231 intracellular membrane-bounded organelle;	GO:0003824 catalytic activity; GO:0003841 1-acylglycerol-3-phosphate O-acyltransferase activity; GO:0008374 O-acyltransferase activity; GO:0016411 acylglycerol O-acyltransferase activity; GO:0016740 transferase activity; GO:0016746 transferase activity, transferring acyl groups; GO:0016747 transferase activity, transferring acyl groups other than amino-acyl groups; GO:0042171 lysophosphatidic aci…			I	KOG1505	Lysophosphatidic acid acyltransferase LPAAT and related acyltransferases
RC2G0687100	140	K	2.957	0.00351993	Up	S-acyltransferase	--	1	0.00024408	78.864	2	IK(1)EVEVNGISVK	0.61277		1.652	1.648		0.594	0.522	cytoplasm	K16675	ZDHHC9_14_18; palmitoyltransferase ZDHHC9/14/18 [EC:2.3.1.225]			GO:0005623 cell; GO:0005886 plasma membrane; GO:0016020 membrane; GO:0071944 cell periphery;				S	KOG1311	DHHC-type Zn-finger proteins
RC1G0018900	339	K	2.925	0.000544925	Up	Putative mitochondrial carrier protein	--	1	4.17468e-05	111.61	2	SLFK(1)GAGANILR	0.44947	1.534	1.653	1.621	0.539	0.453	0.652	chloroplast	K05863	SLC25A4S, ANT; solute carrier family 25 (mitochondrial adenine nucleotide translocator), member 4/5/6/31		GO:0006810 transport; GO:0006811 ion transport; GO:0006820 anion transport; GO:0006839 mitochondrial transport; GO:0006855 drug transmembrane transport; GO:0006862 nucleotide transport; GO:0006996 organelle organization; GO:0007005 mitochondrion organization; GO:0007006 mitochondrial membrane organization; GO:0009987 cellular process; GO:0015711 organic anion transport; GO:0015748 organophosphate…	GO:0005618 cell wall; GO:0005622 intracellular; GO:0005623 cell; GO:0005634 nucleus; GO:0005730 nucleolus; GO:0005737 cytoplasm; GO:0005739 mitochondrion; GO:0005740 mitochondrial envelope; GO:0005743 mitochondrial inner membrane; GO:0005773 vacuole; GO:0005774 vacuolar membrane; GO:0005886 plasma membrane; GO:0009507 chloroplast; GO:0009526 plastid envelope; GO:0009536 plastid; GO:0009941 chloro…	GO:0000295 adenine nucleotide transmembrane transporter activity; GO:0005215 transporter activity; GO:0005346 purine ribonucleotide transmembrane transporter activity; GO:0005347 ATP transmembrane transporter activity; GO:0005471 ATP:ADP antiporter activity; GO:0005488 binding; GO:0005507 copper ion binding; GO:0008509 anion transmembrane transporter activity; GO:0008514 organic anion transmembra…			C	KOG0749	Mitochondrial ADP/ATP carrier proteins
RC1G0347800	454	K	2.917	0.00187172	Up	Putative glycerol-3-phosphate 1-O-acyltransferase	--	1	7.18055e-07	108.5	2	AGK(1)SAIEVANYVQK	-5.1823	2.308	1.897	1.548	0.664	0.754	0.554	plasma membrane	K13508	GPAT; glycerol-3-phosphate acyltransferase [EC:2.3.1.15 2.3.1.198]	map00561 Glycerolipid metabolism; map00564 Glycerophospholipid metabolism; map01100 Metabolic pathways; map01110 Biosynthesis of secondary metabolites	GO:0006793 phosphorus metabolic process; GO:0006796 phosphate-containing compound metabolic process; GO:0008152 metabolic process; GO:0009058 biosynthetic process; GO:0009059 macromolecule biosynthetic process; GO:0009987 cellular process; GO:0010143 cutin biosynthetic process; GO:0016311 dephosphorylation; GO:0043170 macromolecule metabolic process; GO:0044237 cellular metabolic process; GO:0071…	GO:0005622 intracellular; GO:0005623 cell; GO:0005737 cytoplasm; GO:0005783 endoplasmic reticulum; GO:0012505 endomembrane system; GO:0016020 membrane; GO:0043226 organelle; GO:0043227 membrane-bounded organelle; GO:0043229 intracellular organelle; GO:0043231 intracellular membrane-bounded organelle;	GO:0003824 catalytic activity; GO:0008374 O-acyltransferase activity; GO:0016740 transferase activity; GO:0016746 transferase activity, transferring acyl groups; GO:0016747 transferase activity, transferring acyl groups other than amino-acyl groups; GO:0016787 hydrolase activity; GO:0016788 hydrolase activity, acting on ester bonds; GO:0016791 phosphatase activity; GO:0042578 phosphoric ester hyd…
RC2G0048800	462	K	2.882	0.00184824	Up	Putative sulfate-transporting ATPase	--	1	5.41045e-11	135.5	2	NLSAELK(1)VPFDK	-1.7672	1.367	1.471	1.757	0.511		0.552	plasma membrane				GO:0006810 transport; GO:0006855 drug transmembrane transport; GO:0007275 multicellular organism development; GO:0015893 drug transport; GO:0032501 multicellular organismal process; GO:0032502 developmental process; GO:0042221 response to chemical; GO:0042335 cuticle development; GO:0042493 response to drug; GO:0048856 anatomical structure development; GO:0050896 response to stimulus; GO:0051179 …	GO:0005623 cell; GO:0005886 plasma membrane; GO:0016020 membrane; GO:0016021 integral component of membrane; GO:0031224 intrinsic component of membrane; GO:0071944 cell periphery;	GO:0003824 catalytic activity; GO:0005215 transporter activity; GO:0015399 primary active transmembrane transporter activity; GO:0016462 pyrophosphatase activity; GO:0016787 hydrolase activity; GO:0016817 hydrolase activity, acting on acid anhydrides; GO:0016818 hydrolase activity, acting on acid anhydrides, in phosphorus-containing anhydrides; GO:0016887 ATPase activity; GO:0017111 nucleoside-tr…	PF00005	ABC transporter	Q	KOG0065	Pleiotropic drug resistance proteins (PDR1-15), ABC superfamily
RC6G0293000	136	K	2.876	0.00428481	Up	Putative trafficking protein particle complex subunit 2	--	1	6.65813e-20	178.65	2	VSTIVK(1)SFGFSSTG	-0.21122	1.832	1.56	1.586	0.424	0.526	0.781	cytoplasm	K20301	TRAPPC2, TRS20; trafficking protein particle complex subunit 2							S	KOG3444	Uncharacterized conserved protein
RC5G0282600	102	K	2.87	0.00156873	Up	Putative casein kinase substrate, phosphoprotein PP28	--	0.99993	0.00232234	83.623	3	EREEIEK(1)QK	-1.0907	1.768	2.062	1.434	0.721	0.539	0.574	nucleus							PF10252	Casein kinase substrate phosphoprotein PP28	S	KOG3375	Phosphoprotein/predicted coiled-coil protein
RC2G0580700	560	K	2.818	0.0329455	Up	Putative glucan endo-1,3-beta-D-glucosidase	--	1	0.00141345	117.18	2	VVGVLWANK(1)R	2.9773	1.717	1.729	1.506	0.271	0.553	0.933	chloroplast	K01180	E3.2.1.6; endo-1,3(4)-beta-glucanase [EC:3.2.1.6]					PF03639	Glycosyl hydrolase family 81	G	KOG2254	Predicted endo-1,3-beta-glucanase
RC2G0048000	399	K	2.804	1.50525e-06	Up	Protein kinase	--	1	0.000497347	124.81	3	IK(1)HENVVPLR	0.75876	1.57	1.648	1.544	0.559	0.559	0.58	plasma membrane					GO:0005623 cell; GO:0005886 plasma membrane; GO:0016020 membrane; GO:0071944 cell periphery;		PF00069	Protein kinase domain
RC5G0230100	722	K	2.733	0.000203266	Up	Translation elongation factor 2	--	1	6.25609e-28	207.6	2	VIYASQLTAK(1)PR	-3.1875	1.315	1.615	1.577	0.515	0.54	0.594	cytoplasm	K03234	EEF2; elongation factor 2					PF00009; PF03144; PF03764; PF00679	Elongation factor Tu GTP binding domain; Elongation factor Tu domain 2; Elongation factor G, domain IV; Elongation factor G C-terminus	J	KOG0469	Elongation factor 2
RC5G0649600	25	K	2.691	0.00175042	Up	Putative EF-hand domain pair protein	--	1	4.53455e-06	125.17	2	CCDLDLYK(1)QSR	-0.92383	1.577	1.641	1.8	0.474	0.67	0.721	nucleus	K06268	PPP3R, CNB; serine/threonine-protein phosphatase 2B regulatory subunit		GO:0005513 detection of calcium ion; GO:0009593 detection of chemical stimulus; GO:0010035 response to inorganic substance; GO:0010038 response to metal ion; GO:0042221 response to chemical; GO:0042592 homeostatic process; GO:0048878 chemical homeostasis; GO:0050801 ion homeostasis; GO:0050896 response to stimulus; GO:0051592 response to calcium ion; GO:0051606 detection of stimulus; GO:0055065 m…	GO:0000325 plant-type vacuole; GO:0005622 intracellular; GO:0005623 cell; GO:0005737 cytoplasm; GO:0005773 vacuole; GO:0005774 vacuolar membrane; GO:0005886 plasma membrane; GO:0009705 plant-type vacuole membrane; GO:0016020 membrane; GO:0031090 organelle membrane; GO:0043226 organelle; GO:0043227 membrane-bounded organelle; GO:0043229 intracellular organelle; GO:0043231 intracellular membrane-bo…	GO:0005488 binding; GO:0005509 calcium ion binding; GO:0043167 ion binding; GO:0043169 cation binding; GO:0046872 metal ion binding;	PF13833; PF13499	EF-hand domain pair; EF-hand domain pair	T	KOG0034	Ca2+/calmodulin-dependent protein phosphatase (calcineurin subunit B), EF-Hand superfamily protein
RC5G0345400	44	K	2.686	0.00208864	Up	Putative ubiquitinyl hydrolase 1	--	1	0.00619418	161.12	2	QK(1)ASELR	3.9927	1.358	1.434	1.589	0.667	0.42	0.544	cytoplasm	K13719	OTU1, YOD1; ubiquitin thioesterase OTU1 [EC:3.1.2.-]	map04141 Protein processing in endoplasmic reticulum						O	KOG3288	OTU-like cysteine protease
RC2G0564200	11	K	2.68	0.00228313	Up	Putative oligopeptide transporter, OPT superfamily	--	0.999431	1.86827e-11	136.84	2	GTVMELEAPK(0.999)PK(0.001)	-0.13744	1.554	1.512	1.6	0.479	0.505	0.757	plasma membrane				GO:0006810 transport; GO:0006857 oligopeptide transport; GO:0009628 response to abiotic stimulus; GO:0015833 peptide transport; GO:0035672 oligopeptide transmembrane transport; GO:0042886 amide transport; GO:0050896 response to stimulus; GO:0051179 localization; GO:0051234 establishment of localization; GO:0055085 transmembrane transport; GO:0071702 organic substance transport; GO:0071705 nitroge…	GO:0005623 cell; GO:0005886 plasma membrane; GO:0005887 integral component of plasma membrane; GO:0016020 membrane; GO:0016021 integral component of membrane; GO:0031224 intrinsic component of membrane; GO:0031226 intrinsic component of plasma membrane; GO:0071944 cell periphery;	GO:0005215 transporter activity; GO:0022857 transmembrane transporter activity; GO:0035673 oligopeptide transmembrane transporter activity; GO:0042887 amide transmembrane transporter activity; GO:1904680 peptide transmembrane transporter activity;			T	KOG2262	Sexual differentiation process protein ISP4
RC1G0359800	48	K	2.627	0.00187254	Up	CAAX prenyl protease	--	0.994772	3.22815e-07	140.57	2	TLEGVISQEK(0.995)FEK(0.005)	-1.433	1.499	1.539	1.674	0.464	0.603	0.727	plasma membrane	K06013	STE24; STE24 endopeptidase [EC:3.4.24.84]	map00900 Terpenoid backbone biosynthesis	GO:0006508 proteolysis; GO:0006807 nitrogen compound metabolic process; GO:0008152 metabolic process; GO:0009987 cellular process; GO:0010467 gene expression; GO:0016485 protein processing; GO:0019538 protein metabolic process; GO:0043170 macromolecule metabolic process; GO:0044237 cellular metabolic process; GO:0044238 primary metabolic process; GO:0044260 cellular macromolecule metabolic proces…	GO:0005622 intracellular; GO:0005623 cell; GO:0005737 cytoplasm; GO:0005773 vacuole; GO:0005783 endoplasmic reticulum; GO:0005789 endoplasmic reticulum membrane; GO:0012505 endomembrane system; GO:0016020 membrane; GO:0016021 integral component of membrane; GO:0030176 integral component of endoplasmic reticulum membrane; GO:0031224 intrinsic component of membrane; GO:0031227 intrinsic component o…	GO:0003824 catalytic activity; GO:0004175 endopeptidase activity; GO:0004222 metalloendopeptidase activity; GO:0008233 peptidase activity; GO:0008237 metallopeptidase activity; GO:0016787 hydrolase activity; GO:0070011 peptidase activity, acting on L-amino acid peptides; GO:0140096 catalytic activity, acting on a protein;	PF01435	Peptidase family M48	O	KOG2719	Metalloprotease
RC4G0046400	312	K	2.624	0.000427177	Up	Malate dehydrogenase	--	1	1.4564e-05	119.79	2	K(1)LDATADELSEEK	-1.3456	1.294	1.45	1.487	0.544		0.531	cytoplasm	K00025	MDH1; malate dehydrogenase [EC:1.1.1.37]	map00020 Citrate cycle (TCA cycle); map00270 Cysteine and methionine metabolism; map00620 Pyruvate metabolism; map00630 Glyoxylate and dicarboxylate metabolism; map00710 Carbon fixation in photosynthetic organisms; map01100 Metabolic pathways; map01110 Biosynthesis of secondary metabolites; map01200 Carbon metabolism	GO:0006082 organic acid metabolic process; GO:0006091 generation of precursor metabolites and energy; GO:0006099 tricarboxylic acid cycle; GO:0006101 citrate metabolic process; GO:0006107 oxaloacetate metabolic process; GO:0006108 malate metabolic process; GO:0006139 nucleobase-containing compound metabolic process; GO:0006725 cellular aromatic compound metabolic process; GO:0006732 coenzyme meta…	GO:0005576 extracellular region; GO:0005622 intracellular; GO:0005623 cell; GO:0005634 nucleus; GO:0005737 cytoplasm; GO:0005773 vacuole; GO:0005774 vacuolar membrane; GO:0005829 cytosol; GO:0005886 plasma membrane; GO:0005911 cell-cell junction; GO:0009506 plasmodesma; GO:0009507 chloroplast; GO:0009532 plastid stroma; GO:0009536 plastid; GO:0009570 chloroplast stroma; GO:0016020 membrane; GO:00…	GO:0003824 catalytic activity; GO:0016491 oxidoreductase activity; GO:0016614 oxidoreductase activity, acting on CH-OH group of donors; GO:0016615 malate dehydrogenase activity; GO:0016616 oxidoreductase activity, acting on the CH-OH group of donors, NAD or NADP as acceptor; GO:0030060 L-malate dehydrogenase activity;	PF02866	lactate/malate dehydrogenase, alpha/beta C-terminal domain	C	KOG1496	Malate dehydrogenase
RC2G0663500	247	K	2.618	0.00378291	Up	Proteasome subunit beta	--	1	0.000184043	85.813	2	K(1)TEVLSTLVTTLK	-0.62617	1.45	1.511		0.534		0.597	cytoplasm	K02739	PSMB7; 20S proteasome subunit beta 2 [EC:3.4.25.1]	map03050 Proteasome		GO:0000502 proteasome complex; GO:0005622 intracellular; GO:0005623 cell; GO:0005839 proteasome core complex; GO:0019774 proteasome core complex, beta-subunit complex; GO:0032991 protein-containing complex; GO:1902494 catalytic complex; GO:1905368 peptidase complex; GO:1905369 endopeptidase complex;		PF00227	Proteasome subunit	O	KOG0173	20S proteasome, regulatory subunit beta type PSMB7/PSMB10/PUP1
RC1G0347800	451	K	2.6	0.00382736	Up	Putative glycerol-3-phosphate 1-O-acyltransferase	--	0.994354	0.00186121	72.922	2	LPDDMSCK(0.994)AGK(0.006)	-2.4387	1.916		1.714	0.712		0.684	plasma membrane	K13508	GPAT; glycerol-3-phosphate acyltransferase [EC:2.3.1.15 2.3.1.198]	map00561 Glycerolipid metabolism; map00564 Glycerophospholipid metabolism; map01100 Metabolic pathways; map01110 Biosynthesis of secondary metabolites	GO:0006793 phosphorus metabolic process; GO:0006796 phosphate-containing compound metabolic process; GO:0008152 metabolic process; GO:0009058 biosynthetic process; GO:0009059 macromolecule biosynthetic process; GO:0009987 cellular process; GO:0010143 cutin biosynthetic process; GO:0016311 dephosphorylation; GO:0043170 macromolecule metabolic process; GO:0044237 cellular metabolic process; GO:0071…	GO:0005622 intracellular; GO:0005623 cell; GO:0005737 cytoplasm; GO:0005783 endoplasmic reticulum; GO:0012505 endomembrane system; GO:0016020 membrane; GO:0043226 organelle; GO:0043227 membrane-bounded organelle; GO:0043229 intracellular organelle; GO:0043231 intracellular membrane-bounded organelle;	GO:0003824 catalytic activity; GO:0008374 O-acyltransferase activity; GO:0016740 transferase activity; GO:0016746 transferase activity, transferring acyl groups; GO:0016747 transferase activity, transferring acyl groups other than amino-acyl groups; GO:0016787 hydrolase activity; GO:0016788 hydrolase activity, acting on ester bonds; GO:0016791 phosphatase activity; GO:0042578 phosphoric ester hyd…
RC7G0293400	231	K	2.596	0.00237652	Up	Putative clathrin adaptor, mu subunit	--	1	0.00146229	101.82	2	IGLEK(1)ESQIK	1.0515	1.338	1.288	1.614	0.515		0.574	cytoplasm	K11826	AP2M1; AP-2 complex subunit mu-1	map04144 Endocytosis						U	KOG0938	Adaptor complexes medium subunit family
RC4G0492700	437	K	2.56	4.99859e-05	Up	Putative delta(24)-sterol reductase	--	1	4.01039e-10	123.24	3	SPVK(1)SMIYAEPGFEHQR	-0.73464	1.504	1.508	1.496	0.619	0.529	0.613	cytoplasm	K09828	DHCR24, DWF1; Delta24-sterol reductase [EC:1.3.1.72 1.3.1.-]	map00100 Steroid biosynthesis; map01100 Metabolic pathways; map01110 Biosynthesis of secondary metabolites	GO:0000902 cell morphogenesis; GO:0006629 lipid metabolic process; GO:0006694 steroid biosynthetic process; GO:0006725 cellular aromatic compound metabolic process; GO:0008152 metabolic process; GO:0008202 steroid metabolic process; GO:0008610 lipid biosynthetic process; GO:0009058 biosynthetic process; GO:0009653 anatomical structure morphogenesis; GO:0009698 phenylpropanoid metabolic process; G…	GO:0005622 intracellular; GO:0005623 cell; GO:0005737 cytoplasm; GO:0005773 vacuole; GO:0005774 vacuolar membrane; GO:0005886 plasma membrane; GO:0016020 membrane; GO:0016021 integral component of membrane; GO:0031090 organelle membrane; GO:0031224 intrinsic component of membrane; GO:0043226 organelle; GO:0043227 membrane-bounded organelle; GO:0043229 intracellular organelle; GO:0043231 intracell…	GO:0005488 binding; GO:0005515 protein binding; GO:0005516 calmodulin binding;	PF01565	FAD binding domain	C	KOG1262	FAD-binding protein DIMINUTO
RC3G0318700	854	K	2.55	9.01776e-06	Up	probable leucine-rich repeat receptor-like protein kinase At5g49770	--	1	4.30968e-28	164.28	3	K(1)CTNNFSDNNEIGSGGYGK	-0.87061	1.574	1.463	1.619	0.596	0.607	0.623	plasma membrane							PF07714	Protein tyrosine kinase
RC1G0376700	164	K	2.526	0.0055329	Up	Putative polyketide cyclase/dehydrase, START-like domain-containing protein	--	1	7.85e-08	117.21	2	CNLK(1)SLADVSER	-1.5848	1.67	1.288	1.263		0.517	0.597	cytoplasm	K14496	PYL; abscisic acid receptor PYR/PYL family	map04016 MAPK signaling pathway - plant; map04075 Plant hormone signal transduction	GO:0001101 response to acid chemical; GO:0006950 response to stress; GO:0006970 response to osmotic stress; GO:0007154 cell communication; GO:0007165 signal transduction; GO:0007275 multicellular organism development; GO:0009266 response to temperature stimulus; GO:0009409 response to cold; GO:0009414 response to water deprivation; GO:0009415 response to water; GO:0009628 response to abiotic stim…	GO:0005622 intracellular; GO:0005623 cell; GO:0005634 nucleus; GO:0005737 cytoplasm; GO:0005829 cytosol; GO:0043226 organelle; GO:0043227 membrane-bounded organelle; GO:0043229 intracellular organelle; GO:0043231 intracellular membrane-bounded organelle;	GO:0004857 enzyme inhibitor activity; GO:0004864 protein phosphatase inhibitor activity; GO:0005488 binding; GO:0005515 protein binding; GO:0008289 lipid binding; GO:0010427 abscisic acid binding; GO:0019208 phosphatase regulator activity; GO:0019212 phosphatase inhibitor activity; GO:0019840 isoprenoid binding; GO:0019888 protein phosphatase regulator activity; GO:0030234 enzyme regulator activi…
RC5G0610200	67	K	2.46	0.000128226	Up	Putative leucine-rich repeat domain, L domain-containing protein	--	1	1.98771e-05	157.77	2	GK(1)LLVDAMTLR	-3.9034	1.591	1.438	1.386	0.549	0.643	0.603	nucleus							PF00240	Ubiquitin family	S	KOG1947	Leucine rich repeat proteins, some proteins contain F-box
RC1G0347800	408	K	2.458	9.59263e-06	Up	Putative glycerol-3-phosphate 1-O-acyltransferase	--	1	1.01576e-27	140.3	3	IVPVAMDCK(1)QSMFYGTTVR	6.6588	1.817	1.74	1.714	0.701	0.69	0.753	plasma membrane	K13508	GPAT; glycerol-3-phosphate acyltransferase [EC:2.3.1.15 2.3.1.198]	map00561 Glycerolipid metabolism; map00564 Glycerophospholipid metabolism; map01100 Metabolic pathways; map01110 Biosynthesis of secondary metabolites	GO:0006793 phosphorus metabolic process; GO:0006796 phosphate-containing compound metabolic process; GO:0008152 metabolic process; GO:0009058 biosynthetic process; GO:0009059 macromolecule biosynthetic process; GO:0009987 cellular process; GO:0010143 cutin biosynthetic process; GO:0016311 dephosphorylation; GO:0043170 macromolecule metabolic process; GO:0044237 cellular metabolic process; GO:0071…	GO:0005622 intracellular; GO:0005623 cell; GO:0005737 cytoplasm; GO:0005783 endoplasmic reticulum; GO:0012505 endomembrane system; GO:0016020 membrane; GO:0043226 organelle; GO:0043227 membrane-bounded organelle; GO:0043229 intracellular organelle; GO:0043231 intracellular membrane-bounded organelle;	GO:0003824 catalytic activity; GO:0008374 O-acyltransferase activity; GO:0016740 transferase activity; GO:0016746 transferase activity, transferring acyl groups; GO:0016747 transferase activity, transferring acyl groups other than amino-acyl groups; GO:0016787 hydrolase activity; GO:0016788 hydrolase activity, acting on ester bonds; GO:0016791 phosphatase activity; GO:0042578 phosphoric ester hyd…
RC5G0282600	88	K	2.45	0.000722109	Up	Putative casein kinase substrate, phosphoprotein PP28	--	1	0.00013514	108.5	2	NVDLEK(1)TTELSR	-4.3273	1.858	1.37	1.684	0.641	0.709	0.655	nucleus							PF10252	Casein kinase substrate phosphoprotein PP28	S	KOG3375	Phosphoprotein/predicted coiled-coil protein
RC7G0326500	30	K	2.408	0.0161093	Up	Putative MOB kinase activator family	--	1	0.000701417	71.066	2	K(1)HIDATLGSGNLR	-1.7623	1.074	1.631	1.542	0.55	0.626		nucleus	K06685	MOB1, Mats; MOB kinase activator 1							D	KOG0440	Cell cycle-associated protein Mob1-1
RC6G0311400	30	K	2.394	0.000318581	Up	Putative ubiquilin, ubiquitin	--	1	0.000697387	101.48	2	CSNGSK(1)FSVR	-2.0596	1.439	1.383	1.562	0.604	0.684	0.543	cytoplasm	K04523	UBQLN, DSK2; ubiquilin	map04141 Protein processing in endoplasmic reticulum	GO:0000045 autophagosome assembly; GO:0001666 response to hypoxia; GO:0006508 proteolysis; GO:0006511 ubiquitin-dependent protein catabolic process; GO:0006807 nitrogen compound metabolic process; GO:0006914 autophagy; GO:0006950 response to stress; GO:0006996 organelle organization; GO:0007033 vacuole organization; GO:0008152 metabolic process; GO:0009056 catabolic process; GO:0009057 macromolec…	GO:0005622 intracellular; GO:0005623 cell; GO:0005634 nucleus; GO:0005654 nucleoplasm; GO:0005737 cytoplasm; GO:0005773 vacuole; GO:0005776 autophagosome; GO:0005783 endoplasmic reticulum; GO:0005829 cytosol; GO:0005886 plasma membrane; GO:0012505 endomembrane system; GO:0016020 membrane; GO:0016234 inclusion body; GO:0016235 aggresome; GO:0031974 membrane-enclosed lumen; GO:0031981 nuclear lumen…	GO:0005488 binding; GO:0005515 protein binding; GO:0019899 enzyme binding; GO:0019900 kinase binding; GO:0031593 polyubiquitin modification-dependent protein binding; GO:0042802 identical protein binding; GO:0140030 modification-dependent protein binding;	PF00240	Ubiquitin family	O	KOG0010	Ubiquitin-like protein
RC2G0000800	280	K	2.388	0.00306755	Up	Guanosine nucleotide diphosphate dissociation inhibitor	--	1	5.89293e-05	84.999	3	CTK(1)VVCDPSYLPNK	-0.15449		1.541	1.648	0.575	0.691	0.737	cytoplasm	K17255	GDI1_2; Rab GDP dissociation inhibitor							O	KOG1439	RAB proteins geranylgeranyltransferase component A (RAB escort protein)
RC1G0347800	123	K	2.386	5.87646e-05	Up	Putative glycerol-3-phosphate 1-O-acyltransferase	--	0.998602	8.4643e-13	187.1	2	AESFEVFDK(0.999)CK(0.001)	-2.1562	1.852	1.632	1.699	0.73	0.76	0.682	plasma membrane	K13508	GPAT; glycerol-3-phosphate acyltransferase [EC:2.3.1.15 2.3.1.198]	map00561 Glycerolipid metabolism; map00564 Glycerophospholipid metabolism; map01100 Metabolic pathways; map01110 Biosynthesis of secondary metabolites	GO:0006793 phosphorus metabolic process; GO:0006796 phosphate-containing compound metabolic process; GO:0008152 metabolic process; GO:0009058 biosynthetic process; GO:0009059 macromolecule biosynthetic process; GO:0009987 cellular process; GO:0010143 cutin biosynthetic process; GO:0016311 dephosphorylation; GO:0043170 macromolecule metabolic process; GO:0044237 cellular metabolic process; GO:0071…	GO:0005622 intracellular; GO:0005623 cell; GO:0005737 cytoplasm; GO:0005783 endoplasmic reticulum; GO:0012505 endomembrane system; GO:0016020 membrane; GO:0043226 organelle; GO:0043227 membrane-bounded organelle; GO:0043229 intracellular organelle; GO:0043231 intracellular membrane-bounded organelle;	GO:0003824 catalytic activity; GO:0008374 O-acyltransferase activity; GO:0016740 transferase activity; GO:0016746 transferase activity, transferring acyl groups; GO:0016747 transferase activity, transferring acyl groups other than amino-acyl groups; GO:0016787 hydrolase activity; GO:0016788 hydrolase activity, acting on ester bonds; GO:0016791 phosphatase activity; GO:0042578 phosphoric ester hyd…
RC1G0239000	505	K	2.376	0.000231619	Up	Putative aldehyde oxygenase (Deformylating)	--	1	1.28409e-12	108.34	3	SYAQK(1)IWLVGDGLSK	-0.41986	1.518	1.513	1.417	0.637	0.686	0.549	cytoplasm	K15404	K15404, CER1; aldehyde decarbonylase [EC:4.1.99.5]	map00073 Cutin, suberine and wax biosynthesis; map01110 Biosynthesis of secondary metabolites	GO:0006629 lipid metabolic process; GO:0008152 metabolic process; GO:0044238 primary metabolic process; GO:0055114 oxidation-reduction process; GO:0071704 organic substance metabolic process;	GO:0005622 intracellular; GO:0005623 cell; GO:0005737 cytoplasm; GO:0005783 endoplasmic reticulum; GO:0005789 endoplasmic reticulum membrane; GO:0012505 endomembrane system; GO:0016020 membrane; GO:0031984 organelle subcompartment; GO:0042175 nuclear outer membrane-endoplasmic reticulum membrane network; GO:0043226 organelle; GO:0043227 membrane-bounded organelle; GO:0043229 intracellular organel…	GO:0003824 catalytic activity; GO:0016491 oxidoreductase activity;	PF12076	WAX2 C-terminal domain
RC5G0633900	101	K	2.366	0.00413597	Up	Putative ribosomal protein L10e	--	1	0.00169471	62.705	2	INK(1)MLSCAGADR	0.032166	1.578	1.513		0.67	0.736	0.554	chloroplast	K02866	RP-L10e, RPL10; large subunit ribosomal protein L10e	map03010 Ribosome	GO:0000027 ribosomal large subunit assembly; GO:0002252 immune effector process; GO:0002376 immune system process; GO:0006412 translation; GO:0006518 peptide metabolic process; GO:0006807 nitrogen compound metabolic process; GO:0006950 response to stress; GO:0006952 defense response; GO:0006996 organelle organization; GO:0008152 metabolic process; GO:0009058 biosynthetic process; GO:0009059 macro…	GO:0005622 intracellular; GO:0005623 cell; GO:0005634 nucleus; GO:0005730 nucleolus; GO:0005737 cytoplasm; GO:0005773 vacuole; GO:0005774 vacuolar membrane; GO:0005829 cytosol; GO:0005840 ribosome; GO:0005844 polysome; GO:0009507 chloroplast; GO:0009526 plastid envelope; GO:0009536 plastid; GO:0009941 chloroplast envelope; GO:0015934 large ribosomal subunit; GO:0016020 membrane; GO:0022625 cytoso…	GO:0003676 nucleic acid binding; GO:0003723 RNA binding; GO:0003729 mRNA binding; GO:0003735 structural constituent of ribosome; GO:0005198 structural molecule activity; GO:0005488 binding; GO:0097159 organic cyclic compound binding; GO:1901363 heterocyclic compound binding;			J	KOG0857	60s ribosomal protein L10
RC3G0351600	594	K	2.353	0.0187543	Up	Putative FERM/acyl-CoA-binding protein, 3-helical bundle	--	1	0.000116769	108.5	2	NTDLYK(1)ELQSVR	0.018027	1.263	1.577	1.523	0.44	0.498	0.916	nucleus				GO:0001101 response to acid chemical; GO:0006810 transport; GO:0006869 lipid transport; GO:0009314 response to radiation; GO:0009416 response to light stimulus; GO:0009628 response to abiotic stimulus; GO:0009719 response to endogenous stimulus; GO:0009723 response to ethylene; GO:0009725 response to hormone; GO:0009753 response to jasmonic acid; GO:0010033 response to organic substance; GO:00108…	GO:0005622 intracellular; GO:0005623 cell; GO:0005634 nucleus; GO:0005737 cytoplasm; GO:0005829 cytosol; GO:0043226 organelle; GO:0043227 membrane-bounded organelle; GO:0043229 intracellular organelle; GO:0043231 intracellular membrane-bounded organelle;	GO:0000062 fatty-acyl-CoA binding; GO:0000166 nucleotide binding; GO:0005488 binding; GO:0017076 purine nucleotide binding; GO:0030554 adenyl nucleotide binding; GO:0032553 ribonucleotide binding; GO:0032555 purine ribonucleotide binding; GO:0032559 adenyl ribonucleotide binding; GO:0033218 amide binding; GO:0036094 small molecule binding; GO:0043167 ion binding; GO:0043168 anion binding; GO:0048…	PF00887; PF13415	Acyl CoA binding protein; Galactose oxidase, central domain	I	KOG0817	Acyl-CoA-binding protein
RC5G0521000	154	K	2.337	0.00437241	Up	Elongation factor 1-alpha	--	0.995452	1.22205e-05	54.199	3	QMICCCNK(0.995)MDATTPK(0.005)	1.2227	1.535	1.409		0.607	0.653		cytoplasm	K03231	EEF1A; elongation factor 1-alpha	map03013 RNA transport				PF00009; PF03144; PF03143	Elongation factor Tu GTP binding domain; Elongation factor Tu domain 2; Elongation factor Tu C-terminal domain	J	KOG0052	Translation elongation factor EF-1 alpha/Tu
RC3G0284800	125	K	2.312	0.00221735	Up	Putative amino acid transporter, transmembrane domain-containing protein	--	0.99054	0.00240828	138.26	3	K(0.991)EK(0.009)ENVNFK	-0.7798	1.338	1.617	1.456		0.596	0.676	cytoplasm	K13946	AUX1, LAX; auxin influx carrier (AUX1 LAX family)	map04075 Plant hormone signal transduction	GO:0001736 establishment of planar polarity; GO:0001738 morphogenesis of a polarized epithelium; GO:0002009 morphogenesis of an epithelium; GO:0003333 amino acid transmembrane transport; GO:0006355 regulation of transcription, DNA-templated; GO:0006810 transport; GO:0006811 ion transport; GO:0006820 anion transport; GO:0006865 amino acid transport; GO:0007164 establishment of tissue polarity; GO:…	GO:0005622 intracellular; GO:0005623 cell; GO:0005634 nucleus; GO:0005737 cytoplasm; GO:0005768 endosome; GO:0005794 Golgi apparatus; GO:0005886 plasma membrane; GO:0009986 cell surface; GO:0012505 endomembrane system; GO:0016020 membrane; GO:0031410 cytoplasmic vesicle; GO:0031982 vesicle; GO:0043226 organelle; GO:0043227 membrane-bounded organelle; GO:0043229 intracellular organelle; GO:0043231…	GO:0005215 transporter activity; GO:0005342 organic acid transmembrane transporter activity; GO:0005488 binding; GO:0008509 anion transmembrane transporter activity; GO:0008514 organic anion transmembrane transporter activity; GO:0010011 auxin binding; GO:0010328 auxin influx transmembrane transporter activity; GO:0015075 ion transmembrane transporter activity; GO:0015171 amino acid transmembrane…			E	KOG1303	Amino acid transporters
RC4G0269400	9	K	2.275	0.00167048	Up	CASP-like protein	--	1	1.44258e-69	214.41	3	MESQYIGGK(1)SNTDGGGMPEK(1)EVR	-2.1734	1.687	1.427	1.665	0.592	0.684	0.825	plasma membrane					GO:0005623 cell; GO:0005886 plasma membrane; GO:0005911 cell-cell junction; GO:0009506 plasmodesma; GO:0016020 membrane; GO:0030054 cell junction; GO:0055044 symplast; GO:0071944 cell periphery;	GO:0005488 binding; GO:0005515 protein binding; GO:0019899 enzyme binding; GO:0019900 kinase binding; GO:0019901 protein kinase binding; GO:0043424 protein histidine kinase binding; GO:0048037 cofactor binding; GO:0051536 iron-sulfur cluster binding; GO:0051540 metal cluster binding;	PF04535	Domain of unknown function (DUF588)
RC1G0018900	317	K	2.232	5.93324e-07	Up	Putative mitochondrial carrier protein	--	0.998568	7.16393e-28	191.24	2	MMMTSGEAVK(0.999)YK(0.001)	-0.61882	1.48	1.466	1.43	0.641	0.658	0.662	chloroplast	K05863	SLC25A4S, ANT; solute carrier family 25 (mitochondrial adenine nucleotide translocator), member 4/5/6/31		GO:0006810 transport; GO:0006811 ion transport; GO:0006820 anion transport; GO:0006839 mitochondrial transport; GO:0006855 drug transmembrane transport; GO:0006862 nucleotide transport; GO:0006996 organelle organization; GO:0007005 mitochondrion organization; GO:0007006 mitochondrial membrane organization; GO:0009987 cellular process; GO:0015711 organic anion transport; GO:0015748 organophosphate…	GO:0005618 cell wall; GO:0005622 intracellular; GO:0005623 cell; GO:0005634 nucleus; GO:0005730 nucleolus; GO:0005737 cytoplasm; GO:0005739 mitochondrion; GO:0005740 mitochondrial envelope; GO:0005743 mitochondrial inner membrane; GO:0005773 vacuole; GO:0005774 vacuolar membrane; GO:0005886 plasma membrane; GO:0009507 chloroplast; GO:0009526 plastid envelope; GO:0009536 plastid; GO:0009941 chloro…	GO:0000295 adenine nucleotide transmembrane transporter activity; GO:0005215 transporter activity; GO:0005346 purine ribonucleotide transmembrane transporter activity; GO:0005347 ATP transmembrane transporter activity; GO:0005471 ATP:ADP antiporter activity; GO:0005488 binding; GO:0005507 copper ion binding; GO:0008509 anion transmembrane transporter activity; GO:0008514 organic anion transmembra…			C	KOG0749	Mitochondrial ADP/ATP carrier proteins
RC7G0089700	640	K	2.226	2.22948e-08	Up	Glutamine-dependent NAD(+) synthetase	--	1	0.0018928	76.572	3	HFFK(1)YYSINR	-0.96427	1.419	1.444	1.419	0.639	0.641	0.644	nucleus	K01950	E6.3.5.1, NADSYN1, QNS1, nadE; NAD+ synthase (glutamine-hydrolysing) [EC:6.3.5.1]	map00760 Nicotinate and nicotinamide metabolism; map01100 Metabolic pathways	GO:0006139 nucleobase-containing compound metabolic process; GO:0006725 cellular aromatic compound metabolic process; GO:0006732 coenzyme metabolic process; GO:0006733 oxidoreduction coenzyme metabolic process; GO:0006753 nucleoside phosphate metabolic process; GO:0006793 phosphorus metabolic process; GO:0006796 phosphate-containing compound metabolic process; GO:0006807 nitrogen compound metabol…	GO:0005622 intracellular; GO:0005623 cell; GO:0005634 nucleus; GO:0005737 cytoplasm; GO:0005829 cytosol; GO:0043226 organelle; GO:0043227 membrane-bounded organelle; GO:0043229 intracellular organelle; GO:0043231 intracellular membrane-bounded organelle;	GO:0003824 catalytic activity; GO:0003952 NAD+ synthase (glutamine-hydrolyzing) activity; GO:0004359 glutaminase activity; GO:0016787 hydrolase activity; GO:0016810 hydrolase activity, acting on carbon-nitrogen (but not peptide) bonds; GO:0016811 hydrolase activity, acting on carbon-nitrogen (but not peptide) bonds, in linear amides; GO:0016874 ligase activity; GO:0016879 ligase activity, forming…	PF02540	NAD synthase	H	KOG2303	Predicted NAD synthase, contains CN hydrolase domain
RC2G0669600	214	K	2.199	0.00875223	Up	Serine/threonine protein phosphatase 2A regulatory subunit	--	0.997227	3.97865e-06	117.99	2	FVASPETDAK(0.997)LAK(0.003)	-1.9473	1.523	1.161	1.298		0.54	0.667	nucleus	K11584	PPP2R5; serine/threonine-protein phosphatase 2A regulatory subunit B'	map03015 mRNA surveillance pathway		GO:0005622 intracellular; GO:0005623 cell; GO:0005634 nucleus; GO:0005730 nucleolus; GO:0005737 cytoplasm; GO:0031974 membrane-enclosed lumen; GO:0031981 nuclear lumen; GO:0043226 organelle; GO:0043227 membrane-bounded organelle; GO:0043228 non-membrane-bounded organelle; GO:0043229 intracellular organelle; GO:0043231 intracellular membrane-bounded organelle; GO:0043232 intracellular non-membrane…				T	KOG2085	Serine/threonine protein phosphatase 2A, regulatory subunit
RC5G0039900	465	K	2.186	5.84193e-05	Up	Stress-antifung domain-containing protein/Pkinase_Tyr domain-containing protein	--	1	0.00250114	109.36	2	YK(1)IIAGIAR	-0.10669	1.538	1.558	1.371	0.689	0.659	0.695	chloroplast				GO:0006464 cellular protein modification process; GO:0006468 protein phosphorylation; GO:0006793 phosphorus metabolic process; GO:0006796 phosphate-containing compound metabolic process; GO:0006807 nitrogen compound metabolic process; GO:0006950 response to stress; GO:0006952 defense response; GO:0008152 metabolic process; GO:0009605 response to external stimulus; GO:0009607 response to biotic st…	GO:0005623 cell; GO:0005886 plasma membrane; GO:0016020 membrane; GO:0071944 cell periphery;	GO:0003824 catalytic activity; GO:0004672 protein kinase activity; GO:0004674 protein serine/threonine kinase activity; GO:0016301 kinase activity; GO:0016740 transferase activity; GO:0016772 transferase activity, transferring phosphorus-containing groups; GO:0016773 phosphotransferase activity, alcohol group as acceptor; GO:0140096 catalytic activity, acting on a protein;	PF07714	Protein tyrosine kinase
RC3G0034800	313	K	2.184	0.00129296	Up	Putative inactive receptor kinase	--	1	3.31525e-44	261.63	2	SLDSESSNADYSSGQK(1)R	-5.204	1.385	1.465	1.56	0.692	0.561	0.766	plasma membrane	K04733	IRAK4; interleukin-1 receptor-associated kinase 4 [EC:2.7.11.1]		GO:0001101 response to acid chemical; GO:0009605 response to external stimulus; GO:0009607 response to biotic stimulus; GO:0009608 response to symbiont; GO:0009610 response to symbiotic fungus; GO:0009620 response to fungus; GO:0009719 response to endogenous stimulus; GO:0009725 response to hormone; GO:0009737 response to abscisic acid; GO:0010033 response to organic substance; GO:0033993 respons…	GO:0005618 cell wall; GO:0005622 intracellular; GO:0005623 cell; GO:0005737 cytoplasm; GO:0005773 vacuole; GO:0005774 vacuolar membrane; GO:0005886 plasma membrane; GO:0005911 cell-cell junction; GO:0009505 plant-type cell wall; GO:0009506 plasmodesma; GO:0016020 membrane; GO:0030054 cell junction; GO:0030312 external encapsulating structure; GO:0031090 organelle membrane; GO:0031224 intrinsic co…		PF00069	Protein kinase domain
RC5G0254600	66	K	2.18	0.00780361	Up	Putative secologanin synthase	--	0.999969	0.000507327	131.22	2	ENAIMLK(1)QAK	2.4623	1.46	1.449	1.325	0.757	0.725	0.46	vacuolar membrane							PF00067	Cytochrome P450	Q	KOG0157	Cytochrome P450 CYP4/CYP19/CYP26 subfamilies
RC4G0269400	20	K	2.165	0.0020284	Up	CASP-like protein	--	1	7.60214e-79	273.34	3	SNTDGGGMPEK(1)EVR	0.81089	1.579	1.429	1.661	0.645	0.643	0.869	plasma membrane					GO:0005623 cell; GO:0005886 plasma membrane; GO:0005911 cell-cell junction; GO:0009506 plasmodesma; GO:0016020 membrane; GO:0030054 cell junction; GO:0055044 symplast; GO:0071944 cell periphery;	GO:0005488 binding; GO:0005515 protein binding; GO:0019899 enzyme binding; GO:0019900 kinase binding; GO:0019901 protein kinase binding; GO:0043424 protein histidine kinase binding; GO:0048037 cofactor binding; GO:0051536 iron-sulfur cluster binding; GO:0051540 metal cluster binding;	PF04535	Domain of unknown function (DUF588)
RC2G0626800	163	K	2.149	5.50958e-05	Up	Tubulin alpha chain	--	0.975364	0.0075595	117.39	2	LSVDYGK(0.975)K(0.025)	0.050348	1.381	1.453	1.556	0.651	0.684	0.708	cytoplasm	K07374	TUBA; tubulin alpha	map04145 Phagosome				PF00091; PF03953	Tubulin/FtsZ family, GTPase domain; Tubulin C-terminal domain	Z	KOG1376	Alpha tubulin
RC5G0452800	158	K	2.119	3.31214e-05	Up	Putative cinnamyl-alcohol dehydrogenase	--	1	0.000265236	132.44	2	ESK(1)LWYVLSK	-0.26589	1.402	1.399	1.356	0.655	0.614	0.693	chloroplast									V	KOG1502	Flavonol reductase/cinnamoyl-CoA reductase
RC2G0006700	339	K	2.118	0.000606182	Up	Mitogen-activated protein kinase	--	1	0.000761984	129.72	3	MLTFDPTK(1)R	-0.75157	1.33	1.385	1.399	0.704	0.554	0.684	cytoskeleton	K14512	MPK6; mitogen-activated protein kinase 6 [EC:2.7.11.24]	map04016 MAPK signaling pathway - plant; map04075 Plant hormone signal transduction; map04626 Plant-pathogen interaction	GO:0000003 reproduction; GO:0000165 MAPK cascade; GO:0000302 response to reactive oxygen species; GO:0001101 response to acid chemical; GO:0002218 activation of innate immune response; GO:0002252 immune effector process; GO:0002253 activation of immune response; GO:0002376 immune system process; GO:0002682 regulation of immune system process; GO:0002684 positive regulation of immune system proces…	GO:0005622 intracellular; GO:0005623 cell; GO:0005634 nucleus; GO:0005737 cytoplasm; GO:0005794 Golgi apparatus; GO:0005802 trans-Golgi network; GO:0005856 cytoskeleton; GO:0009524 phragmoplast; GO:0009574 preprophase band; GO:0012505 endomembrane system; GO:0015630 microtubule cytoskeleton; GO:0031984 organelle subcompartment; GO:0043226 organelle; GO:0043227 membrane-bounded organelle; GO:00432…	GO:0003824 catalytic activity; GO:0004672 protein kinase activity; GO:0004674 protein serine/threonine kinase activity; GO:0004707 MAP kinase activity; GO:0016301 kinase activity; GO:0016740 transferase activity; GO:0016772 transferase activity, transferring phosphorus-containing groups; GO:0016773 phosphotransferase activity, alcohol group as acceptor; GO:0140096 catalytic activity, acting on a …	PF00069	Protein kinase domain	T	KOG0660	Mitogen-activated protein kinase
RC5G0613700	171	K	2.114	0.0204243	Up	Putative cinnamoyl-CoA reductase	--	1	6.72965e-09	121.86	2	TLAEK(1)AAWEFAEEK	1.0674	1.306	1.47	1.222	0.76	0.501		cytoplasm									V	KOG1502	Flavonol reductase/cinnamoyl-CoA reductase
RC2G0422700	167	K	2.098	0.00115952	Up	Putative transcription factor WD40-like family	--	1	0.000107071	125.17	3	DKLQFPNLK(1)NSR	0.67434	1.545	1.436	1.281	0.652	0.607	0.772	chloroplast				GO:0000003 reproduction; GO:0001101 response to acid chemical; GO:0003002 regionalization; GO:0003006 developmental process involved in reproduction; GO:0006355 regulation of transcription, DNA-templated; GO:0007154 cell communication; GO:0007165 signal transduction; GO:0007275 multicellular organism development; GO:0007389 pattern specification process; GO:0009653 anatomical structure morphogene…	GO:0005622 intracellular; GO:0005623 cell; GO:0005634 nucleus; GO:0005737 cytoplasm; GO:0005829 cytosol; GO:0043226 organelle; GO:0043227 membrane-bounded organelle; GO:0043229 intracellular organelle; GO:0043231 intracellular membrane-bounded organelle;	GO:0005488 binding; GO:0005515 protein binding; GO:0042802 identical protein binding; GO:0042803 protein homodimerization activity; GO:0046983 protein dimerization activity;			S	KOG0266	WD40 repeat-containing protein
RC2G0522700	222	K	2.094	0.0017348	Up	UPF0481 protein	--	1	2.5527e-05	102.57	3	VPNGMYK(1)SLSELTR	-3.0584	1.309	1.412	1.416	0.605		0.712	Golgi apparatus
RC3G0034800	296	K	2.091	0.00518545	Up	Putative inactive receptor kinase	--	1	0.000745985	142.56	2	SVPAVEVPK(1)R	1.0682	1.288	1.462	1.582	0.798	0.537	0.737	plasma membrane	K04733	IRAK4; interleukin-1 receptor-associated kinase 4 [EC:2.7.11.1]		GO:0001101 response to acid chemical; GO:0009605 response to external stimulus; GO:0009607 response to biotic stimulus; GO:0009608 response to symbiont; GO:0009610 response to symbiotic fungus; GO:0009620 response to fungus; GO:0009719 response to endogenous stimulus; GO:0009725 response to hormone; GO:0009737 response to abscisic acid; GO:0010033 response to organic substance; GO:0033993 respons…	GO:0005618 cell wall; GO:0005622 intracellular; GO:0005623 cell; GO:0005737 cytoplasm; GO:0005773 vacuole; GO:0005774 vacuolar membrane; GO:0005886 plasma membrane; GO:0005911 cell-cell junction; GO:0009505 plant-type cell wall; GO:0009506 plasmodesma; GO:0016020 membrane; GO:0030054 cell junction; GO:0030312 external encapsulating structure; GO:0031090 organelle membrane; GO:0031224 intrinsic co…		PF00069	Protein kinase domain
RC5G0633200	492	K	2.088	0.00969162	Up	Putative Root phototropism protein	--	1	1.59771e-21	146.37	3	NQVQADVSLAK(1)ENEALR	4.6171	1.823	1.62	1.154	0.636	0.747	0.819	chloroplast				GO:0009314 response to radiation; GO:0009416 response to light stimulus; GO:0009605 response to external stimulus; GO:0009606 tropism; GO:0009628 response to abiotic stimulus; GO:0009637 response to blue light; GO:0009638 phototropism; GO:0050896 response to stimulus;	GO:0005622 intracellular; GO:0005623 cell; GO:0005634 nucleus; GO:0005737 cytoplasm; GO:0043226 organelle; GO:0043227 membrane-bounded organelle; GO:0043229 intracellular organelle; GO:0043231 intracellular membrane-bounded organelle;		PF00651	BTB/POZ domain
RC1G0235100	496	K	2.072	0.00233292	Up	Putative aldehyde oxygenase (Deformylating)	--	1	4.93425e-41	232.48	2	SFNATESK(1)LVLAK	-0.33018	1.603	1.484	1.546	0.624	0.895	0.717	cytoplasm	K15404	K15404, CER1; aldehyde decarbonylase [EC:4.1.99.5]	map00073 Cutin, suberine and wax biosynthesis; map01110 Biosynthesis of secondary metabolites	GO:0006629 lipid metabolic process; GO:0008152 metabolic process; GO:0044238 primary metabolic process; GO:0055114 oxidation-reduction process; GO:0071704 organic substance metabolic process;	GO:0005622 intracellular; GO:0005623 cell; GO:0005737 cytoplasm; GO:0005783 endoplasmic reticulum; GO:0005789 endoplasmic reticulum membrane; GO:0012505 endomembrane system; GO:0016020 membrane; GO:0031984 organelle subcompartment; GO:0042175 nuclear outer membrane-endoplasmic reticulum membrane network; GO:0043226 organelle; GO:0043227 membrane-bounded organelle; GO:0043229 intracellular organel…	GO:0003824 catalytic activity; GO:0016491 oxidoreductase activity;	PF12076	WAX2 C-terminal domain
RC4G0219200	130	K	2.068	0.000469723	Up	Putative ribosomal protein L13	--	1	0.00240385	72.042	2	MVIPDALK(1)VLR	-3.3288	1.412		1.403	0.67		0.691	cytoplasm	K02872	RP-L13Ae, RPL13A; large subunit ribosomal protein L13Ae	map03010 Ribosome	GO:0006412 translation; GO:0006518 peptide metabolic process; GO:0006807 nitrogen compound metabolic process; GO:0008152 metabolic process; GO:0009058 biosynthetic process; GO:0009059 macromolecule biosynthetic process; GO:0009987 cellular process; GO:0010467 gene expression; GO:0019538 protein metabolic process; GO:0034641 cellular nitrogen compound metabolic process; GO:0034645 cellular macromo…	GO:0005622 intracellular; GO:0005623 cell; GO:0005737 cytoplasm; GO:0005829 cytosol; GO:0005840 ribosome; GO:0015934 large ribosomal subunit; GO:0022625 cytosolic large ribosomal subunit; GO:0022626 cytosolic ribosome; GO:0032991 protein-containing complex; GO:0043226 organelle; GO:0043228 non-membrane-bounded organelle; GO:0043229 intracellular organelle; GO:0043232 intracellular non-membrane-bo…	GO:0003676 nucleic acid binding; GO:0003723 RNA binding; GO:0003729 mRNA binding; GO:0003735 structural constituent of ribosome; GO:0005198 structural molecule activity; GO:0005488 binding; GO:0097159 organic cyclic compound binding; GO:1901363 heterocyclic compound binding;			J	KOG3204	60S ribosomal protein L13a
RC5G0373300	266	K	2.067	0.00034432	Up	Putative alpha/Beta hydrolase	--	0.974619	0.0169399	92.677	2	DLETLK(0.975)K(0.025)	0.99475	1.296	1.414	1.287	0.642		0.647	chloroplast							PF12697	Alpha/beta hydrolase family
RC4G0440100	154	K	2.062	0.00146672	Up	Putative Band 7 domain-containing protein	--	1	2.83342e-64	233.7	2	NDIAK(1)AVEEELEK	0.1787	1.407	1.44	1.281	0.633	0.586	0.783	chloroplast					GO:0005622 intracellular; GO:0005623 cell; GO:0005737 cytoplasm; GO:0005773 vacuole; GO:0005774 vacuolar membrane; GO:0005886 plasma membrane; GO:0005911 cell-cell junction; GO:0009506 plasmodesma; GO:0009507 chloroplast; GO:0009536 plastid; GO:0016020 membrane; GO:0030054 cell junction; GO:0031090 organelle membrane; GO:0043226 organelle; GO:0043227 membrane-bounded organelle; GO:0043229 intrace…	GO:0005488 binding; GO:0005515 protein binding; GO:0019899 enzyme binding; GO:0019900 kinase binding; GO:0019901 protein kinase binding; GO:0043424 protein histidine kinase binding;			C	KOG2620	Prohibitins and stomatins of the PID superfamily
RC2G0672100	21	K	2.046	0.000865692	Up	Putative amino acid transporter, transmembrane domain-containing protein	--	0.99999	9.0697e-42	224.49	2	TYDQTEMDEK(1)LAK	0.20227	1.317	1.452	1.266		0.659	0.656	plasma membrane				GO:0003333 amino acid transmembrane transport; GO:0006810 transport; GO:0006811 ion transport; GO:0006820 anion transport; GO:0006865 amino acid transport; GO:0009628 response to abiotic stimulus; GO:0015711 organic anion transport; GO:0015849 organic acid transport; GO:0034220 ion transmembrane transport; GO:0043090 amino acid import; GO:0046942 carboxylic acid transport; GO:0050896 response to …	GO:0005623 cell; GO:0005886 plasma membrane; GO:0016020 membrane; GO:0071944 cell periphery;	GO:0005215 transporter activity; GO:0005342 organic acid transmembrane transporter activity; GO:0008509 anion transmembrane transporter activity; GO:0008514 organic anion transmembrane transporter activity; GO:0015075 ion transmembrane transporter activity; GO:0015171 amino acid transmembrane transporter activity; GO:0015318 inorganic molecular entity transmembrane transporter activity; GO:002285…			E	KOG1303	Amino acid transporters
RC4G0302100	140	K	2.041	0.000651958	Up	Putative START-like domain, Bet v I type allergen	--	1	0.00649141	84.368	2	EK(1)AAGLFK	-0.74095	1.091	1.176	1.239	0.571	0.574		cytoplasm							PF00407	Pathogenesis-related protein Bet v I family
RC5G0271000	397	K	2.039	0.000233228	Up	Putative SecY/SEC61-alpha family protein	--	1	1.56439e-05	120.65	3	QLK(1)EQQMVMPGHR	1.9601		1.444	1.414	0.703	0.699		plasma membrane	K10956	SEC61A; protein transport protein SEC61 subunit alpha	map03060 Protein export; map04141 Protein processing in endoplasmic reticulum; map04145 Phagosome	GO:0006605 protein targeting; GO:0006612 protein targeting to membrane; GO:0006620 posttranslational protein targeting to endoplasmic reticulum membrane; GO:0006810 transport; GO:0006886 intracellular protein transport; GO:0008104 protein localization; GO:0015031 protein transport; GO:0015833 peptide transport; GO:0031204 posttranslational protein targeting to membrane, translocation; GO:0033036 …	GO:0005622 intracellular; GO:0005623 cell; GO:0005737 cytoplasm; GO:0005783 endoplasmic reticulum; GO:0012505 endomembrane system; GO:0043226 organelle; GO:0043227 membrane-bounded organelle; GO:0043229 intracellular organelle; GO:0043231 intracellular membrane-bounded organelle;	GO:0005215 transporter activity; GO:0008320 protein transmembrane transporter activity; GO:0015399 primary active transmembrane transporter activity; GO:0015450 P-P-bond-hydrolysis-driven protein transmembrane transporter activity; GO:0022804 active transmembrane transporter activity; GO:0022857 transmembrane transporter activity; GO:0022884 macromolecule transmembrane transporter activity; GO:00…	PF10559	Plug domain of Sec61p	OU	KOG1373	Transport protein Sec61, alpha subunit
RC1G0448100	311	K	2.035	0.00697219	Up	Putative Actin family	--	0.933247	4.29034e-06	145.75	3	EISALAPSSMK(0.933)IK(0.067)	-1.6631	1.506	1.215	1.552	0.784	0.546	0.77	cytoskeleton	K10355	ACTF; actin, other eukaryote			GO:0005622 intracellular; GO:0005623 cell; GO:0005856 cytoskeleton; GO:0043226 organelle; GO:0043228 non-membrane-bounded organelle; GO:0043229 intracellular organelle; GO:0043232 intracellular non-membrane-bounded organelle;				Z	KOG0676	Actin and related proteins
RC2G0488500	385	K	2.013	0.0478105	Up	Putative non-specific protein-tyrosine kinase RLK-Pelle-LRR-V family	--	1	0.000239376	84.309	3	HK(1)SFDDEEFSK	0.84015	1.289	1.867		0.784	0.613	0.955	plasma membrane	K04733	IRAK4; interleukin-1 receptor-associated kinase 4 [EC:2.7.11.1]		GO:0006464 cellular protein modification process; GO:0006468 protein phosphorylation; GO:0006793 phosphorus metabolic process; GO:0006796 phosphate-containing compound metabolic process; GO:0006807 nitrogen compound metabolic process; GO:0007154 cell communication; GO:0007165 signal transduction; GO:0007166 cell surface receptor signaling pathway; GO:0007167 enzyme linked receptor protein signali…	GO:0005622 intracellular; GO:0005623 cell; GO:0005634 nucleus; GO:0005737 cytoplasm; GO:0005829 cytosol; GO:0005886 plasma membrane; GO:0016020 membrane; GO:0043226 organelle; GO:0043227 membrane-bounded organelle; GO:0043229 intracellular organelle; GO:0043231 intracellular membrane-bounded organelle; GO:0071944 cell periphery;	GO:0003824 catalytic activity; GO:0004672 protein kinase activity; GO:0004674 protein serine/threonine kinase activity; GO:0004675 transmembrane receptor protein serine/threonine kinase activity; GO:0004888 transmembrane signaling receptor activity; GO:0016301 kinase activity; GO:0016740 transferase activity; GO:0016772 transferase activity, transferring phosphorus-containing groups; GO:0016773 p…	PF07714	Protein tyrosine kinase
RC1G0191100	64	K	1.995	0.00275786	Up	Putative 5-oxoprolinase (ATP-hydrolyzing)	--	1	9.04878e-05	97.175	2	ILEEFTGEK(1)ISR	0.25551		1.386	1.534	0.704	0.685	0.807	nucleus	K01469	OPLAH, OXP1, oplAH; 5-oxoprolinase (ATP-hydrolysing) [EC:3.5.2.9]	map00480 Glutathione metabolism; map01100 Metabolic pathways	GO:0006518 peptide metabolic process; GO:0006575 cellular modified amino acid metabolic process; GO:0006749 glutathione metabolic process; GO:0006751 glutathione catabolic process; GO:0006790 sulfur compound metabolic process; GO:0006807 nitrogen compound metabolic process; GO:0008152 metabolic process; GO:0009056 catabolic process; GO:0009987 cellular process; GO:0034641 cellular nitrogen compou…	GO:0005622 intracellular; GO:0005623 cell; GO:0005737 cytoplasm; GO:0005829 cytosol; GO:0005911 cell-cell junction; GO:0009506 plasmodesma; GO:0030054 cell junction; GO:0055044 symplast;	GO:0003824 catalytic activity; GO:0016787 hydrolase activity; GO:0016810 hydrolase activity, acting on carbon-nitrogen (but not peptide) bonds; GO:0016812 hydrolase activity, acting on carbon-nitrogen (but not peptide) bonds, in cyclic amides; GO:0017168 5-oxoprolinase (ATP-hydrolyzing) activity;			E	KOG1939	Oxoprolinase
RC3G0307500	71	K	1.994	2.70115e-05	Up	Non-specific lipid-transfer protein	--	1	0.00026355	101.64	2	NLIAIAK(1)TTADR	-0.25179	1.312	1.227	1.288	0.614	0.636	0.669	extracellular
RC7G0341600	674	K	1.99	0.00286889	Up	AP-4 complex subunit epsilon	--	1	1.1749e-05	83.214	2	FEAYELPK(1)PLVPSR	1.851	1.3	1.398	1.408	0.561	0.802	0.7	nucleus	K12400	AP4E1; AP-4 complex subunit epsilon-1			GO:0005622 intracellular; GO:0005623 cell; GO:0005737 cytoplasm; GO:0005829 cytosol; GO:0005911 cell-cell junction; GO:0009506 plasmodesma; GO:0016020 membrane; GO:0030054 cell junction; GO:0030117 membrane coat; GO:0030119 AP-type membrane coat adaptor complex; GO:0030124 AP-4 adaptor complex; GO:0032991 protein-containing complex; GO:0048475 coated membrane; GO:0055044 symplast; GO:0098796 memb…				U	KOG1062	Vesicle coat complex AP-1, gamma subunit
RC2G0644200	267	K	1.979	0.00340704	Up	Formate dehydrogenase, mitochondrial	--	1	1.06892e-05	72.327	3	CDVVVVNTPLTEK(1)TR	1.8217	1.199	1.276	1.309	0.7		0.575	mitochondria	K00122	FDH; formate dehydrogenase [EC:1.17.1.9]	map00630 Glyoxylate and dicarboxylate metabolism; map01100 Metabolic pathways; map01200 Carbon metabolism	GO:0010035 response to inorganic substance; GO:0010038 response to metal ion; GO:0042221 response to chemical; GO:0046686 response to cadmium ion; GO:0050896 response to stimulus;	GO:0005622 intracellular; GO:0005623 cell; GO:0005737 cytoplasm; GO:0005739 mitochondrion; GO:0009507 chloroplast; GO:0009536 plastid; GO:0009579 thylakoid; GO:0043226 organelle; GO:0043227 membrane-bounded organelle; GO:0043229 intracellular organelle; GO:0043231 intracellular membrane-bounded organelle;		PF00389; PF02826	D-isomer specific 2-hydroxyacid dehydrogenase, catalytic domain; D-isomer specific 2-hydroxyacid dehydrogenase, NAD binding domain	C	KOG0069	Glyoxylate/hydroxypyruvate reductase (D-isomer-specific 2-hydroxy acid dehydrogenase superfamily)
RC7G0013000	348	K	1.974	0.00121284	Up	Mitogen-activated protein kinase kinase kinase	--	1	0.000291913	94.806	3	K(1)LIFFGNGPR	0.573	1.354	1.54		0.732	0.705	0.762	vacuolar membrane					GO:0005622 intracellular; GO:0005623 cell; GO:0005737 cytoplasm; GO:0005773 vacuole; GO:0005774 vacuolar membrane; GO:0005886 plasma membrane; GO:0005911 cell-cell junction; GO:0009506 plasmodesma; GO:0016020 membrane; GO:0030054 cell junction; GO:0031090 organelle membrane; GO:0043226 organelle; GO:0043227 membrane-bounded organelle; GO:0043229 intracellular organelle; GO:0043231 intracellular m…		PF00069	Protein kinase domain
RC4G0116400	344	K	1.97	0.00523736	Up	Plasma membrane ATPase	--	0.999998	1.15885e-05	135.5	2	TGTLTLNK(1)LSIDK	-2.8579	1.26	1.401	1.425	0.575	0.642	0.857	plasma membrane	K01535	PMA1, PMA2; H+-transporting ATPase [EC:7.1.2.1]	map00190 Oxidative phosphorylation; map01100 Metabolic pathways	GO:0001101 response to acid chemical; GO:0006810 transport; GO:0006811 ion transport; GO:0006812 cation transport; GO:0006950 response to stress; GO:0009414 response to water deprivation; GO:0009415 response to water; GO:0009628 response to abiotic stimulus; GO:0009719 response to endogenous stimulus; GO:0009725 response to hormone; GO:0009737 response to abscisic acid; GO:0009987 cellular proces…	GO:0005622 intracellular; GO:0005623 cell; GO:0005634 nucleus; GO:0005737 cytoplasm; GO:0005773 vacuole; GO:0005794 Golgi apparatus; GO:0005886 plasma membrane; GO:0005911 cell-cell junction; GO:0009506 plasmodesma; GO:0012505 endomembrane system; GO:0016020 membrane; GO:0016021 integral component of membrane; GO:0030054 cell junction; GO:0031224 intrinsic component of membrane; GO:0043226 organe…	GO:0000287 magnesium ion binding; GO:0003824 catalytic activity; GO:0005215 transporter activity; GO:0005488 binding; GO:0008324 cation transmembrane transporter activity; GO:0008553 proton-exporting ATPase activity, phosphorylative mechanism; GO:0015075 ion transmembrane transporter activity; GO:0015077 monovalent inorganic cation transmembrane transporter activity; GO:0015078 proton transmembra…	PF00690; PF00702	Cation transporter/ATPase, N-terminus; haloacid dehalogenase-like hydrolase	P	KOG0205	Plasma membrane H+-transporting ATPase
RC6G0534600	191	K	1.97	0.0263787	Up	3-ketoacyl-CoA synthase	--	1	1.09807e-54	223.55	3	SVITSTENTATMK(1)EGR	2.3217	1.365	1.438	1.377	0.954	0.464	0.704	plasma membrane	K15397	KCS; 3-ketoacyl-CoA synthase [EC:2.3.1.199]	map00062 Fatty acid elongation; map01100 Metabolic pathways; map01110 Biosynthesis of secondary metabolites; map04626 Plant-pathogen interaction	GO:0006950 response to stress; GO:0009266 response to temperature stimulus; GO:0009314 response to radiation; GO:0009409 response to cold; GO:0009416 response to light stimulus; GO:0009628 response to abiotic stimulus; GO:0050896 response to stimulus; GO:0080167 response to karrikin;	GO:0005622 intracellular; GO:0005623 cell; GO:0005737 cytoplasm; GO:0005783 endoplasmic reticulum; GO:0012505 endomembrane system; GO:0016020 membrane; GO:0043226 organelle; GO:0043227 membrane-bounded organelle; GO:0043229 intracellular organelle; GO:0043231 intracellular membrane-bounded organelle;		PF08541	3-Oxoacyl-[acyl-carrier-protein (ACP)] synthase III C terminal
RC6G0408400	60	K	1.962	0.000179446	Up	Outer envelope membrane protein 7	--	0.994967	2.82523e-17	85.764	4	SDPARDPDDVVEGEDSATK(0.995)TDETPK(0.005)DA	1.3947	1.319	1.493	1.363	0.756	0.674	0.698	extracellular					GO:0005622 intracellular; GO:0005623 cell; GO:0005737 cytoplasm; GO:0009507 chloroplast; GO:0009526 plastid envelope; GO:0009527 plastid outer membrane; GO:0009536 plastid; GO:0009707 chloroplast outer membrane; GO:0009941 chloroplast envelope; GO:0016020 membrane; GO:0016021 integral component of membrane; GO:0019867 outer membrane; GO:0031090 organelle membrane; GO:0031224 intrinsic component o…
RC2G0400400	54	K	1.96	0.00741792	Up	Putative UV excision repair protein Rad23	--	1	1.00183e-14	157.74	2	VLK(1)DETTLADNK	-0.11588	1.363	1.518	1.158		0.673	0.701	chloroplast	K10839	RAD23, HR23; UV excision repair protein RAD23	map03420 Nucleotide excision repair; map04141 Protein processing in endoplasmic reticulum		GO:0005622 intracellular; GO:0005623 cell; GO:0005634 nucleus; GO:0005737 cytoplasm; GO:0043226 organelle; GO:0043227 membrane-bounded organelle; GO:0043229 intracellular organelle; GO:0043231 intracellular membrane-bounded organelle;	GO:0005488 binding; GO:0005515 protein binding; GO:0031593 polyubiquitin modification-dependent protein binding; GO:0032182 ubiquitin-like protein binding; GO:0043130 ubiquitin binding; GO:0044877 protein-containing complex binding; GO:0070628 proteasome binding; GO:0140030 modification-dependent protein binding;	PF00240; PF00627; PF09280	Ubiquitin family; UBA/TS-N domain; XPC-binding domain	L	KOG0011	Nucleotide excision repair factor NEF2, RAD23 component
RC2G0626600	67	K	1.959	0.000220236	Up	Putative ribosomal protein S4/S9	--	1	3.28166e-18	187.82	2	ELLTLDEK(1)NPR	-2.8184	1.591	1.393	1.406	0.775	0.764	0.702	cytoplasm	K02997	RP-S9e, RPS9; small subunit ribosomal protein S9e	map03010 Ribosome				PF01479	S4 domain	J	KOG3301	Ribosomal protein S4
RC1G0018900	111	K	1.952	9.23777e-06	Up	Putative mitochondrial carrier protein	--	1	3.26096e-08	119.43	3	LLIQNQDEMIK(1)SGR	0.25486	1.37	1.359	1.429	0.734	0.691	0.705	chloroplast	K05863	SLC25A4S, ANT; solute carrier family 25 (mitochondrial adenine nucleotide translocator), member 4/5/6/31		GO:0006810 transport; GO:0006811 ion transport; GO:0006820 anion transport; GO:0006839 mitochondrial transport; GO:0006855 drug transmembrane transport; GO:0006862 nucleotide transport; GO:0006996 organelle organization; GO:0007005 mitochondrion organization; GO:0007006 mitochondrial membrane organization; GO:0009987 cellular process; GO:0015711 organic anion transport; GO:0015748 organophosphate…	GO:0005618 cell wall; GO:0005622 intracellular; GO:0005623 cell; GO:0005634 nucleus; GO:0005730 nucleolus; GO:0005737 cytoplasm; GO:0005739 mitochondrion; GO:0005740 mitochondrial envelope; GO:0005743 mitochondrial inner membrane; GO:0005773 vacuole; GO:0005774 vacuolar membrane; GO:0005886 plasma membrane; GO:0009507 chloroplast; GO:0009526 plastid envelope; GO:0009536 plastid; GO:0009941 chloro…	GO:0000295 adenine nucleotide transmembrane transporter activity; GO:0005215 transporter activity; GO:0005346 purine ribonucleotide transmembrane transporter activity; GO:0005347 ATP transmembrane transporter activity; GO:0005471 ATP:ADP antiporter activity; GO:0005488 binding; GO:0005507 copper ion binding; GO:0008509 anion transmembrane transporter activity; GO:0008514 organic anion transmembra…			C	KOG0749	Mitochondrial ADP/ATP carrier proteins
RC2G0582100	435	K	1.951	0.0241583	Up	Putative clostridium epsilon toxin ETX/ mosquitocidal toxin MTX2, Agglutinin	--	0.999984	0.000231128	92.445	2	DVLYNGK(1)TVVYK	-0.101	1.698		1.162	0.79	0.739	0.67	chloroplast							PF07468	Agglutinin
RC3G0336700	47	K	1.947	0.000932705	Up	Putative inorganic diphosphatase	--	0.995657	9.89462e-44	233	2	VSFTSSDGNGCK(0.996)DK(0.004)	-4.9034	1.297	1.459	1.395	0.738	0.619	0.775	chloroplast	K23025	AVP; H+-translocating diphosphatase [EC:7.1.3.1]		GO:0001101 response to acid chemical; GO:0006810 transport; GO:0006811 ion transport; GO:0006950 response to stress; GO:0006970 response to osmotic stress; GO:0007275 multicellular organism development; GO:0009414 response to water deprivation; GO:0009415 response to water; GO:0009628 response to abiotic stimulus; GO:0009651 response to salt stress; GO:0009914 hormone transport; GO:0009926 auxin …	GO:0000325 plant-type vacuole; GO:0005622 intracellular; GO:0005623 cell; GO:0005737 cytoplasm; GO:0005739 mitochondrion; GO:0005768 endosome; GO:0005773 vacuole; GO:0005774 vacuolar membrane; GO:0005794 Golgi apparatus; GO:0005886 plasma membrane; GO:0009507 chloroplast; GO:0009526 plastid envelope; GO:0009536 plastid; GO:0009705 plant-type vacuole membrane; GO:0009941 chloroplast envelope; GO:0…	GO:0003824 catalytic activity; GO:0005215 transporter activity; GO:0009678 pyrophosphate hydrolysis-driven proton transmembrane transporter activity; GO:0015399 primary active transmembrane transporter activity; GO:0016462 pyrophosphatase activity; GO:0016787 hydrolase activity; GO:0016817 hydrolase activity, acting on acid anhydrides; GO:0016818 hydrolase activity, acting on acid anhydrides, in …
RC5G0282600	75	K	1.944	0.000935385	Up	Putative casein kinase substrate, phosphoprotein PP28	--	0.90926	4.94981e-14	149.02	3	KGTQGIIEIENPNLVK(0.909)PK(0.091)	-0.57848	1.601	1.46	1.345	0.794	0.672	0.8	nucleus							PF10252	Casein kinase substrate phosphoprotein PP28	S	KOG3375	Phosphoprotein/predicted coiled-coil protein
RC3G0149900	592	K	1.938	0.0146221	Up	Putative colon cancer-associated Mic1, WD40/YVTN repeat-like-containing domain-containing protein	--	1	1.42919e-06	115.35	3	GK(1)LTGAETSVSEAR	-0.033616	1.354	1.41		0.657	0.769		chloroplast									S	KOG2377	Uncharacterized conserved protein
RC5G0230100	159	K	1.928	1.94011e-05	Up	Translation elongation factor 2	--	1	2.17842e-08	145.95	3	IRPVLTVNK(1)MDR	-1.2109	1.328	1.295	1.397	0.691	0.717	0.677	cytoplasm	K03234	EEF2; elongation factor 2					PF00009; PF03144; PF03764; PF00679	Elongation factor Tu GTP binding domain; Elongation factor Tu domain 2; Elongation factor G, domain IV; Elongation factor G C-terminus	J	KOG0469	Elongation factor 2
RC2G0644200	250	K	1.914	0.00194744	Up	Formate dehydrogenase, mitochondrial	--	0.999982	4.39776e-06	123.42	2	FEEDLDK(1)MLPK	2.158	1.404	1.319	1.264	0.588	0.707	0.788	mitochondria	K00122	FDH; formate dehydrogenase [EC:1.17.1.9]	map00630 Glyoxylate and dicarboxylate metabolism; map01100 Metabolic pathways; map01200 Carbon metabolism	GO:0010035 response to inorganic substance; GO:0010038 response to metal ion; GO:0042221 response to chemical; GO:0046686 response to cadmium ion; GO:0050896 response to stimulus;	GO:0005622 intracellular; GO:0005623 cell; GO:0005737 cytoplasm; GO:0005739 mitochondrion; GO:0009507 chloroplast; GO:0009536 plastid; GO:0009579 thylakoid; GO:0043226 organelle; GO:0043227 membrane-bounded organelle; GO:0043229 intracellular organelle; GO:0043231 intracellular membrane-bounded organelle;		PF00389; PF02826	D-isomer specific 2-hydroxyacid dehydrogenase, catalytic domain; D-isomer specific 2-hydroxyacid dehydrogenase, NAD binding domain	C	KOG0069	Glyoxylate/hydroxypyruvate reductase (D-isomer-specific 2-hydroxy acid dehydrogenase superfamily)
RC1G0347800	178	K	1.913	0.00109908	Up	Putative glycerol-3-phosphate 1-O-acyltransferase	--	0.99995	0.00917577	81.642	3	KPGVLVGK(1)LK(1)R	-0.11299	1.443		1.477	0.734	0.825	0.731	plasma membrane	K13508	GPAT; glycerol-3-phosphate acyltransferase [EC:2.3.1.15 2.3.1.198]	map00561 Glycerolipid metabolism; map00564 Glycerophospholipid metabolism; map01100 Metabolic pathways; map01110 Biosynthesis of secondary metabolites	GO:0006793 phosphorus metabolic process; GO:0006796 phosphate-containing compound metabolic process; GO:0008152 metabolic process; GO:0009058 biosynthetic process; GO:0009059 macromolecule biosynthetic process; GO:0009987 cellular process; GO:0010143 cutin biosynthetic process; GO:0016311 dephosphorylation; GO:0043170 macromolecule metabolic process; GO:0044237 cellular metabolic process; GO:0071…	GO:0005622 intracellular; GO:0005623 cell; GO:0005737 cytoplasm; GO:0005783 endoplasmic reticulum; GO:0012505 endomembrane system; GO:0016020 membrane; GO:0043226 organelle; GO:0043227 membrane-bounded organelle; GO:0043229 intracellular organelle; GO:0043231 intracellular membrane-bounded organelle;	GO:0003824 catalytic activity; GO:0008374 O-acyltransferase activity; GO:0016740 transferase activity; GO:0016746 transferase activity, transferring acyl groups; GO:0016747 transferase activity, transferring acyl groups other than amino-acyl groups; GO:0016787 hydrolase activity; GO:0016788 hydrolase activity, acting on ester bonds; GO:0016791 phosphatase activity; GO:0042578 phosphoric ester hyd…
RC1G0239000	616	K	1.905	0.00102663	Up	Putative aldehyde oxygenase (Deformylating)	--	0.920742	0.000741576	72.922	3	HGFQPLVSK(0.921)EAK(0.079)	0.07085	1.229	1.401	1.304	0.678		0.699	cytoplasm	K15404	K15404, CER1; aldehyde decarbonylase [EC:4.1.99.5]	map00073 Cutin, suberine and wax biosynthesis; map01110 Biosynthesis of secondary metabolites	GO:0006629 lipid metabolic process; GO:0008152 metabolic process; GO:0044238 primary metabolic process; GO:0055114 oxidation-reduction process; GO:0071704 organic substance metabolic process;	GO:0005622 intracellular; GO:0005623 cell; GO:0005737 cytoplasm; GO:0005783 endoplasmic reticulum; GO:0005789 endoplasmic reticulum membrane; GO:0012505 endomembrane system; GO:0016020 membrane; GO:0031984 organelle subcompartment; GO:0042175 nuclear outer membrane-endoplasmic reticulum membrane network; GO:0043226 organelle; GO:0043227 membrane-bounded organelle; GO:0043229 intracellular organel…	GO:0003824 catalytic activity; GO:0016491 oxidoreductase activity;	PF12076	WAX2 C-terminal domain
RC3G0078400	291	K	1.899	0.000653867	Up	S-adenosylmethionine synthase (Fragment)	--	1	3.1523e-19	153.33	3	QAAK(1)SIVANGLAR	1.2699	1.38	1.224	1.346	0.773	0.656	0.651	cytoplasm	K00789	metK; S-adenosylmethionine synthetase [EC:2.5.1.6]	map00270 Cysteine and methionine metabolism; map01100 Metabolic pathways; map01110 Biosynthesis of secondary metabolites; map01230 Biosynthesis of amino acids		GO:0005622 intracellular; GO:0005623 cell; GO:0005737 cytoplasm; GO:0005829 cytosol;	GO:0003824 catalytic activity; GO:0004478 methionine adenosyltransferase activity; GO:0016740 transferase activity; GO:0016765 transferase activity, transferring alkyl or aryl (other than methyl) groups;	PF00438; PF02772; PF02773	S-adenosylmethionine synthetase, N-terminal domain; S-adenosylmethionine synthetase, central domain; S-adenosylmethionine synthetase, C-terminal domain	H	KOG1506	S-adenosylmethionine synthetase
RC6G0292300	3	K	1.898	0.0066911	Up	Putative major intrinsic protein	--	1	1.24554e-14	175.54	3	TK(1)EVSEEPQAHHHK	0.68474	1.537	1.559	1.113	0.739	0.808	0.671	plasma membrane	K09872	PIP; aquaporin PIP							G	KOG0223	Aquaporin (major intrinsic protein family)
RC2G0371400	311	K	1.892	0.00104791	Up	Putative actin family	--	1	4.34931e-20	211.68	3	EITALAPSSMK(1)IK(1)VVAPPER	2.8993	1.248	1.372	1.477	0.747	0.643	0.775	cytoskeleton	K10355	ACTF; actin, other eukaryote							Z	KOG0676	Actin and related proteins
RC5G0589700	420	K	1.89	0.000471279	Up	Putative peptide-transporting ATPase	--	1	5.1633e-14	187.51	3	FTGHK(1)NGLTTLQR	-2.3864	1.209	1.354	1.422	0.705	0.657	0.747	plasma membrane	K14638	SLC15A3_4, PHT; solute carrier family 15 (peptide/histidine transporter), member 3/4		GO:0006807 nitrogen compound metabolic process; GO:0006810 transport; GO:0006857 oligopeptide transport; GO:0008152 metabolic process; GO:0015833 peptide transport; GO:0035672 oligopeptide transmembrane transport; GO:0042886 amide transport; GO:0042938 dipeptide transport; GO:0042939 tripeptide transport; GO:0051179 localization; GO:0051234 establishment of localization; GO:0055085 transmembrane …	GO:0005623 cell; GO:0005886 plasma membrane; GO:0005911 cell-cell junction; GO:0009506 plasmodesma; GO:0016020 membrane; GO:0030054 cell junction; GO:0055044 symplast; GO:0071944 cell periphery;	GO:0005215 transporter activity; GO:0022857 transmembrane transporter activity; GO:0035673 oligopeptide transmembrane transporter activity; GO:0042887 amide transmembrane transporter activity; GO:0042937 tripeptide transmembrane transporter activity; GO:1904680 peptide transmembrane transporter activity;			E	KOG1237	H+/oligopeptide symporter
RC4G0202600	53	K	1.887	0.00154274	Up	Adenosylhomocysteinase	--	1	1.07253e-09	191.24	3	AEFGPAQPFK(1)GAR	-0.73822	1.458	1.429	1.154	0.727	0.668	0.747	cytoplasm	K01251	E3.3.1.1, ahcY; adenosylhomocysteinase [EC:3.3.1.1]	map00270 Cysteine and methionine metabolism; map01100 Metabolic pathways				PF05221; PF00670	S-adenosyl-L-homocysteine hydrolase; S-adenosyl-L-homocysteine hydrolase, NAD binding domain	H	KOG1370	S-adenosylhomocysteine hydrolase
RC6G0157700	528	K	1.881	0.0148048	Up	Putative long-chain-fatty-acid--CoA ligase	--	1	0.00317908	72.492	3	SLCQNMK(1)AR	0.26268	1.062	1.554	1.504	0.704	0.627	0.859	nucleus	K01897	ACSL, fadD; long-chain acyl-CoA synthetase [EC:6.2.1.3]	map00061 Fatty acid biosynthesis; map00071 Fatty acid degradation; map01100 Metabolic pathways; map01212 Fatty acid metabolism; map04146 Peroxisome	GO:0001676 long-chain fatty acid metabolic process; GO:0006082 organic acid metabolic process; GO:0006629 lipid metabolic process; GO:0006631 fatty acid metabolic process; GO:0006950 response to stress; GO:0006952 defense response; GO:0007275 multicellular organism development; GO:0008152 metabolic process; GO:0009058 biosynthetic process; GO:0009059 macromolecule biosynthetic process; GO:0009605…	GO:0005622 intracellular; GO:0005623 cell; GO:0005737 cytoplasm; GO:0005783 endoplasmic reticulum; GO:0005911 cell-cell junction; GO:0009506 plasmodesma; GO:0012505 endomembrane system; GO:0030054 cell junction; GO:0043226 organelle; GO:0043227 membrane-bounded organelle; GO:0043229 intracellular organelle; GO:0043231 intracellular membrane-bounded organelle; GO:0055044 symplast;	GO:0003824 catalytic activity; GO:0004467 long-chain fatty acid-CoA ligase activity; GO:0015645 fatty acid ligase activity; GO:0016405 CoA-ligase activity; GO:0016874 ligase activity; GO:0016877 ligase activity, forming carbon-sulfur bonds; GO:0016878 acid-thiol ligase activity; GO:0031957 very long-chain fatty acid-CoA ligase activity;	PF13193	Domain of unknown function (DUF4009)	I	KOG1256	Long-chain acyl-CoA synthetases (AMP-forming)
RC5G0057100	89	K	1.879	0.00190863	Up	Putative major sperm protein (MSP)	--	1	0.00227674	56.202	2	LYFPCEPGK(1)QVR	0.12432		1.361	1.363	0.745		0.705	nucleus							PF00635	MSP (Major sperm protein) domain	U	KOG0439	VAMP-associated protein involved in inositol metabolism
RC5G0318700	465	K	1.861	0.00242684	Up	Ubiquitin carboxyl-terminal hydrolase	--	1	6.57125e-06	127.93	2	ILCSSGK(1)VAYNR	-2.316	1.308	1.449	1.272	0.608	0.792	0.765	cytoplasm	K11836	USP5_13, UBP14; ubiquitin carboxyl-terminal hydrolase 5/13 [EC:3.4.19.12]		GO:0000003 reproduction; GO:0003006 developmental process involved in reproduction; GO:0006464 cellular protein modification process; GO:0006508 proteolysis; GO:0006807 nitrogen compound metabolic process; GO:0007275 multicellular organism development; GO:0008152 metabolic process; GO:0009653 anatomical structure morphogenesis; GO:0009790 embryo development; GO:0009791 post-embryonic development;…	GO:0005622 intracellular; GO:0005623 cell; GO:0005634 nucleus; GO:0005737 cytoplasm; GO:0005829 cytosol; GO:0043226 organelle; GO:0043227 membrane-bounded organelle; GO:0043229 intracellular organelle; GO:0043231 intracellular membrane-bounded organelle;	GO:0003824 catalytic activity; GO:0004843 thiol-dependent ubiquitin-specific protease activity; GO:0008233 peptidase activity; GO:0008234 cysteine-type peptidase activity; GO:0016787 hydrolase activity; GO:0019783 ubiquitin-like protein-specific protease activity; GO:0036459 thiol-dependent ubiquitinyl hydrolase activity; GO:0070011 peptidase activity, acting on L-amino acid peptides; GO:0101005 …	PF02148; PF00627	Zn-finger in ubiquitin-hydrolases and other protein; UBA/TS-N domain	O	KOG0944	Ubiquitin-specific protease UBP14
RC2G0048000	296	K	1.86	0.0012007	Up	Protein kinase	--	1	0.00101596	117.3	3	SPK(1)PPVTAAR	-1.263	1.283	1.467	1.345	0.784	0.642	0.776	plasma membrane					GO:0005623 cell; GO:0005886 plasma membrane; GO:0016020 membrane; GO:0071944 cell periphery;		PF00069	Protein kinase domain
RC3G0284800	127	K	1.859	0.000214237	Up	Putative amino acid transporter, transmembrane domain-containing protein	--	1	0.00274238	117.39	2	EK(1)ENVNFK	-1.2016	1.339	1.478	1.329	0.697	0.749	0.784	cytoplasm	K13946	AUX1, LAX; auxin influx carrier (AUX1 LAX family)	map04075 Plant hormone signal transduction	GO:0001736 establishment of planar polarity; GO:0001738 morphogenesis of a polarized epithelium; GO:0002009 morphogenesis of an epithelium; GO:0003333 amino acid transmembrane transport; GO:0006355 regulation of transcription, DNA-templated; GO:0006810 transport; GO:0006811 ion transport; GO:0006820 anion transport; GO:0006865 amino acid transport; GO:0007164 establishment of tissue polarity; GO:…	GO:0005622 intracellular; GO:0005623 cell; GO:0005634 nucleus; GO:0005737 cytoplasm; GO:0005768 endosome; GO:0005794 Golgi apparatus; GO:0005886 plasma membrane; GO:0009986 cell surface; GO:0012505 endomembrane system; GO:0016020 membrane; GO:0031410 cytoplasmic vesicle; GO:0031982 vesicle; GO:0043226 organelle; GO:0043227 membrane-bounded organelle; GO:0043229 intracellular organelle; GO:0043231…	GO:0005215 transporter activity; GO:0005342 organic acid transmembrane transporter activity; GO:0005488 binding; GO:0008509 anion transmembrane transporter activity; GO:0008514 organic anion transmembrane transporter activity; GO:0010011 auxin binding; GO:0010328 auxin influx transmembrane transporter activity; GO:0015075 ion transmembrane transporter activity; GO:0015171 amino acid transmembrane…			E	KOG1303	Amino acid transporters
RC4G0202700	327	K	1.846	0.000743747	Up	Serine hydroxymethyltransferase	--	1	2.80364e-13	168.05	2	ANAVALGK(1)YLMSK	0.38173	1.283	1.375	1.367	0.64	0.756	0.784	nucleus	K00600	glyA, SHMT; glycine hydroxymethyltransferase [EC:2.1.2.1]	map00260 Glycine, serine and threonine metabolism; map00460 Cyanoamino acid metabolism; map00630 Glyoxylate and dicarboxylate metabolism; map00670 One carbon pool by folate; map01100 Metabolic pathways; map01110 Biosynthesis of secondary metabolites; map01200 Carbon metabolism; map01230 Biosynthesis of amino acids	GO:0000741 karyogamy; GO:0006730 one-carbon metabolic process; GO:0006996 organelle organization; GO:0006997 nucleus organization; GO:0007275 multicellular organism development; GO:0007623 circadian rhythm; GO:0008152 metabolic process; GO:0009553 embryo sac development; GO:0009555 pollen development; GO:0009559 embryo sac central cell differentiation; GO:0009561 megagametogenesis; GO:0009987 cel…	GO:0005622 intracellular; GO:0005623 cell; GO:0005737 cytoplasm; GO:0005829 cytosol; GO:0005886 plasma membrane; GO:0005911 cell-cell junction; GO:0009506 plasmodesma; GO:0016020 membrane; GO:0030054 cell junction; GO:0055044 symplast; GO:0071944 cell periphery;	GO:0003824 catalytic activity; GO:0004372 glycine hydroxymethyltransferase activity; GO:0016740 transferase activity; GO:0016741 transferase activity, transferring one-carbon groups; GO:0016742 hydroxymethyl-, formyl- and related transferase activity;	PF00464	Serine hydroxymethyltransferase	E	KOG2467	Glycine/serine hydroxymethyltransferase
RC4G0202600	282	K	1.839	0.000237913	Up	Adenosylhomocysteinase	--	1	4.86982e-11	163.43	2	GCAAALK(1)QAGSR	-2.5642	1.327	1.336	1.348	0.673	0.713	0.795	cytoplasm	K01251	E3.3.1.1, ahcY; adenosylhomocysteinase [EC:3.3.1.1]	map00270 Cysteine and methionine metabolism; map01100 Metabolic pathways				PF05221; PF00670	S-adenosyl-L-homocysteine hydrolase; S-adenosyl-L-homocysteine hydrolase, NAD binding domain	H	KOG1370	S-adenosylhomocysteine hydrolase
RC6G0282500	319	K	1.838	0.00791389	Up	Putative alcohol dehydrogenase	--	0.999964	0.00295296	48.701	3	TLK(1)GTFYGNYKPR	0.45638	1.53		1.266	0.837	0.734	0.711	cytoplasm	K18857	ADH1; alcohol dehydrogenase class-P [EC:1.1.1.1]	map00010 Glycolysis / Gluconeogenesis; map00071 Fatty acid degradation; map00350 Tyrosine metabolism; map00592 alpha-Linolenic acid metabolism; map01100 Metabolic pathways; map01110 Biosynthesis of secondary metabolites	GO:0000302 response to reactive oxygen species; GO:0001101 response to acid chemical; GO:0001666 response to hypoxia; GO:0006950 response to stress; GO:0006970 response to osmotic stress; GO:0006979 response to oxidative stress; GO:0008152 metabolic process; GO:0009266 response to temperature stimulus; GO:0009409 response to cold; GO:0009410 response to xenobiotic stimulus; GO:0009413 response to…	GO:0005622 intracellular; GO:0005623 cell; GO:0005737 cytoplasm; GO:0005829 cytosol; GO:0005886 plasma membrane; GO:0016020 membrane; GO:0071944 cell periphery;	GO:0003824 catalytic activity; GO:0004022 alcohol dehydrogenase (NAD+) activity; GO:0005488 binding; GO:0005515 protein binding; GO:0016491 oxidoreductase activity; GO:0016614 oxidoreductase activity, acting on CH-OH group of donors; GO:0016616 oxidoreductase activity, acting on the CH-OH group of donors, NAD or NADP as acceptor; GO:0042802 identical protein binding; GO:0042803 protein homodimeri…	PF08240	Alcohol dehydrogenase GroES-like domain	Q	KOG0022	Alcohol dehydrogenase, class III
RC1G0415000	3	K	1.835	0.000100845	Up	Putative major intrinsic protein	--	1	4.62091e-10	200.11	2	AK(1)DVEVAER	1.7089	1.39	1.396	1.343	0.73	0.806	0.714	plasma membrane	K09872	PIP; aquaporin PIP		GO:0001101 response to acid chemical; GO:0006810 transport; GO:0006811 ion transport; GO:0006833 water transport; GO:0006855 drug transmembrane transport; GO:0006950 response to stress; GO:0009414 response to water deprivation; GO:0009415 response to water; GO:0009605 response to external stimulus; GO:0009607 response to biotic stimulus; GO:0009624 response to nematode; GO:0009628 response to abi…	GO:0005622 intracellular; GO:0005623 cell; GO:0005737 cytoplasm; GO:0005773 vacuole; GO:0005886 plasma membrane; GO:0005887 integral component of plasma membrane; GO:0005911 cell-cell junction; GO:0009506 plasmodesma; GO:0009507 chloroplast; GO:0009536 plastid; GO:0016020 membrane; GO:0016021 integral component of membrane; GO:0030054 cell junction; GO:0031224 intrinsic component of membrane; GO:…	GO:0003676 nucleic acid binding; GO:0003723 RNA binding; GO:0003729 mRNA binding; GO:0005215 transporter activity; GO:0005372 water transmembrane transporter activity; GO:0005488 binding; GO:0005515 protein binding; GO:0015250 water channel activity; GO:0015267 channel activity; GO:0015318 inorganic molecular entity transmembrane transporter activity; GO:0019899 enzyme binding; GO:0022803 passive…			P	KOG0223	Aquaporin (major intrinsic protein family)
RC7G0108900	208	K	1.835	0.0091551	Up	Putative CRAL-TRIO lipid binding domain, CRAL/TRIO domain-containing protein	--	1	0.00747806	62.969	2	YGGK(1)LTLVPI	-0.40733	1.339	1.441		0.792	0.723		cytoplasm							PF00650	CRAL/TRIO domain	I	KOG1470	Phosphatidylinositol transfer protein PDR16 and related proteins
RC3G0284800	45	K	1.833	9.99966e-05	Up	Putative amino acid transporter, transmembrane domain-containing protein	--	1	1.67406e-41	210.62	3	ELGAEENK(1)DGENASLFSVK	0.51686	1.389	1.428	1.299	0.709	0.765	0.772	cytoplasm	K13946	AUX1, LAX; auxin influx carrier (AUX1 LAX family)	map04075 Plant hormone signal transduction	GO:0001736 establishment of planar polarity; GO:0001738 morphogenesis of a polarized epithelium; GO:0002009 morphogenesis of an epithelium; GO:0003333 amino acid transmembrane transport; GO:0006355 regulation of transcription, DNA-templated; GO:0006810 transport; GO:0006811 ion transport; GO:0006820 anion transport; GO:0006865 amino acid transport; GO:0007164 establishment of tissue polarity; GO:…	GO:0005622 intracellular; GO:0005623 cell; GO:0005634 nucleus; GO:0005737 cytoplasm; GO:0005768 endosome; GO:0005794 Golgi apparatus; GO:0005886 plasma membrane; GO:0009986 cell surface; GO:0012505 endomembrane system; GO:0016020 membrane; GO:0031410 cytoplasmic vesicle; GO:0031982 vesicle; GO:0043226 organelle; GO:0043227 membrane-bounded organelle; GO:0043229 intracellular organelle; GO:0043231…	GO:0005215 transporter activity; GO:0005342 organic acid transmembrane transporter activity; GO:0005488 binding; GO:0008509 anion transmembrane transporter activity; GO:0008514 organic anion transmembrane transporter activity; GO:0010011 auxin binding; GO:0010328 auxin influx transmembrane transporter activity; GO:0015075 ion transmembrane transporter activity; GO:0015171 amino acid transmembrane…			E	KOG1303	Amino acid transporters
RC6G0215700	175	K	1.825	0.0189963	Up	Putative hydrolase	--	1	3.93052e-09	106.97	3	KPPQPLLLSFDAK(1)ELR	1.7468	1.306	1.378	1.413	0.553	0.719	0.973	nucleus				GO:0006066 alcohol metabolic process; GO:0006576 cellular biogenic amine metabolic process; GO:0006807 nitrogen compound metabolic process; GO:0006950 response to stress; GO:0006952 defense response; GO:0008152 metabolic process; GO:0009308 amine metabolic process; GO:0009605 response to external stimulus; GO:0009607 response to biotic stimulus; GO:0009617 response to bacterium; GO:0009987 cellul…	GO:0005622 intracellular; GO:0005623 cell; GO:0005737 cytoplasm; GO:0005773 vacuole; GO:0005774 vacuolar membrane; GO:0005783 endoplasmic reticulum; GO:0005794 Golgi apparatus; GO:0005886 plasma membrane; GO:0012505 endomembrane system; GO:0016020 membrane; GO:0031090 organelle membrane; GO:0043226 organelle; GO:0043227 membrane-bounded organelle; GO:0043229 intracellular organelle; GO:0043231 in…	GO:0003824 catalytic activity; GO:0016787 hydrolase activity; GO:0016810 hydrolase activity, acting on carbon-nitrogen (but not peptide) bonds; GO:0016811 hydrolase activity, acting on carbon-nitrogen (but not peptide) bonds, in linear amides; GO:0047412 N-(long-chain-acyl)ethanolamine deacylase activity;			J	KOG1211	Amidases
RC4G0083900	682	K	1.807	0.000619798	Up	Terpene cyclase/mutase family member	--	1	2.36887e-06	166.66	2	EYTNLK(1)GDR	-0.57224	1.332	1.367	1.479	0.767	0.703	0.842	plasma membrane	K01853	CAS1; cycloartenol synthase [EC:5.4.99.8]	map00100 Steroid biosynthesis; map01100 Metabolic pathways; map01110 Biosynthesis of secondary metabolites	GO:0006629 lipid metabolic process; GO:0006720 isoprenoid metabolic process; GO:0006721 terpenoid metabolic process; GO:0006722 triterpenoid metabolic process; GO:0006996 organelle organization; GO:0007275 multicellular organism development; GO:0008152 metabolic process; GO:0008299 isoprenoid biosynthetic process; GO:0008610 lipid biosynthetic process; GO:0009058 biosynthetic process; GO:0009555 …	GO:0005622 intracellular; GO:0005623 cell; GO:0005737 cytoplasm; GO:0005773 vacuole; GO:0043226 organelle; GO:0043227 membrane-bounded organelle; GO:0043229 intracellular organelle; GO:0043231 intracellular membrane-bounded organelle;	GO:0003824 catalytic activity; GO:0016853 isomerase activity; GO:0016866 intramolecular transferase activity; GO:0016871 cycloartenol synthase activity; GO:0031559 oxidosqualene cyclase activity;	PF13249; PF13243	Prenyltransferase-like; Prenyltransferase-like	I	KOG0497	Oxidosqualene-lanosterol cyclase and related proteins
RC5G0320500	720	K	1.799	0.0067453	Up	S-locus lectin protein kinase family protein, putative isoform 1	--	0.958043	0.0173365	67.464	2	SLEVMDK(0.958)K(0.042)	1.6041	1.271		1.393	0.729	0.752		plasma membrane							PF01453; PF00954; PF08276; PF07714	D-mannose binding lectin; S-locus glycoprotein family; PAN-like domain; Protein tyrosine kinase
RC5G0347200	429	K	1.799	0.00344238	Up	Putative calcium/calmodulin-dependent protein kinase CAMK-CDPK family	--	0.999997	0.00227105	64.266	2	LGSK(1)LTEAEVK	1.2422	1.212	1.314	1.273		0.763	0.645	cytoplasm	K13412	CPK; calcium-dependent protein kinase [EC:2.7.11.1]	map04626 Plant-pathogen interaction				PF00069; PF13499	Protein kinase domain; EF-hand domain pair	T	KOG0032	Ca2+/calmodulin-dependent protein kinase, EF-Hand protein superfamily
RC2G0659700	109	K	1.795	0.000499051	Up	Putative thioredoxin-like ferredoxin	--	1	0.00025451	150.24	2	LLSSAFK(1)AR	1.2931	1.246	1.24	1.34		0.725	0.696	chloroplast
RC4G0018800	7	K	1.783	0.000805468	Up	Putative nucleophile aminohydrolase	--	0.999305	0.000223902	74.849	2	MLAVFDK(0.999)SVAK(0.001)	-0.42272	1.284	1.37	1.361	0.77	0.666	0.816	chloroplast							PF12481	Aluminium induced protein
RC1G0359800	225	K	1.782	0.0219005	Up	CAAX prenyl protease	--	1	0.00778164	83.438	2	IEK(1)LASSLK	1.7136	1.174	1.229	1.675	0.612	0.775	0.901	plasma membrane	K06013	STE24; STE24 endopeptidase [EC:3.4.24.84]	map00900 Terpenoid backbone biosynthesis	GO:0006508 proteolysis; GO:0006807 nitrogen compound metabolic process; GO:0008152 metabolic process; GO:0009987 cellular process; GO:0010467 gene expression; GO:0016485 protein processing; GO:0019538 protein metabolic process; GO:0043170 macromolecule metabolic process; GO:0044237 cellular metabolic process; GO:0044238 primary metabolic process; GO:0044260 cellular macromolecule metabolic proces…	GO:0005622 intracellular; GO:0005623 cell; GO:0005737 cytoplasm; GO:0005773 vacuole; GO:0005783 endoplasmic reticulum; GO:0005789 endoplasmic reticulum membrane; GO:0012505 endomembrane system; GO:0016020 membrane; GO:0016021 integral component of membrane; GO:0030176 integral component of endoplasmic reticulum membrane; GO:0031224 intrinsic component of membrane; GO:0031227 intrinsic component o…	GO:0003824 catalytic activity; GO:0004175 endopeptidase activity; GO:0004222 metalloendopeptidase activity; GO:0008233 peptidase activity; GO:0008237 metallopeptidase activity; GO:0016787 hydrolase activity; GO:0070011 peptidase activity, acting on L-amino acid peptides; GO:0140096 catalytic activity, acting on a protein;	PF01435	Peptidase family M48	O	KOG2719	Metalloprotease
RC5G0139300	750	K	1.78	0.012693	Up	Putative calcium-dependent channel, 7TM region phosphate	--	1	9.06915e-67	313.9	3	VLDDDQFEDAK(1)SNVSR	2.2	1.626	1.18	1.228	0.769	0.86	0.637	plasma membrane	K21989	TMEM63; calcium permeable stress-gated cation channel			GO:0005622 intracellular; GO:0005623 cell; GO:0005737 cytoplasm; GO:0005773 vacuole; GO:0005774 vacuolar membrane; GO:0005886 plasma membrane; GO:0005911 cell-cell junction; GO:0009506 plasmodesma; GO:0009507 chloroplast; GO:0009526 plastid envelope; GO:0009536 plastid; GO:0009941 chloroplast envelope; GO:0016020 membrane; GO:0030054 cell junction; GO:0031090 organelle membrane; GO:0031967 organe…				S	KOG1134	Uncharacterized conserved protein
RC4G0375100	526	K	1.777	0.0057697	Up	Putative SKP1/BTB/POZ domain, NPH3 domain-containing protein	--	1	1.49559e-06	84.102	3	AAMAGGK(1)VTELPSNIR	-0.82413	1.351		1.284	0.768		0.715	cytoplasm					GO:0005623 cell; GO:0005886 plasma membrane; GO:0016020 membrane; GO:0071944 cell periphery;
RC2G0687100	371	K	1.776	0.012274	Up	S-acyltransferase	--	1	2.28166e-13	130.65	3	QNVK(1)DGELGEVSPDMR	-0.69576	1.467	1.562	1.044	0.809	0.76	0.724	cytoplasm	K16675	ZDHHC9_14_18; palmitoyltransferase ZDHHC9/14/18 [EC:2.3.1.225]			GO:0005623 cell; GO:0005886 plasma membrane; GO:0016020 membrane; GO:0071944 cell periphery;				S	KOG1311	DHHC-type Zn-finger proteins
RC5G0008800	575	K	1.767	0.00253136	Up	Putative major facilitator, sugar transporter, major facilitator superfamily	--	1	0.00637163	113.14	2	ETK(1)TVEL	0.56164	1.277	1.354	1.436	0.885	0.679	0.738	plasma membrane	K08150	SLC2A13, ITR; MFS transporter, SP family, solute carrier family 2 (myo-inositol transporter), member 13		GO:0006810 transport; GO:0006811 ion transport; GO:0006812 cation transport; GO:0008643 carbohydrate transport; GO:0008645 hexose transmembrane transport; GO:0015672 monovalent inorganic cation transport; GO:0015749 monosaccharide transmembrane transport; GO:0034219 carbohydrate transmembrane transport; GO:0034220 ion transmembrane transport; GO:0046323 glucose import; GO:0051179 localization; GO…	GO:0005623 cell; GO:0005886 plasma membrane; GO:0016020 membrane; GO:0071944 cell periphery;	GO:0005215 transporter activity; GO:0005351 carbohydrate:proton symporter activity; GO:0005355 glucose transmembrane transporter activity; GO:0005402 carbohydrate:cation symporter activity; GO:0008324 cation transmembrane transporter activity; GO:0015075 ion transmembrane transporter activity; GO:0015077 monovalent inorganic cation transmembrane transporter activity; GO:0015078 proton transmembra…			U	KOG0254	Predicted transporter (major facilitator superfamily)
RC2G0670900	74	K	1.764	0.000491669	Up	Glucose-6-phosphate 1-dehydrogenase	--	1	0.00414236	85.622	2	TK(1)ISDDELR	0.59581	1.296	1.317	1.234		0.75	0.704	cytoplasm	K00036	G6PD, zwf; glucose-6-phosphate 1-dehydrogenase [EC:1.1.1.49 1.1.1.363]	map00030 Pentose phosphate pathway; map00480 Glutathione metabolism; map01100 Metabolic pathways; map01110 Biosynthesis of secondary metabolites; map01200 Carbon metabolism	GO:0005975 carbohydrate metabolic process; GO:0005996 monosaccharide metabolic process; GO:0006006 glucose metabolic process; GO:0006081 cellular aldehyde metabolic process; GO:0006098 pentose-phosphate shunt; GO:0006139 nucleobase-containing compound metabolic process; GO:0006725 cellular aromatic compound metabolic process; GO:0006732 coenzyme metabolic process; GO:0006733 oxidoreduction coenzy…	GO:0005622 intracellular; GO:0005623 cell; GO:0005737 cytoplasm; GO:0005829 cytosol; GO:0009507 chloroplast; GO:0009536 plastid; GO:0043226 organelle; GO:0043227 membrane-bounded organelle; GO:0043229 intracellular organelle; GO:0043231 intracellular membrane-bounded organelle;	GO:0003824 catalytic activity; GO:0004345 glucose-6-phosphate dehydrogenase activity; GO:0016491 oxidoreductase activity; GO:0016614 oxidoreductase activity, acting on CH-OH group of donors; GO:0016616 oxidoreductase activity, acting on the CH-OH group of donors, NAD or NADP as acceptor;	PF00479; PF02781	Glucose-6-phosphate dehydrogenase, NAD binding domain; Glucose-6-phosphate dehydrogenase, C-terminal domain	G	KOG0563	Glucose-6-phosphate 1-dehydrogenase
RC5G0427600	68	K	1.759	0.0349845	Up	Putative chaperone DnaJ	--	1	1.84161e-38	207.12	2	ELAQAYEVLSDPEK(1)R	-1.8771	1.33	1.383	1.177	0.977	0.717	0.517	nucleus	K09503	DNAJA2; DnaJ homolog subfamily A member 2	map04141 Protein processing in endoplasmic reticulum	GO:0000003 reproduction; GO:0003006 developmental process involved in reproduction; GO:0006457 protein folding; GO:0006950 response to stress; GO:0006970 response to osmotic stress; GO:0007275 multicellular organism development; GO:0009314 response to radiation; GO:0009416 response to light stimulus; GO:0009628 response to abiotic stimulus; GO:0009648 photoperiodism; GO:0009651 response to salt s…	GO:0005618 cell wall; GO:0005622 intracellular; GO:0005623 cell; GO:0005634 nucleus; GO:0005730 nucleolus; GO:0005737 cytoplasm; GO:0005829 cytosol; GO:0005886 plasma membrane; GO:0005911 cell-cell junction; GO:0009506 plasmodesma; GO:0016020 membrane; GO:0030054 cell junction; GO:0030312 external encapsulating structure; GO:0031974 membrane-enclosed lumen; GO:0031981 nuclear lumen; GO:0043226 or…		PF00226; PF01556; PF00684	DnaJ domain; DnaJ C terminal domain; DnaJ central domain	O	KOG0712	Molecular chaperone (DnaJ superfamily)
RC1G0238400	62	K	1.752	0.000898579	Up	UMP-CMP kinase	--	1	3.20577e-12	118.87	3	AEIK(1)SGSENGTMISNMIK	0.52224	1.292	1.192	1.303	0.74		0.701	cytoplasm	K13800	CMPK1, UMPK; UMP-CMP kinase [EC:2.7.4.14]	map00240 Pyrimidine metabolism; map01100 Metabolic pathways	GO:0006139 nucleobase-containing compound metabolic process; GO:0006220 pyrimidine nucleotide metabolic process; GO:0006221 pyrimidine nucleotide biosynthetic process; GO:0006725 cellular aromatic compound metabolic process; GO:0006753 nucleoside phosphate metabolic process; GO:0006793 phosphorus metabolic process; GO:0006796 phosphate-containing compound metabolic process; GO:0006807 nitrogen co…	GO:0005576 extracellular region; GO:0005622 intracellular; GO:0005623 cell; GO:0005737 cytoplasm; GO:0005829 cytosol; GO:0048046 apoplast;	GO:0000166 nucleotide binding; GO:0003824 catalytic activity; GO:0004127 cytidylate kinase activity; GO:0005488 binding; GO:0005524 ATP binding; GO:0008144 drug binding; GO:0009041 uridylate kinase activity; GO:0016301 kinase activity; GO:0016740 transferase activity; GO:0016772 transferase activity, transferring phosphorus-containing groups; GO:0016776 phosphotransferase activity, phosphate grou…	PF00406	Adenylate kinase	F	KOG3079	Uridylate kinase/adenylate kinase
RC1G0430800	134	K	1.751	1.08148e-05	Up	Chalcone-flavonone isomerase family protein	--	0.999999	0.00045352	77.358	3	AIEK(1)FVEVFK	1.0657	1.271	1.322	1.325	0.744	0.727	0.767	cytoplasm	K01859	E5.5.1.6; chalcone isomerase [EC:5.5.1.6]	map00941 Flavonoid biosynthesis; map01100 Metabolic pathways; map01110 Biosynthesis of secondary metabolites				PF02431	Chalcone-flavanone isomerase
RC3G0289100	253	K	1.742	0.00990119	Up	Putative LMBR1-like membrane protein	--	1	9.88048e-07	126.48	2	SQYIK(1)EATELGK	-2.2386	1.448	1.246	1.179	0.792		0.69	plasma membrane	K14617	LMBRD1; LMBR1 domain-containing protein 1			GO:0005623 cell; GO:0005886 plasma membrane; GO:0005911 cell-cell junction; GO:0009506 plasmodesma; GO:0016020 membrane; GO:0030054 cell junction; GO:0055044 symplast; GO:0071944 cell periphery;
RC4G0369500	776	K	1.734	0.0171414	Up	Putative sieve element occlusion	--	0.999958	0.00223016	90.263	2	SMNDFK(1)IWK	2.0622	1.481	1.259	1.105	0.768	0.71		chloroplast				GO:0009888 tissue development; GO:0010087 phloem or xylem histogenesis; GO:0010088 phloem development; GO:0032502 developmental process; GO:0048856 anatomical structure development;		GO:0005488 binding; GO:0005515 protein binding; GO:0042802 identical protein binding; GO:0042803 protein homodimerization activity; GO:0043621 protein self-association; GO:0046983 protein dimerization activity;
RC3G0126300	170	K	1.732	0.00065459	Up	Calcium-dependent protein kinase	--	1	2.7062e-10	121.69	4	TIVEVVQMCHK(1)HGVMHR	0.70221	1.177	1.2	1.401	0.738	0.707	0.736	cytoplasm	K13412	CPK; calcium-dependent protein kinase [EC:2.7.11.1]	map04626 Plant-pathogen interaction	GO:0001101 response to acid chemical; GO:0006464 cellular protein modification process; GO:0006468 protein phosphorylation; GO:0006793 phosphorus metabolic process; GO:0006796 phosphate-containing compound metabolic process; GO:0006807 nitrogen compound metabolic process; GO:0007154 cell communication; GO:0007165 signal transduction; GO:0008152 metabolic process; GO:0009719 response to endogenous…	GO:0005622 intracellular; GO:0005623 cell; GO:0005634 nucleus; GO:0005737 cytoplasm; GO:0005886 plasma membrane; GO:0016020 membrane; GO:0043226 organelle; GO:0043227 membrane-bounded organelle; GO:0043229 intracellular organelle; GO:0043231 intracellular membrane-bounded organelle; GO:0071944 cell periphery;	GO:0003824 catalytic activity; GO:0004672 protein kinase activity; GO:0004674 protein serine/threonine kinase activity; GO:0004683 calmodulin-dependent protein kinase activity; GO:0005488 binding; GO:0005515 protein binding; GO:0005516 calmodulin binding; GO:0009931 calcium-dependent protein serine/threonine kinase activity; GO:0010857 calcium-dependent protein kinase activity; GO:0016301 kinase …	PF00069; PF13202; PF13833; PF13499	Protein kinase domain; EF hand; EF-hand domain pair; EF-hand domain pair	T	KOG0032	Ca2+/calmodulin-dependent protein kinase, EF-Hand protein superfamily
RC1G0347800	161	K	1.729	0.00151804	Up	Putative glycerol-3-phosphate 1-O-acyltransferase	--	0.955471	2.76251e-41	253.1	2	VLGTEIEVNPK(0.955)TK(0.045)	0.81438	1.356	1.618	1.311	0.856	0.784	0.839	plasma membrane	K13508	GPAT; glycerol-3-phosphate acyltransferase [EC:2.3.1.15 2.3.1.198]	map00561 Glycerolipid metabolism; map00564 Glycerophospholipid metabolism; map01100 Metabolic pathways; map01110 Biosynthesis of secondary metabolites	GO:0006793 phosphorus metabolic process; GO:0006796 phosphate-containing compound metabolic process; GO:0008152 metabolic process; GO:0009058 biosynthetic process; GO:0009059 macromolecule biosynthetic process; GO:0009987 cellular process; GO:0010143 cutin biosynthetic process; GO:0016311 dephosphorylation; GO:0043170 macromolecule metabolic process; GO:0044237 cellular metabolic process; GO:0071…	GO:0005622 intracellular; GO:0005623 cell; GO:0005737 cytoplasm; GO:0005783 endoplasmic reticulum; GO:0012505 endomembrane system; GO:0016020 membrane; GO:0043226 organelle; GO:0043227 membrane-bounded organelle; GO:0043229 intracellular organelle; GO:0043231 intracellular membrane-bounded organelle;	GO:0003824 catalytic activity; GO:0008374 O-acyltransferase activity; GO:0016740 transferase activity; GO:0016746 transferase activity, transferring acyl groups; GO:0016747 transferase activity, transferring acyl groups other than amino-acyl groups; GO:0016787 hydrolase activity; GO:0016788 hydrolase activity, acting on ester bonds; GO:0016791 phosphatase activity; GO:0042578 phosphoric ester hyd…
RC2G0385300	628	K	1.719	0.0208436	Up	Putative phosphoenolpyruvate carboxylase	--	1	2.31555e-87	298.12	2	QYGVK(1)LTMFHGR	-1.6438	1.186	1.286	1.465	0.818	0.573	0.899	cytoplasm	K01595	ppc; phosphoenolpyruvate carboxylase [EC:4.1.1.31]	map00620 Pyruvate metabolism; map00710 Carbon fixation in photosynthetic organisms; map01100 Metabolic pathways; map01200 Carbon metabolism	GO:0007275 multicellular organism development; GO:0008152 metabolic process; GO:0015977 carbon fixation; GO:0032501 multicellular organismal process; GO:0032502 developmental process; GO:0048366 leaf development; GO:0048367 shoot system development; GO:0048731 system development; GO:0048827 phyllome development; GO:0048856 anatomical structure development; GO:0071704 organic substance metabolic p…	GO:0005576 extracellular region; GO:0005622 intracellular; GO:0005623 cell; GO:0005737 cytoplasm; GO:0005829 cytosol; GO:0005886 plasma membrane; GO:0005911 cell-cell junction; GO:0009506 plasmodesma; GO:0009507 chloroplast; GO:0009536 plastid; GO:0016020 membrane; GO:0030054 cell junction; GO:0043226 organelle; GO:0043227 membrane-bounded organelle; GO:0043229 intracellular organelle; GO:0043231…	GO:0003824 catalytic activity; GO:0004611 phosphoenolpyruvate carboxykinase activity; GO:0008964 phosphoenolpyruvate carboxylase activity; GO:0016829 lyase activity; GO:0016830 carbon-carbon lyase activity; GO:0016831 carboxy-lyase activity;
RC6G0399800	45	K	1.719	0.000699802	Up	Putative dual-specificity kinase TKL-Pl-4 family	--	1	0.000197081	68.548	2	ALGSCVGK(1)ETFFR	-2.2042	1.267	1.276	1.422	0.718	0.756	0.833	cytoskeleton							PF07714	Protein tyrosine kinase	T	KOG0192	Tyrosine kinase specific for activated (GTP-bound) p21cdc42Hs
RC7G0234000	400	K	1.718	0.0198296	Up	Acid beta-fructofuranosidase 2, vacuolar	--	0.999999	0.011395	81.799	2	YDYGK(1)FYASK	-1.441	1.353	1.372	1.074	0.679	0.795		cytoplasm	K01193	INV, sacA; beta-fructofuranosidase [EC:3.2.1.26]	map00052 Galactose metabolism; map00500 Starch and sucrose metabolism; map01100 Metabolic pathways	GO:0001101 response to acid chemical; GO:0007275 multicellular organism development; GO:0009605 response to external stimulus; GO:0009607 response to biotic stimulus; GO:0009617 response to bacterium; GO:0009719 response to endogenous stimulus; GO:0009725 response to hormone; GO:0009739 response to gibberellin; GO:0009987 cellular process; GO:0010033 response to organic substance; GO:0022622 root…	GO:0000325 plant-type vacuole; GO:0005618 cell wall; GO:0005622 intracellular; GO:0005623 cell; GO:0005737 cytoplasm; GO:0005773 vacuole; GO:0009505 plant-type cell wall; GO:0030312 external encapsulating structure; GO:0043226 organelle; GO:0043227 membrane-bounded organelle; GO:0043229 intracellular organelle; GO:0043231 intracellular membrane-bounded organelle; GO:0071944 cell periphery;	GO:0003824 catalytic activity; GO:0004553 hydrolase activity, hydrolyzing O-glycosyl compounds; GO:0004564 beta-fructofuranosidase activity; GO:0016787 hydrolase activity; GO:0016798 hydrolase activity, acting on glycosyl bonds;	PF00251; PF08244	Glycosyl hydrolases family 32 N-terminal domain; Glycosyl hydrolases family 32 C terminal	G	KOG0228	Beta-fructofuranosidase (invertase)
RC7G0436600	330	K	1.717	0.00599272	Up	Putative transferase, protein kinase RLK-Pelle-LRR-II family	--	0.996247	4.6029e-22	110.9	3	GTIGHIAPEYLSTGK(0.996)SSEK(0.004)	1.3545	1.439	1.349	1.049	0.753	0.774	0.708	chloroplast	K13416	BAK1; brassinosteroid insensitive 1-associated receptor kinase 1 [EC:2.7.10.1 2.7.11.1]	map04016 MAPK signaling pathway - plant; map04075 Plant hormone signal transduction; map04626 Plant-pathogen interaction	GO:0006464 cellular protein modification process; GO:0006468 protein phosphorylation; GO:0006793 phosphorus metabolic process; GO:0006796 phosphate-containing compound metabolic process; GO:0006807 nitrogen compound metabolic process; GO:0007154 cell communication; GO:0007165 signal transduction; GO:0007166 cell surface receptor signaling pathway; GO:0007167 enzyme linked receptor protein signali…	GO:0005622 intracellular; GO:0005623 cell; GO:0005737 cytoplasm; GO:0005768 endosome; GO:0005886 plasma membrane; GO:0010008 endosome membrane; GO:0012505 endomembrane system; GO:0016020 membrane; GO:0031090 organelle membrane; GO:0031410 cytoplasmic vesicle; GO:0031982 vesicle; GO:0043226 organelle; GO:0043227 membrane-bounded organelle; GO:0043229 intracellular organelle; GO:0071944 cell periph…	GO:0003824 catalytic activity; GO:0004672 protein kinase activity; GO:0004674 protein serine/threonine kinase activity; GO:0004675 transmembrane receptor protein serine/threonine kinase activity; GO:0004888 transmembrane signaling receptor activity; GO:0005102 signaling receptor binding; GO:0005488 binding; GO:0005515 protein binding; GO:0016301 kinase activity; GO:0016740 transferase activity; G…	PF00069	Protein kinase domain	T	KOG1187	Serine/threonine protein kinase
RC4G0461100	357	K	1.715	0.0279107	Up	Putative transcription factor C2H2 family	--	0.999985	1.35933e-10	141.44	2	MNATCPLCK(1)YNILK	-1.921	1.462	1.475	1.207	0.584	0.879	0.953	plasma membrane	K13148	CPSF3L, INTS11; integrator complex subunit 11 [EC:3.1.27.-]		GO:0000741 karyogamy; GO:0006996 organelle organization; GO:0006997 nucleus organization; GO:0007275 multicellular organism development; GO:0009553 embryo sac development; GO:0009559 embryo sac central cell differentiation; GO:0009561 megagametogenesis; GO:0009987 cellular process; GO:0010197 polar nucleus fusion; GO:0016043 cellular component organization; GO:0030154 cell differentiation; GO:003…	GO:0005622 intracellular; GO:0005623 cell; GO:0005634 nucleus; GO:0043226 organelle; GO:0043227 membrane-bounded organelle; GO:0043229 intracellular organelle; GO:0043231 intracellular membrane-bounded organelle;		PF13639	Ring finger domain	A	KOG1136	Predicted cleavage and polyadenylation specificity factor (CPSF subunit)
RC4G0293200	56	K	1.714	0.00263191	Up	Putative START-like domain, Bet v I type allergen	--	1	3.26342e-13	106.97	3	K(1)IHLGEGSEFSYVK	0.12592	1.214	1.283	1.242	0.692	0.646	0.844	cytoplasm							PF00407	Pathogenesis-related protein Bet v I family
RC5G0209700	146	K	1.713	0.00742109	Up	Defective in cullin neddylation protein	--	1	0.000125196	123.42	3	SELRDEQK(1)FR	-0.96224	1.083	1.459	1.436	0.811	0.709	0.802	nucleus	K17822	DCUN1D1_2; DCN1-like protein 1/2							S	KOG3077	Uncharacterized conserved protein
RC3G0028300	276	K	1.712	0.000928207	Up	Putative 5-methyltetrahydropteroyltriglutamate--homocysteine S-methyltransferase	--	1	5.17924e-06	90.689	2	GK(1)CLFAGLVDGR	0.20715	1.22	1.331	1.334	0.798	0.677	0.794	cytoplasm	K00549	metE; 5-methyltetrahydropteroyltriglutamate--homocysteine methyltransferase [EC:2.1.1.14]	map00270 Cysteine and methionine metabolism; map00450 Selenocompound metabolism; map01100 Metabolic pathways; map01110 Biosynthesis of secondary metabolites; map01230 Biosynthesis of amino acids	GO:0000096 sulfur amino acid metabolic process; GO:0000097 sulfur amino acid biosynthetic process; GO:0006082 organic acid metabolic process; GO:0006520 cellular amino acid metabolic process; GO:0006555 methionine metabolic process; GO:0006790 sulfur compound metabolic process; GO:0006807 nitrogen compound metabolic process; GO:0006950 response to stress; GO:0006970 response to osmotic stress; GO…	GO:0005576 extracellular region; GO:0005622 intracellular; GO:0005623 cell; GO:0005737 cytoplasm; GO:0005773 vacuole; GO:0005774 vacuolar membrane; GO:0005777 peroxisome; GO:0005829 cytosol; GO:0005886 plasma membrane; GO:0005911 cell-cell junction; GO:0009506 plasmodesma; GO:0009507 chloroplast; GO:0009526 plastid envelope; GO:0009532 plastid stroma; GO:0009536 plastid; GO:0009570 chloroplast st…	GO:0003824 catalytic activity; GO:0003871 5-methyltetrahydropteroyltriglutamate-homocysteine S-methyltransferase activity; GO:0005488 binding; GO:0005507 copper ion binding; GO:0008168 methyltransferase activity; GO:0008172 S-methyltransferase activity; GO:0008270 zinc ion binding; GO:0008705 methionine synthase activity; GO:0016740 transferase activity; GO:0016741 transferase activity, transferr…	PF08267; PF01717	Cobalamin-independent synthase, N-terminal domain; Cobalamin-independent synthase, Catalytic domain	E	KOG2263	Methionine synthase II (cobalamin-independent)
RC6G0435700	10	K	1.711	0.00747007	Up	Putative ribosomal protein L18e	--	0.878523	0.00173156	72.365	2	GIDLVAGGK(0.879)SK(0.121)	3.0737	1.439	1.335			0.833	0.788	chloroplast	K02883	RP-L18e, RPL18; large subunit ribosomal protein L18e	map03010 Ribosome	GO:0006412 translation; GO:0006518 peptide metabolic process; GO:0006807 nitrogen compound metabolic process; GO:0008152 metabolic process; GO:0009058 biosynthetic process; GO:0009059 macromolecule biosynthetic process; GO:0009987 cellular process; GO:0010467 gene expression; GO:0019538 protein metabolic process; GO:0034641 cellular nitrogen compound metabolic process; GO:0034645 cellular macromo…	GO:0005622 intracellular; GO:0005623 cell; GO:0005737 cytoplasm; GO:0005773 vacuole; GO:0005774 vacuolar membrane; GO:0005829 cytosol; GO:0005840 ribosome; GO:0005886 plasma membrane; GO:0005911 cell-cell junction; GO:0009506 plasmodesma; GO:0009507 chloroplast; GO:0009536 plastid; GO:0015934 large ribosomal subunit; GO:0016020 membrane; GO:0022625 cytosolic large ribosomal subunit; GO:0022626 cy…	GO:0003676 nucleic acid binding; GO:0003723 RNA binding; GO:0003729 mRNA binding; GO:0003735 structural constituent of ribosome; GO:0005198 structural molecule activity; GO:0005488 binding; GO:0097159 organic cyclic compound binding; GO:1901363 heterocyclic compound binding;			J	KOG1714	60s ribosomal protein L18
RC1G0381000	446	K	1.707	0.00131326	Up	Putative cytochrome P450	--	1	0.000573386	111.61	3	FLTTHK(1)NVDVR	1.4047	1.409	1.416	1.194	0.842	0.758	0.755	chloroplast	K23136	CYP82C4; fraxetin 5-hydroxylase [EC:1.14.14.164]					PF00067	Cytochrome P450	Q	KOG0156	Cytochrome P450 CYP2 subfamily
RC7G0480900	445	K	1.707	0.00205223	Up	Glycosyltransferase	--	0.999998	1.37471e-08	166.65	2	LMEGEEGK(1)EMK	-1.2948	1.184	1.307	1.463	0.778	0.712	0.826	chloroplast					GO:0005622 intracellular; GO:0005623 cell; GO:0043226 organelle; GO:0043227 membrane-bounded organelle; GO:0043229 intracellular organelle; GO:0043231 intracellular membrane-bounded organelle;	GO:0003824 catalytic activity; GO:0008194 UDP-glycosyltransferase activity; GO:0015020 glucuronosyltransferase activity; GO:0016740 transferase activity; GO:0016757 transferase activity, transferring glycosyl groups; GO:0016758 transferase activity, transferring hexosyl groups; GO:0035251 UDP-glucosyltransferase activity; GO:0046527 glucosyltransferase activity; GO:0050403 trans-zeatin O-beta-D-g…			CG	KOG1192	UDP-glucuronosyl and UDP-glucosyl transferase
RC3G0233100	344	K	1.704	0.00334259	Up	Putative phosphopyruvate hydratase	--	1	0.0011365	120.33	2	EK(1)SCNALLLK	-0.31357	1.327	1.125	1.242	0.724		0.721	cytoplasm	K01689	ENO, eno; enolase [EC:4.2.1.11]	map00010 Glycolysis / Gluconeogenesis; map01100 Metabolic pathways; map01110 Biosynthesis of secondary metabolites; map01200 Carbon metabolism; map01230 Biosynthesis of amino acids; map03018 RNA degradation	GO:0001101 response to acid chemical; GO:0006950 response to stress; GO:0006970 response to osmotic stress; GO:0009266 response to temperature stimulus; GO:0009314 response to radiation; GO:0009409 response to cold; GO:0009416 response to light stimulus; GO:0009628 response to abiotic stimulus; GO:0009651 response to salt stress; GO:0009719 response to endogenous stimulus; GO:0009725 response to …	GO:0005576 extracellular region; GO:0005622 intracellular; GO:0005623 cell; GO:0005634 nucleus; GO:0005737 cytoplasm; GO:0005739 mitochondrion; GO:0005740 mitochondrial envelope; GO:0005829 cytosol; GO:0005886 plasma membrane; GO:0005911 cell-cell junction; GO:0009506 plasmodesma; GO:0009507 chloroplast; GO:0009536 plastid; GO:0016020 membrane; GO:0030054 cell junction; GO:0031967 organelle envel…	GO:0003676 nucleic acid binding; GO:0003677 DNA binding; GO:0003824 catalytic activity; GO:0004634 phosphopyruvate hydratase activity; GO:0005488 binding; GO:0005507 copper ion binding; GO:0016829 lyase activity; GO:0016835 carbon-oxygen lyase activity; GO:0016836 hydro-lyase activity; GO:0043167 ion binding; GO:0043169 cation binding; GO:0046872 metal ion binding; GO:0046914 transition metal ion…	PF03952; PF00113	Enolase, N-terminal domain; Enolase, C-terminal TIM barrel domain	G	KOG2670	Enolase
RC5G0125300	119	K	1.702	0.00115769	Up	Putative beta-ketoacyl-[acyl-carrier-protein] synthase I	--	1	5.47022e-06	97.175	2	GFTSEGYIDGK(1)NDR	-2.5617	1.378	1.262	1.211	0.68	0.807	0.776	chloroplast	K09458	fabF, OXSM, CEM1; 3-oxoacyl-[acyl-carrier-protein] synthase II [EC:2.3.1.179]	map00061 Fatty acid biosynthesis; map00780 Biotin metabolism; map01100 Metabolic pathways; map01212 Fatty acid metabolism				PF00109; PF02801	Beta-ketoacyl synthase, N-terminal domain; Beta-ketoacyl synthase, C-terminal domain	IQ	KOG1394	3-oxoacyl-(acyl-carrier-protein) synthase (I and II)
RC5G0332500	8	K	1.698	0.00210999	Up	Putative thioredoxin-like, endoplasmic reticulum vesicle transporter	--	1	0.00403906	100.84	2	IK(1)SVDFYR	2.0651	1.307	1.315	1.209		0.712	0.792	plasma membrane						GO:0003756 protein disulfide isomerase activity; GO:0003824 catalytic activity; GO:0016853 isomerase activity; GO:0016860 intramolecular oxidoreductase activity; GO:0016864 intramolecular oxidoreductase activity, transposing S-S bonds; GO:0140096 catalytic activity, acting on a protein;	PF13850; PF00085	Endoplasmic Reticulum-Golgi Intermediate Compartment (ERGIC); Thioredoxin	U	KOG2667	COPII vesicle protein
RC1G0472000	106	K	1.697	0.00870894	Up	60S acidic ribosomal protein P0	--	1	1.13499e-40	215.14	3	EVSEEVAK(1)YK(1)VGAPAR	-4.5956	1.24	1.348	1.289	0.817	0.605	0.862	cytoplasm	K02941	RP-LP0, RPLP0; large subunit ribosomal protein LP0	map03010 Ribosome	GO:0006950 response to stress; GO:0006970 response to osmotic stress; GO:0009266 response to temperature stimulus; GO:0009409 response to cold; GO:0009628 response to abiotic stimulus; GO:0009651 response to salt stress; GO:0009719 response to endogenous stimulus; GO:0009725 response to hormone; GO:0009735 response to cytokinin; GO:0010033 response to organic substance; GO:0010035 response to ino…	GO:0005576 extracellular region; GO:0005622 intracellular; GO:0005623 cell; GO:0005634 nucleus; GO:0005730 nucleolus; GO:0005737 cytoplasm; GO:0005829 cytosol; GO:0005840 ribosome; GO:0005844 polysome; GO:0005886 plasma membrane; GO:0005911 cell-cell junction; GO:0009506 plasmodesma; GO:0009507 chloroplast; GO:0009536 plastid; GO:0016020 membrane; GO:0022626 cytosolic ribosome; GO:0030054 cell ju…	GO:0003735 structural constituent of ribosome; GO:0005198 structural molecule activity; GO:0005488 binding; GO:0005507 copper ion binding; GO:0043167 ion binding; GO:0043169 cation binding; GO:0046872 metal ion binding; GO:0046914 transition metal ion binding;			J	KOG0815	60S acidic ribosomal protein P0
RC3G0034800	319	K	1.695	0.00101717	Up	Putative inactive receptor kinase	--	1	2.78672e-12	154.94	2	SVSSK(1)NLVFFGNAVK	-1.1481	1.316	1.204	1.433	0.811	0.724	0.797	plasma membrane	K04733	IRAK4; interleukin-1 receptor-associated kinase 4 [EC:2.7.11.1]		GO:0001101 response to acid chemical; GO:0009605 response to external stimulus; GO:0009607 response to biotic stimulus; GO:0009608 response to symbiont; GO:0009610 response to symbiotic fungus; GO:0009620 response to fungus; GO:0009719 response to endogenous stimulus; GO:0009725 response to hormone; GO:0009737 response to abscisic acid; GO:0010033 response to organic substance; GO:0033993 respons…	GO:0005618 cell wall; GO:0005622 intracellular; GO:0005623 cell; GO:0005737 cytoplasm; GO:0005773 vacuole; GO:0005774 vacuolar membrane; GO:0005886 plasma membrane; GO:0005911 cell-cell junction; GO:0009505 plant-type cell wall; GO:0009506 plasmodesma; GO:0016020 membrane; GO:0030054 cell junction; GO:0030312 external encapsulating structure; GO:0031090 organelle membrane; GO:0031224 intrinsic co…		PF00069	Protein kinase domain
RC2G0457800	385	K	1.692	0.00104792	Up	Putative Heat shock protein 70 family	--	1	7.31616e-17	156.73	3	GCALQCAMLSPTFK(1)VR	-0.094444	1.225	1.317	1.328	0.762	0.688	0.837	cytoplasm	K09489	HSPA4; heat shock 70kDa protein 4		GO:0006950 response to stress; GO:0009266 response to temperature stimulus; GO:0009408 response to heat; GO:0009628 response to abiotic stimulus; GO:0010035 response to inorganic substance; GO:0010038 response to metal ion; GO:0042221 response to chemical; GO:0046686 response to cadmium ion; GO:0050896 response to stimulus;	GO:0005618 cell wall; GO:0005622 intracellular; GO:0005623 cell; GO:0005634 nucleus; GO:0005737 cytoplasm; GO:0005829 cytosol; GO:0005886 plasma membrane; GO:0005911 cell-cell junction; GO:0009506 plasmodesma; GO:0016020 membrane; GO:0030054 cell junction; GO:0030312 external encapsulating structure; GO:0043226 organelle; GO:0043227 membrane-bounded organelle; GO:0043229 intracellular organelle; …	GO:0000166 nucleotide binding; GO:0005488 binding; GO:0005524 ATP binding; GO:0008144 drug binding; GO:0017076 purine nucleotide binding; GO:0030554 adenyl nucleotide binding; GO:0032553 ribonucleotide binding; GO:0032555 purine ribonucleotide binding; GO:0032559 adenyl ribonucleotide binding; GO:0035639 purine ribonucleoside triphosphate binding; GO:0036094 small molecule binding; GO:0043167 ion…			O	KOG0103	Molecular chaperones HSP105/HSP110/SSE1, HSP70 superfamily
RC2G0073900	77	K	1.69	0.00418803	Up	Putative ribosomal protein L28e	--	0.999463	0.000223067	116.13	3	K(0.999)QNK(0.001)PASLVHK	-1.055	1.163	1.307	1.401	0.856	0.669	0.766	chloroplast	K02903	RP-L28e, RPL28; large subunit ribosomal protein L28e	map03010 Ribosome	GO:0006412 translation; GO:0006518 peptide metabolic process; GO:0006807 nitrogen compound metabolic process; GO:0008152 metabolic process; GO:0009058 biosynthetic process; GO:0009059 macromolecule biosynthetic process; GO:0009719 response to endogenous stimulus; GO:0009725 response to hormone; GO:0009735 response to cytokinin; GO:0009987 cellular process; GO:0010033 response to organic substance…	GO:0005618 cell wall; GO:0005622 intracellular; GO:0005623 cell; GO:0005737 cytoplasm; GO:0005829 cytosol; GO:0005840 ribosome; GO:0005886 plasma membrane; GO:0005911 cell-cell junction; GO:0009506 plasmodesma; GO:0009507 chloroplast; GO:0009536 plastid; GO:0015934 large ribosomal subunit; GO:0016020 membrane; GO:0022625 cytosolic large ribosomal subunit; GO:0022626 cytosolic ribosome; GO:0030054…	GO:0003735 structural constituent of ribosome; GO:0005198 structural molecule activity;			J	KOG3412	60S ribosomal protein L28
RC0G0085600	392	K	1.688	0.00114155	Up	Putative cytochrome P450	--	1	7.53656e-14	104.76	3	LYWSANSTHK(1)SAAYFPEPQK	-0.69225	1.14	1.225	1.196	0.627	0.714	0.769	chloroplast	K20667	CYP716A; beta-amyrin 28-monooxygenase [EC:1.14.14.126]		GO:0006629 lipid metabolic process; GO:0006694 steroid biosynthetic process; GO:0006720 isoprenoid metabolic process; GO:0006721 terpenoid metabolic process; GO:0006722 triterpenoid metabolic process; GO:0007275 multicellular organism development; GO:0008152 metabolic process; GO:0008202 steroid metabolic process; GO:0008610 lipid biosynthetic process; GO:0009058 biosynthetic process; GO:0009987 …		GO:0003824 catalytic activity; GO:0004497 monooxygenase activity; GO:0016491 oxidoreductase activity; GO:0016705 oxidoreductase activity, acting on paired donors, with incorporation or reduction of molecular oxygen; GO:0016709 oxidoreductase activity, acting on paired donors, with incorporation or reduction of molecular oxygen, NAD(P)H as one donor, and incorporation of one atom of oxygen;	PF00067	Cytochrome P450	IQ	KOG0157	Cytochrome P450 CYP4/CYP19/CYP26 subfamilies
RC3G0336700	700	K	1.687	0.00476899	Up	Putative inorganic diphosphatase	--	0.992709	1.58017e-09	128.68	3	YIEAGNSEHAK(0.993)SLGPK(0.007)	0.15726	1.167	1.439	1.309	0.764	0.685	0.872	chloroplast	K23025	AVP; H+-translocating diphosphatase [EC:7.1.3.1]		GO:0001101 response to acid chemical; GO:0006810 transport; GO:0006811 ion transport; GO:0006950 response to stress; GO:0006970 response to osmotic stress; GO:0007275 multicellular organism development; GO:0009414 response to water deprivation; GO:0009415 response to water; GO:0009628 response to abiotic stimulus; GO:0009651 response to salt stress; GO:0009914 hormone transport; GO:0009926 auxin …	GO:0000325 plant-type vacuole; GO:0005622 intracellular; GO:0005623 cell; GO:0005737 cytoplasm; GO:0005739 mitochondrion; GO:0005768 endosome; GO:0005773 vacuole; GO:0005774 vacuolar membrane; GO:0005794 Golgi apparatus; GO:0005886 plasma membrane; GO:0009507 chloroplast; GO:0009526 plastid envelope; GO:0009536 plastid; GO:0009705 plant-type vacuole membrane; GO:0009941 chloroplast envelope; GO:0…	GO:0003824 catalytic activity; GO:0005215 transporter activity; GO:0009678 pyrophosphate hydrolysis-driven proton transmembrane transporter activity; GO:0015399 primary active transmembrane transporter activity; GO:0016462 pyrophosphatase activity; GO:0016787 hydrolase activity; GO:0016817 hydrolase activity, acting on acid anhydrides; GO:0016818 hydrolase activity, acting on acid anhydrides, in …
RC6G0593200	422	K	1.681	0.0202062	Up	Aminopeptidase	--	0.958043	0.0179985	67.464	2	SLASYIK(0.958)K(0.042)	1.6993		1.378	1.335	0.792	0.689	0.94	endoplasmic reticulum	K08776	NPEPPS; puromycin-sensitive aminopeptidase [EC:3.4.11.-]		GO:0001666 response to hypoxia; GO:0006508 proteolysis; GO:0006518 peptide metabolic process; GO:0006807 nitrogen compound metabolic process; GO:0006810 transport; GO:0006950 response to stress; GO:0008152 metabolic process; GO:0009056 catabolic process; GO:0009628 response to abiotic stimulus; GO:0009914 hormone transport; GO:0009926 auxin polar transport; GO:0009987 cellular process; GO:0010817…	GO:0005622 intracellular; GO:0005623 cell; GO:0005737 cytoplasm; GO:0005829 cytosol; GO:0005886 plasma membrane; GO:0016020 membrane; GO:0031090 organelle membrane; GO:0043226 organelle; GO:0043227 membrane-bounded organelle; GO:0071944 cell periphery;	GO:0003824 catalytic activity; GO:0004177 aminopeptidase activity; GO:0005488 binding; GO:0008144 drug binding; GO:0008233 peptidase activity; GO:0008235 metalloexopeptidase activity; GO:0008237 metallopeptidase activity; GO:0008238 exopeptidase activity; GO:0008270 zinc ion binding; GO:0010013 N-1-naphthylphthalamic acid binding; GO:0016787 hydrolase activity; GO:0031406 carboxylic acid binding;…	PF01433; PF11838	Peptidase family M1; Domain of unknown function (DUF3358)	EO	KOG1046	Puromycin-sensitive aminopeptidase and related aminopeptidases
RC1G0277400	46	K	1.68	0.00452037	Up	Putative Mago nashi protein	--	1	2.67766e-07	121.69	3	YANNSNYK(1)NDTIIR	2.5807	1.219	1.217	1.508	0.764	0.718	0.865	cytoskeleton	K12877	MAGOH; protein mago nashi	map03013 RNA transport; map03015 mRNA surveillance pathway; map03040 Spliceosome	GO:0000003 reproduction; GO:0003006 developmental process involved in reproduction; GO:0006139 nucleobase-containing compound metabolic process; GO:0006396 RNA processing; GO:0006725 cellular aromatic compound metabolic process; GO:0006807 nitrogen compound metabolic process; GO:0006935 chemotaxis; GO:0007275 multicellular organism development; GO:0008152 metabolic process; GO:0008380 RNA splicin…	GO:0005622 intracellular; GO:0005623 cell; GO:0005634 nucleus; GO:0005654 nucleoplasm; GO:0005730 nucleolus; GO:0005737 cytoplasm; GO:0009507 chloroplast; GO:0009536 plastid; GO:0016604 nuclear body; GO:0016607 nuclear speck; GO:0031974 membrane-enclosed lumen; GO:0031981 nuclear lumen; GO:0032991 protein-containing complex; GO:0035145 exon-exon junction complex; GO:0043226 organelle; GO:0043227 …				A	KOG3392	Exon-exon junction complex, Magoh component
RC2G0073900	87	K	1.678	0.0240004	Up	Putative ribosomal protein L28e	--	1	1.94953e-06	104.49	4	KQNKPASLVHK(1)SVMR	-2.2599	1.619	1.063	1.151	0.833	0.678	0.773	chloroplast	K02903	RP-L28e, RPL28; large subunit ribosomal protein L28e	map03010 Ribosome	GO:0006412 translation; GO:0006518 peptide metabolic process; GO:0006807 nitrogen compound metabolic process; GO:0008152 metabolic process; GO:0009058 biosynthetic process; GO:0009059 macromolecule biosynthetic process; GO:0009719 response to endogenous stimulus; GO:0009725 response to hormone; GO:0009735 response to cytokinin; GO:0009987 cellular process; GO:0010033 response to organic substance…	GO:0005618 cell wall; GO:0005622 intracellular; GO:0005623 cell; GO:0005737 cytoplasm; GO:0005829 cytosol; GO:0005840 ribosome; GO:0005886 plasma membrane; GO:0005911 cell-cell junction; GO:0009506 plasmodesma; GO:0009507 chloroplast; GO:0009536 plastid; GO:0015934 large ribosomal subunit; GO:0016020 membrane; GO:0022625 cytosolic large ribosomal subunit; GO:0022626 cytosolic ribosome; GO:0030054…	GO:0003735 structural constituent of ribosome; GO:0005198 structural molecule activity;			J	KOG3412	60S ribosomal protein L28
RC5G0649600	200	K	1.678	0.0118858	Up	Putative EF-hand domain pair protein	--	1	3.70396e-20	159.44	3	HPSLLK(1)NMTLQYLK	-0.99776	1.182	1.393	1.485	0.667	0.817	0.935	nucleus	K06268	PPP3R, CNB; serine/threonine-protein phosphatase 2B regulatory subunit		GO:0005513 detection of calcium ion; GO:0009593 detection of chemical stimulus; GO:0010035 response to inorganic substance; GO:0010038 response to metal ion; GO:0042221 response to chemical; GO:0042592 homeostatic process; GO:0048878 chemical homeostasis; GO:0050801 ion homeostasis; GO:0050896 response to stimulus; GO:0051592 response to calcium ion; GO:0051606 detection of stimulus; GO:0055065 m…	GO:0000325 plant-type vacuole; GO:0005622 intracellular; GO:0005623 cell; GO:0005737 cytoplasm; GO:0005773 vacuole; GO:0005774 vacuolar membrane; GO:0005886 plasma membrane; GO:0009705 plant-type vacuole membrane; GO:0016020 membrane; GO:0031090 organelle membrane; GO:0043226 organelle; GO:0043227 membrane-bounded organelle; GO:0043229 intracellular organelle; GO:0043231 intracellular membrane-bo…	GO:0005488 binding; GO:0005509 calcium ion binding; GO:0043167 ion binding; GO:0043169 cation binding; GO:0046872 metal ion binding;	PF13833; PF13499	EF-hand domain pair; EF-hand domain pair	T	KOG0034	Ca2+/calmodulin-dependent protein phosphatase (calcineurin subunit B), EF-Hand superfamily protein
RC3G0388300	228	K	1.675	0.00260836	Up	Calcium ion binding protein, putative	--	1	2.96385e-20	146.58	2	LLADEK(1)QLNNVVEK	-2.2482	1.383	1.376	1.112	0.797	0.731	0.783	cytoplasm
RC3G0058200	271	K	1.673	0.00467864	Up	Putative dual-specificity kinase TKL-Pl-4 family	--	0.979708	1.30386e-05	101.45	2	SDNLLIFSDK(0.98)SIK(0.02)	0.88067	1.351	1.288	1.232	0.765	0.658	0.891	cytoskeleton				GO:0006464 cellular protein modification process; GO:0006468 protein phosphorylation; GO:0006793 phosphorus metabolic process; GO:0006796 phosphate-containing compound metabolic process; GO:0006807 nitrogen compound metabolic process; GO:0007154 cell communication; GO:0007165 signal transduction; GO:0008152 metabolic process; GO:0009987 cellular process; GO:0016310 phosphorylation; GO:0019538 pro…	GO:0005622 intracellular; GO:0005623 cell; GO:0005737 cytoplasm;	GO:0003824 catalytic activity; GO:0004672 protein kinase activity; GO:0016301 kinase activity; GO:0016740 transferase activity; GO:0016772 transferase activity, transferring phosphorus-containing groups; GO:0016773 phosphotransferase activity, alcohol group as acceptor; GO:0140096 catalytic activity, acting on a protein;	PF07714	Protein tyrosine kinase	T	KOG0192	Tyrosine kinase specific for activated (GTP-bound) p21cdc42Hs
RC4G0046400	119	K	1.67	0.00915984	Up	Malate dehydrogenase	--	1	9.57079e-85	293.49	2	SQASALEK(1)YAAANCK	-0.48181	1.091	1.341	1.434	0.772	0.678	0.865	cytoplasm	K00025	MDH1; malate dehydrogenase [EC:1.1.1.37]	map00020 Citrate cycle (TCA cycle); map00270 Cysteine and methionine metabolism; map00620 Pyruvate metabolism; map00630 Glyoxylate and dicarboxylate metabolism; map00710 Carbon fixation in photosynthetic organisms; map01100 Metabolic pathways; map01110 Biosynthesis of secondary metabolites; map01200 Carbon metabolism	GO:0006082 organic acid metabolic process; GO:0006091 generation of precursor metabolites and energy; GO:0006099 tricarboxylic acid cycle; GO:0006101 citrate metabolic process; GO:0006107 oxaloacetate metabolic process; GO:0006108 malate metabolic process; GO:0006139 nucleobase-containing compound metabolic process; GO:0006725 cellular aromatic compound metabolic process; GO:0006732 coenzyme meta…	GO:0005576 extracellular region; GO:0005622 intracellular; GO:0005623 cell; GO:0005634 nucleus; GO:0005737 cytoplasm; GO:0005773 vacuole; GO:0005774 vacuolar membrane; GO:0005829 cytosol; GO:0005886 plasma membrane; GO:0005911 cell-cell junction; GO:0009506 plasmodesma; GO:0009507 chloroplast; GO:0009532 plastid stroma; GO:0009536 plastid; GO:0009570 chloroplast stroma; GO:0016020 membrane; GO:00…	GO:0003824 catalytic activity; GO:0016491 oxidoreductase activity; GO:0016614 oxidoreductase activity, acting on CH-OH group of donors; GO:0016615 malate dehydrogenase activity; GO:0016616 oxidoreductase activity, acting on the CH-OH group of donors, NAD or NADP as acceptor; GO:0030060 L-malate dehydrogenase activity;	PF02866	lactate/malate dehydrogenase, alpha/beta C-terminal domain	C	KOG1496	Malate dehydrogenase
RC1G0042800	524	K	1.669	0.00170553	Up	Putative vacuolar protein sorting-associated protein	--	0.999959	0.0106944	99.305	2	TVFDK(1)FIK	0.65551	1.282	1.419		0.829	0.825	0.774	chloroplast
RC3G0318700	1160	K	1.668	0.0150953	Up	probable leucine-rich repeat receptor-like protein kinase At5g49770	--	1	0.000348804	77.358	2	SAPK(1)HPYNDGLPK	-0.9855	1.264		1.387	0.76		0.829	plasma membrane							PF07714	Protein tyrosine kinase
RC4G0185800	461	K	1.668	0.0110216	Up	Coatomer subunit beta	--	1	0.000279149	79.889	2	K(1)VQQVNSMTVSSK	-0.8954	1.226	1.437	1.142	0.638	0.763	0.88	chloroplast	K17301	COPB1, SEC26; coatomer subunit beta		GO:0006810 transport; GO:0006888 endoplasmic reticulum to Golgi vesicle-mediated transport; GO:0006890 retrograde vesicle-mediated transport, Golgi to endoplasmic reticulum; GO:0006891 intra-Golgi vesicle-mediated transport; GO:0016192 vesicle-mediated transport; GO:0046907 intracellular transport; GO:0048193 Golgi vesicle transport; GO:0051179 localization; GO:0051234 establishment of localizati…	GO:0005622 intracellular; GO:0005623 cell; GO:0005737 cytoplasm; GO:0005794 Golgi apparatus; GO:0005798 Golgi-associated vesicle; GO:0005829 cytosol; GO:0005911 cell-cell junction; GO:0009506 plasmodesma; GO:0012505 endomembrane system; GO:0012506 vesicle membrane; GO:0016020 membrane; GO:0030054 cell junction; GO:0030117 membrane coat; GO:0030120 vesicle coat; GO:0030126 COPI vesicle coat; GO:00…		PF07718	Coatamer beta C-terminal region	U	KOG1058	Vesicle coat complex COPI, beta subunit
RC0G0085600	169	K	1.666	0.0433358	Up	Putative cytochrome P450	--	0.964691	4.28763e-12	122.66	3	HFADGWENK(0.965)K(0.035)	1.1544	0.964	1.084	1.169		0.526	0.761	chloroplast	K20667	CYP716A; beta-amyrin 28-monooxygenase [EC:1.14.14.126]		GO:0006629 lipid metabolic process; GO:0006694 steroid biosynthetic process; GO:0006720 isoprenoid metabolic process; GO:0006721 terpenoid metabolic process; GO:0006722 triterpenoid metabolic process; GO:0007275 multicellular organism development; GO:0008152 metabolic process; GO:0008202 steroid metabolic process; GO:0008610 lipid biosynthetic process; GO:0009058 biosynthetic process; GO:0009987 …		GO:0003824 catalytic activity; GO:0004497 monooxygenase activity; GO:0016491 oxidoreductase activity; GO:0016705 oxidoreductase activity, acting on paired donors, with incorporation or reduction of molecular oxygen; GO:0016709 oxidoreductase activity, acting on paired donors, with incorporation or reduction of molecular oxygen, NAD(P)H as one donor, and incorporation of one atom of oxygen;	PF00067	Cytochrome P450	IQ	KOG0157	Cytochrome P450 CYP4/CYP19/CYP26 subfamilies
RC5G0460500	232	K	1.662	0.00552862	Up	Putative nuclear cap-binding protein subunit 1	--	1	3.3802e-14	119.52	2	YGQVVAK(1)LCADQDK	-1.5284	1.353	1.245	1.275	0.646	0.877	0.808	chloroplast	K12882	NCBP1, CBP80; nuclear cap-binding protein subunit 1	map03013 RNA transport; map03015 mRNA surveillance pathway; map03040 Spliceosome	GO:0000003 reproduction; GO:0000184 nuclear-transcribed mRNA catabolic process, nonsense-mediated decay; GO:0000375 RNA splicing, via transesterification reactions; GO:0000377 RNA splicing, via transesterification reactions with bulged adenosine as nucleophile; GO:0000394 RNA splicing, via endonucleolytic cleavage and ligation; GO:0000398 mRNA splicing, via spliceosome; GO:0000956 nuclear-transcr…	GO:0005622 intracellular; GO:0005623 cell; GO:0005634 nucleus; GO:0005845 mRNA cap binding complex; GO:0005846 nuclear cap binding complex; GO:0032991 protein-containing complex; GO:0034518 RNA cap binding complex; GO:0043226 organelle; GO:0043227 membrane-bounded organelle; GO:0043229 intracellular organelle; GO:0043231 intracellular membrane-bounded organelle;	GO:0000339 RNA cap binding; GO:0003676 nucleic acid binding; GO:0003723 RNA binding; GO:0003729 mRNA binding; GO:0005488 binding; GO:0097159 organic cyclic compound binding; GO:1901363 heterocyclic compound binding;			A	KOG1104	Nuclear cap-binding complex, subunit NCBP1/CBP80
RC3G0235300	316	K	1.655	0.0377792	Up	Fructose-bisphosphate aldolase	--	1	5.01534e-41	245.18	2	ENVK(1)AAQEALLTR	-2.3983	1.451	1.438	0.933	0.731	0.706	0.872	chloroplast	K01623	ALDO; fructose-bisphosphate aldolase, class I [EC:4.1.2.13]	map00010 Glycolysis / Gluconeogenesis; map00030 Pentose phosphate pathway; map00051 Fructose and mannose metabolism; map00710 Carbon fixation in photosynthetic organisms; map01100 Metabolic pathways; map01110 Biosynthesis of secondary metabolites; map01200 Carbon metabolism; map01230 Biosynthesis of amino acids		GO:0005622 intracellular; GO:0005623 cell; GO:0005737 cytoplasm;		PF00274	Fructose-bisphosphate aldolase class-I	G	KOG1557	Fructose-biphosphate aldolase
RC3G0307500	84	K	1.653	0.00227681	Up	Non-specific lipid-transfer protein	--	1	2.20306e-10	155.57	3	QAVCNCLK(1)QIAGGIK	-0.56106	1.233	1.165	1.248	0.637	0.772	0.797	extracellular
RC2G0048000	293	K	1.652	0.0138479	Up	Protein kinase	--	0.999882	0.000188424	121.71	4	QHSPK(1)SPKPPVTAAR	0.50851	1.239	1.531	1.123	0.727	0.719	0.91	plasma membrane					GO:0005623 cell; GO:0005886 plasma membrane; GO:0016020 membrane; GO:0071944 cell periphery;		PF00069	Protein kinase domain
RC3G0311700	138	K	1.652	0.022329	Up	Thioredoxin	--	0.954893	6.50866e-05	123.42	2	IVAIVDSVPCK(0.955)K(0.045)	0.88444	1.403	1.144	1.209		0.844	0.672	chloroplast	K03671	trxA; thioredoxin 1		GO:0006950 response to stress; GO:0006979 response to oxidative stress; GO:0007154 cell communication; GO:0008152 metabolic process; GO:0009636 response to toxic substance; GO:0009987 cellular process; GO:0019725 cellular homeostasis; GO:0033554 cellular response to stress; GO:0034599 cellular response to oxidative stress; GO:0042221 response to chemical; GO:0042592 homeostatic process; GO:004545…	GO:0005622 intracellular; GO:0005623 cell; GO:0005634 nucleus; GO:0005737 cytoplasm; GO:0005829 cytosol; GO:0005886 plasma membrane; GO:0009536 plastid; GO:0016020 membrane; GO:0043226 organelle; GO:0043227 membrane-bounded organelle; GO:0043229 intracellular organelle; GO:0043231 intracellular membrane-bounded organelle; GO:0071944 cell periphery;	GO:0003824 catalytic activity; GO:0004791 thioredoxin-disulfide reductase activity; GO:0015035 protein disulfide oxidoreductase activity; GO:0015036 disulfide oxidoreductase activity; GO:0016209 antioxidant activity; GO:0016491 oxidoreductase activity; GO:0016651 oxidoreductase activity, acting on NAD(P)H; GO:0016667 oxidoreductase activity, acting on a sulfur group of donors; GO:0016668 oxidored…	PF00085	Thioredoxin	O	KOG0907	Thioredoxin
RC3G0255800	569	K	1.648	0.00311473	Up	Putative Heat shock protein 70 family	--	1	0.00655665	81.799	3	IGEK(1)LPGADKK	-1.0171	1.182	1.269	1.355	0.812	0.669	0.829	cytoplasm	K03283	HSPA1s; heat shock 70kDa protein 1/2/6/8	map03040 Spliceosome; map04141 Protein processing in endoplasmic reticulum; map04144 Endocytosis						O	KOG0101	Molecular chaperones HSP70/HSC70, HSP70 superfamily
RC7G0028400	16	K	1.644	0.00484289	Up	Putative transcription factor interactor and regulator LIM family	--	1	9.7957e-10	146.34	3	ACEK(1)TVYLVDQLTADNK	-0.242	1.329	1.217	1.42	0.696	0.907	0.809	chloroplast	K09377	CSRP; cysteine and glycine-rich protein					PF00412	LIM domain	TZ	KOG1700	Regulatory protein MLP and related LIM proteins
RC3G0293000	4	K	1.643	0.00114022	Up	Pyruvate decarboxylase	--	1	3.76463e-15	178.65	2	MDTK(1)IGSLDVCK	-1.3782	1.356	1.313	1.145	0.756	0.819	0.746	cytoplasm	K01568	PDC, pdc; pyruvate decarboxylase [EC:4.1.1.1]	map00010 Glycolysis / Gluconeogenesis; map01100 Metabolic pathways; map01110 Biosynthesis of secondary metabolites	GO:0001666 response to hypoxia; GO:0006950 response to stress; GO:0009628 response to abiotic stimulus; GO:0034059 response to anoxia; GO:0036293 response to decreased oxygen levels; GO:0050896 response to stimulus; GO:0070482 response to oxygen levels;	GO:0005622 intracellular; GO:0005623 cell; GO:0005737 cytoplasm; GO:0005829 cytosol; GO:0016020 membrane;	GO:0003824 catalytic activity; GO:0016829 lyase activity; GO:0016830 carbon-carbon lyase activity; GO:0016831 carboxy-lyase activity;	PF02776; PF00205; PF02775	Thiamine pyrophosphate enzyme, N-terminal TPP binding domain; Thiamine pyrophosphate enzyme, central domain; Thiamine pyrophosphate enzyme, C-terminal TPP binding domain	EH	KOG1184	Thiamine pyrophosphate-requiring enzyme
RC6G0534600	418	K	1.642	0.0299519	Up	3-ketoacyl-CoA synthase	--	1	3.52072e-06	79.795	3	HLFNNGASQPSLSSGK(1)R	0.42524	1.059	1.326	1.531	0.714	0.701	0.97	plasma membrane	K15397	KCS; 3-ketoacyl-CoA synthase [EC:2.3.1.199]	map00062 Fatty acid elongation; map01100 Metabolic pathways; map01110 Biosynthesis of secondary metabolites; map04626 Plant-pathogen interaction	GO:0006950 response to stress; GO:0009266 response to temperature stimulus; GO:0009314 response to radiation; GO:0009409 response to cold; GO:0009416 response to light stimulus; GO:0009628 response to abiotic stimulus; GO:0050896 response to stimulus; GO:0080167 response to karrikin;	GO:0005622 intracellular; GO:0005623 cell; GO:0005737 cytoplasm; GO:0005783 endoplasmic reticulum; GO:0012505 endomembrane system; GO:0016020 membrane; GO:0043226 organelle; GO:0043227 membrane-bounded organelle; GO:0043229 intracellular organelle; GO:0043231 intracellular membrane-bounded organelle;		PF08541	3-Oxoacyl-[acyl-carrier-protein (ACP)] synthase III C terminal
RC7G0002800	18	K	1.637	0.00728053	Up	Putative oligopeptide transporter, OPT superfamily	--	1	9.27926e-16	115.24	3	SQEYQKPEQVDEDPNQK(1)R	1.8736	1.278	1.198	1.518	0.765	0.749	0.926	nucleus				GO:0006810 transport; GO:0051179 localization; GO:0051234 establishment of localization; GO:0055085 transmembrane transport;	GO:0005623 cell; GO:0005886 plasma membrane; GO:0016020 membrane; GO:0071944 cell periphery;	GO:0005215 transporter activity; GO:0022857 transmembrane transporter activity;
RC1G0412000	285	K	1.634	0.00118721	Up	Putative adenosine kinase	--	0.968201	0.00023624	108.3	2	LYPVILLPK(0.968)EK(0.032)	0.043596	1.18	1.264	1.325	0.819	0.696	0.791	cytoplasm	K00856	E2.7.1.20, ADK; adenosine kinase [EC:2.7.1.20]	map00230 Purine metabolism; map01100 Metabolic pathways	GO:0006139 nucleobase-containing compound metabolic process; GO:0006163 purine nucleotide metabolic process; GO:0006164 purine nucleotide biosynthetic process; GO:0006166 purine ribonucleoside salvage; GO:0006167 AMP biosynthetic process; GO:0006169 adenosine salvage; GO:0006725 cellular aromatic compound metabolic process; GO:0006753 nucleoside phosphate metabolic process; GO:0006793 phosphorus …	GO:0005622 intracellular; GO:0005623 cell; GO:0005634 nucleus; GO:0005737 cytoplasm; GO:0005829 cytosol; GO:0005886 plasma membrane; GO:0016020 membrane; GO:0043226 organelle; GO:0043227 membrane-bounded organelle; GO:0043229 intracellular organelle; GO:0043231 intracellular membrane-bounded organelle; GO:0071944 cell periphery;	GO:0003824 catalytic activity; GO:0004001 adenosine kinase activity; GO:0005488 binding; GO:0005507 copper ion binding; GO:0016301 kinase activity; GO:0016740 transferase activity; GO:0016772 transferase activity, transferring phosphorus-containing groups; GO:0016773 phosphotransferase activity, alcohol group as acceptor; GO:0019205 nucleobase-containing compound kinase activity; GO:0019206 nucle…			G	KOG2854	Possible pfkB family carbohydrate kinase
RC6G0495200	97	K	1.632	0.000421157	Up	Putative O-methyltransferase COMT-type, S-adenosyl-L-methionine-dependent methyltransferase	--	1	1.58143e-05	70.195	3	LLASHSILK(1)CSAR	3.3366	1.237	1.271	1.315	0.723	0.784	0.836	cytoplasm	K13066	E2.1.1.68, COMT; caffeic acid 3-O-methyltransferase [EC:2.1.1.68]	map00940 Phenylpropanoid biosynthesis; map01100 Metabolic pathways; map01110 Biosynthesis of secondary metabolites				PF08100; PF00891	Dimerisation domain; O-methyltransferase	S	KOG3178	Hydroxyindole-O-methyltransferase and related SAM-dependent methyltransferases
RC5G0002000	120	K	1.629	0.0305299	Up	Ras-related protein RABB1c	--	1	7.33237e-05	87.251	4	QHANANMTIMLIGNK(1)CDLAHR	1.0847	1.14	1.392	1.185		0.862	0.659	cytoplasm	K07877	RAB2A; Ras-related protein Rab-2A					PF00071	Ras family	U	KOG0098	GTPase Rab2, small G protein superfamily
RC2G0564200	403	K	1.628	0.0256682	Up	Putative oligopeptide transporter, OPT superfamily	--	1	0.000201861	86.243	3	ASYQGK(1)DDIHTR	0.24473	1.329	1.509	1.015	0.715	0.744	0.908	plasma membrane				GO:0006810 transport; GO:0006857 oligopeptide transport; GO:0009628 response to abiotic stimulus; GO:0015833 peptide transport; GO:0035672 oligopeptide transmembrane transport; GO:0042886 amide transport; GO:0050896 response to stimulus; GO:0051179 localization; GO:0051234 establishment of localization; GO:0055085 transmembrane transport; GO:0071702 organic substance transport; GO:0071705 nitroge…	GO:0005623 cell; GO:0005886 plasma membrane; GO:0005887 integral component of plasma membrane; GO:0016020 membrane; GO:0016021 integral component of membrane; GO:0031224 intrinsic component of membrane; GO:0031226 intrinsic component of plasma membrane; GO:0071944 cell periphery;	GO:0005215 transporter activity; GO:0022857 transmembrane transporter activity; GO:0035673 oligopeptide transmembrane transporter activity; GO:0042887 amide transmembrane transporter activity; GO:1904680 peptide transmembrane transporter activity;			T	KOG2262	Sexual differentiation process protein ISP4
RC5G0201300	81	K	1.627	0.0379599	Up	Putative DREPP family protein	--	1	0.00819502	106.93	2	K(1)YSAAVHK	0.25648	1.434	1.404	1.046	0.875	0.901	0.611	cytoplasm				GO:0000226 microtubule cytoskeleton organization; GO:0001101 response to acid chemical; GO:0001558 regulation of cell growth; GO:0002237 response to molecule of bacterial origin; GO:0006464 cellular protein modification process; GO:0006497 protein lipidation; GO:0006498 N-terminal protein lipidation; GO:0006499 N-terminal protein myristoylation; GO:0006807 nitrogen compound metabolic process; GO:…	GO:0005622 intracellular; GO:0005623 cell; GO:0005737 cytoplasm; GO:0005773 vacuole; GO:0005856 cytoskeleton; GO:0005874 microtubule; GO:0005881 cytoplasmic microtubule; GO:0005886 plasma membrane; GO:0005911 cell-cell junction; GO:0009506 plasmodesma; GO:0009507 chloroplast; GO:0009536 plastid; GO:0015630 microtubule cytoskeleton; GO:0016020 membrane; GO:0030054 cell junction; GO:0031224 intrins…	GO:0005488 binding; GO:0005507 copper ion binding; GO:0005509 calcium ion binding; GO:0005515 protein binding; GO:0005516 calmodulin binding; GO:0005543 phospholipid binding; GO:0005546 phosphatidylinositol-4,5-bisphosphate binding; GO:0005547 phosphatidylinositol-3,4,5-trisphosphate binding; GO:0008017 microtubule binding; GO:0008092 cytoskeletal protein binding; GO:0008289 lipid binding; GO:001…
RC2G0499000	370	K	1.625	0.00462977	Up	Coatomer subunit beta	--	1	8.57744e-07	117.21	2	TQGAELEK(1)NGEYR	-4.3061	1.355	1.259	1.178	0.874	0.786	0.674	cytoplasm	K17301	COPB1, SEC26; coatomer subunit beta		GO:0006810 transport; GO:0006888 endoplasmic reticulum to Golgi vesicle-mediated transport; GO:0006890 retrograde vesicle-mediated transport, Golgi to endoplasmic reticulum; GO:0006891 intra-Golgi vesicle-mediated transport; GO:0016192 vesicle-mediated transport; GO:0046907 intracellular transport; GO:0048193 Golgi vesicle transport; GO:0051179 localization; GO:0051234 establishment of localizati…	GO:0005622 intracellular; GO:0005623 cell; GO:0005737 cytoplasm; GO:0005794 Golgi apparatus; GO:0005798 Golgi-associated vesicle; GO:0005829 cytosol; GO:0005911 cell-cell junction; GO:0009506 plasmodesma; GO:0012505 endomembrane system; GO:0012506 vesicle membrane; GO:0016020 membrane; GO:0030054 cell junction; GO:0030117 membrane coat; GO:0030120 vesicle coat; GO:0030126 COPI vesicle coat; GO:00…		PF07718	Coatamer beta C-terminal region	U	KOG1058	Vesicle coat complex COPI, beta subunit
RC6G0585700	41	K	1.625	0.0105163	Up	Putative Galactose-binding domain-containing protein	--	0.97218	2.21802e-07	130.78	3	VSALNEAVPGSVK(0.972)SVFK(0.028)	0.18569	1.361	1.287	1.178	0.933	0.761	0.66	nucleus							PF06201	PITH domain	O	KOG1730	Thioredoxin-like protein
RC7G0202600	297	K	1.622	0.03347	Up	Putative isomerase	--	1	0.00139481	133.9	3	K(1)IPIK(1)LCPR	0.072413	1.413	1.457	0.959	0.843	0.695	0.823	cytoskeleton	K01784	galE, GALE; UDP-glucose 4-epimerase [EC:5.1.3.2]	map00052 Galactose metabolism; map00520 Amino sugar and nucleotide sugar metabolism; map01100 Metabolic pathways	GO:0007275 multicellular organism development; GO:0009555 pollen development; GO:0032501 multicellular organismal process; GO:0032502 developmental process; GO:0048229 gametophyte development; GO:0048856 anatomical structure development;	GO:0005622 intracellular; GO:0005623 cell; GO:0005737 cytoplasm; GO:0005829 cytosol; GO:0005886 plasma membrane; GO:0016020 membrane; GO:0071944 cell periphery;	GO:0003824 catalytic activity; GO:0003978 UDP-glucose 4-epimerase activity; GO:0016853 isomerase activity; GO:0016854 racemase and epimerase activity; GO:0016857 racemase and epimerase activity, acting on carbohydrates and derivatives; GO:0050373 UDP-arabinose 4-epimerase activity;			Q	KOG1371	UDP-glucose 4-epimerase/UDP-sulfoquinovose synthase
RC6G0293000	79	K	1.617	0.00880086	Up	Putative trafficking protein particle complex subunit 2	--	0.947485	0.000568137	92.732	2	VYGYLTNTK(0.947)VK(0.053)	-3.0594	1.521	1.301	1.092	0.814	0.77	0.837	cytoplasm	K20301	TRAPPC2, TRS20; trafficking protein particle complex subunit 2							S	KOG3444	Uncharacterized conserved protein
RC5G0029700	214	K	1.615	0.000987746	Up	Calcium-dependent protein kinase 2	--	1	0.000465441	84.999	2	DLK(1)PENFLLSSK	0.81862	1.302	1.242	1.262	0.717	0.776	0.864	cytoplasm	K13412	CPK; calcium-dependent protein kinase [EC:2.7.11.1]	map04626 Plant-pathogen interaction	GO:0001101 response to acid chemical; GO:0006464 cellular protein modification process; GO:0006468 protein phosphorylation; GO:0006793 phosphorus metabolic process; GO:0006796 phosphate-containing compound metabolic process; GO:0006807 nitrogen compound metabolic process; GO:0007154 cell communication; GO:0007165 signal transduction; GO:0008152 metabolic process; GO:0009719 response to endogenous…	GO:0005622 intracellular; GO:0005623 cell; GO:0005634 nucleus; GO:0005737 cytoplasm; GO:0043226 organelle; GO:0043227 membrane-bounded organelle; GO:0043229 intracellular organelle; GO:0043231 intracellular membrane-bounded organelle;	GO:0003824 catalytic activity; GO:0004672 protein kinase activity; GO:0004674 protein serine/threonine kinase activity; GO:0004683 calmodulin-dependent protein kinase activity; GO:0005488 binding; GO:0005515 protein binding; GO:0005516 calmodulin binding; GO:0009931 calcium-dependent protein serine/threonine kinase activity; GO:0010857 calcium-dependent protein kinase activity; GO:0016301 kinase …	PF00069; PF13499	Protein kinase domain; EF-hand domain pair	T	KOG0032	Ca2+/calmodulin-dependent protein kinase, EF-Hand protein superfamily
RC7G0427700	93	K	1.615	0.00946474	Up	40S ribosomal protein SA	--	1	7.04846e-08	111.98	3	AVLK(1)FAQHTGANAIAGR	-0.073997	1.437	1.318	1.033	0.797	0.795	0.754	cytoplasm	K02998	RP-SAe, RPSA; small subunit ribosomal protein SAe	map03010 Ribosome	GO:0000028 ribosomal small subunit assembly; GO:0000447 endonucleolytic cleavage in ITS1 to separate SSU-rRNA from 5.8S rRNA and LSU-rRNA from tricistronic rRNA transcript (SSU-rRNA, 5.8S rRNA, LSU-rRNA); GO:0000460 maturation of 5.8S rRNA; GO:0000461 endonucleolytic cleavage to generate mature 3'-end of SSU-rRNA from (SSU-rRNA, 5.8S rRNA, LSU-rRNA); GO:0000462 maturation of SSU-rRNA from tricist…	GO:0005622 intracellular; GO:0005623 cell; GO:0005634 nucleus; GO:0005737 cytoplasm; GO:0005829 cytosol; GO:0005840 ribosome; GO:0005844 polysome; GO:0005886 plasma membrane; GO:0005911 cell-cell junction; GO:0009506 plasmodesma; GO:0009507 chloroplast; GO:0009536 plastid; GO:0015935 small ribosomal subunit; GO:0016020 membrane; GO:0022626 cytosolic ribosome; GO:0022627 cytosolic small ribosomal …	GO:0003676 nucleic acid binding; GO:0003723 RNA binding; GO:0003729 mRNA binding; GO:0003735 structural constituent of ribosome; GO:0005198 structural molecule activity; GO:0005488 binding; GO:0097159 organic cyclic compound binding; GO:1901363 heterocyclic compound binding;			J	KOG0830	40S ribosomal protein SA (P40)/Laminin receptor 1
RC3G0307400	92	K	1.611	0.0122581	Up	Non-specific lipid-transfer protein	--	1	2.16541e-16	183.13	2	ISTATNCNNVK(1)	-2.5371	1.156	1.155	1.392	0.797	0.636	0.865	extracellular
RC3G0028300	126	K	1.603	0.000171103	Up	Putative 5-methyltetrahydropteroyltriglutamate--homocysteine S-methyltransferase	--	1	1.78964e-07	147.72	2	FSYASHK(1)AVEEYK	-4.0654	1.294	1.257	1.222	0.74	0.822	0.791	cytoplasm	K00549	metE; 5-methyltetrahydropteroyltriglutamate--homocysteine methyltransferase [EC:2.1.1.14]	map00270 Cysteine and methionine metabolism; map00450 Selenocompound metabolism; map01100 Metabolic pathways; map01110 Biosynthesis of secondary metabolites; map01230 Biosynthesis of amino acids	GO:0000096 sulfur amino acid metabolic process; GO:0000097 sulfur amino acid biosynthetic process; GO:0006082 organic acid metabolic process; GO:0006520 cellular amino acid metabolic process; GO:0006555 methionine metabolic process; GO:0006790 sulfur compound metabolic process; GO:0006807 nitrogen compound metabolic process; GO:0006950 response to stress; GO:0006970 response to osmotic stress; GO…	GO:0005576 extracellular region; GO:0005622 intracellular; GO:0005623 cell; GO:0005737 cytoplasm; GO:0005773 vacuole; GO:0005774 vacuolar membrane; GO:0005777 peroxisome; GO:0005829 cytosol; GO:0005886 plasma membrane; GO:0005911 cell-cell junction; GO:0009506 plasmodesma; GO:0009507 chloroplast; GO:0009526 plastid envelope; GO:0009532 plastid stroma; GO:0009536 plastid; GO:0009570 chloroplast st…	GO:0003824 catalytic activity; GO:0003871 5-methyltetrahydropteroyltriglutamate-homocysteine S-methyltransferase activity; GO:0005488 binding; GO:0005507 copper ion binding; GO:0008168 methyltransferase activity; GO:0008172 S-methyltransferase activity; GO:0008270 zinc ion binding; GO:0008705 methionine synthase activity; GO:0016740 transferase activity; GO:0016741 transferase activity, transferr…	PF08267; PF01717	Cobalamin-independent synthase, N-terminal domain; Cobalamin-independent synthase, Catalytic domain	E	KOG2263	Methionine synthase II (cobalamin-independent)
RC0G0016400	464	K	1.599	0.0074987	Up	Putative DAZ-associated protein 1, RNA recognition motif 2	--	1	3.71713e-05	101.45	2	SSPGYVGGYSVNK(1)R	-0.59751	1.268	1.257	1.221	0.64	0.854	0.848	nucleus	K14411	MSI; RNA-binding protein Musashi	map03015 mRNA surveillance pathway			GO:0003676 nucleic acid binding; GO:0003723 RNA binding; GO:0005488 binding; GO:0097159 organic cyclic compound binding; GO:1901363 heterocyclic compound binding;	PF00076	RNA recognition motif. (a.k.a. RRM, RBD, or RNP domain)	A	KOG4205	RNA-binding protein musashi/mRNA cleavage and polyadenylation factor I complex, subunit HRP1
RC0G0031300	106	K	1.598	6.12992e-05	Up	Putative ribosomal protein L28e	--	1	3.75402e-17	186.27	2	MANAVNDQVAK(1)NFYR	-1.1333	1.237	1.281	1.275	0.811	0.753	0.809	cytoplasm	K02903	RP-L28e, RPL28; large subunit ribosomal protein L28e	map03010 Ribosome	GO:0006412 translation; GO:0006518 peptide metabolic process; GO:0006807 nitrogen compound metabolic process; GO:0008152 metabolic process; GO:0009058 biosynthetic process; GO:0009059 macromolecule biosynthetic process; GO:0009719 response to endogenous stimulus; GO:0009725 response to hormone; GO:0009735 response to cytokinin; GO:0009987 cellular process; GO:0010033 response to organic substance…	GO:0005618 cell wall; GO:0005622 intracellular; GO:0005623 cell; GO:0005737 cytoplasm; GO:0005829 cytosol; GO:0005840 ribosome; GO:0005886 plasma membrane; GO:0005911 cell-cell junction; GO:0009506 plasmodesma; GO:0009507 chloroplast; GO:0009536 plastid; GO:0015934 large ribosomal subunit; GO:0016020 membrane; GO:0022625 cytosolic large ribosomal subunit; GO:0022626 cytosolic ribosome; GO:0030054…	GO:0003735 structural constituent of ribosome; GO:0005198 structural molecule activity;			J	KOG3412	60S ribosomal protein L28
RC6G0258900	359	K	1.598	0.0198637	Up	Putative ribosomal protein L3	--	0.984006	0.0022921	88.921	2	LALEDIK(0.984)LK(0.016)	1.6249		1.275	1.324	0.918	0.824	0.697	chloroplast	K02925	RP-L3e, RPL3; large subunit ribosomal protein L3e	map03010 Ribosome						J	KOG0746	60S ribosomal protein L3 and related proteins
RC3G0318700	1013	K	1.597	0.00399345	Up	probable leucine-rich repeat receptor-like protein kinase At5g49770	--	1	1.04256e-09	101.43	2	LVSDSAK(1)GHVSTQVK	-0.84548	1.289	1.247	1.307	0.814	0.69	0.903	plasma membrane							PF07714	Protein tyrosine kinase
RC6G0178100	60	K	1.594	0.00271807	Up	Putative nucleotide-binding alpha-beta plait domain-containing protein	--	1	9.75467e-43	240.41	3	GFGFVTFSNEK(1)AMR	18.474	1.182	1.314	1.306	0.775	0.72	0.89	nucleus	K13195	CIRBP; cold-inducible RNA-binding protein					PF00076	RNA recognition motif. (a.k.a. RRM, RBD, or RNP domain)	A	KOG0118	FOG: RRM domain
RC0G0067700	59	K	1.591	0.00359929	Up	40S ribosomal protein S7	--	1	0.00202164	81.642	3	K(1)AVVVHVPYR	2.2304	1.113	1.415	1.218	0.805	0.743	0.807	cytoplasm	K02993	RP-S7e, RPS7; small subunit ribosomal protein S7e	map03010 Ribosome	GO:0002181 cytoplasmic translation; GO:0006139 nucleobase-containing compound metabolic process; GO:0006364 rRNA processing; GO:0006396 RNA processing; GO:0006412 translation; GO:0006518 peptide metabolic process; GO:0006725 cellular aromatic compound metabolic process; GO:0006807 nitrogen compound metabolic process; GO:0008152 metabolic process; GO:0009058 biosynthetic process; GO:0009059 macrom…	GO:0005618 cell wall; GO:0005622 intracellular; GO:0005623 cell; GO:0005737 cytoplasm; GO:0005829 cytosol; GO:0005840 ribosome; GO:0005844 polysome; GO:0005886 plasma membrane; GO:0009507 chloroplast; GO:0009536 plastid; GO:0015935 small ribosomal subunit; GO:0016020 membrane; GO:0022626 cytosolic ribosome; GO:0022627 cytosolic small ribosomal subunit; GO:0030312 external encapsulating structure;…	GO:0003676 nucleic acid binding; GO:0003723 RNA binding; GO:0003729 mRNA binding; GO:0003735 structural constituent of ribosome; GO:0005198 structural molecule activity; GO:0005488 binding; GO:0097159 organic cyclic compound binding; GO:1901363 heterocyclic compound binding;			J	KOG3320	40S ribosomal protein S7
RC1G0347400	4	K	1.581	7.872e-05	Up	Putative major intrinsic protein	--	1	1.004e-10	171.2	3	MEGK(1)EEDVK(1)LGANK	0.92057	1.31	1.283	1.253	0.802	0.849	0.781	plasma membrane	K09872	PIP; aquaporin PIP		GO:0001101 response to acid chemical; GO:0006810 transport; GO:0006811 ion transport; GO:0006833 water transport; GO:0006950 response to stress; GO:0009414 response to water deprivation; GO:0009415 response to water; GO:0009628 response to abiotic stimulus; GO:0010035 response to inorganic substance; GO:0034220 ion transmembrane transport; GO:0042044 fluid transport; GO:0042221 response to chemic…	GO:0005622 intracellular; GO:0005623 cell; GO:0005737 cytoplasm; GO:0005739 mitochondrion; GO:0005773 vacuole; GO:0005886 plasma membrane; GO:0005887 integral component of plasma membrane; GO:0005911 cell-cell junction; GO:0009506 plasmodesma; GO:0009507 chloroplast; GO:0009526 plastid envelope; GO:0009536 plastid; GO:0009941 chloroplast envelope; GO:0016020 membrane; GO:0016021 integral componen…	GO:0005215 transporter activity; GO:0005372 water transmembrane transporter activity; GO:0015250 water channel activity; GO:0015267 channel activity; GO:0015318 inorganic molecular entity transmembrane transporter activity; GO:0022803 passive transmembrane transporter activity; GO:0022857 transmembrane transporter activity;			G	KOG0223	Aquaporin (major intrinsic protein family)
RC2G0068400	47	K	1.58	0.0134288	Up	Phosphotransferase	--	1	0.00236595	85.821	2	EFEDK(1)CDTPIGK	0.48874	1.084	1.249	1.354	0.799		0.757	chloroplast	K00844	HK; hexokinase [EC:2.7.1.1]	map00010 Glycolysis / Gluconeogenesis; map00051 Fructose and mannose metabolism; map00052 Galactose metabolism; map00500 Starch and sucrose metabolism; map00520 Amino sugar and nucleotide sugar metabolism; map01100 Metabolic pathways; map01110 Biosynthesis of secondary metabolites; map01200 Carbon metabolism	GO:0001678 cellular glucose homeostasis; GO:0005975 carbohydrate metabolic process; GO:0005996 monosaccharide metabolic process; GO:0006082 organic acid metabolic process; GO:0006090 pyruvate metabolic process; GO:0006091 generation of precursor metabolites and energy; GO:0006096 glycolytic process; GO:0006139 nucleobase-containing compound metabolic process; GO:0006163 purine nucleotide metaboli…	GO:0005622 intracellular; GO:0005623 cell; GO:0005634 nucleus; GO:0005737 cytoplasm; GO:0005739 mitochondrion; GO:0005740 mitochondrial envelope; GO:0005741 mitochondrial outer membrane; GO:0005773 vacuole; GO:0005774 vacuolar membrane; GO:0005829 cytosol; GO:0009536 plastid; GO:0016020 membrane; GO:0016021 integral component of membrane; GO:0019867 outer membrane; GO:0031090 organelle membrane; …	GO:0001067 regulatory region nucleic acid binding; GO:0003676 nucleic acid binding; GO:0003677 DNA binding; GO:0003824 catalytic activity; GO:0004340 glucokinase activity; GO:0004396 hexokinase activity; GO:0005488 binding; GO:0008270 zinc ion binding; GO:0008865 fructokinase activity; GO:0016301 kinase activity; GO:0016740 transferase activity; GO:0016772 transferase activity, transferring phosp…	PF00349; PF03727	Hexokinase; Hexokinase	G	KOG1369	Hexokinase
RC2G0436200	427	K	1.58	0.000454641	Up	Phospholipase D	--	1	7.51329e-05	151.22	2	QGGK(1)DVLVQLR	-1.2993	1.199	1.255	1.347	0.771	0.791	0.844	mitochondria	K01115	PLD1_2; phospholipase D1/2 [EC:3.1.4.4]	map00564 Glycerophospholipid metabolism; map00565 Ether lipid metabolism; map01100 Metabolic pathways; map01110 Biosynthesis of secondary metabolites; map04144 Endocytosis		GO:0005622 intracellular; GO:0005623 cell; GO:0005737 cytoplasm; GO:0005773 vacuole; GO:0005783 endoplasmic reticulum; GO:0005886 plasma membrane; GO:0009536 plastid; GO:0012505 endomembrane system; GO:0016020 membrane; GO:0043226 organelle; GO:0043227 membrane-bounded organelle; GO:0043229 intracellular organelle; GO:0043231 intracellular membrane-bounded organelle; GO:0071944 cell periphery;		PF00168	C2 domain	I	KOG1329	Phospholipase D1
RC3G0034800	510	K	1.58	0.000924986	Up	Putative inactive receptor kinase	--	1	2.4413e-13	165.09	2	APEVTDTSK(1)VTQK	-1.4242	1.191	1.277	1.357	0.826	0.751	0.844	plasma membrane	K04733	IRAK4; interleukin-1 receptor-associated kinase 4 [EC:2.7.11.1]		GO:0001101 response to acid chemical; GO:0009605 response to external stimulus; GO:0009607 response to biotic stimulus; GO:0009608 response to symbiont; GO:0009610 response to symbiotic fungus; GO:0009620 response to fungus; GO:0009719 response to endogenous stimulus; GO:0009725 response to hormone; GO:0009737 response to abscisic acid; GO:0010033 response to organic substance; GO:0033993 respons…	GO:0005618 cell wall; GO:0005622 intracellular; GO:0005623 cell; GO:0005737 cytoplasm; GO:0005773 vacuole; GO:0005774 vacuolar membrane; GO:0005886 plasma membrane; GO:0005911 cell-cell junction; GO:0009505 plant-type cell wall; GO:0009506 plasmodesma; GO:0016020 membrane; GO:0030054 cell junction; GO:0030312 external encapsulating structure; GO:0031090 organelle membrane; GO:0031224 intrinsic co…		PF00069	Protein kinase domain
RC5G0633200	424	K	1.579	0.011292	Up	Putative Root phototropism protein	--	1	8.93026e-13	180.81	2	EK(1)VCSVMDALK	-0.8614	1.328	1.483	1.142	0.736	0.833	0.935	chloroplast				GO:0009314 response to radiation; GO:0009416 response to light stimulus; GO:0009605 response to external stimulus; GO:0009606 tropism; GO:0009628 response to abiotic stimulus; GO:0009637 response to blue light; GO:0009638 phototropism; GO:0050896 response to stimulus;	GO:0005622 intracellular; GO:0005623 cell; GO:0005634 nucleus; GO:0005737 cytoplasm; GO:0043226 organelle; GO:0043227 membrane-bounded organelle; GO:0043229 intracellular organelle; GO:0043231 intracellular membrane-bounded organelle;		PF00651	BTB/POZ domain
RC4G0296200	73	K	1.577	0.0109724	Up	Putative glycosidase	--	1	7.87582e-11	205.77	2	LTLQEK(1)IR	1.1098	1.248	1.285	1.327	0.895	0.658	0.894	chloroplast				GO:0000003 reproduction; GO:0003006 developmental process involved in reproduction; GO:0007275 multicellular organism development; GO:0009791 post-embryonic development; GO:0010154 fruit development; GO:0010214 seed coat development; GO:0022414 reproductive process; GO:0032501 multicellular organismal process; GO:0032502 developmental process; GO:0048316 seed development; GO:0048608 reproductive …	GO:0005576 extracellular region; GO:0005618 cell wall; GO:0005623 cell; GO:0009505 plant-type cell wall; GO:0030312 external encapsulating structure; GO:0048046 apoplast; GO:0071944 cell periphery;	GO:0003824 catalytic activity; GO:0004553 hydrolase activity, hydrolyzing O-glycosyl compounds; GO:0016787 hydrolase activity; GO:0016798 hydrolase activity, acting on glycosyl bonds; GO:0046556 alpha-L-arabinofuranosidase activity;	PF00933; PF01915	Glycosyl hydrolase family 3 N terminal domain; Glycosyl hydrolase family 3 C-terminal domain
RC7G0315600	101	K	1.575	0.00263843	Up	Eukaryotic translation initiation factor 3 subunit J	--	0.997593	0.000261714	108.93	2	LVEEADYK(0.998)ATK(0.002)	-1.002	1.274	1.24	1.195		0.83	0.74	mitochondria	K03245	EIF3J; translation initiation factor 3 subunit J	map03013 RNA transport						J	KOG4813	Translation initiation factor eIF3, p35 subunit
RC1G0578200	449	K	1.573	0.00468204	Up	Putative molybdate-anion transporter, major facilitator superfamily domain-containing protein	--	1	0.000315131	115.86	3	TEDWVGMK(1)ER	1.2108	1.164	1.258	1.356	0.89	0.707	0.805	cytoplasm									G	KOG4332	Predicted sugar transporter
RC3G0180300	105	K	1.573	0.00748911	Up	Putative peroxiredoxin	--	0.974349	0.012333	109.36	2	LSEYIGK(0.974)K(0.026)	-0.87288		1.269	1.195	0.763	0.803		chloroplast	K03386	PRDX2_4, ahpC; peroxiredoxin (alkyl hydroperoxide reductase subunit C) [EC:1.11.1.15]		GO:0006950 response to stress; GO:0006952 defense response; GO:0008152 metabolic process; GO:0009266 response to temperature stimulus; GO:0009409 response to cold; GO:0009605 response to external stimulus; GO:0009607 response to biotic stimulus; GO:0009617 response to bacterium; GO:0009628 response to abiotic stimulus; GO:0009636 response to toxic substance; GO:0009987 cellular process; GO:004222…	GO:0005576 extracellular region; GO:0005622 intracellular; GO:0005623 cell; GO:0005737 cytoplasm; GO:0009507 chloroplast; GO:0009526 plastid envelope; GO:0009532 plastid stroma; GO:0009536 plastid; GO:0009570 chloroplast stroma; GO:0009579 thylakoid; GO:0009941 chloroplast envelope; GO:0010319 stromule; GO:0031967 organelle envelope; GO:0031975 envelope; GO:0043226 organelle; GO:0043227 membrane-…	GO:0003824 catalytic activity; GO:0004601 peroxidase activity; GO:0016209 antioxidant activity; GO:0016491 oxidoreductase activity; GO:0016684 oxidoreductase activity, acting on peroxide as acceptor; GO:0051920 peroxiredoxin activity;	PF00578; PF10417	AhpC/TSA family; C-terminal domain of 1-Cys peroxiredoxin	O	KOG0852	Alkyl hydroperoxide reductase, thiol specific antioxidant and related enzymes
RC3G0217400	1207	K	1.566	0.0271525	Up	Putative xenobiotic-transporting ATPase	--	1	1.79453e-06	90.156	3	FVSALPDGYK(1)TFVGER	-3.7181	1.311		1.24	0.846	0.912	0.685	plasma membrane	K05658	ABCB1, CD243; ATP-binding cassette, subfamily B (MDR/TAP), member 1 [EC:7.6.2.2]	map02010 ABC transporters	GO:0000003 reproduction; GO:0003006 developmental process involved in reproduction; GO:0006810 transport; GO:0007275 multicellular organism development; GO:0008361 regulation of cell size; GO:0009314 response to radiation; GO:0009411 response to UV; GO:0009416 response to light stimulus; GO:0009605 response to external stimulus; GO:0009606 tropism; GO:0009607 response to biotic stimulus; GO:00096…	GO:0005623 cell; GO:0005886 plasma membrane; GO:0005911 cell-cell junction; GO:0009506 plasmodesma; GO:0016020 membrane; GO:0030054 cell junction; GO:0055044 symplast; GO:0071944 cell periphery;	GO:0003824 catalytic activity; GO:0005215 transporter activity; GO:0010328 auxin influx transmembrane transporter activity; GO:0010329 auxin efflux transmembrane transporter activity; GO:0015399 primary active transmembrane transporter activity; GO:0015562 efflux transmembrane transporter activity; GO:0016462 pyrophosphatase activity; GO:0016787 hydrolase activity; GO:0016817 hydrolase activity, …	PF00005	ABC transporter	Q	KOG0055	Multidrug/pheromone exporter, ABC superfamily
RC6G0009600	202	K	1.563	0.0222894	Up	C1_3 domain-containing protein/Thioredoxin_8 domain-containing protein	--	0.999999	0.00370991	81.163	2	K(1)VPVSELEGK	0.17501	1.191		1.297	0.754		0.838	cytoplasm	K17609	NXN; nucleoredoxin [EC:1.8.1.8]		GO:0000003 reproduction; GO:0000902 cell morphogenesis; GO:0000904 cell morphogenesis involved in differentiation; GO:0001558 regulation of cell growth; GO:0003006 developmental process involved in reproduction; GO:0006935 chemotaxis; GO:0008152 metabolic process; GO:0009605 response to external stimulus; GO:0009636 response to toxic substance; GO:0009653 anatomical structure morphogenesis; GO:00…	GO:0005622 intracellular; GO:0005623 cell; GO:0005737 cytoplasm; GO:0005829 cytosol;	GO:0003824 catalytic activity; GO:0004791 thioredoxin-disulfide reductase activity; GO:0015036 disulfide oxidoreductase activity; GO:0016209 antioxidant activity; GO:0016491 oxidoreductase activity; GO:0016651 oxidoreductase activity, acting on NAD(P)H; GO:0016667 oxidoreductase activity, acting on a sulfur group of donors; GO:0016668 oxidoreductase activity, acting on a sulfur group of donors, N…	PF13905; PF03107	Thioredoxin-like; C1 domain	O	KOG2501	Thioredoxin, nucleoredoxin and related proteins
RC2G0635800	337	K	1.562	0.00163922	Up	Tyrosine-protein kinase	--	1	0.0365544	85.813	2	LGEK(1)QFR	-2.4959	1.184	1.21	1.292	0.842	0.707	0.811	plasma membrane				GO:0002831 regulation of response to biotic stimulus; GO:0002832 negative regulation of response to biotic stimulus; GO:0031347 regulation of defense response; GO:0031348 negative regulation of defense response; GO:0032101 regulation of response to external stimulus; GO:0032102 negative regulation of response to external stimulus; GO:0043900 regulation of multi-organism process; GO:0043901 negati…	GO:0005622 intracellular; GO:0005623 cell; GO:0005634 nucleus; GO:0005737 cytoplasm; GO:0005886 plasma membrane; GO:0009507 chloroplast; GO:0009536 plastid; GO:0016020 membrane; GO:0043226 organelle; GO:0043227 membrane-bounded organelle; GO:0043229 intracellular organelle; GO:0043231 intracellular membrane-bounded organelle; GO:0071944 cell periphery;		PF07714	Protein tyrosine kinase
RC3G0393100	67	K	1.562	0.0215258	Up	Putative K domain-containing protein	--	0.910384	0.00018324	101.52	3	MLVPASQAGSLIGK(0.91)QGGTVK(0.09)	1.7065	1.252		1.203	0.736	0.836		plasma membrane	K21444	PCBP3_4; poly(rC)-binding protein 3/4		GO:0009909 regulation of flower development; GO:0009911 positive regulation of flower development; GO:0048518 positive regulation of biological process; GO:0048580 regulation of post-embryonic development; GO:0048582 positive regulation of post-embryonic development; GO:0048831 regulation of shoot system development; GO:0050789 regulation of biological process; GO:0050793 regulation of developmen…	GO:0005622 intracellular; GO:0005623 cell; GO:0005634 nucleus; GO:0005737 cytoplasm; GO:0043226 organelle; GO:0043227 membrane-bounded organelle; GO:0043229 intracellular organelle; GO:0043231 intracellular membrane-bounded organelle;	GO:0003676 nucleic acid binding; GO:0003723 RNA binding; GO:0003729 mRNA binding; GO:0003730 mRNA 3'-UTR binding; GO:0005488 binding; GO:0097159 organic cyclic compound binding; GO:1901363 heterocyclic compound binding;	PF00013	KH domain	A	KOG2190	PolyC-binding proteins alphaCP-1 and related KH domain proteins
RC0G0031300	76	K	1.56	0.00531132	Up	Putative ribosomal protein L28e	--	0.999715	0.000163997	119.07	3	K(1)QNKPAALLHK	-1.1547	1.141	1.441	1.174	0.792	0.851	0.765	cytoplasm	K02903	RP-L28e, RPL28; large subunit ribosomal protein L28e	map03010 Ribosome	GO:0006412 translation; GO:0006518 peptide metabolic process; GO:0006807 nitrogen compound metabolic process; GO:0008152 metabolic process; GO:0009058 biosynthetic process; GO:0009059 macromolecule biosynthetic process; GO:0009719 response to endogenous stimulus; GO:0009725 response to hormone; GO:0009735 response to cytokinin; GO:0009987 cellular process; GO:0010033 response to organic substance…	GO:0005618 cell wall; GO:0005622 intracellular; GO:0005623 cell; GO:0005737 cytoplasm; GO:0005829 cytosol; GO:0005840 ribosome; GO:0005886 plasma membrane; GO:0005911 cell-cell junction; GO:0009506 plasmodesma; GO:0009507 chloroplast; GO:0009536 plastid; GO:0015934 large ribosomal subunit; GO:0016020 membrane; GO:0022625 cytosolic large ribosomal subunit; GO:0022626 cytosolic ribosome; GO:0030054…	GO:0003735 structural constituent of ribosome; GO:0005198 structural molecule activity;			J	KOG3412	60S ribosomal protein L28
RC5G0345400	202	K	1.56	0.0121088	Up	Putative ubiquitinyl hydrolase 1	--	0.999601	2.37848e-09	96.27	3	CGVCQVGLVGQK(1)EAVEHAK	0.73721	1.19	1.081	1.407	0.798	0.868	0.691	cytoplasm	K13719	OTU1, YOD1; ubiquitin thioesterase OTU1 [EC:3.1.2.-]	map04141 Protein processing in endoplasmic reticulum						O	KOG3288	OTU-like cysteine protease
RC7G0388300	357	K	1.558	0.0400837	Up	Elongation factor 1-gamma	--	0.809638	7.18381e-06	78.932	2	MLIIGADPPYK(0.81)VK(0.19)	2.0733	1.334	1.212	1.189	0.894	0.924	0.579	chloroplast	K03233	EEF1G; elongation factor 1-gamma		GO:0006412 translation; GO:0006414 translational elongation; GO:0006518 peptide metabolic process; GO:0006575 cellular modified amino acid metabolic process; GO:0006749 glutathione metabolic process; GO:0006790 sulfur compound metabolic process; GO:0006807 nitrogen compound metabolic process; GO:0008152 metabolic process; GO:0009058 biosynthetic process; GO:0009059 macromolecule biosynthetic proc…	GO:0005618 cell wall; GO:0005622 intracellular; GO:0005623 cell; GO:0005634 nucleus; GO:0005737 cytoplasm; GO:0005773 vacuole; GO:0005829 cytosol; GO:0005886 plasma membrane; GO:0005911 cell-cell junction; GO:0009506 plasmodesma; GO:0016020 membrane; GO:0030054 cell junction; GO:0030312 external encapsulating structure; GO:0043226 organelle; GO:0043227 membrane-bounded organelle; GO:0043229 intra…	GO:0003676 nucleic acid binding; GO:0003723 RNA binding; GO:0003746 translation elongation factor activity; GO:0003824 catalytic activity; GO:0004364 glutathione transferase activity; GO:0005488 binding; GO:0005507 copper ion binding; GO:0008135 translation factor activity, RNA binding; GO:0016740 transferase activity; GO:0016765 transferase activity, transferring alkyl or aryl (other than methyl…	PF02798; PF00043; PF00647	Glutathione S-transferase, N-terminal domain; Glutathione S-transferase, C-terminal domain; Elongation factor 1 gamma, conserved domain	JO	KOG1627	Translation elongation factor EF-1 gamma
RC2G0626800	401	K	1.557	0.0125104	Up	Tubulin alpha chain	--	1	0.0104162	90.308	2	FDLMYAK(1)R	0.91534	1.456	1.231	1.099	0.912	0.755	0.764	cytoplasm	K07374	TUBA; tubulin alpha	map04145 Phagosome				PF00091; PF03953	Tubulin/FtsZ family, GTPase domain; Tubulin C-terminal domain	Z	KOG1376	Alpha tubulin
RC7G0322700	60	K	1.557	0.0498833	Up	Secretory carrier-associated membrane protein	--	1	0.000195837	101.64	2	AK(1)ELATWEADLK	1.3195	1.312	1.136		0.91	0.644	0.805	plasma membrane	K19995	SCAMP; secretory carrier-associated membrane protein			GO:0005622 intracellular; GO:0005623 cell; GO:0005737 cytoplasm; GO:0005739 mitochondrion; GO:0005768 endosome; GO:0005794 Golgi apparatus; GO:0005802 trans-Golgi network; GO:0005886 plasma membrane; GO:0012505 endomembrane system; GO:0016020 membrane; GO:0031410 cytoplasmic vesicle; GO:0031982 vesicle; GO:0031984 organelle subcompartment; GO:0043226 organelle; GO:0043227 membrane-bounded organel…				U	KOG3088	Secretory carrier membrane protein
RC7G0348100	568	K	1.557	0.0342537	Up	Putative Root phototropism protein	--	1	2.66969e-34	129.01	3	K(1)TLLEGTPQSFQEGWAAAK	2.0325	1.179	1.313	1.293	0.668	0.71	1.053	nucleus				GO:0006464 cellular protein modification process; GO:0006807 nitrogen compound metabolic process; GO:0008152 metabolic process; GO:0009314 response to radiation; GO:0009416 response to light stimulus; GO:0009605 response to external stimulus; GO:0009606 tropism; GO:0009628 response to abiotic stimulus; GO:0009637 response to blue light; GO:0009638 phototropism; GO:0009987 cellular process; GO:001…	GO:0005623 cell; GO:0005886 plasma membrane; GO:0016020 membrane; GO:0071944 cell periphery;
RC1G0347400	14	K	1.554	0.000172038	Up	Putative major intrinsic protein	--	1	5.23259e-14	174.05	3	LGANK(1)FSER	-0.80739	1.293	1.28	1.241	0.802	0.867	0.785	plasma membrane	K09872	PIP; aquaporin PIP		GO:0001101 response to acid chemical; GO:0006810 transport; GO:0006811 ion transport; GO:0006833 water transport; GO:0006950 response to stress; GO:0009414 response to water deprivation; GO:0009415 response to water; GO:0009628 response to abiotic stimulus; GO:0010035 response to inorganic substance; GO:0034220 ion transmembrane transport; GO:0042044 fluid transport; GO:0042221 response to chemic…	GO:0005622 intracellular; GO:0005623 cell; GO:0005737 cytoplasm; GO:0005739 mitochondrion; GO:0005773 vacuole; GO:0005886 plasma membrane; GO:0005887 integral component of plasma membrane; GO:0005911 cell-cell junction; GO:0009506 plasmodesma; GO:0009507 chloroplast; GO:0009526 plastid envelope; GO:0009536 plastid; GO:0009941 chloroplast envelope; GO:0016020 membrane; GO:0016021 integral componen…	GO:0005215 transporter activity; GO:0005372 water transmembrane transporter activity; GO:0015250 water channel activity; GO:0015267 channel activity; GO:0015318 inorganic molecular entity transmembrane transporter activity; GO:0022803 passive transmembrane transporter activity; GO:0022857 transmembrane transporter activity;			G	KOG0223	Aquaporin (major intrinsic protein family)
RC2G0547500	108	K	1.551	0.00539562	Up	Syntaxin-132 like	--	1	1.24844e-07	148.76	2	LEAISK(1)DNLANR	-0.36756	1.388	1.27	1.116	0.749	0.799	0.885	nucleus	K08486	STX1B_2_3; syntaxin 1B/2/3	map04130 SNARE interactions in vesicular transport	GO:0006810 transport; GO:0006887 exocytosis; GO:0006906 vesicle fusion; GO:0006996 organelle organization; GO:0009987 cellular process; GO:0016043 cellular component organization; GO:0016050 vesicle organization; GO:0016192 vesicle-mediated transport; GO:0022406 membrane docking; GO:0032940 secretion by cell; GO:0046903 secretion; GO:0048278 vesicle docking; GO:0048284 organelle fusion; GO:005117…	GO:0005622 intracellular; GO:0005623 cell; GO:0005737 cytoplasm; GO:0005886 plasma membrane; GO:0012505 endomembrane system; GO:0016020 membrane; GO:0016021 integral component of membrane; GO:0031201 SNARE complex; GO:0031224 intrinsic component of membrane; GO:0032991 protein-containing complex; GO:0071944 cell periphery; GO:0098796 membrane protein complex;	GO:0000149 SNARE binding; GO:0005488 binding; GO:0005515 protein binding;	PF00804	Syntaxin	U	KOG0810	SNARE protein Syntaxin 1 and related proteins
RC5G0002000	29	K	1.551	0.0158613	Up	Ras-related protein RABB1c	--	1	6.0167e-09	171.34	2	SCLLLQFTDK(1)R	0.65833	1.1	1.383	1.265	0.83	0.677	0.91	cytoplasm	K07877	RAB2A; Ras-related protein Rab-2A					PF00071	Ras family	U	KOG0098	GTPase Rab2, small G protein superfamily
RC7G0322700	70	K	1.55	0.0308439	Up	Secretory carrier-associated membrane protein	--	1	4.94055e-25	195.58	2	ELATWEADLK(1)R	0.037608	1.102	1.281	1.606	0.981	0.763	0.83	plasma membrane	K19995	SCAMP; secretory carrier-associated membrane protein			GO:0005622 intracellular; GO:0005623 cell; GO:0005737 cytoplasm; GO:0005739 mitochondrion; GO:0005768 endosome; GO:0005794 Golgi apparatus; GO:0005802 trans-Golgi network; GO:0005886 plasma membrane; GO:0012505 endomembrane system; GO:0016020 membrane; GO:0031410 cytoplasmic vesicle; GO:0031982 vesicle; GO:0031984 organelle subcompartment; GO:0043226 organelle; GO:0043227 membrane-bounded organel…				U	KOG3088	Secretory carrier membrane protein
RC1G0376700	54	K	1.549	0.0292409	Up	Putative polyketide cyclase/dehydrase, START-like domain-containing protein	--	1	0.000824914	79.795	4	RFDQPQK(1)YK(1)PFVSR	1.6454	1.213	1.353	1.18	0.744	0.658	1.017	cytoplasm	K14496	PYL; abscisic acid receptor PYR/PYL family	map04016 MAPK signaling pathway - plant; map04075 Plant hormone signal transduction	GO:0001101 response to acid chemical; GO:0006950 response to stress; GO:0006970 response to osmotic stress; GO:0007154 cell communication; GO:0007165 signal transduction; GO:0007275 multicellular organism development; GO:0009266 response to temperature stimulus; GO:0009409 response to cold; GO:0009414 response to water deprivation; GO:0009415 response to water; GO:0009628 response to abiotic stim…	GO:0005622 intracellular; GO:0005623 cell; GO:0005634 nucleus; GO:0005737 cytoplasm; GO:0005829 cytosol; GO:0043226 organelle; GO:0043227 membrane-bounded organelle; GO:0043229 intracellular organelle; GO:0043231 intracellular membrane-bounded organelle;	GO:0004857 enzyme inhibitor activity; GO:0004864 protein phosphatase inhibitor activity; GO:0005488 binding; GO:0005515 protein binding; GO:0008289 lipid binding; GO:0010427 abscisic acid binding; GO:0019208 phosphatase regulator activity; GO:0019212 phosphatase inhibitor activity; GO:0019840 isoprenoid binding; GO:0019888 protein phosphatase regulator activity; GO:0030234 enzyme regulator activi…
RC5G0427600	306	K	1.548	0.0333709	Up	Putative chaperone DnaJ	--	0.999999	4.81933e-09	105.79	3	QLLIK(1)SNPGEVVKPDSFK	3.5444	1.203	1.279	1.135		0.664	0.894	nucleus	K09503	DNAJA2; DnaJ homolog subfamily A member 2	map04141 Protein processing in endoplasmic reticulum	GO:0000003 reproduction; GO:0003006 developmental process involved in reproduction; GO:0006457 protein folding; GO:0006950 response to stress; GO:0006970 response to osmotic stress; GO:0007275 multicellular organism development; GO:0009314 response to radiation; GO:0009416 response to light stimulus; GO:0009628 response to abiotic stimulus; GO:0009648 photoperiodism; GO:0009651 response to salt s…	GO:0005618 cell wall; GO:0005622 intracellular; GO:0005623 cell; GO:0005634 nucleus; GO:0005730 nucleolus; GO:0005737 cytoplasm; GO:0005829 cytosol; GO:0005886 plasma membrane; GO:0005911 cell-cell junction; GO:0009506 plasmodesma; GO:0016020 membrane; GO:0030054 cell junction; GO:0030312 external encapsulating structure; GO:0031974 membrane-enclosed lumen; GO:0031981 nuclear lumen; GO:0043226 or…		PF00226; PF01556; PF00684	DnaJ domain; DnaJ C terminal domain; DnaJ central domain	O	KOG0712	Molecular chaperone (DnaJ superfamily)
RC2G0072700	111	K	1.547	7.29921e-05	Up	Putative Snf7 family protein	--	0.999998	0.000156811	107.08	2	TGAAAMK(1)AMQK	1.0609	1.205	1.311	1.227	0.809	0.801	0.81	mitochondria	K12194	CHMP4, SNF7, VPS32; charged multivesicular body protein 4	map04144 Endocytosis	GO:0006810 transport; GO:0006900 vesicle budding from membrane; GO:0006996 organelle organization; GO:0007032 endosome organization; GO:0009987 cellular process; GO:0010256 endomembrane system organization; GO:0016043 cellular component organization; GO:0016050 vesicle organization; GO:0016192 vesicle-mediated transport; GO:0051179 localization; GO:0051234 establishment of localization; GO:006102…	GO:0000815 ESCRT III complex; GO:0005622 intracellular; GO:0005623 cell; GO:0005737 cytoplasm; GO:0005768 endosome; GO:0010008 endosome membrane; GO:0012505 endomembrane system; GO:0016020 membrane; GO:0031090 organelle membrane; GO:0031410 cytoplasmic vesicle; GO:0031982 vesicle; GO:0032991 protein-containing complex; GO:0036452 ESCRT complex; GO:0043226 organelle; GO:0043227 membrane-bounded or…				U	KOG1656	Protein involved in glucose derepression and pre-vacuolar endosome protein sorting
RC1G0365500	237	K	1.546	0.00151432	Up	Reticulon-like protein	--	1	0.0291099	65.404	2	K(1)QYGVFDAK	0.92137		1.324	1.283	0.824	0.814	0.892	plasma membrane				GO:0009628 response to abiotic stimulus; GO:0050896 response to stimulus; GO:0080167 response to karrikin;	GO:0005622 intracellular; GO:0005623 cell; GO:0005737 cytoplasm; GO:0005783 endoplasmic reticulum; GO:0005789 endoplasmic reticulum membrane; GO:0005886 plasma membrane; GO:0005911 cell-cell junction; GO:0009506 plasmodesma; GO:0012505 endomembrane system; GO:0016020 membrane; GO:0030054 cell junction; GO:0031984 organelle subcompartment; GO:0042175 nuclear outer membrane-endoplasmic reticulum me…				U	KOG1792	Reticulon
RC2G0374900	8	K	1.544	0.000447335	Up	Orcinol O-methyltransferase	--	1	4.1563e-08	139.02	2	LNSFK(1)HLNQK	-3.3405	1.265	1.259	1.246	0.866	0.753	0.823	cytoplasm	K16040	ROMT; trans-resveratrol di-O-methyltransferase [EC:2.1.1.240]	map00945 Stilbenoid, diarylheptanoid and gingerol biosynthesis	GO:0008152 metabolic process; GO:0009812 flavonoid metabolic process; GO:0032259 methylation; GO:0071704 organic substance metabolic process;		GO:0003824 catalytic activity; GO:0008168 methyltransferase activity; GO:0008757 S-adenosylmethionine-dependent methyltransferase activity; GO:0016740 transferase activity; GO:0016741 transferase activity, transferring one-carbon groups; GO:0030761 8-hydroxyquercitin 8-O-methyltransferase activity;	PF08100; PF00891	Dimerisation domain; O-methyltransferase	S	KOG3178	Hydroxyindole-O-methyltransferase and related SAM-dependent methyltransferases
RC2G0535500	118	K	1.544	0.000982696	Up	Putative SEP domain-containing protein	--	0.999453	1.68377e-05	115.05	3	AASGTSK(0.999)EDNK(0.001)PPAAR	0.38464	1.181	1.289	1.27	0.815	0.745	0.862	nucleus	K14012	SHP1, UBX1, NSFL1C; UBX domain-containing protein 1	map04141 Protein processing in endoplasmic reticulum	GO:0000045 autophagosome assembly; GO:0006508 proteolysis; GO:0006511 ubiquitin-dependent protein catabolic process; GO:0006807 nitrogen compound metabolic process; GO:0006914 autophagy; GO:0006996 organelle organization; GO:0006997 nucleus organization; GO:0006998 nuclear envelope organization; GO:0007030 Golgi organization; GO:0007033 vacuole organization; GO:0008152 metabolic process; GO:00090…	GO:0005622 intracellular; GO:0005623 cell; GO:0005634 nucleus; GO:0005737 cytoplasm; GO:0005829 cytosol; GO:0043226 organelle; GO:0043227 membrane-bounded organelle; GO:0043229 intracellular organelle; GO:0043231 intracellular membrane-bounded organelle;	GO:0005488 binding; GO:0005515 protein binding; GO:0019208 phosphatase regulator activity; GO:0019888 protein phosphatase regulator activity; GO:0019899 enzyme binding; GO:0030234 enzyme regulator activity; GO:0032182 ubiquitin-like protein binding; GO:0043130 ubiquitin binding; GO:0051117 ATPase binding; GO:0098772 molecular function regulator;	PF08059; PF00789	SEP domain; UBX domain	Y	KOG2086	Protein tyrosine phosphatase SHP1/Cofactor for p97 ATPase-mediated vesicle membrane fusion
RC5G0347200	99	K	1.543	0.0011297	Up	Putative calcium/calmodulin-dependent protein kinase CAMK-CDPK family	--	1	0.00021103	99.34	2	LHYTLGK(1)ELGR	-1.2833	1.2	1.23	1.285	0.781	0.748	0.879	cytoplasm	K13412	CPK; calcium-dependent protein kinase [EC:2.7.11.1]	map04626 Plant-pathogen interaction				PF00069; PF13499	Protein kinase domain; EF-hand domain pair	T	KOG0032	Ca2+/calmodulin-dependent protein kinase, EF-Hand protein superfamily
RC0G0111000	98	K	1.542	0.0329356	Up	Putative ADP-sugar diphosphatase	--	1	1.11326e-07	157.77	2	VLIQGVDMFGK(1)R	0.70105	1.162	1.204	1.362	0.657	0.739	1.021	chloroplast	K18447	NUDX14; ADP-sugar diphosphatase [EC:3.6.1.21]	map00051 Fructose and mannose metabolism; map00230 Purine metabolism; map00500 Starch and sucrose metabolism; map01100 Metabolic pathways; map01110 Biosynthesis of secondary metabolites		GO:0005622 intracellular; GO:0005623 cell; GO:0005737 cytoplasm; GO:0009507 chloroplast; GO:0009532 plastid stroma; GO:0009536 plastid; GO:0009570 chloroplast stroma; GO:0043226 organelle; GO:0043227 membrane-bounded organelle; GO:0043229 intracellular organelle; GO:0043231 intracellular membrane-bounded organelle;	GO:0003824 catalytic activity; GO:0016462 pyrophosphatase activity; GO:0016787 hydrolase activity; GO:0016817 hydrolase activity, acting on acid anhydrides; GO:0016818 hydrolase activity, acting on acid anhydrides, in phosphorus-containing anhydrides; GO:0019144 ADP-sugar diphosphatase activity; GO:0080041 ADP-ribose pyrophosphohydrolase activity; GO:0080042 ADP-glucose pyrophosphohydrolase activ…	PF00293	NUDIX domain	L	KOG3041	Nucleoside diphosphate-sugar hydrolase of the MutT (NUDIX) family
RC2G0598900	49	K	1.54	0.00199785	Up	Eukaryotic translation initiation factor 3 subunit M	--	1	3.21609e-05	92.445	3	LCDEAIQCVK(1)NAR	-1.6875	1.156	1.358	1.228	0.807	0.759	0.864	cytoplasm	K15030	EIF3M; translation initiation factor 3 subunit M		GO:0002181 cytoplasmic translation; GO:0002183 cytoplasmic translational initiation; GO:0006412 translation; GO:0006413 translational initiation; GO:0006518 peptide metabolic process; GO:0006807 nitrogen compound metabolic process; GO:0008152 metabolic process; GO:0009058 biosynthetic process; GO:0009059 macromolecule biosynthetic process; GO:0009987 cellular process; GO:0010467 gene expression; …	GO:0005622 intracellular; GO:0005623 cell; GO:0005737 cytoplasm; GO:0005852 eukaryotic translation initiation factor 3 complex; GO:0032991 protein-containing complex;		PF01399	PCI domain	J	KOG2753	Uncharacterized conserved protein, contains PCI domain
RC5G0139300	337	K	1.537	0.0204644	Up	Putative calcium-dependent channel, 7TM region phosphate	--	1	8.69674e-17	225.68	2	LEAEQK(1)ATLR	0.66917	1.178	1.28	1.336	0.86	0.654	0.954	plasma membrane	K21989	TMEM63; calcium permeable stress-gated cation channel			GO:0005622 intracellular; GO:0005623 cell; GO:0005737 cytoplasm; GO:0005773 vacuole; GO:0005774 vacuolar membrane; GO:0005886 plasma membrane; GO:0005911 cell-cell junction; GO:0009506 plasmodesma; GO:0009507 chloroplast; GO:0009526 plastid envelope; GO:0009536 plastid; GO:0009941 chloroplast envelope; GO:0016020 membrane; GO:0030054 cell junction; GO:0031090 organelle membrane; GO:0031967 organe…				S	KOG1134	Uncharacterized conserved protein
RC0G0067700	91	K	1.535	0.0205985	Up	40S ribosomal protein S7	--	1	0.000116769	97.594	2	FSGK(1)DVILIATR	1.863	1.245	1.348	1.127	0.904	0.872	0.648	cytoplasm	K02993	RP-S7e, RPS7; small subunit ribosomal protein S7e	map03010 Ribosome	GO:0002181 cytoplasmic translation; GO:0006139 nucleobase-containing compound metabolic process; GO:0006364 rRNA processing; GO:0006396 RNA processing; GO:0006412 translation; GO:0006518 peptide metabolic process; GO:0006725 cellular aromatic compound metabolic process; GO:0006807 nitrogen compound metabolic process; GO:0008152 metabolic process; GO:0009058 biosynthetic process; GO:0009059 macrom…	GO:0005618 cell wall; GO:0005622 intracellular; GO:0005623 cell; GO:0005737 cytoplasm; GO:0005829 cytosol; GO:0005840 ribosome; GO:0005844 polysome; GO:0005886 plasma membrane; GO:0009507 chloroplast; GO:0009536 plastid; GO:0015935 small ribosomal subunit; GO:0016020 membrane; GO:0022626 cytosolic ribosome; GO:0022627 cytosolic small ribosomal subunit; GO:0030312 external encapsulating structure;…	GO:0003676 nucleic acid binding; GO:0003723 RNA binding; GO:0003729 mRNA binding; GO:0003735 structural constituent of ribosome; GO:0005198 structural molecule activity; GO:0005488 binding; GO:0097159 organic cyclic compound binding; GO:1901363 heterocyclic compound binding;			J	KOG3320	40S ribosomal protein S7
RC7G0448000	182	K	1.534	0.00429235	Up	Putative cellular retinaldehyde binding/alpha-tocopherol transport, GOLD domain, CRAL/TRIO	--	0.992764	4.84899e-07	88.42	3	CEEVKPEEEVK(0.993)EEK(0.007)	-2.1241	1.139	1.297	1.201		0.765	0.816	cytoplasm				GO:0000003 reproduction; GO:0000902 cell morphogenesis; GO:0000904 cell morphogenesis involved in differentiation; GO:0003006 developmental process involved in reproduction; GO:0009653 anatomical structure morphogenesis; GO:0009826 unidimensional cell growth; GO:0009856 pollination; GO:0009860 pollen tube growth; GO:0009932 cell tip growth; GO:0009987 cellular process; GO:0016043 cellular compone…	GO:0005576 extracellular region; GO:0005622 intracellular; GO:0005623 cell; GO:0005737 cytoplasm; GO:0005773 vacuole; GO:0005794 Golgi apparatus; GO:0005886 plasma membrane; GO:0005911 cell-cell junction; GO:0009506 plasmodesma; GO:0009507 chloroplast; GO:0009536 plastid; GO:0012505 endomembrane system; GO:0016020 membrane; GO:0030054 cell junction; GO:0043226 organelle; GO:0043227 membrane-bound…	GO:0002020 protease binding; GO:0005488 binding; GO:0005515 protein binding; GO:0019899 enzyme binding;	PF03765; PF00650	CRAL/TRIO, N-terminal domain; CRAL/TRIO domain	I	KOG1471	Phosphatidylinositol transfer protein SEC14 and related proteins
RC7G0513100	3266	K	1.534	0.00452305	Up	Putative aminoacyltransferase, E1 ubiquitin-activating enzyme	--	1	0.00872055	97.033	2	K(1)LLNAFIR	1.1986	1.125	1.406	1.194	0.775	0.86	0.794	plasma membrane	K10592	HUWE1, MULE, ARF-BP1; E3 ubiquitin-protein ligase HUWE1 [EC:2.3.2.26]	map04120 Ubiquitin mediated proteolysis	GO:0006464 cellular protein modification process; GO:0006807 nitrogen compound metabolic process; GO:0008152 metabolic process; GO:0009987 cellular process; GO:0016567 protein ubiquitination; GO:0019538 protein metabolic process; GO:0032446 protein modification by small protein conjugation; GO:0036211 protein modification process; GO:0043170 macromolecule metabolic process; GO:0043412 macromolecu…	GO:0005622 intracellular; GO:0005623 cell; GO:0005634 nucleus; GO:0005737 cytoplasm; GO:0005739 mitochondrion; GO:0005829 cytosol; GO:0043226 organelle; GO:0043227 membrane-bounded organelle; GO:0043229 intracellular organelle; GO:0043231 intracellular membrane-bounded organelle;	GO:0003824 catalytic activity; GO:0004842 ubiquitin-protein transferase activity; GO:0016740 transferase activity; GO:0019787 ubiquitin-like protein transferase activity; GO:0061630 ubiquitin protein ligase activity; GO:0061659 ubiquitin-like protein ligase activity; GO:0140096 catalytic activity, acting on a protein;	PF00627; PF00632	UBA/TS-N domain; HECT-domain (ubiquitin-transferase)	O	KOG0939	E3 ubiquitin-protein ligase/Putative upstream regulatory element binding protein
RC5G0003100	113	K	1.532	0.00471981	Up	Putative transferase	--	1	1.92238e-09	100.07	3	LPK(1)VGLIAANDGVLLR	-3.2125	1.289	1.081	1.274	0.869	0.771	0.738	cytoplasm	K00787	FDPS; farnesyl diphosphate synthase [EC:2.5.1.1 2.5.1.10]	map00900 Terpenoid backbone biosynthesis; map01100 Metabolic pathways; map01110 Biosynthesis of secondary metabolites	GO:0006629 lipid metabolic process; GO:0006644 phospholipid metabolic process; GO:0006720 isoprenoid metabolic process; GO:0006721 terpenoid metabolic process; GO:0006793 phosphorus metabolic process; GO:0006796 phosphate-containing compound metabolic process; GO:0008152 metabolic process; GO:0008299 isoprenoid biosynthetic process; GO:0008610 lipid biosynthetic process; GO:0008654 phospholipid b…	GO:0005622 intracellular; GO:0005623 cell; GO:0005737 cytoplasm; GO:0005739 mitochondrion; GO:0005829 cytosol; GO:0043226 organelle; GO:0043227 membrane-bounded organelle; GO:0043229 intracellular organelle; GO:0043231 intracellular membrane-bounded organelle;	GO:0003824 catalytic activity; GO:0004161 dimethylallyltranstransferase activity; GO:0004337 geranyltranstransferase activity; GO:0004659 prenyltransferase activity; GO:0016740 transferase activity; GO:0016765 transferase activity, transferring alkyl or aryl (other than methyl) groups;	PF00348	Polyprenyl synthetase	H	KOG0711	Polyprenyl synthetase
RC4G0308600	376	K	1.53	0.0165367	Up	Putative galactokinase	--	1	4.76229e-07	139.02	2	ASHVYSEAK(1)R	-0.70116	1.248	1.212	1.239	0.947	0.821	0.65	chloroplast	K18674	GALK2; N-acetylgalactosamine kinase [EC:2.7.1.157]		GO:0005975 carbohydrate metabolic process; GO:0005996 monosaccharide metabolic process; GO:0006012 galactose metabolic process; GO:0006793 phosphorus metabolic process; GO:0006796 phosphate-containing compound metabolic process; GO:0008152 metabolic process; GO:0009987 cellular process; GO:0016310 phosphorylation; GO:0019318 hexose metabolic process; GO:0044237 cellular metabolic process; GO:0044…	GO:0005622 intracellular; GO:0005623 cell; GO:0005737 cytoplasm; GO:0005829 cytosol;	GO:0003824 catalytic activity; GO:0004335 galactokinase activity; GO:0016301 kinase activity; GO:0016740 transferase activity; GO:0016772 transferase activity, transferring phosphorus-containing groups; GO:0016773 phosphotransferase activity, alcohol group as acceptor; GO:0019200 carbohydrate kinase activity;	PF10509	Galactokinase galactose-binding signature	G	KOG0631	Galactokinase
RC4G0333900	624	K	1.527	0.00237835	Up	Putative proton-dependent oligopeptide transporter family, major facilitator superfamily	--	0.983591	0.0039231	96.957	2	AEQQTVTK(0.984)IK(0.016)	-4.4789	1.221		1.358	0.855	0.82	0.858	nucleus									E	KOG1237	H+/oligopeptide symporter
RC4G0354600	71	K	1.52	0.011617	Up	Putative geraniol 8-hydroxylase	--	1	0.000348387	101.48	3	GK(1)LVEESDIAR	4.2546	1.086	1.03	1.115	0.775		0.642	cytoplasm				GO:0006629 lipid metabolic process; GO:0006720 isoprenoid metabolic process; GO:0006721 terpenoid metabolic process; GO:0008152 metabolic process; GO:0008299 isoprenoid biosynthetic process; GO:0008610 lipid biosynthetic process; GO:0009058 biosynthetic process; GO:0009403 toxin biosynthetic process; GO:0009404 toxin metabolic process; GO:0009987 cellular process; GO:0016101 diterpenoid metabolic…	GO:0016020 membrane;	GO:0003824 catalytic activity; GO:0004497 monooxygenase activity; GO:0016491 oxidoreductase activity; GO:0016705 oxidoreductase activity, acting on paired donors, with incorporation or reduction of molecular oxygen; GO:0016709 oxidoreductase activity, acting on paired donors, with incorporation or reduction of molecular oxygen, NAD(P)H as one donor, and incorporation of one atom of oxygen; GO:003…	PF00067	Cytochrome P450	Q	KOG0156	Cytochrome P450 CYP2 subfamily
RC4G0425700	18	K	1.519	0.005091	Up	Eukaryotic translation initiation factor 5A	--	1	1.21426e-55	248.76	3	ADAGASK(1)TYPQQAGTIR	0.51668	1.276	1.286	1.144	0.923	0.761	0.756	cytoplasm	K02180	BUB3; cell cycle arrest protein BUB3					PF01287	Eukaryotic elongation factor 5A hypusine, DNA-binding OB fold	J	KOG3271	Translation initiation factor 5A (eIF-5A)
RC1G0443500	440	K	1.518	0.0135774	Up	Heat shock cognate protein 70-1	--	0.999998	5.58095e-05	128.97	3	NTVRDEK(1)IASK	-1.6558	1.103	1.198	1.396	0.873	0.862	0.701	cytoplasm	K03283	HSPA1s; heat shock 70kDa protein 1/2/6/8	map03040 Spliceosome; map04141 Protein processing in endoplasmic reticulum; map04144 Endocytosis						O	KOG0101	Molecular chaperones HSP70/HSC70, HSP70 superfamily
RC4G0202600	237	K	1.518	0.000707611	Up	Adenosylhomocysteinase	--	1	0.000677644	119.07	2	SK(1)FDNLYGCR	0.29948	1.172	1.247	1.284	0.825	0.759	0.855	cytoplasm	K01251	E3.3.1.1, ahcY; adenosylhomocysteinase [EC:3.3.1.1]	map00270 Cysteine and methionine metabolism; map01100 Metabolic pathways				PF05221; PF00670	S-adenosyl-L-homocysteine hydrolase; S-adenosyl-L-homocysteine hydrolase, NAD binding domain	H	KOG1370	S-adenosylhomocysteine hydrolase
RC4G0383000	461	K	1.517	0.000377874	Up	ATP synthase subunit beta	--	1	0.00112309	88.921	2	GVQK(1)VLQNYK	-0.10886	1.238	1.288	1.245	0.887	0.788	0.811	mitochondria	K02133	ATPeF1B, ATP5B, ATP2; F-type H+-transporting ATPase subunit beta [EC:7.1.2.2]	map00190 Oxidative phosphorylation; map01100 Metabolic pathways		GO:0005622 intracellular; GO:0005623 cell; GO:0005737 cytoplasm; GO:0005739 mitochondrion; GO:0005740 mitochondrial envelope; GO:0005743 mitochondrial inner membrane; GO:0016020 membrane; GO:0019866 organelle inner membrane; GO:0031090 organelle membrane; GO:0031966 mitochondrial membrane; GO:0031967 organelle envelope; GO:0031975 envelope; GO:0043226 organelle; GO:0043227 membrane-bounded organe…		PF02874; PF00006	ATP synthase alpha/beta family, beta-barrel domain; ATP synthase alpha/beta family, nucleotide-binding domain	C	KOG1350	F0F1-type ATP synthase, beta subunit
RC5G0547700	314	K	1.517	0.00465761	Up	Putative UDP-glucuronate decarboxylase	--	1	0.00426215	71.066	2	AK(1)ELLGWEPK	0.17573	1.162	1.265	1.283	0.766	0.752	0.927	chloroplast	K08678	UXS1, uxs; UDP-glucuronate decarboxylase [EC:4.1.1.35]	map00520 Amino sugar and nucleotide sugar metabolism; map01100 Metabolic pathways	GO:0005975 carbohydrate metabolic process; GO:0005996 monosaccharide metabolic process; GO:0008152 metabolic process; GO:0009987 cellular process; GO:0016043 cellular component organization; GO:0019321 pentose metabolic process; GO:0022607 cellular component assembly; GO:0042732 D-xylose metabolic process; GO:0043933 protein-containing complex subunit organization; GO:0044085 cellular component b…	GO:0005622 intracellular; GO:0005623 cell; GO:0005737 cytoplasm; GO:0005829 cytosol; GO:0005886 plasma membrane; GO:0016020 membrane; GO:0071944 cell periphery;	GO:0000166 nucleotide binding; GO:0003824 catalytic activity; GO:0005488 binding; GO:0005515 protein binding; GO:0016829 lyase activity; GO:0016830 carbon-carbon lyase activity; GO:0016831 carboxy-lyase activity; GO:0036094 small molecule binding; GO:0042802 identical protein binding; GO:0042803 protein homodimerization activity; GO:0043167 ion binding; GO:0043168 anion binding; GO:0046983 protei…			GM	KOG1429	dTDP-glucose 4-6-dehydratase/UDP-glucuronic acid decarboxylase
RC6G0545000	207	K	1.517	0.0385531	Up	Aspartate aminotransferase	--	1	1.02355e-77	255.11	2	VFTLAGLSVK(1)NYR	-2.3911	1.119	1.398	1.213	0.707	0.716	1.036	chloroplast	K14454	GOT1; aspartate aminotransferase, cytoplasmic [EC:2.6.1.1]	map00220 Arginine biosynthesis; map00250 Alanine, aspartate and glutamate metabolism; map00270 Cysteine and methionine metabolism; map00330 Arginine and proline metabolism; map00350 Tyrosine metabolism; map00360 Phenylalanine metabolism; map00400 Phenylalanine, tyrosine and tryptophan biosynthesis; map00710 Carbon fixation in photosynthetic organisms; map00950 Isoquinoline alkaloid biosynthesis; …	GO:0006082 organic acid metabolic process; GO:0006091 generation of precursor metabolites and energy; GO:0006099 tricarboxylic acid cycle; GO:0006101 citrate metabolic process; GO:0006103 2-oxoglutarate metabolic process; GO:0006520 cellular amino acid metabolic process; GO:0006522 alanine metabolic process; GO:0006531 aspartate metabolic process; GO:0006536 glutamate metabolic process; GO:000680…	GO:0005622 intracellular; GO:0005623 cell; GO:0005737 cytoplasm; GO:0005777 peroxisome; GO:0009536 plastid; GO:0016020 membrane; GO:0042579 microbody; GO:0043226 organelle; GO:0043227 membrane-bounded organelle; GO:0043229 intracellular organelle; GO:0043231 intracellular membrane-bounded organelle;	GO:0003824 catalytic activity; GO:0004069 L-aspartate:2-oxoglutarate aminotransferase activity; GO:0008483 transaminase activity; GO:0016740 transferase activity; GO:0016769 transferase activity, transferring nitrogenous groups;	PF00155	Aminotransferase class I and II	E	KOG1411	Aspartate aminotransferase/Glutamic oxaloacetic transaminase AAT1/GOT2
RC2G0644200	211	K	1.516	0.0417002	Up	Formate dehydrogenase, mitochondrial	--	1	0.0119596	60.709	2	IGK(1)LLMQR	-0.77767	1.241	0.994	1.299		0.835	0.719	mitochondria	K00122	FDH; formate dehydrogenase [EC:1.17.1.9]	map00630 Glyoxylate and dicarboxylate metabolism; map01100 Metabolic pathways; map01200 Carbon metabolism	GO:0010035 response to inorganic substance; GO:0010038 response to metal ion; GO:0042221 response to chemical; GO:0046686 response to cadmium ion; GO:0050896 response to stimulus;	GO:0005622 intracellular; GO:0005623 cell; GO:0005737 cytoplasm; GO:0005739 mitochondrion; GO:0009507 chloroplast; GO:0009536 plastid; GO:0009579 thylakoid; GO:0043226 organelle; GO:0043227 membrane-bounded organelle; GO:0043229 intracellular organelle; GO:0043231 intracellular membrane-bounded organelle;		PF00389; PF02826	D-isomer specific 2-hydroxyacid dehydrogenase, catalytic domain; D-isomer specific 2-hydroxyacid dehydrogenase, NAD binding domain	C	KOG0069	Glyoxylate/hydroxypyruvate reductase (D-isomer-specific 2-hydroxy acid dehydrogenase superfamily)
RC4G0425700	70	K	1.515	0.0111057	Up	Eukaryotic translation initiation factor 5A	--	1	2.20204e-16	162	4	K(1)LEDIVPSSHNCDVPHVNR	0.62156	1.323	1.234	1.149	0.913	0.687	0.846	cytoplasm	K02180	BUB3; cell cycle arrest protein BUB3					PF01287	Eukaryotic elongation factor 5A hypusine, DNA-binding OB fold	J	KOG3271	Translation initiation factor 5A (eIF-5A)
RC5G0320500	508	K	1.514	0.00129753	Up	S-locus lectin protein kinase family protein, putative isoform 1	--	1	1.51543e-05	126.48	2	GTLK(1)EGEDIAVK	1.6831	1.246	1.146	1.321	0.768	0.837	0.847	plasma membrane							PF01453; PF00954; PF08276; PF07714	D-mannose binding lectin; S-locus glycoprotein family; PAN-like domain; Protein tyrosine kinase
RC5G0347200	221	K	1.514	0.00254541	Up	Putative calcium/calmodulin-dependent protein kinase CAMK-CDPK family	--	1	0.000465441	84.999	2	DLK(1)PENFLLSSK	0.81862	1.26	1.19	1.234	0.74	0.787	0.906	cytoplasm	K13412	CPK; calcium-dependent protein kinase [EC:2.7.11.1]	map04626 Plant-pathogen interaction				PF00069; PF13499	Protein kinase domain; EF-hand domain pair	T	KOG0032	Ca2+/calmodulin-dependent protein kinase, EF-Hand protein superfamily
RC6G0460900	161	K	1.513	0.000315489	Up	Putative Longin-like domain-containing protein	--	1	3.10358e-55	230.55	3	LELLVDK(1)TANMQGNTFR	-1.9325	1.169	1.231	1.282	0.836	0.774	0.824	chloroplast	K08515	VAMP7; vesicle-associated membrane protein 7	map04130 SNARE interactions in vesicular transport	GO:0001101 response to acid chemical; GO:0006810 transport; GO:0006887 exocytosis; GO:0006906 vesicle fusion; GO:0006950 response to stress; GO:0006970 response to osmotic stress; GO:0006996 organelle organization; GO:0009628 response to abiotic stimulus; GO:0009651 response to salt stress; GO:0009719 response to endogenous stimulus; GO:0009725 response to hormone; GO:0009737 response to abscisic…	GO:0005622 intracellular; GO:0005623 cell; GO:0005737 cytoplasm; GO:0005773 vacuole; GO:0005774 vacuolar membrane; GO:0005794 Golgi apparatus; GO:0005886 plasma membrane; GO:0012505 endomembrane system; GO:0016020 membrane; GO:0030897 HOPS complex; GO:0031090 organelle membrane; GO:0031201 SNARE complex; GO:0032991 protein-containing complex; GO:0043226 organelle; GO:0043227 membrane-bounded orga…	GO:0000149 SNARE binding; GO:0005484 SNAP receptor activity; GO:0005488 binding; GO:0005515 protein binding;	PF13774	Regulated-SNARE-like domain	U	KOG0859	Synaptobrevin/VAMP-like protein
RC6G0009600	282	K	1.512	0.0331336	Up	C1_3 domain-containing protein/Thioredoxin_8 domain-containing protein	--	1	0.0155036	58.286	2	TIEK(1)LAR	-2.7154	1.072	1.425		0.817	0.811	0.849	cytoplasm	K17609	NXN; nucleoredoxin [EC:1.8.1.8]		GO:0000003 reproduction; GO:0000902 cell morphogenesis; GO:0000904 cell morphogenesis involved in differentiation; GO:0001558 regulation of cell growth; GO:0003006 developmental process involved in reproduction; GO:0006935 chemotaxis; GO:0008152 metabolic process; GO:0009605 response to external stimulus; GO:0009636 response to toxic substance; GO:0009653 anatomical structure morphogenesis; GO:00…	GO:0005622 intracellular; GO:0005623 cell; GO:0005737 cytoplasm; GO:0005829 cytosol;	GO:0003824 catalytic activity; GO:0004791 thioredoxin-disulfide reductase activity; GO:0015036 disulfide oxidoreductase activity; GO:0016209 antioxidant activity; GO:0016491 oxidoreductase activity; GO:0016651 oxidoreductase activity, acting on NAD(P)H; GO:0016667 oxidoreductase activity, acting on a sulfur group of donors; GO:0016668 oxidoreductase activity, acting on a sulfur group of donors, N…	PF13905; PF03107	Thioredoxin-like; C1 domain	O	KOG2501	Thioredoxin, nucleoredoxin and related proteins
RC5G0276500	628	K	1.511	0.0294278	Up	Putative phosphoenolpyruvate carboxylase	--	1	9.79112e-37	262.39	2	DFGVK(1)LTMFHGR	1.9295	1.306	1.214	1.154	0.632	0.96	0.84	cytoplasm	K01595	ppc; phosphoenolpyruvate carboxylase [EC:4.1.1.31]	map00620 Pyruvate metabolism; map00710 Carbon fixation in photosynthetic organisms; map01100 Metabolic pathways; map01200 Carbon metabolism	GO:0006950 response to stress; GO:0007154 cell communication; GO:0007275 multicellular organism development; GO:0009267 cellular response to starvation; GO:0009605 response to external stimulus; GO:0009987 cellular process; GO:0009991 response to extracellular stimulus; GO:0016036 cellular response to phosphate starvation; GO:0016043 cellular component organization; GO:0022607 cellular component …	GO:0005576 extracellular region; GO:0005622 intracellular; GO:0005623 cell; GO:0005737 cytoplasm; GO:0005829 cytosol; GO:0009507 chloroplast; GO:0009536 plastid; GO:0043226 organelle; GO:0043227 membrane-bounded organelle; GO:0043229 intracellular organelle; GO:0043231 intracellular membrane-bounded organelle; GO:0048046 apoplast;	GO:0003824 catalytic activity; GO:0004611 phosphoenolpyruvate carboxykinase activity; GO:0008964 phosphoenolpyruvate carboxylase activity; GO:0016829 lyase activity; GO:0016830 carbon-carbon lyase activity; GO:0016831 carboxy-lyase activity;
RC2G0488900	660	K	1.509	0.0202936	Up	Plasma membrane ATPase	--	0.999979	0.00119739	85.821	2	YEIVK(1)ILQEK	3.2262	1.187	1.24	1.272	0.651	0.853	0.947	plasma membrane	K01535	PMA1, PMA2; H+-transporting ATPase [EC:7.1.2.1]	map00190 Oxidative phosphorylation; map01100 Metabolic pathways	GO:0000003 reproduction; GO:0003006 developmental process involved in reproduction; GO:0006725 cellular aromatic compound metabolic process; GO:0006810 transport; GO:0006811 ion transport; GO:0006812 cation transport; GO:0006873 cellular ion homeostasis; GO:0006885 regulation of pH; GO:0006996 organelle organization; GO:0007033 vacuole organization; GO:0007035 vacuolar acidification; GO:0007275 m…	GO:0000325 plant-type vacuole; GO:0005622 intracellular; GO:0005623 cell; GO:0005737 cytoplasm; GO:0005773 vacuole; GO:0005774 vacuolar membrane; GO:0005911 cell-cell junction; GO:0009506 plasmodesma; GO:0009507 chloroplast; GO:0009536 plastid; GO:0009705 plant-type vacuole membrane; GO:0016020 membrane; GO:0030054 cell junction; GO:0031090 organelle membrane; GO:0043226 organelle; GO:0043227 mem…	GO:0003824 catalytic activity; GO:0005215 transporter activity; GO:0008324 cation transmembrane transporter activity; GO:0008553 proton-exporting ATPase activity, phosphorylative mechanism; GO:0015075 ion transmembrane transporter activity; GO:0015077 monovalent inorganic cation transmembrane transporter activity; GO:0015078 proton transmembrane transporter activity; GO:0015318 inorganic molecula…	PF00690; PF00702	Cation transporter/ATPase, N-terminus; haloacid dehalogenase-like hydrolase	P	KOG0205	Plasma membrane H+-transporting ATPase
RC7G0314800	405	K	1.509	0.0411234	Up	Putative cellulose synthase (UDP-forming)	--	1	0.00237716	150.17	2	VDDVEQLK(1)R	0.46604	1.182	1.247	1.295	0.983	0.612	0.873	cytoplasm				GO:0000271 polysaccharide biosynthetic process; GO:0000278 mitotic cell cycle; GO:0000281 mitotic cytokinesis; GO:0000910 cytokinesis; GO:0005975 carbohydrate metabolic process; GO:0005976 polysaccharide metabolic process; GO:0006073 cellular glucan metabolic process; GO:0007049 cell cycle; GO:0008152 metabolic process; GO:0009058 biosynthetic process; GO:0009059 macromolecule biosynthetic proces…	GO:0005622 intracellular; GO:0005623 cell; GO:0005737 cytoplasm; GO:0005794 Golgi apparatus; GO:0005886 plasma membrane; GO:0012505 endomembrane system; GO:0016020 membrane; GO:0043226 organelle; GO:0043227 membrane-bounded organelle; GO:0043229 intracellular organelle; GO:0043231 intracellular membrane-bounded organelle; GO:0071944 cell periphery;	GO:0003824 catalytic activity; GO:0016740 transferase activity; GO:0016757 transferase activity, transferring glycosyl groups; GO:0016758 transferase activity, transferring hexosyl groups; GO:0016759 cellulose synthase activity; GO:0046527 glucosyltransferase activity;
RC5G0021800	747	K	1.503	0.0095229	Up	Putative calcium-dependent channel, 7TM region phosphate	--	1	6.61778e-20	152.23	2	YENESVTTVATK(1)R	-2.7641	1.197	1.204	1.344	0.875	0.705	0.912	plasma membrane	K21989	TMEM63; calcium permeable stress-gated cation channel		GO:0006810 transport; GO:0006811 ion transport; GO:0006812 cation transport; GO:0006950 response to stress; GO:0006970 response to osmotic stress; GO:0006972 hyperosmotic response; GO:0009628 response to abiotic stimulus; GO:0009987 cellular process; GO:0010959 regulation of metal ion transport; GO:0016043 cellular component organization; GO:0022607 cellular component assembly; GO:0032879 regulat…	GO:0005623 cell; GO:0005886 plasma membrane; GO:0016020 membrane; GO:0071944 cell periphery;	GO:0005215 transporter activity; GO:0005216 ion channel activity; GO:0005227 calcium activated cation channel activity; GO:0005261 cation channel activity; GO:0008324 cation transmembrane transporter activity; GO:0015075 ion transmembrane transporter activity; GO:0015267 channel activity; GO:0015318 inorganic molecular entity transmembrane transporter activity; GO:0022803 passive transmembrane tr…			S	KOG1134	Uncharacterized conserved protein
RC7G0022900	45	K	1.503	0.0360187	Up	Putative glutathione transferase	--	0.999999	8.5325e-06	96.957	2	SPILLK(1)YNPVYK	1.5722	1.075	1.078	1.369	0.626	0.845	0.872	chloroplast	K00799	GST, gst; glutathione S-transferase [EC:2.5.1.18]	map00480 Glutathione metabolism; map01100 Metabolic pathways				PF02798; PF00043	Glutathione S-transferase, N-terminal domain; Glutathione S-transferase, C-terminal domain	O	KOG0406	Glutathione S-transferase
RC1G0470300	14	K	1.502	0.000904909	Up	Putative major intrinsic protein	--	1	1.59697e-80	285.5	3	MQAK(1)EEDVSLGANK(1)FPER	0.14306	1.237	1.278	1.225	0.833	0.765	0.892	plasma membrane	K09872	PIP; aquaporin PIP		GO:0006810 transport; GO:0006811 ion transport; GO:0006833 water transport; GO:0009987 cellular process; GO:0016043 cellular component organization; GO:0022607 cellular component assembly; GO:0034220 ion transmembrane transport; GO:0042044 fluid transport; GO:0043933 protein-containing complex subunit organization; GO:0044085 cellular component biogenesis; GO:0051179 localization; GO:0051234 esta…	GO:0005622 intracellular; GO:0005623 cell; GO:0005737 cytoplasm; GO:0005829 cytosol; GO:0005886 plasma membrane; GO:0005887 integral component of plasma membrane; GO:0016020 membrane; GO:0016021 integral component of membrane; GO:0031224 intrinsic component of membrane; GO:0031226 intrinsic component of plasma membrane; GO:0032991 protein-containing complex; GO:0071944 cell periphery;	GO:0005215 transporter activity; GO:0005372 water transmembrane transporter activity; GO:0015250 water channel activity; GO:0015267 channel activity; GO:0015318 inorganic molecular entity transmembrane transporter activity; GO:0022803 passive transmembrane transporter activity; GO:0022857 transmembrane transporter activity;			P	KOG0223	Aquaporin (major intrinsic protein family)
RC5G0526300	277	K	1.502	0.000873842	Up	Putative tetraspanin/Peripherin	--	1	6.97056e-19	246.5	2	MTK(1)AQPSPFQL	-1.5145	1.181	1.201	1.327	0.843	0.848	0.779	chloroplast
RC7G0563600	469	K	0.666	0.00466068	Down	Putative ligase	--	0.927662	0.00203407	85.716	2	VQELSFK(0.928)SK(0.072)	0.82344	0.703	0.802		1.136	1.096	1.16	chloroplast	K11262	ACACA; acetyl-CoA carboxylase / biotin carboxylase 1 [EC:6.4.1.2 6.3.4.14 2.1.3.15]	map00061 Fatty acid biosynthesis; map00620 Pyruvate metabolism; map00640 Propanoate metabolism; map01100 Metabolic pathways; map01110 Biosynthesis of secondary metabolites; map01212 Fatty acid metabolism	GO:0000003 reproduction; GO:0003006 developmental process involved in reproduction; GO:0006082 organic acid metabolic process; GO:0006629 lipid metabolic process; GO:0006631 fatty acid metabolic process; GO:0006633 fatty acid biosynthetic process; GO:0007275 multicellular organism development; GO:0008152 metabolic process; GO:0008610 lipid biosynthetic process; GO:0009058 biosynthetic process; GO…	GO:0005623 cell; GO:0005886 plasma membrane; GO:0016020 membrane; GO:0071944 cell periphery;	GO:0003824 catalytic activity; GO:0003989 acetyl-CoA carboxylase activity; GO:0016421 CoA carboxylase activity; GO:0016874 ligase activity; GO:0016885 ligase activity, forming carbon-carbon bonds;	PF00289; PF02786; PF02785; PF00364	Carbamoyl-phosphate synthase L chain, N-terminal domain; Carbamoyl-phosphate synthase L chain, ATP binding domain; Biotin carboxylase C-terminal domain; Biotin-requiring enzyme	I	KOG0368	Acetyl-CoA carboxylase
RC6G0314400	202	K	0.666	0.00619392	Down	Putative major facilitator, sugar transporter, major facilitator superfamily	--	1	0.000592849	70.195	3	MLEAK(1)K(1)VLQSLR	-0.10043	0.869	0.76	0.79	1.324	1.063	1.245	plasma membrane				GO:0006810 transport; GO:0006811 ion transport; GO:0006812 cation transport; GO:0008643 carbohydrate transport; GO:0008645 hexose transmembrane transport; GO:0015672 monovalent inorganic cation transport; GO:0015749 monosaccharide transmembrane transport; GO:0034219 carbohydrate transmembrane transport; GO:0034220 ion transmembrane transport; GO:0046323 glucose import; GO:0051179 localization; GO…	GO:0005622 intracellular; GO:0005623 cell; GO:0005737 cytoplasm; GO:0005773 vacuole; GO:0005774 vacuolar membrane; GO:0005794 Golgi apparatus; GO:0012505 endomembrane system; GO:0016020 membrane; GO:0031090 organelle membrane; GO:0043226 organelle; GO:0043227 membrane-bounded organelle; GO:0043229 intracellular organelle; GO:0043231 intracellular membrane-bounded organelle; GO:0098588 bounding me…	GO:0005215 transporter activity; GO:0005351 carbohydrate:proton symporter activity; GO:0005355 glucose transmembrane transporter activity; GO:0005402 carbohydrate:cation symporter activity; GO:0008324 cation transmembrane transporter activity; GO:0015075 ion transmembrane transporter activity; GO:0015077 monovalent inorganic cation transmembrane transporter activity; GO:0015078 proton transmembra…			U	KOG0254	Predicted transporter (major facilitator superfamily)
RC7G0196500	179	K	0.666	0.00257572	Down	Putative oxalate--CoA ligase	--	1	4.78295e-13	108.91	3	PK(1)GVPLTQLNLASSVR	-0.67455	0.909	0.809	0.75	1.294	1.19	1.224	chloroplast	K22133	AAE3; oxalate---CoA ligase [EC:6.2.1.8]	map00630 Glyoxylate and dicarboxylate metabolism; map01100 Metabolic pathways				PF13193	Domain of unknown function (DUF4009)	I	KOG1176	Acyl-CoA synthetase
RC1G0030100	335	K	0.664	0.0388421	Down	Peptidylprolyl isomerase	--	0.985659	0.00186451	72.365	2	GIFGPTPDPK(0.986)PK(0.014)	-3.1912	0.812		0.674	1.195	1.198	0.964	cytoplasm				GO:0000413 protein peptidyl-prolyl isomerization; GO:0006464 cellular protein modification process; GO:0006807 nitrogen compound metabolic process; GO:0007275 multicellular organism development; GO:0008152 metabolic process; GO:0009987 cellular process; GO:0018193 peptidyl-amino acid modification; GO:0018208 peptidyl-proline modification; GO:0019538 protein metabolic process; GO:0032501 multicell…	GO:0005623 cell; GO:0005886 plasma membrane; GO:0016020 membrane; GO:0071944 cell periphery;	GO:0003755 peptidyl-prolyl cis-trans isomerase activity; GO:0003824 catalytic activity; GO:0005488 binding; GO:0005515 protein binding; GO:0005516 calmodulin binding; GO:0016853 isomerase activity; GO:0016859 cis-trans isomerase activity; GO:0140096 catalytic activity, acting on a protein;	PF00254	FKBP-type peptidyl-prolyl cis-trans isomerase	O	KOG0543	FKBP-type peptidyl-prolyl cis-trans isomerase
RC1G0546300	73	K	0.664	0.0189788	Down	Putative fibrillarin, S-adenosyl-L-methionine-dependent methyltransferase	--	1	0.00055453	66.664	3	GGTK(1)VVVEPHR	-1.3152	0.836	0.655	0.926	1.151	1.306	1.181	cytoplasm	K14563	NOP1, FBL; rRNA 2'-O-methyltransferase fibrillarin [EC:2.1.1.-]	map03008 Ribosome biogenesis in eukaryotes	GO:0000154 rRNA modification; GO:0000494 box C/D snoRNA 3'-end processing; GO:0001510 RNA methylation; GO:0006139 nucleobase-containing compound metabolic process; GO:0006325 chromatin organization; GO:0006364 rRNA processing; GO:0006396 RNA processing; GO:0006464 cellular protein modification process; GO:0006479 protein methylation; GO:0006725 cellular aromatic compound metabolic process; GO:000…	GO:0005622 intracellular; GO:0005623 cell; GO:0005634 nucleus; GO:0005654 nucleoplasm; GO:0005730 nucleolus; GO:0005732 small nucleolar ribonucleoprotein complex; GO:0015030 Cajal body; GO:0016020 membrane; GO:0016592 mediator complex; GO:0016604 nuclear body; GO:0030684 preribosome; GO:0031428 box C/D snoRNP complex; GO:0031974 membrane-enclosed lumen; GO:0031981 nuclear lumen; GO:0032040 small-…	GO:0003676 nucleic acid binding; GO:0003723 RNA binding; GO:0003824 catalytic activity; GO:0004518 nuclease activity; GO:0004540 ribonuclease activity; GO:0005488 binding; GO:0008168 methyltransferase activity; GO:0008170 N-methyltransferase activity; GO:0008173 RNA methyltransferase activity; GO:0008276 protein methyltransferase activity; GO:0008649 rRNA methyltransferase activity; GO:0008757 S-…	PF01269	Fibrillarin	J	KOG1596	Fibrillarin and related nucleolar RNA-binding proteins
RC4G0116400	392	K	0.664	0.0101654	Down	Plasma membrane ATPase	--	1	8.39114e-72	316.68	3	TENQDAIDAAMVGMLADPK(1)EAR	-0.75916	0.72	0.866	0.808	1.154	1.082	1.372	plasma membrane	K01535	PMA1, PMA2; H+-transporting ATPase [EC:7.1.2.1]	map00190 Oxidative phosphorylation; map01100 Metabolic pathways	GO:0001101 response to acid chemical; GO:0006810 transport; GO:0006811 ion transport; GO:0006812 cation transport; GO:0006950 response to stress; GO:0009414 response to water deprivation; GO:0009415 response to water; GO:0009628 response to abiotic stimulus; GO:0009719 response to endogenous stimulus; GO:0009725 response to hormone; GO:0009737 response to abscisic acid; GO:0009987 cellular proces…	GO:0005622 intracellular; GO:0005623 cell; GO:0005634 nucleus; GO:0005737 cytoplasm; GO:0005773 vacuole; GO:0005794 Golgi apparatus; GO:0005886 plasma membrane; GO:0005911 cell-cell junction; GO:0009506 plasmodesma; GO:0012505 endomembrane system; GO:0016020 membrane; GO:0016021 integral component of membrane; GO:0030054 cell junction; GO:0031224 intrinsic component of membrane; GO:0043226 organe…	GO:0000287 magnesium ion binding; GO:0003824 catalytic activity; GO:0005215 transporter activity; GO:0005488 binding; GO:0008324 cation transmembrane transporter activity; GO:0008553 proton-exporting ATPase activity, phosphorylative mechanism; GO:0015075 ion transmembrane transporter activity; GO:0015077 monovalent inorganic cation transmembrane transporter activity; GO:0015078 proton transmembra…	PF00690; PF00702	Cation transporter/ATPase, N-terminus; haloacid dehalogenase-like hydrolase	P	KOG0205	Plasma membrane H+-transporting ATPase
RC7G0164400	373	K	0.664	0.00048308	Down	Putative dynamin central domain, dynamin, GTPase domain, GTPase effector domain, Dynamin superfamily	--	1	3.75408e-08	148.76	3	IYNVFDNQLPAALK(1)R	-1.2196	0.751	0.829	0.826	1.229	1.155	1.242	cytoplasm				GO:0000003 reproduction; GO:0000266 mitochondrial fission; GO:0000278 mitotic cell cycle; GO:0000280 nuclear division; GO:0000281 mitotic cytokinesis; GO:0000902 cell morphogenesis; GO:0000904 cell morphogenesis involved in differentiation; GO:0000910 cytokinesis; GO:0000911 cytokinesis by cell plate formation; GO:0000919 cell plate assembly; GO:0003002 regionalization; GO:0003006 developmental p…	GO:0005622 intracellular; GO:0005623 cell; GO:0005737 cytoplasm; GO:0005773 vacuole; GO:0005774 vacuolar membrane; GO:0005829 cytosol; GO:0005856 cytoskeleton; GO:0005874 microtubule; GO:0005886 plasma membrane; GO:0005911 cell-cell junction; GO:0009504 cell plate; GO:0009506 plasmodesma; GO:0009507 chloroplast; GO:0009524 phragmoplast; GO:0009534 chloroplast thylakoid; GO:0009535 chloroplast thy…	GO:0003824 catalytic activity; GO:0003924 GTPase activity; GO:0005488 binding; GO:0005515 protein binding; GO:0008017 microtubule binding; GO:0008092 cytoskeletal protein binding; GO:0015631 tubulin binding; GO:0016462 pyrophosphatase activity; GO:0016787 hydrolase activity; GO:0016817 hydrolase activity, acting on acid anhydrides; GO:0016818 hydrolase activity, acting on acid anhydrides, in phos…	PF00350	Dynamin family	U	KOG0446	Vacuolar sorting protein VPS1, dynamin, and related proteins
RC2G0185900	889	K	0.663	0.000233859	Down	Putative transcription factor WD40-like family	--	1	0.00328389	75.243	2	GVYAIK(1)ALR	-1.0034	0.824	0.789	0.788	1.26	1.141	1.222	nucleus
RC6G0301800	34	K	0.662	0.0274018	Down	Putative Coiled-coil domain-containing protein	--	1	0.00759875	56.014	3	HK(1)EEQYWR	-2.4853		0.759	0.869	1.251		1.207	nucleus									S	KOG3223	Uncharacterized conserved protein
RC4G0219200	83	K	0.661	0.0175653	Down	Putative ribosomal protein L13	--	1	0.0137426	60.709	2	APAK(1)ILWR	-0.57652	0.825	0.719		1.128	1.082	1.295	cytoplasm	K02872	RP-L13Ae, RPL13A; large subunit ribosomal protein L13Ae	map03010 Ribosome	GO:0006412 translation; GO:0006518 peptide metabolic process; GO:0006807 nitrogen compound metabolic process; GO:0008152 metabolic process; GO:0009058 biosynthetic process; GO:0009059 macromolecule biosynthetic process; GO:0009987 cellular process; GO:0010467 gene expression; GO:0019538 protein metabolic process; GO:0034641 cellular nitrogen compound metabolic process; GO:0034645 cellular macromo…	GO:0005622 intracellular; GO:0005623 cell; GO:0005737 cytoplasm; GO:0005829 cytosol; GO:0005840 ribosome; GO:0015934 large ribosomal subunit; GO:0022625 cytosolic large ribosomal subunit; GO:0022626 cytosolic ribosome; GO:0032991 protein-containing complex; GO:0043226 organelle; GO:0043228 non-membrane-bounded organelle; GO:0043229 intracellular organelle; GO:0043232 intracellular non-membrane-bo…	GO:0003676 nucleic acid binding; GO:0003723 RNA binding; GO:0003729 mRNA binding; GO:0003735 structural constituent of ribosome; GO:0005198 structural molecule activity; GO:0005488 binding; GO:0097159 organic cyclic compound binding; GO:1901363 heterocyclic compound binding;			J	KOG3204	60S ribosomal protein L13a
RC5G0021800	41	K	0.661	0.0431022	Down	Putative calcium-dependent channel, 7TM region phosphate	--	0.99961	0.00249124	67.903	3	VYFPK(1)WYFK	-0.62055	0.89	0.7	0.919	1.172		1.36	plasma membrane	K21989	TMEM63; calcium permeable stress-gated cation channel		GO:0006810 transport; GO:0006811 ion transport; GO:0006812 cation transport; GO:0006950 response to stress; GO:0006970 response to osmotic stress; GO:0006972 hyperosmotic response; GO:0009628 response to abiotic stimulus; GO:0009987 cellular process; GO:0010959 regulation of metal ion transport; GO:0016043 cellular component organization; GO:0022607 cellular component assembly; GO:0032879 regulat…	GO:0005623 cell; GO:0005886 plasma membrane; GO:0016020 membrane; GO:0071944 cell periphery;	GO:0005215 transporter activity; GO:0005216 ion channel activity; GO:0005227 calcium activated cation channel activity; GO:0005261 cation channel activity; GO:0008324 cation transmembrane transporter activity; GO:0015075 ion transmembrane transporter activity; GO:0015267 channel activity; GO:0015318 inorganic molecular entity transmembrane transporter activity; GO:0022803 passive transmembrane tr…			S	KOG1134	Uncharacterized conserved protein
RC1G0380800	427	K	0.66	0.0124302	Down	Putative cytochrome P450	--	1	0.000226183	131.22	2	LLINLSK(1)LQR	0.96966	0.779	0.691	0.836	1.184	1.002	1.307	chloroplast	K23136	CYP82C4; fraxetin 5-hydroxylase [EC:1.14.14.164]					PF00067	Cytochrome P450	Q	KOG0156	Cytochrome P450 CYP2 subfamily
RC3G0245400	70	K	0.659	0.00629292	Down	Putative glutathione transferase	--	1	0.00093081	162.59	2	EK(1)VYPENK	0.10893	0.713	0.868	0.852	1.141	1.203	1.348	nucleus	K00799	GST, gst; glutathione S-transferase [EC:2.5.1.18]	map00480 Glutathione metabolism; map01100 Metabolic pathways	GO:0006464 cellular protein modification process; GO:0006518 peptide metabolic process; GO:0006575 cellular modified amino acid metabolic process; GO:0006749 glutathione metabolic process; GO:0006790 sulfur compound metabolic process; GO:0006807 nitrogen compound metabolic process; GO:0008152 metabolic process; GO:0009987 cellular process; GO:0010035 response to inorganic substance; GO:0010038 re…	GO:0005622 intracellular; GO:0005623 cell; GO:0005737 cytoplasm; GO:0005829 cytosol;	GO:0003824 catalytic activity; GO:0004364 glutathione transferase activity; GO:0016740 transferase activity; GO:0016765 transferase activity, transferring alkyl or aryl (other than methyl) groups;	PF13417; PF13410	Glutathione S-transferase, N-terminal domain; Glutathione S-transferase, C-terminal domain	O	KOG0406	Glutathione S-transferase
RC3G0388500	37	K	0.659	0.00140654	Down	Putative H(+)-transporting two-sector ATPase	--	1	8.56119e-05	94.66	2	TTMK(1)QIEDAFK	1.4157	0.756	0.796	0.814	1.289	1.209	1.093	cytoplasm	K02151	ATPeV1F, ATP6S14; V-type H+-transporting ATPase subunit F	map00190 Oxidative phosphorylation; map01100 Metabolic pathways; map04145 Phagosome						C	KOG3432	Vacuolar H+-ATPase V1 sector, subunit F
RC6G0198100	320	K	0.659	0.0102432	Down	Putative squalene synthase	--	1	0.00176599	112.8	2	GLTAK(1)VIDR	0.85781	0.79	0.786	0.989	1.178	1.303	1.409	cytoskeleton	K00801	FDFT1; farnesyl-diphosphate farnesyltransferase [EC:2.5.1.21]	map00100 Steroid biosynthesis; map00909 Sesquiterpenoid and triterpenoid biosynthesis; map01100 Metabolic pathways; map01110 Biosynthesis of secondary metabolites	GO:0006629 lipid metabolic process; GO:0006644 phospholipid metabolic process; GO:0006694 steroid biosynthetic process; GO:0006720 isoprenoid metabolic process; GO:0006721 terpenoid metabolic process; GO:0006793 phosphorus metabolic process; GO:0006796 phosphate-containing compound metabolic process; GO:0008152 metabolic process; GO:0008202 steroid metabolic process; GO:0008610 lipid biosynthetic…	GO:0005622 intracellular; GO:0005623 cell; GO:0005737 cytoplasm; GO:0005783 endoplasmic reticulum; GO:0005789 endoplasmic reticulum membrane; GO:0005886 plasma membrane; GO:0012505 endomembrane system; GO:0016020 membrane; GO:0031984 organelle subcompartment; GO:0042175 nuclear outer membrane-endoplasmic reticulum membrane network; GO:0043226 organelle; GO:0043227 membrane-bounded organelle; GO:0…	GO:0003824 catalytic activity; GO:0004310 farnesyl-diphosphate farnesyltransferase activity; GO:0004311 farnesyltranstransferase activity; GO:0004659 prenyltransferase activity; GO:0016740 transferase activity; GO:0016765 transferase activity, transferring alkyl or aryl (other than methyl) groups; GO:0051996 squalene synthase activity;	PF00494	Squalene/phytoene synthase	I	KOG1459	Squalene synthetase
RC2G0141000	96	K	0.658	0.0018594	Down	UPF0183 protein	--	1	0.000687277	133.98	2	LVEIFDIK(1)R	1.0155	0.802	0.722	0.877	1.235	1.226	1.186	nucleus									S	KOG2819	Uncharacterized conserved protein
RC2G0609400	185	K	0.658	0.0247894	Down	Putative NAD(P)-binding domain-containing protein	--	1	1.56711e-14	172.1	2	VEAYLSLESEK(1)R	-4.7556	0.856	0.885	0.606	1.146	1.244	1.179	plasma membrane					GO:0005622 intracellular; GO:0005623 cell; GO:0005737 cytoplasm; GO:0005739 mitochondrion; GO:0005773 vacuole; GO:0005774 vacuolar membrane; GO:0005886 plasma membrane; GO:0009507 chloroplast; GO:0009526 plastid envelope; GO:0009536 plastid; GO:0009941 chloroplast envelope; GO:0016020 membrane; GO:0031090 organelle membrane; GO:0031967 organelle envelope; GO:0031975 envelope; GO:0043226 organelle…				S	KOG2733	Uncharacterized membrane protein
RC5G0177900	169	K	0.657	0.00405563	Down	Putative small GTPase superfamily, P-loop containing nucleoside triphosphate hydrolase	--	1	2.16013e-30	189.13	3	TADNVNDIFYEIAK(1)R	-0.67728	0.738	0.896	0.733	1.235	1.135	1.231	chloroplast	K07889	RAB5C; Ras-related protein Rab-5C	map04144 Endocytosis; map04145 Phagosome	GO:0006810 transport; GO:0006886 intracellular protein transport; GO:0006996 organelle organization; GO:0007033 vacuole organization; GO:0007034 vacuolar transport; GO:0008104 protein localization; GO:0009987 cellular process; GO:0015031 protein transport; GO:0015833 peptide transport; GO:0016043 cellular component organization; GO:0016192 vesicle-mediated transport; GO:0033036 macromolecule loca…	GO:0005622 intracellular; GO:0005623 cell; GO:0005737 cytoplasm; GO:0005768 endosome; GO:0005769 early endosome; GO:0005783 endoplasmic reticulum; GO:0005886 plasma membrane; GO:0012505 endomembrane system; GO:0016020 membrane; GO:0030139 endocytic vesicle; GO:0031410 cytoplasmic vesicle; GO:0031982 vesicle; GO:0043226 organelle; GO:0043227 membrane-bounded organelle; GO:0043229 intracellular org…	GO:0000166 nucleotide binding; GO:0001882 nucleoside binding; GO:0001883 purine nucleoside binding; GO:0005488 binding; GO:0005525 GTP binding; GO:0017076 purine nucleotide binding; GO:0019001 guanyl nucleotide binding; GO:0032549 ribonucleoside binding; GO:0032550 purine ribonucleoside binding; GO:0032553 ribonucleotide binding; GO:0032555 purine ribonucleotide binding; GO:0032561 guanyl ribonuc…	PF00071	Ras family	U	KOG0092	GTPase Rab5/YPT51 and related small G protein superfamily GTPases
RC6G0009500	810	K	0.656	0.0087225	Down	Putative dynamin GTPase	--	1	0.00103248	85.821	2	YQK(1)QSSLLSK	-0.50882	0.717		0.814	1.158	1.251	1.094	nucleus	K01528	DNM1_3; dynamin 1/3 [EC:3.6.5.5]	map04144 Endocytosis	GO:0000266 mitochondrial fission; GO:0000902 cell morphogenesis; GO:0000904 cell morphogenesis involved in differentiation; GO:0001101 response to acid chemical; GO:0006810 transport; GO:0006892 post-Golgi vesicle-mediated transport; GO:0006896 Golgi to vacuole transport; GO:0006897 endocytosis; GO:0006898 receptor-mediated endocytosis; GO:0006996 organelle organization; GO:0007005 mitochondrion …	GO:0005622 intracellular; GO:0005623 cell; GO:0005737 cytoplasm; GO:0005773 vacuole; GO:0005774 vacuolar membrane; GO:0005794 Golgi apparatus; GO:0005829 cytosol; GO:0005886 plasma membrane; GO:0005911 cell-cell junction; GO:0009504 cell plate; GO:0009506 plasmodesma; GO:0012505 endomembrane system; GO:0016020 membrane; GO:0030054 cell junction; GO:0030135 coated vesicle; GO:0030136 clathrin-coat…	GO:0003824 catalytic activity; GO:0003924 GTPase activity; GO:0005488 binding; GO:0005515 protein binding; GO:0008017 microtubule binding; GO:0008092 cytoskeletal protein binding; GO:0015631 tubulin binding; GO:0016462 pyrophosphatase activity; GO:0016787 hydrolase activity; GO:0016817 hydrolase activity, acting on acid anhydrides; GO:0016818 hydrolase activity, acting on acid anhydrides, in phos…	PF00350; PF00169	Dynamin family; PH domain	U	KOG0446	Vacuolar sorting protein VPS1, dynamin, and related proteins
RC2G0131000	124	K	0.654	0.00100339	Down	Putative S-phase kinase-associated protein	--	1	0.00141792	167.04	2	GK(1)TPEEIR	-0.48092	0.813	0.734	0.76	1.096	1.255	1.177	cytoplasm	K03094	SKP1, CBF3D; S-phase kinase-associated protein 1	map04120 Ubiquitin mediated proteolysis; map04141 Protein processing in endoplasmic reticulum				PF03931; PF01466	Skp1 family, tetramerisation domain; Skp1 family, dimerisation domain	O	KOG1724	SCF ubiquitin ligase, Skp1 component
RC0G0012300	909	K	0.653	0.00148511	Down	Vacuolar protein sorting-associated protein 11 homolog	--	1	1.22933e-08	150.21	2	TSLEQNSK(1)DQDR	-2.9423	0.795	0.777	0.811	1.123	1.343	1.183	chloroplast	K20179	VPS11, PEP5; vacuolar protein sorting-associated protein 11		GO:0006810 transport; GO:0006887 exocytosis; GO:0006904 vesicle docking involved in exocytosis; GO:0006906 vesicle fusion; GO:0006996 organelle organization; GO:0007032 endosome organization; GO:0007033 vacuole organization; GO:0007034 vacuolar transport; GO:0007040 lysosome organization; GO:0007041 lysosomal transport; GO:0008333 endosome to lysosome transport; GO:0009893 positive regulation of …	GO:0000323 lytic vacuole; GO:0005622 intracellular; GO:0005623 cell; GO:0005737 cytoplasm; GO:0005764 lysosome; GO:0005768 endosome; GO:0005769 early endosome; GO:0005770 late endosome; GO:0005773 vacuole; GO:0005856 cytoskeleton; GO:0005884 actin filament; GO:0012505 endomembrane system; GO:0015629 actin cytoskeleton; GO:0016020 membrane; GO:0030139 endocytic vesicle; GO:0030897 HOPS complex; GO…	GO:0000149 SNARE binding; GO:0005488 binding; GO:0005515 protein binding; GO:0019904 protein domain specific binding; GO:0019905 syntaxin binding; GO:0030674 protein-macromolecule adaptor activity; GO:0060090 molecular adaptor activity;			U	KOG2114	Vacuolar assembly/sorting protein PEP5/VPS11
RC6G0460900	147	K	0.653	0.000266009	Down	Putative Longin-like domain-containing protein	--	1	7.53138e-25	188.88	2	NVMIENIDK(1)VLDR	-0.62574	0.752	0.83	0.768	1.212	1.157	1.23	chloroplast	K08515	VAMP7; vesicle-associated membrane protein 7	map04130 SNARE interactions in vesicular transport	GO:0001101 response to acid chemical; GO:0006810 transport; GO:0006887 exocytosis; GO:0006906 vesicle fusion; GO:0006950 response to stress; GO:0006970 response to osmotic stress; GO:0006996 organelle organization; GO:0009628 response to abiotic stimulus; GO:0009651 response to salt stress; GO:0009719 response to endogenous stimulus; GO:0009725 response to hormone; GO:0009737 response to abscisic…	GO:0005622 intracellular; GO:0005623 cell; GO:0005737 cytoplasm; GO:0005773 vacuole; GO:0005774 vacuolar membrane; GO:0005794 Golgi apparatus; GO:0005886 plasma membrane; GO:0012505 endomembrane system; GO:0016020 membrane; GO:0030897 HOPS complex; GO:0031090 organelle membrane; GO:0031201 SNARE complex; GO:0032991 protein-containing complex; GO:0043226 organelle; GO:0043227 membrane-bounded orga…	GO:0000149 SNARE binding; GO:0005484 SNAP receptor activity; GO:0005488 binding; GO:0005515 protein binding;	PF13774	Regulated-SNARE-like domain	U	KOG0859	Synaptobrevin/VAMP-like protein
RC1G0478400	1641	K	0.652	0.01347	Down	Clathrin heavy chain	--	0.999472	7.62811e-05	152.17	2	IEAQNEVK(0.999)EK(0.001)	-4.0793	0.842	0.885	0.638	1.234	1.23	1.163	cytoplasm	K04646	CLTC; clathrin heavy chain	map04144 Endocytosis				PF13838	Clathrin-H-link	U	KOG0985	Vesicle coat protein clathrin, heavy chain
RC5G0528400	339	K	0.652	0.0237856	Down	V-type proton ATPase subunit a	--	0.999999	0.000164449	60	3	K(1)CLVGEGWCPIFAK	0.56962	0.718	0.938	0.852	1.304	1.259		cytoplasm	K02154	ATPeV0A, ATP6N; V-type H+-transporting ATPase subunit a	map00190 Oxidative phosphorylation; map01100 Metabolic pathways; map04145 Phagosome	GO:0006139 nucleobase-containing compound metabolic process; GO:0006163 purine nucleotide metabolic process; GO:0006164 purine nucleotide biosynthetic process; GO:0006725 cellular aromatic compound metabolic process; GO:0006753 nucleoside phosphate metabolic process; GO:0006754 ATP biosynthetic process; GO:0006793 phosphorus metabolic process; GO:0006796 phosphate-containing compound metabolic pr…	GO:0000139 Golgi membrane; GO:0000325 plant-type vacuole; GO:0005622 intracellular; GO:0005623 cell; GO:0005737 cytoplasm; GO:0005768 endosome; GO:0005773 vacuole; GO:0005774 vacuolar membrane; GO:0005794 Golgi apparatus; GO:0005798 Golgi-associated vesicle; GO:0005802 trans-Golgi network; GO:0012505 endomembrane system; GO:0012506 vesicle membrane; GO:0012510 trans-Golgi network transport vesicl…	GO:0003824 catalytic activity; GO:0005215 transporter activity; GO:0005488 binding; GO:0005515 protein binding; GO:0008324 cation transmembrane transporter activity; GO:0015075 ion transmembrane transporter activity; GO:0015077 monovalent inorganic cation transmembrane transporter activity; GO:0015078 proton transmembrane transporter activity; GO:0015318 inorganic molecular entity transmembrane t…			C	KOG2189	Vacuolar H+-ATPase V0 sector, subunit a
RC7G0186900	29	K	0.652	0.0162779	Down	Beta-adaptin-like protein	--	0.999993	1.03025e-40	242.92	2	EELNSQYK(1)DK	-1.1077	0.775	0.771	0.781	1.228	1.375	0.965	cytoplasm	K12392	AP1B1; AP-1 complex subunit beta-1			GO:0005623 cell; GO:0005886 plasma membrane; GO:0005911 cell-cell junction; GO:0009506 plasmodesma; GO:0016020 membrane; GO:0030054 cell junction; GO:0055044 symplast; GO:0071944 cell periphery;		PF02883; PF09066	Adaptin C-terminal domain; Beta2-adaptin appendage, C-terminal sub-domain	U	KOG1061	Vesicle coat complex AP-1/AP-2/AP-4, beta subunit
RC1G0546600	460	K	0.651	0.0301002	Down	Protein DETOXIFICATION	--	1	4.01921e-41	232.19	2	INWNK(1)EVEESSER	-2.3355	0.844	0.841	0.628	1.027	1.145	1.383	plasma membrane	K03327	TC.MATE, SLC47A, norM, mdtK, dinF; multidrug resistance protein, MATE family		GO:0008152 metabolic process; GO:0009058 biosynthetic process; GO:0009812 flavonoid metabolic process; GO:0009813 flavonoid biosynthetic process; GO:0071704 organic substance metabolic process; GO:1901576 organic substance biosynthetic process;	GO:0005622 intracellular; GO:0005623 cell; GO:0005737 cytoplasm; GO:0005773 vacuole; GO:0043226 organelle; GO:0043227 membrane-bounded organelle; GO:0043229 intracellular organelle; GO:0043231 intracellular membrane-bounded organelle;				V	KOG1347	Uncharacterized membrane protein, predicted efflux pump
RC1G0437400	37	K	0.65	0.00820348	Down	Putative ADF/Cofilin, ADF-H/Gelsolin-like domain-containing protein	--	1	0.000114492	93.772	3	IEEK(1)QK(1)QVVVEK	0.2553	0.799		0.748	1.216	1.165		chloroplast	K05765	CFL; cofilin					PF00241	Cofilin/tropomyosin-type actin-binding protein	Z	KOG1735	Actin depolymerizing factor
RC1G0437400	39	K	0.65	0.00820348	Down	Putative ADF/Cofilin, ADF-H/Gelsolin-like domain-containing protein	--	0.999995	0.000114492	93.772	3	IEEK(1)QK(1)QVVVEK	0.2553	0.799		0.748	1.216	1.165		chloroplast	K05765	CFL; cofilin					PF00241	Cofilin/tropomyosin-type actin-binding protein	Z	KOG1735	Actin depolymerizing factor
RC2G0612800	297	K	0.65	0.0303024	Down	Putative calcium-dependent channel, 7TM region phosphate	--	1	8.71413e-51	254.16	3	LEQSSLAGK(1)EVSAAFVSFK	0.29963	0.779	0.7	0.873	0.978	1.439	1.201	chloroplast	K21989	TMEM63; calcium permeable stress-gated cation channel							S	KOG1134	Uncharacterized conserved protein
RC3G0213100	157	K	0.65	0.000467679	Down	Putative adenosine kinase	--	0.925342	0.000152369	97.175	3	RPENWALVEK(0.925)AK(0.075)	1.0154	0.765	0.731		1.118	1.176	1.16	cytoplasm	K00856	E2.7.1.20, ADK; adenosine kinase [EC:2.7.1.20]	map00230 Purine metabolism; map01100 Metabolic pathways	GO:0006139 nucleobase-containing compound metabolic process; GO:0006163 purine nucleotide metabolic process; GO:0006164 purine nucleotide biosynthetic process; GO:0006166 purine ribonucleoside salvage; GO:0006167 AMP biosynthetic process; GO:0006169 adenosine salvage; GO:0006725 cellular aromatic compound metabolic process; GO:0006753 nucleoside phosphate metabolic process; GO:0006793 phosphorus …	GO:0005576 extracellular region; GO:0005622 intracellular; GO:0005623 cell; GO:0005634 nucleus; GO:0005737 cytoplasm; GO:0005829 cytosol; GO:0005886 plasma membrane; GO:0005911 cell-cell junction; GO:0009506 plasmodesma; GO:0009507 chloroplast; GO:0009536 plastid; GO:0016020 membrane; GO:0030054 cell junction; GO:0043226 organelle; GO:0043227 membrane-bounded organelle; GO:0043229 intracellular o…	GO:0003824 catalytic activity; GO:0004001 adenosine kinase activity; GO:0005488 binding; GO:0005507 copper ion binding; GO:0016301 kinase activity; GO:0016740 transferase activity; GO:0016772 transferase activity, transferring phosphorus-containing groups; GO:0016773 phosphotransferase activity, alcohol group as acceptor; GO:0019205 nucleobase-containing compound kinase activity; GO:0019206 nucle…			G	KOG2854	Possible pfkB family carbohydrate kinase
RC7G0020100	39	K	0.65	0.00309386	Down	Putative transcription factor WD40-like family	--	1	1.67744e-13	164.31	2	DK(1)SIILWQLNK	0.69719	0.794	0.768	0.8	1.102	1.161	1.37	nucleus	K14753	RACK1; guanine nucleotide-binding protein subunit beta-2-like 1 protein		GO:0001101 response to acid chemical; GO:0001932 regulation of protein phosphorylation; GO:0001934 positive regulation of protein phosphorylation; GO:0006417 regulation of translation; GO:0006950 response to stress; GO:0006952 defense response; GO:0007275 multicellular organism development; GO:0009605 response to external stimulus; GO:0009607 response to biotic stimulus; GO:0009620 response to fu…	GO:0005622 intracellular; GO:0005623 cell; GO:0005634 nucleus; GO:0005730 nucleolus; GO:0005737 cytoplasm; GO:0005829 cytosol; GO:0005840 ribosome; GO:0005844 polysome; GO:0005886 plasma membrane; GO:0016020 membrane; GO:0022626 cytosolic ribosome; GO:0031974 membrane-enclosed lumen; GO:0031981 nuclear lumen; GO:0032991 protein-containing complex; GO:0042788 polysomal ribosome; GO:0043226 organel…	GO:0003735 structural constituent of ribosome; GO:0005078 MAP-kinase scaffold activity; GO:0005198 structural molecule activity; GO:0005488 binding; GO:0005515 protein binding; GO:0019899 enzyme binding; GO:0019900 kinase binding; GO:0035591 signaling adaptor activity; GO:0060090 molecular adaptor activity;			T	KOG0279	G protein beta subunit-like protein
RC0G0051600	458	K	0.649	0.00234616	Down	Putative thioredoxin-like, sieve element occlusion	--	1	3.91318e-06	94.791	3	VYGMK(1)AFPFHK(1)DIEDTIR	0.21039	0.788	0.885	0.862	1.38	1.171	1.354	cytoplasm
RC6G0166300	112	K	0.649	0.000414301	Down	Putative NAD(P)H dehydrogenase (Quinone)	--	0.99849	1.37723e-07	96.313	3	VPETLSSEVLEQMK(0.998)VPK(0.002)	0.27703	0.781	0.825	0.736	1.206	1.154	1.248	cytoplasm	K03809	wrbA; NAD(P)H dehydrogenase (quinone) [EC:1.6.5.2]	map00130 Ubiquinone and other terpenoid-quinone biosynthesis; map01100 Metabolic pathways; map01110 Biosynthesis of secondary metabolites				PF03358	NADPH-dependent FMN reductase	S	KOG3135	1,4-benzoquinone reductase-like; Trp repressor binding protein-like/protoplast-secreted protein
RC6G0599000	178	K	0.649	0.00148869	Down	Putative triacylglycerol lipase	--	1	1.51674e-13	116.06	3	ADVDK(1)IEDLMLPATAAQLHK	-1.5167	0.783	0.842	0.696	1.21	1.18	1.184	chloroplast				GO:0040007 growth; GO:0044110 growth involved in symbiotic interaction; GO:0044117 growth of symbiont in host; GO:0044403 symbiotic process; GO:0044419 interspecies interaction between organisms; GO:0051704 multi-organism process;	GO:0005618 cell wall; GO:0005623 cell; GO:0005886 plasma membrane; GO:0016020 membrane; GO:0030312 external encapsulating structure; GO:0071944 cell periphery;	GO:0003824 catalytic activity; GO:0016787 hydrolase activity; GO:0016822 hydrolase activity, acting on acid carbon-carbon bonds; GO:0016823 hydrolase activity, acting on acid carbon-carbon bonds, in ketonic substances; GO:0034820 4,9-DSHA hydrolase activity;	PF00561	alpha/beta hydrolase fold	S	KOG1454	Predicted hydrolase/acyltransferase (alpha/beta hydrolase superfamily)
RC7G0078800	297	K	0.649	0.0101746	Down	Coatomer subunit alpha	--	1	7.31851e-06	82.822	3	ERPAFAVSGDSLFYAK(1)DR	0.076485		0.837	0.685	1.188	1.16	1.168	cytoplasm	K05236	COPA, RET1; coatomer subunit alpha		GO:0006810 transport; GO:0006886 intracellular protein transport; GO:0006888 endoplasmic reticulum to Golgi vesicle-mediated transport; GO:0006890 retrograde vesicle-mediated transport, Golgi to endoplasmic reticulum; GO:0006891 intra-Golgi vesicle-mediated transport; GO:0008104 protein localization; GO:0015031 protein transport; GO:0015833 peptide transport; GO:0016192 vesicle-mediated transport…	GO:0005622 intracellular; GO:0005623 cell; GO:0005737 cytoplasm; GO:0005794 Golgi apparatus; GO:0005798 Golgi-associated vesicle; GO:0005829 cytosol; GO:0005886 plasma membrane; GO:0012505 endomembrane system; GO:0012506 vesicle membrane; GO:0016020 membrane; GO:0030117 membrane coat; GO:0030120 vesicle coat; GO:0030126 COPI vesicle coat; GO:0030135 coated vesicle; GO:0030137 COPI-coated vesicle;…				U	KOG0292	Vesicle coat complex COPI, alpha subunit
RC7G0150600	702	K	0.649	0.0351209	Down	Putative vesicle-fusing ATPase	--	1	1.2641e-09	170.85	2	ENIEK(1)DIEK	1.1991	0.896	0.911	0.662	1.506	1.185	1.114	cytoplasm	K13525	VCP, CDC48; transitional endoplasmic reticulum ATPase	map04141 Protein processing in endoplasmic reticulum		GO:0005623 cell; GO:0005886 plasma membrane; GO:0016020 membrane; GO:0071944 cell periphery;		PF02359; PF02933; PF00004; PF09336	Cell division protein 48 (CDC48), N-terminal domain; Cell division protein 48 (CDC48), domain 2; ATPase family associated with various cellular activities (AAA); Vps4 C terminal oligomerisation domain	O	KOG0730	AAA+-type ATPase
RC5G0277200	132	K	0.648	0.0015807	Down	Ubiquitin-conjugating enzyme E2 35	--	1	3.95276e-08	147.02	3	HWK(1)SNEAEAVETAK	1.052	0.716	0.844	0.756	1.15	1.263	1.159	mitochondria	K10580	UBE2N, BLU, UBC13; ubiquitin-conjugating enzyme E2 N [EC:2.3.2.23]	map04120 Ubiquitin mediated proteolysis				PF00179	Ubiquitin-conjugating enzyme	O	KOG0417	Ubiquitin-protein ligase
RC6G0565500	168	K	0.647	0.00407114	Down	Polyadenylate-binding protein	--	1	1.62899e-22	117.8	3	GYGFVQFDK(1)EEAAESAIEK	0.94334	0.746		0.763	1.121	1.112	1.264	nucleus	K13126	PABPC; polyadenylate-binding protein	map03013 RNA transport; map03015 mRNA surveillance pathway; map03018 RNA degradation	GO:0006412 translation; GO:0006413 translational initiation; GO:0006417 regulation of translation; GO:0006446 regulation of translational initiation; GO:0006518 peptide metabolic process; GO:0006807 nitrogen compound metabolic process; GO:0006950 response to stress; GO:0006970 response to osmotic stress; GO:0008152 metabolic process; GO:0009058 biosynthetic process; GO:0009059 macromolecule biosy…	GO:0005622 intracellular; GO:0005623 cell; GO:0005737 cytoplasm; GO:0005829 cytosol;	GO:0003676 nucleic acid binding; GO:0003723 RNA binding; GO:0003729 mRNA binding; GO:0003743 translation initiation factor activity; GO:0005488 binding; GO:0008135 translation factor activity, RNA binding; GO:0097159 organic cyclic compound binding; GO:1901363 heterocyclic compound binding;	PF00076	RNA recognition motif. (a.k.a. RRM, RBD, or RNP domain)	AJ	KOG0123	Polyadenylate-binding protein (RRM superfamily)
RC3G0347200	357	K	0.646	0.03548	Down	Putative proteasome endopeptidase complex	--	1	1.40178e-05	79.889	4	K(1)MNVHPDVNFEELAR	0.39524	0.64	0.863	0.84	1.295	0.978	1.355	cytoplasm	K03065	PSMC3, RPT5; 26S proteasome regulatory subunit T5	map03050 Proteasome	GO:0006355 regulation of transcription, DNA-templated; GO:0006357 regulation of transcription by RNA polymerase II; GO:0006508 proteolysis; GO:0006511 ubiquitin-dependent protein catabolic process; GO:0006807 nitrogen compound metabolic process; GO:0006950 response to stress; GO:0008152 metabolic process; GO:0009056 catabolic process; GO:0009057 macromolecule catabolic process; GO:0009889 regulat…	GO:0000502 proteasome complex; GO:0005622 intracellular; GO:0005623 cell; GO:0005634 nucleus; GO:0005737 cytoplasm; GO:0005829 cytosol; GO:0005838 proteasome regulatory particle; GO:0008540 proteasome regulatory particle, base subcomplex; GO:0022624 proteasome accessory complex; GO:0031595 nuclear proteasome complex; GO:0031597 cytosolic proteasome complex; GO:0031974 membrane-enclosed lumen; GO:…	GO:0003824 catalytic activity; GO:0005488 binding; GO:0005515 protein binding; GO:0008134 transcription factor binding; GO:0016462 pyrophosphatase activity; GO:0016787 hydrolase activity; GO:0016817 hydrolase activity, acting on acid anhydrides; GO:0016818 hydrolase activity, acting on acid anhydrides, in phosphorus-containing anhydrides; GO:0016887 ATPase activity; GO:0017025 TBP-class protein b…	PF00004	ATPase family associated with various cellular activities (AAA)	O	KOG0652	26S proteasome regulatory complex, ATPase RPT5
RC7G0009300	87	K	0.646	0.000607541	Down	Putative EF-hand domain pair protein	--	0.999967	1.44526e-09	138.71	2	DTDSEEELK(1)EAFK	-2.2887	0.845	0.731	0.811	1.239	1.251	1.203	mitochondria	K02183	CALM; calmodulin	map04016 MAPK signaling pathway - plant; map04070 Phosphatidylinositol signaling system; map04626 Plant-pathogen interaction				PF13499	EF-hand domain pair	T	KOG0027	Calmodulin and related proteins (EF-Hand superfamily)
RC0G0145200	83	K	0.644	0.0130668	Down	Putative Longin-like domain-containing protein	--	1	0.000428788	104.39	2	K(1)LAFQYLEDLR	-2.5671	0.843	0.726	0.792	1.031	1.216	1.418	chloroplast	K08517	SEC22; vesicle transport protein SEC22	map04130 SNARE interactions in vesicular transport; map04145 Phagosome	GO:0006810 transport; GO:0006887 exocytosis; GO:0006906 vesicle fusion; GO:0006996 organelle organization; GO:0009987 cellular process; GO:0016043 cellular component organization; GO:0016050 vesicle organization; GO:0016192 vesicle-mediated transport; GO:0032940 secretion by cell; GO:0046903 secretion; GO:0048284 organelle fusion; GO:0051179 localization; GO:0051234 establishment of localization;…	GO:0005622 intracellular; GO:0005623 cell; GO:0005737 cytoplasm; GO:0005783 endoplasmic reticulum; GO:0005794 Golgi apparatus; GO:0005886 plasma membrane; GO:0012505 endomembrane system; GO:0016020 membrane; GO:0031201 SNARE complex; GO:0032991 protein-containing complex; GO:0043226 organelle; GO:0043227 membrane-bounded organelle; GO:0043229 intracellular organelle; GO:0043231 intracellular memb…	GO:0000149 SNARE binding; GO:0005484 SNAP receptor activity; GO:0005488 binding; GO:0005515 protein binding;	PF13774	Regulated-SNARE-like domain	U	KOG0862	Synaptobrevin/VAMP-like protein SEC22
RC4G0203200	30	K	0.644	0.00664353	Down	Putative UDP-glucuronate 4-epimerase	--	0.999986	0.000163035	112.73	2	VNSTK(1)LLNASSK	-0.22705	0.877	0.658	0.715	1.132	1.177	1.187	cytoplasm	K08679	E5.1.3.6; UDP-glucuronate 4-epimerase [EC:5.1.3.6]	map00520 Amino sugar and nucleotide sugar metabolism; map01100 Metabolic pathways	GO:0005975 carbohydrate metabolic process; GO:0005996 monosaccharide metabolic process; GO:0006063 uronic acid metabolic process; GO:0006082 organic acid metabolic process; GO:0006950 response to stress; GO:0006952 defense response; GO:0008152 metabolic process; GO:0009058 biosynthetic process; GO:0009605 response to external stimulus; GO:0009607 response to biotic stimulus; GO:0009617 response t…	GO:0005622 intracellular; GO:0005623 cell; GO:0005737 cytoplasm; GO:0005768 endosome; GO:0005794 Golgi apparatus; GO:0005802 trans-Golgi network; GO:0012505 endomembrane system; GO:0031410 cytoplasmic vesicle; GO:0031982 vesicle; GO:0031984 organelle subcompartment; GO:0043226 organelle; GO:0043227 membrane-bounded organelle; GO:0043229 intracellular organelle; GO:0043231 intracellular membrane-b…				M	KOG1371	UDP-glucose 4-epimerase/UDP-sulfoquinovose synthase
RC6G0263100	253	K	0.644	0.0127159	Down	Putative sterol 3-beta-glucosyltransferase	--	1	4.82259e-17	119.79	3	NK(1)GLIPSGPGEISIQR	-0.26071	0.773	0.864	0.681	1.376	1.161	1.063	nucleus	K05841	E2.4.1.173; sterol 3beta-glucosyltransferase [EC:2.4.1.173]		GO:0000003 reproduction; GO:0003006 developmental process involved in reproduction; GO:0006629 lipid metabolic process; GO:0007275 multicellular organism development; GO:0008152 metabolic process; GO:0008202 steroid metabolic process; GO:0009058 biosynthetic process; GO:0009791 post-embryonic development; GO:0009812 flavonoid metabolic process; GO:0009813 flavonoid biosynthetic process; GO:000984…	GO:0005622 intracellular; GO:0005623 cell; GO:0005737 cytoplasm; GO:0005773 vacuole; GO:0005774 vacuolar membrane; GO:0016020 membrane; GO:0031090 organelle membrane; GO:0043226 organelle; GO:0043227 membrane-bounded organelle; GO:0043229 intracellular organelle; GO:0043231 intracellular membrane-bounded organelle; GO:0098588 bounding membrane of organelle; GO:0098805 whole membrane;	GO:0003824 catalytic activity; GO:0008194 UDP-glycosyltransferase activity; GO:0015020 glucuronosyltransferase activity; GO:0016740 transferase activity; GO:0016757 transferase activity, transferring glycosyl groups; GO:0016758 transferase activity, transferring hexosyl groups; GO:0016906 sterol 3-beta-glucosyltransferase activity; GO:0035251 UDP-glucosyltransferase activity; GO:0046527 glucosylt…			CG	KOG1192	UDP-glucuronosyl and UDP-glucosyl transferase
RC1G0596000	8	K	0.642	0.0036922	Down	Putative target of Myb protein	--	1	1.95577e-42	238.02	2	SDNLMEK(1)VSAFGER	0.073141	0.786	0.792	0.703	1.265	1.244	1.044	cytoplasm				GO:0007088 regulation of mitotic nuclear division; GO:0007154 cell communication; GO:0007165 signal transduction; GO:0007346 regulation of mitotic cell cycle; GO:0009987 cellular process; GO:0010564 regulation of cell cycle process; GO:0010639 negative regulation of organelle organization; GO:0010948 negative regulation of cell cycle process; GO:0023052 signaling; GO:0033043 regulation of organel…	GO:0005622 intracellular; GO:0005623 cell; GO:0005737 cytoplasm; GO:0005829 cytosol; GO:0005886 plasma membrane; GO:0016020 membrane; GO:0071944 cell periphery;	GO:0005488 binding; GO:0005515 protein binding; GO:0019899 enzyme binding; GO:0019900 kinase binding; GO:0019901 protein kinase binding; GO:0030276 clathrin binding;	PF00790; PF03127	VHS domain; GAT domain	U	KOG1087	Cytosolic sorting protein GGA2/TOM1
RC5G0472500	1096	K	0.642	0.00639928	Down	Putative xenobiotic-transporting ATPase	--	0.885229	5.77553e-05	91.245	3	LVEYFEAIPGVTK(0.885)IK(0.115)	-2.1935	0.727	0.798	0.83	1.16	1.103	1.408	plasma membrane				GO:0006810 transport; GO:0051179 localization; GO:0051234 establishment of localization; GO:0055085 transmembrane transport;	GO:0005623 cell; GO:0005886 plasma membrane; GO:0016020 membrane; GO:0016021 integral component of membrane; GO:0031224 intrinsic component of membrane; GO:0071944 cell periphery;	GO:0003824 catalytic activity; GO:0005215 transporter activity; GO:0015399 primary active transmembrane transporter activity; GO:0016462 pyrophosphatase activity; GO:0016787 hydrolase activity; GO:0016817 hydrolase activity, acting on acid anhydrides; GO:0016818 hydrolase activity, acting on acid anhydrides, in phosphorus-containing anhydrides; GO:0016887 ATPase activity; GO:0017111 nucleoside-tr…	PF00005	ABC transporter	Q	KOG0065	Pleiotropic drug resistance proteins (PDR1-15), ABC superfamily
RC4G0397000	554	K	0.641	0.00789859	Down	Putative aluminum-activated malate transporter	--	1	5.83767e-14	124.69	3	DPMDVSDTK(1)EVGGFWTR	-1.7163	0.844	0.659	0.784	1.083	1.303	1.181	plasma membrane				GO:0006810 transport; GO:0006811 ion transport; GO:0006820 anion transport; GO:0006835 dicarboxylic acid transport; GO:0009987 cellular process; GO:0010118 stomatal movement; GO:0015698 inorganic anion transport; GO:0015711 organic anion transport; GO:0015740 C4-dicarboxylate transport; GO:0015743 malate transport; GO:0015849 organic acid transport; GO:0034220 ion transmembrane transport; GO:0046…	GO:0000325 plant-type vacuole; GO:0005622 intracellular; GO:0005623 cell; GO:0005737 cytoplasm; GO:0005773 vacuole; GO:0005774 vacuolar membrane; GO:0009705 plant-type vacuole membrane; GO:0016020 membrane; GO:0031090 organelle membrane; GO:0043226 organelle; GO:0043227 membrane-bounded organelle; GO:0043229 intracellular organelle; GO:0043231 intracellular membrane-bounded organelle; GO:0098588 …	GO:0005215 transporter activity; GO:0005216 ion channel activity; GO:0005253 anion channel activity; GO:0005310 dicarboxylic acid transmembrane transporter activity; GO:0005342 organic acid transmembrane transporter activity; GO:0008509 anion transmembrane transporter activity; GO:0008514 organic anion transmembrane transporter activity; GO:0015075 ion transmembrane transporter activity; GO:00151…			S	KOG4711	Predicted membrane protein
RC6G0350700	165	K	0.641	0.00240921	Down	Putative Longin-like domain-containing protein	--	1	6.16012e-21	192.14	2	IELLVDK(1)TENLR	-1.4586	0.779	0.83	0.797	1.237	1.125	1.394	chloroplast	K08511	ATVAMP72; vesicle-associated membrane protein 72		GO:0006810 transport; GO:0006887 exocytosis; GO:0006906 vesicle fusion; GO:0006996 organelle organization; GO:0009987 cellular process; GO:0016043 cellular component organization; GO:0016050 vesicle organization; GO:0016192 vesicle-mediated transport; GO:0032940 secretion by cell; GO:0046903 secretion; GO:0048284 organelle fusion; GO:0051179 localization; GO:0051234 establishment of localization;…	GO:0005622 intracellular; GO:0005623 cell; GO:0005737 cytoplasm; GO:0005768 endosome; GO:0005886 plasma membrane; GO:0009507 chloroplast; GO:0009536 plastid; GO:0012505 endomembrane system; GO:0016020 membrane; GO:0031201 SNARE complex; GO:0031410 cytoplasmic vesicle; GO:0031982 vesicle; GO:0032991 protein-containing complex; GO:0043226 organelle; GO:0043227 membrane-bounded organelle; GO:0043229…	GO:0000149 SNARE binding; GO:0005484 SNAP receptor activity; GO:0005488 binding; GO:0005515 protein binding;	PF13774	Regulated-SNARE-like domain	U	KOG0859	Synaptobrevin/VAMP-like protein
RC3G0028300	455	K	0.639	0.00472242	Down	Putative 5-methyltetrahydropteroyltriglutamate--homocysteine S-methyltransferase	--	0.999826	3.11452e-12	159.11	3	KISEEEYVK(1)AIK	0.92537	0.758	0.765	0.794	1.332	1.035	1.26	cytoplasm	K00549	metE; 5-methyltetrahydropteroyltriglutamate--homocysteine methyltransferase [EC:2.1.1.14]	map00270 Cysteine and methionine metabolism; map00450 Selenocompound metabolism; map01100 Metabolic pathways; map01110 Biosynthesis of secondary metabolites; map01230 Biosynthesis of amino acids	GO:0000096 sulfur amino acid metabolic process; GO:0000097 sulfur amino acid biosynthetic process; GO:0006082 organic acid metabolic process; GO:0006520 cellular amino acid metabolic process; GO:0006555 methionine metabolic process; GO:0006790 sulfur compound metabolic process; GO:0006807 nitrogen compound metabolic process; GO:0006950 response to stress; GO:0006970 response to osmotic stress; GO…	GO:0005576 extracellular region; GO:0005622 intracellular; GO:0005623 cell; GO:0005737 cytoplasm; GO:0005773 vacuole; GO:0005774 vacuolar membrane; GO:0005777 peroxisome; GO:0005829 cytosol; GO:0005886 plasma membrane; GO:0005911 cell-cell junction; GO:0009506 plasmodesma; GO:0009507 chloroplast; GO:0009526 plastid envelope; GO:0009532 plastid stroma; GO:0009536 plastid; GO:0009570 chloroplast st…	GO:0003824 catalytic activity; GO:0003871 5-methyltetrahydropteroyltriglutamate-homocysteine S-methyltransferase activity; GO:0005488 binding; GO:0005507 copper ion binding; GO:0008168 methyltransferase activity; GO:0008172 S-methyltransferase activity; GO:0008270 zinc ion binding; GO:0008705 methionine synthase activity; GO:0016740 transferase activity; GO:0016741 transferase activity, transferr…	PF08267; PF01717	Cobalamin-independent synthase, N-terminal domain; Cobalamin-independent synthase, Catalytic domain	E	KOG2263	Methionine synthase II (cobalamin-independent)
RC3G0078100	149	K	0.639	0.00119976	Down	Pto-interacting protein 1	--	1	5.09819e-07	75.012	3	GVK(1)GAQPGPVLTWAQR	0.39839	0.819	0.843	0.71	1.273	1.224	1.217	cytoplasm	K13436	PTI1; pto-interacting protein 1 [EC:2.7.11.1]	map04626 Plant-pathogen interaction	GO:0006464 cellular protein modification process; GO:0006468 protein phosphorylation; GO:0006793 phosphorus metabolic process; GO:0006796 phosphate-containing compound metabolic process; GO:0006807 nitrogen compound metabolic process; GO:0006950 response to stress; GO:0006979 response to oxidative stress; GO:0007154 cell communication; GO:0007165 signal transduction; GO:0007166 cell surface recep…	GO:0005623 cell; GO:0005886 plasma membrane; GO:0016020 membrane; GO:0071944 cell periphery;	GO:0003824 catalytic activity; GO:0004672 protein kinase activity; GO:0004674 protein serine/threonine kinase activity; GO:0004675 transmembrane receptor protein serine/threonine kinase activity; GO:0004888 transmembrane signaling receptor activity; GO:0016301 kinase activity; GO:0016740 transferase activity; GO:0016772 transferase activity, transferring phosphorus-containing groups; GO:0016773 p…	PF07714	Protein tyrosine kinase	T	KOG1187	Serine/threonine protein kinase
RC5G0201300	160	K	0.639	0.000594721	Down	Putative DREPP family protein	--	1	4.51642e-10	156.57	2	EK(1)EIVIEEEK	0.69181	0.743	0.738	0.748	1.061	1.223	1.205	cytoplasm				GO:0000226 microtubule cytoskeleton organization; GO:0001101 response to acid chemical; GO:0001558 regulation of cell growth; GO:0002237 response to molecule of bacterial origin; GO:0006464 cellular protein modification process; GO:0006497 protein lipidation; GO:0006498 N-terminal protein lipidation; GO:0006499 N-terminal protein myristoylation; GO:0006807 nitrogen compound metabolic process; GO:…	GO:0005622 intracellular; GO:0005623 cell; GO:0005737 cytoplasm; GO:0005773 vacuole; GO:0005856 cytoskeleton; GO:0005874 microtubule; GO:0005881 cytoplasmic microtubule; GO:0005886 plasma membrane; GO:0005911 cell-cell junction; GO:0009506 plasmodesma; GO:0009507 chloroplast; GO:0009536 plastid; GO:0015630 microtubule cytoskeleton; GO:0016020 membrane; GO:0030054 cell junction; GO:0031224 intrins…	GO:0005488 binding; GO:0005507 copper ion binding; GO:0005509 calcium ion binding; GO:0005515 protein binding; GO:0005516 calmodulin binding; GO:0005543 phospholipid binding; GO:0005546 phosphatidylinositol-4,5-bisphosphate binding; GO:0005547 phosphatidylinositol-3,4,5-trisphosphate binding; GO:0008017 microtubule binding; GO:0008092 cytoskeletal protein binding; GO:0008289 lipid binding; GO:001…
RC4G0002900	334	K	0.637	0.0259337	Down	26S proteasome non-ATPase regulatory subunit 1 homolog	--	0.999999	0.000631976	61.577	2	IK(1)GILSGETSIK	-0.94792	0.88	0.763	0.755	1.108	1.402		chloroplast	K03032	PSMD1, RPN2; 26S proteasome regulatory subunit N2	map03050 Proteasome	GO:0006508 proteolysis; GO:0006511 ubiquitin-dependent protein catabolic process; GO:0006807 nitrogen compound metabolic process; GO:0008152 metabolic process; GO:0009056 catabolic process; GO:0009057 macromolecule catabolic process; GO:0009987 cellular process; GO:0010498 proteasomal protein catabolic process; GO:0019538 protein metabolic process; GO:0019941 modification-dependent protein catabo…	GO:0000502 proteasome complex; GO:0005622 intracellular; GO:0005623 cell; GO:0005634 nucleus; GO:0005737 cytoplasm; GO:0005829 cytosol; GO:0005838 proteasome regulatory particle; GO:0005886 plasma membrane; GO:0008540 proteasome regulatory particle, base subcomplex; GO:0016020 membrane; GO:0022624 proteasome accessory complex; GO:0031597 cytosolic proteasome complex; GO:0032991 protein-containing…				O	KOG2062	26S proteasome regulatory complex, subunit RPN2/PSMD1
RC6G0306500	497	K	0.637	0.0153738	Down	Putative transferase, protein kinase RLK-Pelle-RLCK-XII-1 family	--	1	3.63376e-09	130.78	3	DAGDMLNEATTLEEK(1)R	0.77188	0.682		0.757	1.269	1.029	1.09	nucleus	K14500	BSK; BR-signaling kinase [EC:2.7.11.1]	map04075 Plant hormone signal transduction				PF07714	Protein tyrosine kinase
RC1G0593000	167	K	0.636	0.0471436	Down	Putative transcription factor WD40-like family	--	1	0.00280488	69.716	3	LAFPSFK(1)SSR	0.64208	0.716	0.633	1.091	1.363	1.284	1.192	chloroplast				GO:0000003 reproduction; GO:0001101 response to acid chemical; GO:0003002 regionalization; GO:0003006 developmental process involved in reproduction; GO:0006355 regulation of transcription, DNA-templated; GO:0007154 cell communication; GO:0007165 signal transduction; GO:0007275 multicellular organism development; GO:0007389 pattern specification process; GO:0009653 anatomical structure morphogene…	GO:0005622 intracellular; GO:0005623 cell; GO:0005634 nucleus; GO:0005737 cytoplasm; GO:0005829 cytosol; GO:0043226 organelle; GO:0043227 membrane-bounded organelle; GO:0043229 intracellular organelle; GO:0043231 intracellular membrane-bounded organelle;	GO:0005488 binding; GO:0005515 protein binding; GO:0042802 identical protein binding; GO:0042803 protein homodimerization activity; GO:0046983 protein dimerization activity;			S	KOG0266	WD40 repeat-containing protein
RC4G0454700	593	K	0.635	0.00281461	Down	Receptor protein kinase TMK1	--	0.997871	4.15807e-26	124.62	3	GGFGTVYGGELHDGTK(0.998)IAVK(0.002)	2.0384	0.695	0.748	0.837	1.215	1.099	1.274	plasma membrane	K00924	E2.7.1.-; kinase [EC:2.7.1.-]		GO:0006464 cellular protein modification process; GO:0006468 protein phosphorylation; GO:0006793 phosphorus metabolic process; GO:0006796 phosphate-containing compound metabolic process; GO:0006807 nitrogen compound metabolic process; GO:0007154 cell communication; GO:0007165 signal transduction; GO:0007166 cell surface receptor signaling pathway; GO:0007167 enzyme linked receptor protein signali…	GO:0005576 extracellular region; GO:0005623 cell; GO:0005886 plasma membrane; GO:0016020 membrane; GO:0071944 cell periphery;	GO:0003824 catalytic activity; GO:0004672 protein kinase activity; GO:0004674 protein serine/threonine kinase activity; GO:0004675 transmembrane receptor protein serine/threonine kinase activity; GO:0004888 transmembrane signaling receptor activity; GO:0016301 kinase activity; GO:0016740 transferase activity; GO:0016772 transferase activity, transferring phosphorus-containing groups; GO:0016773 p…	PF00069	Protein kinase domain
RC6G0283700	239	K	0.635	0.0237643	Down	Bidirectional sugar transporter SWEET	--	0.974221	9.69466e-59	184.59	4	K(1)QQPSAEDNVELGLEK(0.026)PHQSK(0.974)	2.889	0.845	0.891	0.754	1.054	1.299	1.568	chloroplast	K15382	SLC50A, SWEET; solute carrier family 50 (sugar transporter)		GO:0006810 transport; GO:0008643 carbohydrate transport; GO:0009987 cellular process; GO:0016043 cellular component organization; GO:0022607 cellular component assembly; GO:0034219 carbohydrate transmembrane transport; GO:0043933 protein-containing complex subunit organization; GO:0044085 cellular component biogenesis; GO:0051179 localization; GO:0051234 establishment of localization; GO:0051259 …	GO:0005622 intracellular; GO:0005623 cell; GO:0005737 cytoplasm; GO:0005783 endoplasmic reticulum; GO:0005789 endoplasmic reticulum membrane; GO:0005886 plasma membrane; GO:0005887 integral component of plasma membrane; GO:0012505 endomembrane system; GO:0016020 membrane; GO:0016021 integral component of membrane; GO:0031224 intrinsic component of membrane; GO:0031226 intrinsic component of plasm…	GO:0005215 transporter activity; GO:0015144 carbohydrate transmembrane transporter activity; GO:0022857 transmembrane transporter activity; GO:0051119 sugar transmembrane transporter activity;			U	KOG1623	Multitransmembrane protein
RC7G0563600	1429	K	0.634	0.00369757	Down	Putative ligase	--	1	4.11078e-07	139.78	3	EQQINDLLPYHK(1)R	0.079766	0.731		0.71	1.18	1.186	1.044	chloroplast	K11262	ACACA; acetyl-CoA carboxylase / biotin carboxylase 1 [EC:6.4.1.2 6.3.4.14 2.1.3.15]	map00061 Fatty acid biosynthesis; map00620 Pyruvate metabolism; map00640 Propanoate metabolism; map01100 Metabolic pathways; map01110 Biosynthesis of secondary metabolites; map01212 Fatty acid metabolism	GO:0000003 reproduction; GO:0003006 developmental process involved in reproduction; GO:0006082 organic acid metabolic process; GO:0006629 lipid metabolic process; GO:0006631 fatty acid metabolic process; GO:0006633 fatty acid biosynthetic process; GO:0007275 multicellular organism development; GO:0008152 metabolic process; GO:0008610 lipid biosynthetic process; GO:0009058 biosynthetic process; GO…	GO:0005623 cell; GO:0005886 plasma membrane; GO:0016020 membrane; GO:0071944 cell periphery;	GO:0003824 catalytic activity; GO:0003989 acetyl-CoA carboxylase activity; GO:0016421 CoA carboxylase activity; GO:0016874 ligase activity; GO:0016885 ligase activity, forming carbon-carbon bonds;	PF00289; PF02786; PF02785; PF00364	Carbamoyl-phosphate synthase L chain, N-terminal domain; Carbamoyl-phosphate synthase L chain, ATP binding domain; Biotin carboxylase C-terminal domain; Biotin-requiring enzyme	I	KOG0368	Acetyl-CoA carboxylase
RC1G0478400	1631	K	0.633	0.0122109	Down	Clathrin heavy chain	--	1	0.00886428	74.269	2	VDELVK(1)DR	-1.7963	0.673	0.795		1.193	1.226	1.061	cytoplasm	K04646	CLTC; clathrin heavy chain	map04144 Endocytosis				PF13838	Clathrin-H-link	U	KOG0985	Vesicle coat protein clathrin, heavy chain
RC6G0540800	72	K	0.633	0.00383795	Down	Putative L-arabinokinase	--	1	1.00259e-11	95.263	3	K(1)VLLDCGAVQADALTVDR	-0.26854	0.734	0.697	0.856	1.251	1.099	1.263	plasma membrane	K12446	E2.7.1.46; L-arabinokinase [EC:2.7.1.46]	map00520 Amino sugar and nucleotide sugar metabolism; map01100 Metabolic pathways	GO:0005975 carbohydrate metabolic process; GO:0006793 phosphorus metabolic process; GO:0006796 phosphate-containing compound metabolic process; GO:0008152 metabolic process; GO:0009987 cellular process; GO:0016310 phosphorylation; GO:0044237 cellular metabolic process; GO:0044238 primary metabolic process; GO:0044262 cellular carbohydrate metabolic process; GO:0046835 carbohydrate phosphorylation…	GO:0005622 intracellular; GO:0005623 cell; GO:0005737 cytoplasm; GO:0005829 cytosol; GO:0005911 cell-cell junction; GO:0009506 plasmodesma; GO:0030054 cell junction; GO:0055044 symplast;	GO:0003824 catalytic activity; GO:0009702 L-arabinokinase activity; GO:0016301 kinase activity; GO:0016740 transferase activity; GO:0016772 transferase activity, transferring phosphorus-containing groups; GO:0016773 phosphotransferase activity, alcohol group as acceptor; GO:0019200 carbohydrate kinase activity;	PF13528; PF10509	Glycosyl transferase family 1; Galactokinase galactose-binding signature	G	KOG0631	Galactokinase
RC6G0283700	219	K	0.632	0.0196389	Down	Bidirectional sugar transporter SWEET	--	1	3.25473e-82	270.45	4	K(1)QQPSAEDNVELGLEK(0.484)PHQSK(0.516)	0.33794	0.856	0.872	0.754	1.064	1.306	1.557	chloroplast	K15382	SLC50A, SWEET; solute carrier family 50 (sugar transporter)		GO:0006810 transport; GO:0008643 carbohydrate transport; GO:0009987 cellular process; GO:0016043 cellular component organization; GO:0022607 cellular component assembly; GO:0034219 carbohydrate transmembrane transport; GO:0043933 protein-containing complex subunit organization; GO:0044085 cellular component biogenesis; GO:0051179 localization; GO:0051234 establishment of localization; GO:0051259 …	GO:0005622 intracellular; GO:0005623 cell; GO:0005737 cytoplasm; GO:0005783 endoplasmic reticulum; GO:0005789 endoplasmic reticulum membrane; GO:0005886 plasma membrane; GO:0005887 integral component of plasma membrane; GO:0012505 endomembrane system; GO:0016020 membrane; GO:0016021 integral component of membrane; GO:0031224 intrinsic component of membrane; GO:0031226 intrinsic component of plasm…	GO:0005215 transporter activity; GO:0015144 carbohydrate transmembrane transporter activity; GO:0022857 transmembrane transporter activity; GO:0051119 sugar transmembrane transporter activity;			U	KOG1623	Multitransmembrane protein
RC4G0494400	112	K	0.631	0.00114026	Down	Glutamine synthetase	--	1	6.92821e-08	126.21	3	AAAAK(1)IFSHPDVAK	1.1389	0.738	0.746	0.776	1.235	1.272	1.072	cytoplasm	K01915	glnA, GLUL; glutamine synthetase [EC:6.3.1.2]	map00220 Arginine biosynthesis; map00250 Alanine, aspartate and glutamate metabolism; map00630 Glyoxylate and dicarboxylate metabolism; map00910 Nitrogen metabolism; map01100 Metabolic pathways; map01230 Biosynthesis of amino acids		GO:0005622 intracellular; GO:0005623 cell; GO:0005737 cytoplasm;		PF03951; PF00120	Glutamine synthetase, beta-Grasp domain; Glutamine synthetase, catalytic domain	E	KOG0683	Glutamine synthetase
RC3G0220600	560	K	0.63	0.0133337	Down	Putative major facilitator superfamily	--	0.97069	0.000449664	134.66	2	FYQSDIYK(0.971)K(0.029)	3.0367	0.843	0.86	0.652	1.091	1.326	1.322	vacuolar membrane
RC7G0063700	55	K	0.63	0.00038729	Down	Putative UDP-arabinopyranose mutase	--	1	6.08361e-17	208.35	2	VIK(1)VPEGFDYELYNR	-1.7877	0.747	0.82	0.762	1.159	1.25	1.285	cytoplasm	K13379	RGP, UTM; reversibly glycosylated polypeptide / UDP-arabinopyranose mutase [EC:2.4.1.- 5.4.99.30]	map00520 Amino sugar and nucleotide sugar metabolism; map01100 Metabolic pathways
RC1G0539500	8	K	0.629	0.00536325	Down	Putative remorin	--	0.974349	0.00803714	109.36	2	AEAEEPK(0.974)K(0.026)	-2.3654	0.729	0.856	0.694	1.178	1.106	1.338	nucleus				GO:0007154 cell communication; GO:0007267 cell-cell signaling; GO:0009987 cellular process; GO:0023052 signaling;	GO:0005623 cell; GO:0005886 plasma membrane; GO:0016020 membrane; GO:0071944 cell periphery;	GO:0005488 binding; GO:0030246 carbohydrate binding; GO:0031406 carboxylic acid binding; GO:0033293 monocarboxylic acid binding; GO:0036094 small molecule binding; GO:0043167 ion binding; GO:0043168 anion binding; GO:0043177 organic acid binding; GO:0048029 monosaccharide binding; GO:0048032 galacturonate binding;
RC2G0424300	712	K	0.629	0.00164833	Down	Putative inorganic diphosphatase	--	1	0.000482422	106.35	2	TLGPK(1)GSDPHK	-1.9444	0.868	0.812	0.722	1.242	1.226	1.349	chloroplast	K23025	AVP; H+-translocating diphosphatase [EC:7.1.3.1]		GO:0001101 response to acid chemical; GO:0006810 transport; GO:0006811 ion transport; GO:0006950 response to stress; GO:0006970 response to osmotic stress; GO:0007275 multicellular organism development; GO:0009414 response to water deprivation; GO:0009415 response to water; GO:0009628 response to abiotic stimulus; GO:0009651 response to salt stress; GO:0009914 hormone transport; GO:0009926 auxin …	GO:0000325 plant-type vacuole; GO:0005622 intracellular; GO:0005623 cell; GO:0005737 cytoplasm; GO:0005739 mitochondrion; GO:0005768 endosome; GO:0005773 vacuole; GO:0005774 vacuolar membrane; GO:0005794 Golgi apparatus; GO:0005886 plasma membrane; GO:0009507 chloroplast; GO:0009526 plastid envelope; GO:0009536 plastid; GO:0009705 plant-type vacuole membrane; GO:0009941 chloroplast envelope; GO:0…	GO:0003824 catalytic activity; GO:0005215 transporter activity; GO:0009678 pyrophosphate hydrolysis-driven proton transmembrane transporter activity; GO:0015399 primary active transmembrane transporter activity; GO:0016462 pyrophosphatase activity; GO:0016787 hydrolase activity; GO:0016817 hydrolase activity, acting on acid anhydrides; GO:0016818 hydrolase activity, acting on acid anhydrides, in …
RC5G0120500	20	K	0.627	0.000369005	Down	Putative Longin-like domain-containing protein	--	1	0.000437235	106	2	NILLLDSEGK(1)R	0.20637		0.791	0.798	1.307	1.273	1.221	chloroplast	K20472	COPZ, RET3; coatomer subunit zeta					PF01217	Clathrin adaptor complex small chain	U	KOG3343	Vesicle coat complex COPI, zeta subunit
RC0G0196500	757	K	0.626	0.0054183	Down	Terpene cyclase/mutase family member	--	1	0.00206034	119.07	2	TLVQLPTK(1)R	-1.4241	1.011	0.911	0.763	1.457	1.477	1.353	cytoplasm	K15813	LUP4; beta-amyrin synthase [EC:5.4.99.39]	map00909 Sesquiterpenoid and triterpenoid biosynthesis; map01110 Biosynthesis of secondary metabolites	GO:0006629 lipid metabolic process; GO:0006720 isoprenoid metabolic process; GO:0006721 terpenoid metabolic process; GO:0006722 triterpenoid metabolic process; GO:0007275 multicellular organism development; GO:0008152 metabolic process; GO:0008299 isoprenoid biosynthetic process; GO:0008610 lipid biosynthetic process; GO:0009058 biosynthetic process; GO:0009987 cellular process; GO:0016104 triter…		GO:0003824 catalytic activity; GO:0016853 isomerase activity; GO:0016866 intramolecular transferase activity; GO:0031559 oxidosqualene cyclase activity; GO:0042299 lupeol synthase activity;	PF13249; PF13243	Prenyltransferase-like; Prenyltransferase-like	I	KOG0497	Oxidosqualene-lanosterol cyclase and related proteins
RC2G0260700	517	K	0.626	0.00163965	Down	Putative transcription factor CG1-CAMTA family	--	0.99754	0.00753321	91.783	2	VLITGK(0.998)FLK(0.002)	0.94789	0.777	0.737	0.777	1.223	1.343	1.095	nucleus	K21596	CAMTA; calmodulin-binding transcription activator		GO:0006139 nucleobase-containing compound metabolic process; GO:0006351 transcription, DNA-templated; GO:0006355 regulation of transcription, DNA-templated; GO:0006357 regulation of transcription by RNA polymerase II; GO:0006366 transcription by RNA polymerase II; GO:0006725 cellular aromatic compound metabolic process; GO:0006807 nitrogen compound metabolic process; GO:0006950 response to stress…	GO:0005622 intracellular; GO:0005623 cell; GO:0005634 nucleus; GO:0043226 organelle; GO:0043227 membrane-bounded organelle; GO:0043229 intracellular organelle; GO:0043231 intracellular membrane-bounded organelle;	GO:0000981 DNA-binding transcription factor activity, RNA polymerase II-specific; GO:0001228 DNA-binding transcription activator activity, RNA polymerase II-specific; GO:0003676 nucleic acid binding; GO:0003677 DNA binding; GO:0003700 DNA-binding transcription factor activity; GO:0005488 binding; GO:0005515 protein binding; GO:0005516 calmodulin binding; GO:0043565 sequence-specific DNA binding; …	PF03859; PF01833	CG-1 domain; IPT/TIG domain	S	KOG0520	Uncharacterized conserved protein, contains IPT/TIG domain
RC2G0105700	755	K	0.625	0.00742393	Down	Sucrose synthase	--	1	0.00196675	117.3	2	YTWK(1)IYSER	2.284	0.745	0.711	0.796	1.249	1.009	1.348	cytoplasm	K00695	E2.4.1.13; sucrose synthase [EC:2.4.1.13]	map00500 Starch and sucrose metabolism; map01100 Metabolic pathways	GO:0000003 reproduction; GO:0001101 response to acid chemical; GO:0001666 response to hypoxia; GO:0003006 developmental process involved in reproduction; GO:0006950 response to stress; GO:0006970 response to osmotic stress; GO:0007275 multicellular organism development; GO:0009266 response to temperature stimulus; GO:0009409 response to cold; GO:0009413 response to flooding; GO:0009414 response t…	GO:0005622 intracellular; GO:0005623 cell; GO:0005737 cytoplasm; GO:0005773 vacuole; GO:0005829 cytosol; GO:0005886 plasma membrane; GO:0005911 cell-cell junction; GO:0009506 plasmodesma; GO:0016020 membrane; GO:0030054 cell junction; GO:0043226 organelle; GO:0043227 membrane-bounded organelle; GO:0043229 intracellular organelle; GO:0043231 intracellular membrane-bounded organelle; GO:0055044 sym…	GO:0003824 catalytic activity; GO:0008194 UDP-glycosyltransferase activity; GO:0016157 sucrose synthase activity; GO:0016740 transferase activity; GO:0016757 transferase activity, transferring glycosyl groups; GO:0016758 transferase activity, transferring hexosyl groups; GO:0035251 UDP-glucosyltransferase activity; GO:0046527 glucosyltransferase activity;			M	KOG0853	Glycosyltransferase
RC6G0556500	715	K	0.625	0.0018985	Down	Putative bleomycin hydrolase transcription factor WD40-like family	--	1	2.42042e-07	95.656	2	VADEITPIK(1)IDNLD	-1.6545	0.83	0.724	0.677	1.242	1.138	1.19	chloroplast							PF00326	Prolyl oligopeptidase family	O	KOG2100	Dipeptidyl aminopeptidase
RC5G0539000	273	K	0.624	0.000986644	Down	Putative 11-S seed storage protein, plant	--	1	1.50405e-34	236.7	3	VLETTVK(1)AGNLFIVPR	-0.82313	0.754	0.72	0.767	1.264	1.25	1.079	cytoplasm							PF00190	Cupin
RC7G0432200	382	K	0.624	0.00230209	Down	Putative sec1-like protein	--	1	0.000583072	91.032	3	HTNIATVLLGEIK(1)ER	0.20121	0.702	0.861	0.724	1.283	1.214	1.171	chloroplast	K19998	SCFD1, SLY1; sec1 family domain-containing protein 1			GO:0005622 intracellular; GO:0005623 cell; GO:0005737 cytoplasm; GO:0005829 cytosol;				U	KOG1301	Vesicle trafficking protein Sly1 (Sec1 family)
RC3G0388400	318	K	0.623	0.000705007	Down	Putative GDP-mannose 3,5-epimerase	--	1	0.000766091	127.93	3	EK(1)LGWAPTMR	1.4625	0.773	0.748	0.76	1.213	1.12	1.327	cytoskeleton	K10046	GME; GDP-D-mannose 3', 5'-epimerase [EC:5.1.3.18 5.1.3.-]	map00053 Ascorbate and aldarate metabolism; map00520 Amino sugar and nucleotide sugar metabolism; map01100 Metabolic pathways; map01110 Biosynthesis of secondary metabolites						GM	KOG1429	dTDP-glucose 4-6-dehydratase/UDP-glucuronic acid decarboxylase
RC4G0083100	23	K	0.623	0.0392688	Down	Putative prefoldin	--	0.977583	0.0022921	93.467	2	MIELTAK(0.978)LK(0.022)	0.68005	0.806	0.814	0.935	1.209	1.775	1.118	cytoplasm,nucleus	K09548	PFDN1; prefoldin subunit 1		GO:0001775 cell activation; GO:0002376 immune system process; GO:0006457 protein folding; GO:0006996 organelle organization; GO:0007010 cytoskeleton organization; GO:0007275 multicellular organism development; GO:0007399 nervous system development; GO:0007417 central nervous system development; GO:0007420 brain development; GO:0009987 cellular process; GO:0016043 cellular component organization; …	GO:0005622 intracellular; GO:0005623 cell; GO:0005737 cytoplasm;	GO:0005488 binding; GO:0005515 protein binding; GO:0044183 protein folding chaperone;			O	KOG3501	Molecular chaperone Prefoldin, subunit 1
RC7G0369200	171	K	0.623	0.00669846	Down	Putative cinnamoyl-CoA reductase	--	1	8.32419e-05	100.07	2	TLAEK(1)AAWDFAEK	-1.8035	0.823	0.828	0.64	1.174	1.184	1.319	cytoplasm									V	KOG1502	Flavonol reductase/cinnamoyl-CoA reductase
RC4G0411900	313	K	0.622	0.00194356	Down	Sulfotransferase	--	1	1.52744e-09	152.23	2	NLLTAK(1)MAEQLDR	-2.566	0.779	0.849	0.724	1.201	1.198	1.38	nucleus							PF00685	Sulfotransferase domain	S	KOG1584	Sulfotransferase
RC3G0291900	402	K	0.62	0.00189303	Down	Putative hydrolase	--	1	0.000411367	119.07	3	LRK(1)EPDEVVIFR	-2.2141	0.74	0.707		1.106	1.157	1.239	chloroplast	K01490	AMPD; AMP deaminase [EC:3.5.4.6]	map00230 Purine metabolism; map01100 Metabolic pathways; map01110 Biosynthesis of secondary metabolites	GO:0000003 reproduction; GO:0001101 response to acid chemical; GO:0003006 developmental process involved in reproduction; GO:0007275 multicellular organism development; GO:0009719 response to endogenous stimulus; GO:0009725 response to hormone; GO:0009737 response to abscisic acid; GO:0009790 embryo development; GO:0009791 post-embryonic development; GO:0009793 embryo development ending in seed d…	GO:0005622 intracellular; GO:0005623 cell; GO:0005634 nucleus; GO:0005737 cytoplasm; GO:0005739 mitochondrion; GO:0005740 mitochondrial envelope; GO:0005741 mitochondrial outer membrane; GO:0005829 cytosol; GO:0016020 membrane; GO:0016021 integral component of membrane; GO:0019867 outer membrane; GO:0031090 organelle membrane; GO:0031224 intrinsic component of membrane; GO:0031300 intrinsic compo…	GO:0005488 binding; GO:0005515 protein binding; GO:0019899 enzyme binding; GO:0019900 kinase binding; GO:0019901 protein kinase binding; GO:0043424 protein histidine kinase binding;	PF00962	Adenosine/AMP deaminase	F	KOG1096	Adenosine monophosphate deaminase
RC7G0330200	15	K	0.618	0.00775242	Down	Putative FERM/acyl-CoA-binding protein, 3-helical bundle	--	1	5.54289e-25	210.4	2	AK(1)TLPETTTNESK	-2.6181	0.731	0.825	0.828	1.269	1.101	1.487	mitochondria	K08762	DBI, ACBP; diazepam-binding inhibitor (GABA receptor modulator, acyl-CoA-binding protein)		GO:0001666 response to hypoxia; GO:0006810 transport; GO:0006869 lipid transport; GO:0006950 response to stress; GO:0009266 response to temperature stimulus; GO:0009314 response to radiation; GO:0009409 response to cold; GO:0009416 response to light stimulus; GO:0009628 response to abiotic stimulus; GO:0009642 response to light intensity; GO:0009646 response to absence of light; GO:0010876 lipid …	GO:0005622 intracellular; GO:0005623 cell; GO:0005737 cytoplasm; GO:0005829 cytosol; GO:0005886 plasma membrane; GO:0016020 membrane; GO:0071944 cell periphery;	GO:0000062 fatty-acyl-CoA binding; GO:0000166 nucleotide binding; GO:0005488 binding; GO:0005543 phospholipid binding; GO:0008289 lipid binding; GO:0017076 purine nucleotide binding; GO:0030554 adenyl nucleotide binding; GO:0031210 phosphatidylcholine binding; GO:0032553 ribonucleotide binding; GO:0032555 purine ribonucleotide binding; GO:0032559 adenyl ribonucleotide binding; GO:0033218 amide bi…	PF00887	Acyl CoA binding protein	I	KOG0817	Acyl-CoA-binding protein
RC2G0581900	132	K	0.617	0.00147106	Down	Putative aerolysin, Agglutinin domain, aerolysin-like toxin, beta complex domain-containing protein	--	0.915933	1.21258e-05	129.28	2	YATAWDEGGK(0.916)K(0.084)	0.45783	0.849	0.77	0.815		1.353	1.276	chloroplast							PF07468; PF01117	Agglutinin; Aerolysin toxin
RC6G0397500	9	K	0.617	0.00131961	Down	Putative chlorophyllase	--	0.999998	3.26593e-11	152.17	2	AYVFDEGK(1)FPFK	6.8939	0.788	0.864	0.792	1.271	1.46	1.232	cytoplasm	K08099	E3.1.1.14; chlorophyllase [EC:3.1.1.14]	map00860 Porphyrin and chlorophyll metabolism; map01100 Metabolic pathways; map01110 Biosynthesis of secondary metabolites	GO:0006725 cellular aromatic compound metabolic process; GO:0006778 porphyrin-containing compound metabolic process; GO:0006787 porphyrin-containing compound catabolic process; GO:0006807 nitrogen compound metabolic process; GO:0006950 response to stress; GO:0006952 defense response; GO:0008152 metabolic process; GO:0009056 catabolic process; GO:0009605 response to external stimulus; GO:0009607 r…	GO:0005622 intracellular; GO:0005623 cell; GO:0005737 cytoplasm; GO:0005773 vacuole; GO:0043226 organelle; GO:0043227 membrane-bounded organelle; GO:0043229 intracellular organelle; GO:0043231 intracellular membrane-bounded organelle;	GO:0003824 catalytic activity; GO:0016787 hydrolase activity; GO:0016788 hydrolase activity, acting on ester bonds; GO:0047746 chlorophyllase activity; GO:0052689 carboxylic ester hydrolase activity;
RC4G0303300	245	K	0.616	0.000195051	Down	Putative ATP citrate synthase	--	1	1.2179e-64	289.85	2	DEYSLVEALK(1)QGK	-1.7714	0.733	0.774	0.769	1.163	1.228	1.302	chloroplast	K01648	ACLY; ATP citrate (pro-S)-lyase [EC:2.3.3.8]	map00020 Citrate cycle (TCA cycle); map01100 Metabolic pathways; map01110 Biosynthesis of secondary metabolites	GO:0006084 acetyl-CoA metabolic process; GO:0006085 acetyl-CoA biosynthetic process; GO:0006139 nucleobase-containing compound metabolic process; GO:0006163 purine nucleotide metabolic process; GO:0006164 purine nucleotide biosynthetic process; GO:0006637 acyl-CoA metabolic process; GO:0006725 cellular aromatic compound metabolic process; GO:0006732 coenzyme metabolic process; GO:0006753 nucleosi…	GO:0005622 intracellular; GO:0005623 cell; GO:0005737 cytoplasm; GO:0005829 cytosol; GO:0005886 plasma membrane; GO:0009346 citrate lyase complex; GO:0016020 membrane; GO:0032991 protein-containing complex; GO:0071944 cell periphery;	GO:0003824 catalytic activity; GO:0003878 ATP citrate synthase activity; GO:0016740 transferase activity; GO:0016746 transferase activity, transferring acyl groups; GO:0046912 transferase activity, transferring acyl groups, acyl groups converted into alkyl on transfer;	PF00549; PF00285	CoA-ligase; Citrate synthase	C	KOG1254	ATP-citrate lyase
RC5G0139300	706	K	0.616	0.00135402	Down	Putative calcium-dependent channel, 7TM region phosphate	--	1	2.73908e-05	88.796	3	FFK(1)DAALEVASHELK	0.86781	0.786	0.68	0.703	1.208	1.237	1.078	plasma membrane	K21989	TMEM63; calcium permeable stress-gated cation channel			GO:0005622 intracellular; GO:0005623 cell; GO:0005737 cytoplasm; GO:0005773 vacuole; GO:0005774 vacuolar membrane; GO:0005886 plasma membrane; GO:0005911 cell-cell junction; GO:0009506 plasmodesma; GO:0009507 chloroplast; GO:0009526 plastid envelope; GO:0009536 plastid; GO:0009941 chloroplast envelope; GO:0016020 membrane; GO:0030054 cell junction; GO:0031090 organelle membrane; GO:0031967 organe…				S	KOG1134	Uncharacterized conserved protein
RC5G0472500	1083	K	0.616	0.000230723	Down	Putative xenobiotic-transporting ATPase	--	1	7.62092e-15	150.85	3	QSHK(1)LVEYFEAIPGVTK	-0.38931	0.735	0.803	0.749	1.187	1.224	1.304	plasma membrane				GO:0006810 transport; GO:0051179 localization; GO:0051234 establishment of localization; GO:0055085 transmembrane transport;	GO:0005623 cell; GO:0005886 plasma membrane; GO:0016020 membrane; GO:0016021 integral component of membrane; GO:0031224 intrinsic component of membrane; GO:0071944 cell periphery;	GO:0003824 catalytic activity; GO:0005215 transporter activity; GO:0015399 primary active transmembrane transporter activity; GO:0016462 pyrophosphatase activity; GO:0016787 hydrolase activity; GO:0016817 hydrolase activity, acting on acid anhydrides; GO:0016818 hydrolase activity, acting on acid anhydrides, in phosphorus-containing anhydrides; GO:0016887 ATPase activity; GO:0017111 nucleoside-tr…	PF00005	ABC transporter	Q	KOG0065	Pleiotropic drug resistance proteins (PDR1-15), ABC superfamily
RC6G0509400	174	K	0.616	0.0109589	Down	Putative 43kDa postsynaptic protein	--	1	4.29803e-13	93.649	3	VK(1)GENLDSYSEAGWSR	0.59501		0.692	0.679	1.26	1.018	1.059	chloroplast					GO:0005622 intracellular; GO:0005623 cell; GO:0005737 cytoplasm; GO:0005768 endosome; GO:0005794 Golgi apparatus; GO:0005802 trans-Golgi network; GO:0005886 plasma membrane; GO:0005911 cell-cell junction; GO:0009506 plasmodesma; GO:0012505 endomembrane system; GO:0016020 membrane; GO:0030054 cell junction; GO:0031410 cytoplasmic vesicle; GO:0031982 vesicle; GO:0031984 organelle subcompartment; GO…				S	KOG1124	FOG: TPR repeat
RC4G0454700	613	K	0.615	0.00768506	Down	Receptor protein kinase TMK1	--	1	3.48383e-07	98.167	3	GLHEFK(1)SEIAVLTK	-1.8167	0.651	0.727	0.856	1.275	1.074	1.281	plasma membrane	K00924	E2.7.1.-; kinase [EC:2.7.1.-]		GO:0006464 cellular protein modification process; GO:0006468 protein phosphorylation; GO:0006793 phosphorus metabolic process; GO:0006796 phosphate-containing compound metabolic process; GO:0006807 nitrogen compound metabolic process; GO:0007154 cell communication; GO:0007165 signal transduction; GO:0007166 cell surface receptor signaling pathway; GO:0007167 enzyme linked receptor protein signali…	GO:0005576 extracellular region; GO:0005623 cell; GO:0005886 plasma membrane; GO:0016020 membrane; GO:0071944 cell periphery;	GO:0003824 catalytic activity; GO:0004672 protein kinase activity; GO:0004674 protein serine/threonine kinase activity; GO:0004675 transmembrane receptor protein serine/threonine kinase activity; GO:0004888 transmembrane signaling receptor activity; GO:0016301 kinase activity; GO:0016740 transferase activity; GO:0016772 transferase activity, transferring phosphorus-containing groups; GO:0016773 p…	PF00069	Protein kinase domain
RC2G0105700	622	K	0.614	0.0287204	Down	Sucrose synthase	--	0.999993	4.4445e-06	126.48	2	ESQDNEEK(1)AELK	-1.2837	0.974	0.646	0.595	1.191	1.233	1.183	cytoplasm	K00695	E2.4.1.13; sucrose synthase [EC:2.4.1.13]	map00500 Starch and sucrose metabolism; map01100 Metabolic pathways	GO:0000003 reproduction; GO:0001101 response to acid chemical; GO:0001666 response to hypoxia; GO:0003006 developmental process involved in reproduction; GO:0006950 response to stress; GO:0006970 response to osmotic stress; GO:0007275 multicellular organism development; GO:0009266 response to temperature stimulus; GO:0009409 response to cold; GO:0009413 response to flooding; GO:0009414 response t…	GO:0005622 intracellular; GO:0005623 cell; GO:0005737 cytoplasm; GO:0005773 vacuole; GO:0005829 cytosol; GO:0005886 plasma membrane; GO:0005911 cell-cell junction; GO:0009506 plasmodesma; GO:0016020 membrane; GO:0030054 cell junction; GO:0043226 organelle; GO:0043227 membrane-bounded organelle; GO:0043229 intracellular organelle; GO:0043231 intracellular membrane-bounded organelle; GO:0055044 sym…	GO:0003824 catalytic activity; GO:0008194 UDP-glycosyltransferase activity; GO:0016157 sucrose synthase activity; GO:0016740 transferase activity; GO:0016757 transferase activity, transferring glycosyl groups; GO:0016758 transferase activity, transferring hexosyl groups; GO:0035251 UDP-glucosyltransferase activity; GO:0046527 glucosyltransferase activity;			M	KOG0853	Glycosyltransferase
RC7G0286700	215	K	0.614	0.0120238	Down	Putative tetraspanin/Peripherin	--	1	9.39177e-28	152.02	3	EK(1)YGLDTSLYPYDPSDSSR	2.173	0.735	0.833	0.785	1.552	1.149	1.129	plasma membrane
RC0G0115700	141	K	0.613	0.00204873	Down	Putative small heat shock protein HSP20	--	1	2.92531e-05	59.731	3	EVEISGDEEHVSK(1)GLGR	1.9902	0.652	0.785	0.733	1.205	1.25	1.085	chloroplast	K13993	HSP20; HSP20 family protein	map04141 Protein processing in endoplasmic reticulum						O	KOG0710	Molecular chaperone (small heat-shock protein Hsp26/Hsp42)
RC2G0298000	193	K	0.613	0.0160881	Down	Putative small monomeric GTPase	--	0.946082	2.11537e-09	135.5	3	ILDTPSLLAEGSK(0.946)GLK(0.054)	1.6205	0.664		0.756	1.161	1.023	1.289	nucleus	K07910	RAB18; Ras-related protein Rab-18			GO:0005622 intracellular; GO:0005623 cell; GO:0005737 cytoplasm; GO:0005794 Golgi apparatus; GO:0005886 plasma membrane; GO:0012505 endomembrane system; GO:0016020 membrane; GO:0043226 organelle; GO:0043227 membrane-bounded organelle; GO:0043229 intracellular organelle; GO:0043231 intracellular membrane-bounded organelle; GO:0071944 cell periphery;		PF00071	Ras family	U	KOG0080	GTPase Rab18, small G protein superfamily
RC3G0326200	101	K	0.613	0.0466254	Down	Putative receptor-like protein kinase	--	1	0.00014426	78.043	2	ESDK(1)VMVHLGMGK	-1.8951	0.611	0.746		1.086	1.308	0.928	chloroplast				GO:0006464 cellular protein modification process; GO:0006468 protein phosphorylation; GO:0006793 phosphorus metabolic process; GO:0006796 phosphate-containing compound metabolic process; GO:0006807 nitrogen compound metabolic process; GO:0007154 cell communication; GO:0007165 signal transduction; GO:0007166 cell surface receptor signaling pathway; GO:0007167 enzyme linked receptor protein signali…	GO:0005623 cell; GO:0005886 plasma membrane; GO:0016020 membrane; GO:0071944 cell periphery;	GO:0003824 catalytic activity; GO:0004672 protein kinase activity; GO:0004674 protein serine/threonine kinase activity; GO:0004675 transmembrane receptor protein serine/threonine kinase activity; GO:0004888 transmembrane signaling receptor activity; GO:0016301 kinase activity; GO:0016740 transferase activity; GO:0016772 transferase activity, transferring phosphorus-containing groups; GO:0016773 p…	PF00069	Protein kinase domain	T	KOG1187	Serine/threonine protein kinase
RC4G0468300	66	K	0.613	0.00158943	Down	Carbonic anhydrase	--	0.999953	2.91632e-12	156.02	2	DVDLYGQLAK(1)GQSPK	-2.1667	0.718	0.771	0.851	1.238	1.377	1.202	cytoplasm	K01673	cynT, can; carbonic anhydrase [EC:4.2.1.1]	map00910 Nitrogen metabolism; map01100 Metabolic pathways	GO:0010033 response to organic substance; GO:0010037 response to carbon dioxide; GO:0010119 regulation of stomatal movement; GO:0042221 response to chemical; GO:0042493 response to drug; GO:0048519 negative regulation of biological process; GO:0048580 regulation of post-embryonic development; GO:0048581 negative regulation of post-embryonic development; GO:0050789 regulation of biological process…	GO:0005622 intracellular; GO:0005623 cell; GO:0005737 cytoplasm; GO:0005829 cytosol; GO:0005886 plasma membrane; GO:0009507 chloroplast; GO:0009526 plastid envelope; GO:0009532 plastid stroma; GO:0009536 plastid; GO:0009570 chloroplast stroma; GO:0009941 chloroplast envelope; GO:0016020 membrane; GO:0031967 organelle envelope; GO:0031975 envelope; GO:0043226 organelle; GO:0043227 membrane-bounded…	GO:0003824 catalytic activity; GO:0004089 carbonate dehydratase activity; GO:0016829 lyase activity; GO:0016835 carbon-oxygen lyase activity; GO:0016836 hydro-lyase activity;	PF00484	Carbonic anhydrase	P	KOG1578	Predicted carbonic anhydrase involved in protection against oxidative damage
RC1G0281400	215	K	0.612	0.00396186	Down	Putative nucleotide-binding alpha-beta plait domain-containing protein	--	1	0.000226685	99.174	2	VLAASNPTSK(1)SR	-2.5976	0.719	0.895	0.686	1.214	1.272	1.273	chloroplast	K12831	SF3B4, SAP49; splicing factor 3B subunit 4	map03040 Spliceosome				PF00076	RNA recognition motif. (a.k.a. RRM, RBD, or RNP domain)	A	KOG0131	Splicing factor 3b, subunit 4
RC3G0233100	335	K	0.612	0.0123997	Down	Putative phosphopyruvate hydratase	--	1	1.7035e-68	199.91	3	MTAECGEQVQIVGDDLLVTNPK(1)R	-0.66938	0.836	0.829	0.593	1.237	1.283	1.17	cytoplasm	K01689	ENO, eno; enolase [EC:4.2.1.11]	map00010 Glycolysis / Gluconeogenesis; map01100 Metabolic pathways; map01110 Biosynthesis of secondary metabolites; map01200 Carbon metabolism; map01230 Biosynthesis of amino acids; map03018 RNA degradation	GO:0001101 response to acid chemical; GO:0006950 response to stress; GO:0006970 response to osmotic stress; GO:0009266 response to temperature stimulus; GO:0009314 response to radiation; GO:0009409 response to cold; GO:0009416 response to light stimulus; GO:0009628 response to abiotic stimulus; GO:0009651 response to salt stress; GO:0009719 response to endogenous stimulus; GO:0009725 response to …	GO:0005576 extracellular region; GO:0005622 intracellular; GO:0005623 cell; GO:0005634 nucleus; GO:0005737 cytoplasm; GO:0005739 mitochondrion; GO:0005740 mitochondrial envelope; GO:0005829 cytosol; GO:0005886 plasma membrane; GO:0005911 cell-cell junction; GO:0009506 plasmodesma; GO:0009507 chloroplast; GO:0009536 plastid; GO:0016020 membrane; GO:0030054 cell junction; GO:0031967 organelle envel…	GO:0003676 nucleic acid binding; GO:0003677 DNA binding; GO:0003824 catalytic activity; GO:0004634 phosphopyruvate hydratase activity; GO:0005488 binding; GO:0005507 copper ion binding; GO:0016829 lyase activity; GO:0016835 carbon-oxygen lyase activity; GO:0016836 hydro-lyase activity; GO:0043167 ion binding; GO:0043169 cation binding; GO:0046872 metal ion binding; GO:0046914 transition metal ion…	PF03952; PF00113	Enolase, N-terminal domain; Enolase, C-terminal TIM barrel domain	G	KOG2670	Enolase
RC6G0431500	313	K	0.612	2.00304e-05	Down	Putative xenobiotic-transporting ATPase	--	0.999089	1.31289e-20	166.48	4	MSVIFESNWPK(0.001)PEEK(0.999)SEHPVR	1.2025	0.759	0.797	0.764	1.228	1.284	1.281	plasma membrane	K05666	ABCC2; ATP-binding cassette, subfamily C (CFTR/MRP), member 2	map02010 ABC transporters	GO:0001101 response to acid chemical; GO:0006810 transport; GO:0006855 drug transmembrane transport; GO:0006950 response to stress; GO:0009414 response to water deprivation; GO:0009415 response to water; GO:0009605 response to external stimulus; GO:0009607 response to biotic stimulus; GO:0009611 response to wounding; GO:0009624 response to nematode; GO:0009628 response to abiotic stimulus; GO:000…	GO:0000325 plant-type vacuole; GO:0005622 intracellular; GO:0005623 cell; GO:0005737 cytoplasm; GO:0005773 vacuole; GO:0005774 vacuolar membrane; GO:0005794 Golgi apparatus; GO:0005886 plasma membrane; GO:0005911 cell-cell junction; GO:0009506 plasmodesma; GO:0012505 endomembrane system; GO:0016020 membrane; GO:0030054 cell junction; GO:0031090 organelle membrane; GO:0043226 organelle; GO:0043227…	GO:0003824 catalytic activity; GO:0005215 transporter activity; GO:0015399 primary active transmembrane transporter activity; GO:0016462 pyrophosphatase activity; GO:0016787 hydrolase activity; GO:0016817 hydrolase activity, acting on acid anhydrides; GO:0016818 hydrolase activity, acting on acid anhydrides, in phosphorus-containing anhydrides; GO:0016887 ATPase activity; GO:0017111 nucleoside-tr…	PF00005	ABC transporter	Q	KOG0054	Multidrug resistance-associated protein/mitoxantrone resistance protein, ABC superfamily
RC4G0392200	90	K	0.611	0.00927889	Down	Putative universal stress protein A	--	1	0.000883857	129.28	3	K(1)LTVALLER	1.2972	0.709	0.821	0.813	1.406	1.371	1.055	cytoplasm							PF00582	Universal stress protein family
RC4G0465300	430	K	0.611	0.0135683	Down	Putative phosphoglucomutase (Alpha-D-glucose-1,6-bisphosphate-dependent)	--	1	0.0155149	60.589	3	K(1)HWSTYGR	1.4704	0.776		0.603	1.129	1.102	1.157	cytoplasm	K01835	pgm; phosphoglucomutase [EC:5.4.2.2]	map00010 Glycolysis / Gluconeogenesis; map00030 Pentose phosphate pathway; map00052 Galactose metabolism; map00230 Purine metabolism; map00500 Starch and sucrose metabolism; map00520 Amino sugar and nucleotide sugar metabolism; map01100 Metabolic pathways; map01110 Biosynthesis of secondary metabolites	GO:0000271 polysaccharide biosynthetic process; GO:0005975 carbohydrate metabolic process; GO:0005976 polysaccharide metabolic process; GO:0005977 glycogen metabolic process; GO:0005978 glycogen biosynthetic process; GO:0005982 starch metabolic process; GO:0005996 monosaccharide metabolic process; GO:0006006 glucose metabolic process; GO:0006012 galactose metabolic process; GO:0006073 cellular gl…	GO:0005622 intracellular; GO:0005623 cell; GO:0005634 nucleus; GO:0005737 cytoplasm; GO:0005829 cytosol; GO:0005886 plasma membrane; GO:0009507 chloroplast; GO:0009526 plastid envelope; GO:0009532 plastid stroma; GO:0009536 plastid; GO:0009570 chloroplast stroma; GO:0010319 stromule; GO:0016020 membrane; GO:0031967 organelle envelope; GO:0031975 envelope; GO:0043226 organelle; GO:0043227 membrane…	GO:0003824 catalytic activity; GO:0004614 phosphoglucomutase activity; GO:0016853 isomerase activity; GO:0016866 intramolecular transferase activity; GO:0016868 intramolecular transferase activity, phosphotransferases;	PF02878; PF02879; PF02880	Phosphoglucomutase/phosphomannomutase, alpha/beta/alpha domain I; Phosphoglucomutase/phosphomannomutase, alpha/beta/alpha domain II; Phosphoglucomutase/phosphomannomutase, alpha/beta/alpha domain III	G	KOG0625	Phosphoglucomutase
RC6G0478600	523	K	0.611	0.0122168	Down	Putative xanthine/uracil/vitamin C permease	--	1	0.000983081	84.368	3	GLGWWK(1)PFQHR	-0.31101	0.73	0.72		1.351	1.135	1.073	plasma membrane	K14611	SLC23A1, SVCT1; solute carrier family 23 (nucleobase transporter), member 1		GO:0006810 transport; GO:0006811 ion transport; GO:0006812 cation transport; GO:0006855 drug transmembrane transport; GO:0006863 purine nucleobase transport; GO:0015851 nucleobase transport; GO:0015853 adenine transport; GO:0015854 guanine transport; GO:0015855 pyrimidine nucleobase transport; GO:0015857 uracil transport; GO:0015893 drug transport; GO:0034220 ion transmembrane transport; GO:00353…	GO:0005623 cell; GO:0005886 plasma membrane; GO:0005911 cell-cell junction; GO:0009506 plasmodesma; GO:0016020 membrane; GO:0030054 cell junction; GO:0055044 symplast; GO:0071944 cell periphery;	GO:0005215 transporter activity; GO:0005345 purine nucleobase transmembrane transporter activity; GO:0005350 pyrimidine nucleobase transmembrane transporter activity; GO:0008324 cation transmembrane transporter activity; GO:0015075 ion transmembrane transporter activity; GO:0015205 nucleobase transmembrane transporter activity; GO:0015207 adenine transmembrane transporter activity; GO:0015208 gua…			F	KOG1292	Xanthine/uracil transporters
RC1G0347800	150	K	0.61	0.00717164	Down	Putative glycerol-3-phosphate 1-O-acyltransferase	--	1	1.26241e-40	175.69	3	DFLGGDK(1)VLGTEIEVNPK(0.885)TK(0.115)	-0.98497	0.625	0.738	0.623	1.182	1.153	0.921	plasma membrane	K13508	GPAT; glycerol-3-phosphate acyltransferase [EC:2.3.1.15 2.3.1.198]	map00561 Glycerolipid metabolism; map00564 Glycerophospholipid metabolism; map01100 Metabolic pathways; map01110 Biosynthesis of secondary metabolites	GO:0006793 phosphorus metabolic process; GO:0006796 phosphate-containing compound metabolic process; GO:0008152 metabolic process; GO:0009058 biosynthetic process; GO:0009059 macromolecule biosynthetic process; GO:0009987 cellular process; GO:0010143 cutin biosynthetic process; GO:0016311 dephosphorylation; GO:0043170 macromolecule metabolic process; GO:0044237 cellular metabolic process; GO:0071…	GO:0005622 intracellular; GO:0005623 cell; GO:0005737 cytoplasm; GO:0005783 endoplasmic reticulum; GO:0012505 endomembrane system; GO:0016020 membrane; GO:0043226 organelle; GO:0043227 membrane-bounded organelle; GO:0043229 intracellular organelle; GO:0043231 intracellular membrane-bounded organelle;	GO:0003824 catalytic activity; GO:0008374 O-acyltransferase activity; GO:0016740 transferase activity; GO:0016746 transferase activity, transferring acyl groups; GO:0016747 transferase activity, transferring acyl groups other than amino-acyl groups; GO:0016787 hydrolase activity; GO:0016788 hydrolase activity, acting on ester bonds; GO:0016791 phosphatase activity; GO:0042578 phosphoric ester hyd…
RC2G0436200	793	K	0.61	0.0161782	Down	Phospholipase D	--	1	1.04464e-07	91.245	2	VLGAK(1)SDYLPPIITT	-0.19842	0.702	0.666		0.984	1.103	1.278	mitochondria	K01115	PLD1_2; phospholipase D1/2 [EC:3.1.4.4]	map00564 Glycerophospholipid metabolism; map00565 Ether lipid metabolism; map01100 Metabolic pathways; map01110 Biosynthesis of secondary metabolites; map04144 Endocytosis		GO:0005622 intracellular; GO:0005623 cell; GO:0005737 cytoplasm; GO:0005773 vacuole; GO:0005783 endoplasmic reticulum; GO:0005886 plasma membrane; GO:0009536 plastid; GO:0012505 endomembrane system; GO:0016020 membrane; GO:0043226 organelle; GO:0043227 membrane-bounded organelle; GO:0043229 intracellular organelle; GO:0043231 intracellular membrane-bounded organelle; GO:0071944 cell periphery;		PF00168	C2 domain	I	KOG1329	Phospholipase D1
RC4G0284400	482	K	0.61	0.00149992	Down	Putative 3-hydroxyacyl-CoA dehydrogenase, Hydro-lyase, Isomerase	--	0.815139	1.57571e-27	162	3	TNQTSPQVIVDLLEVGK(0.185)K(0.815)	-0.88224	0.74	0.804	0.699	1.109	1.29	1.281	cytoplasm	K10527	MFP2; enoyl-CoA hydratase/3-hydroxyacyl-CoA dehydrogenase [EC:4.2.1.17 1.1.1.35 1.1.1.211]	map00071 Fatty acid degradation; map00592 alpha-Linolenic acid metabolism; map01100 Metabolic pathways; map01110 Biosynthesis of secondary metabolites; map01212 Fatty acid metabolism	GO:0006082 organic acid metabolic process; GO:0006629 lipid metabolic process; GO:0006631 fatty acid metabolic process; GO:0006635 fatty acid beta-oxidation; GO:0008152 metabolic process; GO:0009056 catabolic process; GO:0009062 fatty acid catabolic process; GO:0009987 cellular process; GO:0016042 lipid catabolic process; GO:0016054 organic acid catabolic process; GO:0019395 fatty acid oxidation;…	GO:0005618 cell wall; GO:0005622 intracellular; GO:0005623 cell; GO:0005634 nucleus; GO:0005730 nucleolus; GO:0005737 cytoplasm; GO:0005777 peroxisome; GO:0005911 cell-cell junction; GO:0009506 plasmodesma; GO:0009514 glyoxysome; GO:0030054 cell junction; GO:0030312 external encapsulating structure; GO:0031974 membrane-enclosed lumen; GO:0031981 nuclear lumen; GO:0042579 microbody; GO:0043226 org…	GO:0003824 catalytic activity; GO:0003857 3-hydroxyacyl-CoA dehydrogenase activity; GO:0004165 dodecenoyl-CoA delta-isomerase activity; GO:0004300 enoyl-CoA hydratase activity; GO:0008692 3-hydroxybutyryl-CoA epimerase activity; GO:0016491 oxidoreductase activity; GO:0016508 long-chain-enoyl-CoA hydratase activity; GO:0016614 oxidoreductase activity, acting on CH-OH group of donors; GO:0016616 ox…	PF00378; PF02737; PF00725	Enoyl-CoA hydratase/isomerase family; 3-hydroxyacyl-CoA dehydrogenase, NAD binding domain; 3-hydroxyacyl-CoA dehydrogenase, C-terminal domain	I	KOG1683	Hydroxyacyl-CoA dehydrogenase/enoyl-CoA hydratase
RC0G0006700	53	K	0.609	5.30091e-05	Down	Putative acetyl-CoA C-acetyltransferase	--	1	6.65662e-28	242.92	2	LGSIAIEAALK(1)R	-2.0038	0.752	0.735	0.769	1.271	1.177	1.255	cytoplasm	K00626	E2.3.1.9, atoB; acetyl-CoA C-acetyltransferase [EC:2.3.1.9]	map00071 Fatty acid degradation; map00072 Synthesis and degradation of ketone bodies; map00280 Valine, leucine and isoleucine degradation; map00310 Lysine degradation; map00380 Tryptophan metabolism; map00620 Pyruvate metabolism; map00630 Glyoxylate and dicarboxylate metabolism; map00640 Propanoate metabolism; map00650 Butanoate metabolism; map00900 Terpenoid backbone biosynthesis; map01100 Metab…	GO:0000003 reproduction; GO:0000902 cell morphogenesis; GO:0000904 cell morphogenesis involved in differentiation; GO:0003006 developmental process involved in reproduction; GO:0006082 organic acid metabolic process; GO:0006629 lipid metabolic process; GO:0006631 fatty acid metabolic process; GO:0006635 fatty acid beta-oxidation; GO:0008152 metabolic process; GO:0008202 steroid metabolic process;…	GO:0005622 intracellular; GO:0005623 cell; GO:0005737 cytoplasm; GO:0005777 peroxisome; GO:0005829 cytosol; GO:0005886 plasma membrane; GO:0016020 membrane; GO:0042579 microbody; GO:0043226 organelle; GO:0043227 membrane-bounded organelle; GO:0043229 intracellular organelle; GO:0043231 intracellular membrane-bounded organelle; GO:0071944 cell periphery;	GO:0003824 catalytic activity; GO:0003985 acetyl-CoA C-acetyltransferase activity; GO:0003988 acetyl-CoA C-acyltransferase activity; GO:0016407 acetyltransferase activity; GO:0016408 C-acyltransferase activity; GO:0016453 C-acetyltransferase activity; GO:0016740 transferase activity; GO:0016746 transferase activity, transferring acyl groups; GO:0016747 transferase activity, transferring acyl grou…	PF00108; PF02803	Thiolase, N-terminal domain; Thiolase, C-terminal domain	I	KOG1390	Acetyl-CoA acetyltransferase
RC2G0314700	423	K	0.608	0.0240612	Down	Putative hydrolase	--	0.99998	0.0207585	66.087	2	LHK(1)QYGWK	2.5463	0.745		0.788		1.169	1.353	cytoplasm				GO:0006066 alcohol metabolic process; GO:0006576 cellular biogenic amine metabolic process; GO:0006807 nitrogen compound metabolic process; GO:0006950 response to stress; GO:0006952 defense response; GO:0008152 metabolic process; GO:0009308 amine metabolic process; GO:0009605 response to external stimulus; GO:0009607 response to biotic stimulus; GO:0009617 response to bacterium; GO:0009987 cellul…	GO:0005622 intracellular; GO:0005623 cell; GO:0005737 cytoplasm; GO:0005773 vacuole; GO:0005774 vacuolar membrane; GO:0005783 endoplasmic reticulum; GO:0005794 Golgi apparatus; GO:0005886 plasma membrane; GO:0012505 endomembrane system; GO:0016020 membrane; GO:0031090 organelle membrane; GO:0043226 organelle; GO:0043227 membrane-bounded organelle; GO:0043229 intracellular organelle; GO:0043231 in…	GO:0003824 catalytic activity; GO:0016787 hydrolase activity; GO:0016810 hydrolase activity, acting on carbon-nitrogen (but not peptide) bonds; GO:0016811 hydrolase activity, acting on carbon-nitrogen (but not peptide) bonds, in linear amides; GO:0047412 N-(long-chain-acyl)ethanolamine deacylase activity;			J	KOG1211	Amidases
RC3G0217400	546	K	0.607	0.0160533	Down	Putative xenobiotic-transporting ATPase	--	1	7.14144e-51	227.34	3	VANAHSFIVK(1)LPDGFDTQVGER	-0.35756	0.592	0.917	0.731	1.271	1.245	1.175	plasma membrane	K05658	ABCB1, CD243; ATP-binding cassette, subfamily B (MDR/TAP), member 1 [EC:7.6.2.2]	map02010 ABC transporters	GO:0000003 reproduction; GO:0003006 developmental process involved in reproduction; GO:0006810 transport; GO:0007275 multicellular organism development; GO:0008361 regulation of cell size; GO:0009314 response to radiation; GO:0009411 response to UV; GO:0009416 response to light stimulus; GO:0009605 response to external stimulus; GO:0009606 tropism; GO:0009607 response to biotic stimulus; GO:00096…	GO:0005623 cell; GO:0005886 plasma membrane; GO:0005911 cell-cell junction; GO:0009506 plasmodesma; GO:0016020 membrane; GO:0030054 cell junction; GO:0055044 symplast; GO:0071944 cell periphery;	GO:0003824 catalytic activity; GO:0005215 transporter activity; GO:0010328 auxin influx transmembrane transporter activity; GO:0010329 auxin efflux transmembrane transporter activity; GO:0015399 primary active transmembrane transporter activity; GO:0015562 efflux transmembrane transporter activity; GO:0016462 pyrophosphatase activity; GO:0016787 hydrolase activity; GO:0016817 hydrolase activity, …	PF00005	ABC transporter	Q	KOG0055	Multidrug/pheromone exporter, ABC superfamily
RC3G0388500	101	K	0.607	0.00295243	Down	Putative H(+)-transporting two-sector ATPase	--	1	2.67766e-07	112.7	2	VK(1)YLFSAESVAGDR	-1.6312	0.66	0.83	0.763	1.329	1.16	1.224	cytoplasm	K02151	ATPeV1F, ATP6S14; V-type H+-transporting ATPase subunit F	map00190 Oxidative phosphorylation; map01100 Metabolic pathways; map04145 Phagosome						C	KOG3432	Vacuolar H+-ATPase V1 sector, subunit F
RC6G0387000	11	K	0.607	0.0013856	Down	Putative target SNARE coiled-coil domain-containing protein	--	1	3.89049e-13	137.4	2	NNK(1)VALFDGIEEGGIR	-0.69992	0.67	0.82	0.739	1.164	1.247	1.262	cytoplasm	K08504	BET1; blocked early in transport 1	map04130 SNARE interactions in vesicular transport		GO:0005622 intracellular; GO:0005623 cell; GO:0005634 nucleus; GO:0005886 plasma membrane; GO:0016020 membrane; GO:0043226 organelle; GO:0043227 membrane-bounded organelle; GO:0043229 intracellular organelle; GO:0043231 intracellular membrane-bounded organelle; GO:0071944 cell periphery;				U	KOG3385	V-SNARE
RC7G0462300	241	K	0.607	0.0367453	Down	Putative P-loop containing nucleoside triphosphate hydrolase	--	0.996278	9.38364e-07	98.167	2	DQQEEVASLK(0.996)GYSK(0.004)	0.34722		0.636	0.706	1.327	1.042	0.945	cytoplasm							PF04548	AIG1 family
RC1G0386300	1054	K	0.606	0.000746717	Down	Putative transferase	--	0.99998	0.000138973	62.705	3	LTHLLEK(1)DSYFNVK	0.087857	0.777	0.785	0.816	1.36		1.257	nucleus	K05305	FUK; fucokinase [EC:2.7.1.52]	map00051 Fructose and mannose metabolism; map00520 Amino sugar and nucleotide sugar metabolism; map01100 Metabolic pathways	GO:0006139 nucleobase-containing compound metabolic process; GO:0006725 cellular aromatic compound metabolic process; GO:0006753 nucleoside phosphate metabolic process; GO:0006793 phosphorus metabolic process; GO:0006796 phosphate-containing compound metabolic process; GO:0006807 nitrogen compound metabolic process; GO:0008152 metabolic process; GO:0009058 biosynthetic process; GO:0009117 nucleot…		GO:0003824 catalytic activity; GO:0016301 kinase activity; GO:0016740 transferase activity; GO:0016772 transferase activity, transferring phosphorus-containing groups; GO:0016773 phosphotransferase activity, alcohol group as acceptor; GO:0016779 nucleotidyltransferase activity; GO:0047341 fucose-1-phosphate guanylyltransferase activity; GO:0050201 fucokinase activity; GO:0070568 guanylyltransfera…			G	KOG4644	L-fucose kinase
RC1G0412000	157	K	0.606	0.000186833	Down	Putative adenosine kinase	--	0.925342	0.000152369	97.175	3	RPENWALVEK(0.925)AK(0.075)	1.0154	0.738	0.704		1.173	1.214	1.183	cytoplasm	K00856	E2.7.1.20, ADK; adenosine kinase [EC:2.7.1.20]	map00230 Purine metabolism; map01100 Metabolic pathways	GO:0006139 nucleobase-containing compound metabolic process; GO:0006163 purine nucleotide metabolic process; GO:0006164 purine nucleotide biosynthetic process; GO:0006166 purine ribonucleoside salvage; GO:0006167 AMP biosynthetic process; GO:0006169 adenosine salvage; GO:0006725 cellular aromatic compound metabolic process; GO:0006753 nucleoside phosphate metabolic process; GO:0006793 phosphorus …	GO:0005622 intracellular; GO:0005623 cell; GO:0005634 nucleus; GO:0005737 cytoplasm; GO:0005829 cytosol; GO:0005886 plasma membrane; GO:0016020 membrane; GO:0043226 organelle; GO:0043227 membrane-bounded organelle; GO:0043229 intracellular organelle; GO:0043231 intracellular membrane-bounded organelle; GO:0071944 cell periphery;	GO:0003824 catalytic activity; GO:0004001 adenosine kinase activity; GO:0005488 binding; GO:0005507 copper ion binding; GO:0016301 kinase activity; GO:0016740 transferase activity; GO:0016772 transferase activity, transferring phosphorus-containing groups; GO:0016773 phosphotransferase activity, alcohol group as acceptor; GO:0019205 nucleobase-containing compound kinase activity; GO:0019206 nucle…			G	KOG2854	Possible pfkB family carbohydrate kinase
RC4G0067200	470	K	0.606	0.031612	Down	Putative transcription factor WD40-like family	--	0.992307	0.000529496	54.199	3	VFQATSVK(0.992)SEWNTIK(0.008)	-0.059209		0.772	0.737	1.355	1.137		nucleus	K10599	PRPF19, PRP19; pre-mRNA-processing factor 19 [EC:2.3.2.27]	map03040 Spliceosome; map04120 Ubiquitin mediated proteolysis	GO:0000209 protein polyubiquitination; GO:0000349 generation of catalytic spliceosome for first transesterification step; GO:0000375 RNA splicing, via transesterification reactions; GO:0000377 RNA splicing, via transesterification reactions with bulged adenosine as nucleophile; GO:0000393 spliceosomal conformational changes to generate catalytic conformation; GO:0000398 mRNA splicing, via spliceo…	GO:0000151 ubiquitin ligase complex; GO:0000974 Prp19 complex; GO:0005618 cell wall; GO:0005622 intracellular; GO:0005623 cell; GO:0005634 nucleus; GO:0005681 spliceosomal complex; GO:0005684 U2-type spliceosomal complex; GO:0005730 nucleolus; GO:0005737 cytoplasm; GO:0009507 chloroplast; GO:0009536 plastid; GO:0030312 external encapsulating structure; GO:0031461 cullin-RING ubiquitin ligase comp…	GO:0003824 catalytic activity; GO:0004842 ubiquitin-protein transferase activity; GO:0016740 transferase activity; GO:0019787 ubiquitin-like protein transferase activity; GO:0061630 ubiquitin protein ligase activity; GO:0061659 ubiquitin-like protein ligase activity; GO:0140096 catalytic activity, acting on a protein;	PF08606	Prp19/Pso4-like	L	KOG0289	mRNA splicing factor
RC5G0429000	280	K	0.606	0.00541552	Down	Putative transcription factor C2H2 family	--	1	3.47652e-13	121.86	3	AGPSDLQSFSENLK(1)AR	0.90179	0.765	0.683		1.099	1.266	1.22	nucleus	K19043	RHF; E3 ubiquitin-protein ligase RHF [EC:2.3.2.27]		GO:0000209 protein polyubiquitination; GO:0006464 cellular protein modification process; GO:0006508 proteolysis; GO:0006511 ubiquitin-dependent protein catabolic process; GO:0006807 nitrogen compound metabolic process; GO:0007275 multicellular organism development; GO:0008152 metabolic process; GO:0009056 catabolic process; GO:0009057 macromolecule catabolic process; GO:0009553 embryo sac develop…	GO:0005623 cell; GO:0005886 plasma membrane; GO:0016020 membrane; GO:0071944 cell periphery;	GO:0003824 catalytic activity; GO:0004842 ubiquitin-protein transferase activity; GO:0016740 transferase activity; GO:0019787 ubiquitin-like protein transferase activity; GO:0061630 ubiquitin protein ligase activity; GO:0061659 ubiquitin-like protein ligase activity; GO:0140096 catalytic activity, acting on a protein;	PF13639	Ring finger domain	O	KOG0800	FOG: Predicted E3 ubiquitin ligase
RC5G0280200	363	K	0.604	0.0176487	Down	Putative sodium/calcium exchanger membrane region, EF-hand domain pair	--	0.999466	9.13181e-15	132.63	3	DFDTSHDSQISVQEFK(0.999)DGIK(0.001)	0.20497	0.896	0.769	0.711	1.206		1.418	plasma membrane				GO:0006810 transport; GO:0006811 ion transport; GO:0006812 cation transport; GO:0006814 sodium ion transport; GO:0006816 calcium ion transport; GO:0006950 response to stress; GO:0006970 response to osmotic stress; GO:0009628 response to abiotic stimulus; GO:0009651 response to salt stress; GO:0009987 cellular process; GO:0015672 monovalent inorganic cation transport; GO:0030001 metal ion transpor…	GO:0000325 plant-type vacuole; GO:0005622 intracellular; GO:0005623 cell; GO:0005737 cytoplasm; GO:0005773 vacuole; GO:0005774 vacuolar membrane; GO:0005911 cell-cell junction; GO:0009506 plasmodesma; GO:0016020 membrane; GO:0030054 cell junction; GO:0031090 organelle membrane; GO:0043226 organelle; GO:0043227 membrane-bounded organelle; GO:0043229 intracellular organelle; GO:0043231 intracellula…	GO:0005215 transporter activity; GO:0005432 calcium:sodium antiporter activity; GO:0005488 binding; GO:0005509 calcium ion binding; GO:0008324 cation transmembrane transporter activity; GO:0015075 ion transmembrane transporter activity; GO:0015077 monovalent inorganic cation transmembrane transporter activity; GO:0015081 sodium ion transmembrane transporter activity; GO:0015085 calcium ion transm…	PF13499	EF-hand domain pair
RC6G0314400	258	K	0.604	0.0247622	Down	Putative major facilitator, sugar transporter, major facilitator superfamily	--	1	3.48704e-06	95.656	3	IK(1)LYGTEQGQSWVAR	-1.7696	0.619	0.873	0.815	1.116	1.171	1.531	plasma membrane				GO:0006810 transport; GO:0006811 ion transport; GO:0006812 cation transport; GO:0008643 carbohydrate transport; GO:0008645 hexose transmembrane transport; GO:0015672 monovalent inorganic cation transport; GO:0015749 monosaccharide transmembrane transport; GO:0034219 carbohydrate transmembrane transport; GO:0034220 ion transmembrane transport; GO:0046323 glucose import; GO:0051179 localization; GO…	GO:0005622 intracellular; GO:0005623 cell; GO:0005737 cytoplasm; GO:0005773 vacuole; GO:0005774 vacuolar membrane; GO:0005794 Golgi apparatus; GO:0012505 endomembrane system; GO:0016020 membrane; GO:0031090 organelle membrane; GO:0043226 organelle; GO:0043227 membrane-bounded organelle; GO:0043229 intracellular organelle; GO:0043231 intracellular membrane-bounded organelle; GO:0098588 bounding me…	GO:0005215 transporter activity; GO:0005351 carbohydrate:proton symporter activity; GO:0005355 glucose transmembrane transporter activity; GO:0005402 carbohydrate:cation symporter activity; GO:0008324 cation transmembrane transporter activity; GO:0015075 ion transmembrane transporter activity; GO:0015077 monovalent inorganic cation transmembrane transporter activity; GO:0015078 proton transmembra…			U	KOG0254	Predicted transporter (major facilitator superfamily)
RC2G0010800	475	K	0.603	6.08038e-05	Down	Heat shock 70 kDa protein	--	1	8.66437e-06	96.27	2	EEIEK(1)MVQDAER	-1.0053	0.712	0.758	0.75	1.266	1.235	1.178	cytoplasm	K03283	HSPA1s; heat shock 70kDa protein 1/2/6/8	map03040 Spliceosome; map04141 Protein processing in endoplasmic reticulum; map04144 Endocytosis						O	KOG0101	Molecular chaperones HSP70/HSC70, HSP70 superfamily
RC2G0046700	113	K	0.603	0.00566763	Down	Putative proteasome endopeptidase complex	--	0.999988	3.22815e-07	112.7	2	YVVDIDK(1)NIDITK	-1.1811	0.766	0.752	0.679	1.376	1.239	1.03	cytoplasm	K03066	PSMC5, RPT6; 26S proteasome regulatory subunit T6	map03050 Proteasome	GO:0006355 regulation of transcription, DNA-templated; GO:0006357 regulation of transcription by RNA polymerase II; GO:0006508 proteolysis; GO:0006511 ubiquitin-dependent protein catabolic process; GO:0006807 nitrogen compound metabolic process; GO:0006950 response to stress; GO:0008152 metabolic process; GO:0009056 catabolic process; GO:0009057 macromolecule catabolic process; GO:0009889 regulat…	GO:0000502 proteasome complex; GO:0005622 intracellular; GO:0005623 cell; GO:0005634 nucleus; GO:0005737 cytoplasm; GO:0005829 cytosol; GO:0005886 plasma membrane; GO:0016020 membrane; GO:0031595 nuclear proteasome complex; GO:0031597 cytosolic proteasome complex; GO:0031974 membrane-enclosed lumen; GO:0031981 nuclear lumen; GO:0032991 protein-containing complex; GO:0043226 organelle; GO:0043227 …	GO:0003824 catalytic activity; GO:0005488 binding; GO:0005515 protein binding; GO:0008134 transcription factor binding; GO:0016462 pyrophosphatase activity; GO:0016787 hydrolase activity; GO:0016817 hydrolase activity, acting on acid anhydrides; GO:0016818 hydrolase activity, acting on acid anhydrides, in phosphorus-containing anhydrides; GO:0016887 ATPase activity; GO:0017025 TBP-class protein b…	PF00004	ATPase family associated with various cellular activities (AAA)	O	KOG0728	26S proteasome regulatory complex, ATPase RPT6
RC6G0457600	142	K	0.603	0.00137452	Down	Putative ribosomal protein S17/S11	--	0.999995	0.000191637	68.108	3	FNVLK(1)VIPAGASAGGK	-1.7893	0.696	0.816	0.734	1.255	1.142	1.325	cytoplasm	K02949	RP-S11e, RPS11; small subunit ribosomal protein S11e	map03010 Ribosome		GO:0005622 intracellular; GO:0005623 cell; GO:0005737 cytoplasm;		PF00366	Ribosomal protein S17	J	KOG1728	40S ribosomal protein S11
RC5G0489800	31	K	0.603	0.00278939	Down	AP-2 complex subunit alpha	--	1	0.00619538	74.424	2	VDK(1)ELGNVR	-2.0799	0.682	0.725		1.084	1.24	1.174	cytoplasm	K11824	AP2A; AP-2 complex subunit alpha	map04144 Endocytosis		GO:0005623 cell; GO:0005886 plasma membrane; GO:0016020 membrane; GO:0071944 cell periphery;		PF02883	Adaptin C-terminal domain	U	KOG1077	Vesicle coat complex AP-2, alpha subunit
RC2G0100700	248	K	0.602	0.000784078	Down	Aldehyde dehydrogenase family 7 member A1	--	0.998712	1.61613e-07	112.7	3	IPLVSFTGSSK(0.999)VGQK(0.001)	-0.12638	0.803	0.734	0.669	1.195	1.266	1.206	chloroplast	K14085	ALDH7A1; aldehyde dehydrogenase family 7 member A1 [EC:1.2.1.31 1.2.1.8 1.2.1.3]	map00010 Glycolysis / Gluconeogenesis; map00053 Ascorbate and aldarate metabolism; map00071 Fatty acid degradation; map00260 Glycine, serine and threonine metabolism; map00280 Valine, leucine and isoleucine degradation; map00310 Lysine degradation; map00330 Arginine and proline metabolism; map00340 Histidine metabolism; map00380 Tryptophan metabolism; map00410 beta-Alanine metabolism; map00561 Gl…	GO:0001101 response to acid chemical; GO:0006081 cellular aldehyde metabolic process; GO:0006950 response to stress; GO:0006970 response to osmotic stress; GO:0008152 metabolic process; GO:0009269 response to desiccation; GO:0009414 response to water deprivation; GO:0009415 response to water; GO:0009628 response to abiotic stimulus; GO:0009651 response to salt stress; GO:0009719 response to endog…	GO:0005622 intracellular; GO:0005623 cell; GO:0005737 cytoplasm; GO:0005829 cytosol;	GO:0003824 catalytic activity; GO:0004029 aldehyde dehydrogenase (NAD+) activity; GO:0016491 oxidoreductase activity; GO:0016620 oxidoreductase activity, acting on the aldehyde or oxo group of donors, NAD or NADP as acceptor; GO:0016903 oxidoreductase activity, acting on the aldehyde or oxo group of donors;			C	KOG2453	Aldehyde dehydrogenase
RC1G0539500	94	K	0.601	0.000751979	Down	Putative remorin	--	1	0.0008525	97.175	3	DAVLAK(1)VATEK(1)R	1.1242	0.751		0.736		1.25	1.226	nucleus				GO:0007154 cell communication; GO:0007267 cell-cell signaling; GO:0009987 cellular process; GO:0023052 signaling;	GO:0005623 cell; GO:0005886 plasma membrane; GO:0016020 membrane; GO:0071944 cell periphery;	GO:0005488 binding; GO:0030246 carbohydrate binding; GO:0031406 carboxylic acid binding; GO:0033293 monocarboxylic acid binding; GO:0036094 small molecule binding; GO:0043167 ion binding; GO:0043168 anion binding; GO:0043177 organic acid binding; GO:0048029 monosaccharide binding; GO:0048032 galacturonate binding;
RC6G0431400	26	K	0.601	0.00537661	Down	Putative HSP20-like chaperone	--	0.991709	7.45794e-20	186.27	3	VFLTVLLPDAK(0.992)DAK(0.008)	-0.78824	0.68	0.698		1.222	1.191	1.029	chloroplast				GO:0007275 multicellular organism development; GO:0009888 tissue development; GO:0009893 positive regulation of metabolic process; GO:0009966 regulation of signal transduction; GO:0009968 negative regulation of signal transduction; GO:0010449 root meristem growth; GO:0010468 regulation of gene expression; GO:0010604 positive regulation of macromolecule metabolic process; GO:0010628 positive regul…	GO:0005622 intracellular; GO:0005623 cell; GO:0005634 nucleus; GO:0005737 cytoplasm; GO:0005829 cytosol; GO:0005886 plasma membrane; GO:0005911 cell-cell junction; GO:0009506 plasmodesma; GO:0016020 membrane; GO:0030054 cell junction; GO:0043226 organelle; GO:0043227 membrane-bounded organelle; GO:0043229 intracellular organelle; GO:0043231 intracellular membrane-bounded organelle; GO:0055044 sym…		PF04969	CS domain	O	KOG3158	HSP90 co-chaperone p23
RC7G0099300	54	K	0.601	0.00296846	Down	Putative ataxin-2, nucleotide-binding alpha-beta plait domain-containing protein	--	1	1.04441e-16	98.218	4	NPEVTTEQPSAAAAGVAVTSNDQDQSSAK(1)HGPLR	-1.008	0.696	0.715		1.145	1.202		chloroplast					GO:0005622 intracellular; GO:0005623 cell; GO:0005634 nucleus; GO:0005654 nucleoplasm; GO:0016604 nuclear body; GO:0016607 nuclear speck; GO:0031974 membrane-enclosed lumen; GO:0031981 nuclear lumen; GO:0043226 organelle; GO:0043227 membrane-bounded organelle; GO:0043229 intracellular organelle; GO:0043231 intracellular membrane-bounded organelle; GO:0043233 organelle lumen; GO:0070013 intracellu…	GO:0003676 nucleic acid binding; GO:0003723 RNA binding; GO:0005488 binding; GO:0097159 organic cyclic compound binding; GO:1901363 heterocyclic compound binding;	PF00076	RNA recognition motif. (a.k.a. RRM, RBD, or RNP domain)	A	KOG0118	FOG: RRM domain
RC5G0086500	474	K	0.599	0.0221001	Down	Putative guanylate-binding protein	--	1	2.98045e-05	74.524	3	ILGDLMSEYEK(1)ASR	1.2809	0.73	0.943	0.756	1.249		1.454	cytoplasm				GO:0002376 immune system process; GO:0006950 response to stress; GO:0006952 defense response; GO:0006955 immune response; GO:0007154 cell communication; GO:0007165 signal transduction; GO:0007166 cell surface receptor signaling pathway; GO:0008104 protein localization; GO:0009987 cellular process; GO:0010033 response to organic substance; GO:0019221 cytokine-mediated signaling pathway; GO:0023052…	GO:0005622 intracellular; GO:0005623 cell; GO:0005634 nucleus; GO:0005654 nucleoplasm; GO:0005737 cytoplasm; GO:0005794 Golgi apparatus; GO:0005829 cytosol; GO:0005856 cytoskeleton; GO:0012505 endomembrane system; GO:0015629 actin cytoskeleton; GO:0031974 membrane-enclosed lumen; GO:0031981 nuclear lumen; GO:0043226 organelle; GO:0043227 membrane-bounded organelle; GO:0043228 non-membrane-bounded…	GO:0000166 nucleotide binding; GO:0001882 nucleoside binding; GO:0001883 purine nucleoside binding; GO:0005488 binding; GO:0005515 protein binding; GO:0005525 GTP binding; GO:0017076 purine nucleotide binding; GO:0019001 guanyl nucleotide binding; GO:0032549 ribonucleoside binding; GO:0032550 purine ribonucleoside binding; GO:0032553 ribonucleotide binding; GO:0032555 purine ribonucleotide bindin…	PF02263; PF02841	Guanylate-binding protein, N-terminal domain; Guanylate-binding protein, C-terminal domain	S	KOG2037	Guanylate-binding protein
RC2G0499000	851	K	0.598	0.00126794	Down	Coatomer subunit beta	--	0.998953	4.40389e-06	77.157	3	DFLNHIVK(0.999)ATNMK(0.001)	0.5612	0.745	0.757	0.707	1.374	1.121	1.201	cytoplasm	K17301	COPB1, SEC26; coatomer subunit beta		GO:0006810 transport; GO:0006888 endoplasmic reticulum to Golgi vesicle-mediated transport; GO:0006890 retrograde vesicle-mediated transport, Golgi to endoplasmic reticulum; GO:0006891 intra-Golgi vesicle-mediated transport; GO:0016192 vesicle-mediated transport; GO:0046907 intracellular transport; GO:0048193 Golgi vesicle transport; GO:0051179 localization; GO:0051234 establishment of localizati…	GO:0005622 intracellular; GO:0005623 cell; GO:0005737 cytoplasm; GO:0005794 Golgi apparatus; GO:0005798 Golgi-associated vesicle; GO:0005829 cytosol; GO:0005911 cell-cell junction; GO:0009506 plasmodesma; GO:0012505 endomembrane system; GO:0012506 vesicle membrane; GO:0016020 membrane; GO:0030054 cell junction; GO:0030117 membrane coat; GO:0030120 vesicle coat; GO:0030126 COPI vesicle coat; GO:00…		PF07718	Coatamer beta C-terminal region	U	KOG1058	Vesicle coat complex COPI, beta subunit
RC2G0441300	82	K	0.597	0.00661246	Down	Putative DNA/RNA-binding protein Alba	--	1	0.00604424	68.49	2	K(1)IMTSTVDIK	-0.24922	0.814	0.668	0.815	1.479	1.17	1.2	nucleus
RC7G0202600	60	K	0.595	0.0041417	Down	Putative isomerase	--	1	8.15456e-09	96.313	2	LSQK(1)LQFHLGDLR	-0.18292	0.779	0.674	0.722	1.358	1.251	1.047	cytoskeleton	K01784	galE, GALE; UDP-glucose 4-epimerase [EC:5.1.3.2]	map00052 Galactose metabolism; map00520 Amino sugar and nucleotide sugar metabolism; map01100 Metabolic pathways	GO:0007275 multicellular organism development; GO:0009555 pollen development; GO:0032501 multicellular organismal process; GO:0032502 developmental process; GO:0048229 gametophyte development; GO:0048856 anatomical structure development;	GO:0005622 intracellular; GO:0005623 cell; GO:0005737 cytoplasm; GO:0005829 cytosol; GO:0005886 plasma membrane; GO:0016020 membrane; GO:0071944 cell periphery;	GO:0003824 catalytic activity; GO:0003978 UDP-glucose 4-epimerase activity; GO:0016853 isomerase activity; GO:0016854 racemase and epimerase activity; GO:0016857 racemase and epimerase activity, acting on carbohydrates and derivatives; GO:0050373 UDP-arabinose 4-epimerase activity;			Q	KOG1371	UDP-glucose 4-epimerase/UDP-sulfoquinovose synthase
RC0G0206700	100	K	0.593	0.0142595	Down	Putative 14-3-3 protein	--	1	5.4337e-20	154.94	2	IETELSK(1)ICDGILK	0.20829	0.568	0.869	0.725	1.217	1.133	1.295	chloroplast	K06630	YWHAE; 14-3-3 protein epsilon					PF00244	14-3-3 protein	O	KOG0841	Multifunctional chaperone (14-3-3 family)
RC5G0494300	275	K	0.593	0.000361	Down	Putative adenosinetriphosphatase	--	1	5.75266e-08	88.42	3	WEQEQIANMK(1)EYIAR	1.1245	0.771	0.799	0.709	1.21	1.292	1.343	cytoplasm	K06185	ABCF2; ATP-binding cassette, subfamily F, member 2					PF00005; PF12848	ABC transporter; ABC transporter	S	KOG0927	Predicted transporter (ABC superfamily)
RC4G0390500	410	K	0.592	0.00745058	Down	Putative metallo-beta-lactamase	--	1	0.000510093	106.35	2	SSVAFSENVGK(1)L	0.36142	0.815	0.713	0.73	1.118	1.518	1.177	cytoplasm				GO:0006139 nucleobase-containing compound metabolic process; GO:0006725 cellular aromatic compound metabolic process; GO:0006807 nitrogen compound metabolic process; GO:0008152 metabolic process; GO:0009987 cellular process; GO:0016070 RNA metabolic process; GO:0034641 cellular nitrogen compound metabolic process; GO:0043170 macromolecule metabolic process; GO:0044237 cellular metabolic process; …	GO:0005622 intracellular; GO:0005623 cell; GO:0005737 cytoplasm; GO:0005739 mitochondrion; GO:0005759 mitochondrial matrix; GO:0031974 membrane-enclosed lumen; GO:0043226 organelle; GO:0043227 membrane-bounded organelle; GO:0043229 intracellular organelle; GO:0043231 intracellular membrane-bounded organelle; GO:0043233 organelle lumen; GO:0070013 intracellular organelle lumen;	GO:0003676 nucleic acid binding; GO:0003723 RNA binding; GO:0003727 single-stranded RNA binding; GO:0003824 catalytic activity; GO:0004518 nuclease activity; GO:0004519 endonuclease activity; GO:0004521 endoribonuclease activity; GO:0004540 ribonuclease activity; GO:0005488 binding; GO:0008270 zinc ion binding; GO:0016787 hydrolase activity; GO:0016788 hydrolase activity, acting on ester bonds; G…			S	KOG0813	Glyoxylase
RC2G0444500	261	K	0.591	0.000153745	Down	Putative ribosomal protein S5	--	1	1.11777e-59	267.21	3	SPFQEHTDLLAK(1)PTGK(1)LLLDAVER	-2.7828	0.791	0.759	0.698	1.282	1.246	1.273	cytoplasm	K02981	RP-S2e, RPS2; small subunit ribosomal protein S2e	map03010 Ribosome	GO:0006412 translation; GO:0006518 peptide metabolic process; GO:0006807 nitrogen compound metabolic process; GO:0008152 metabolic process; GO:0009058 biosynthetic process; GO:0009059 macromolecule biosynthetic process; GO:0009987 cellular process; GO:0010467 gene expression; GO:0019538 protein metabolic process; GO:0034641 cellular nitrogen compound metabolic process; GO:0034645 cellular macromo…	GO:0005618 cell wall; GO:0005622 intracellular; GO:0005623 cell; GO:0005634 nucleus; GO:0005730 nucleolus; GO:0005737 cytoplasm; GO:0005829 cytosol; GO:0005840 ribosome; GO:0005844 polysome; GO:0005886 plasma membrane; GO:0005911 cell-cell junction; GO:0009506 plasmodesma; GO:0009507 chloroplast; GO:0009536 plastid; GO:0015935 small ribosomal subunit; GO:0016020 membrane; GO:0022626 cytosolic rib…	GO:0003676 nucleic acid binding; GO:0003723 RNA binding; GO:0003729 mRNA binding; GO:0003735 structural constituent of ribosome; GO:0005198 structural molecule activity; GO:0005488 binding; GO:0097159 organic cyclic compound binding; GO:1901363 heterocyclic compound binding;	PF00333; PF03719	Ribosomal protein S5, N-terminal domain; Ribosomal protein S5, C-terminal domain	J	KOG0877	40S ribosomal protein S2/30S ribosomal protein S5
RC5G0318700	223	K	0.591	0.00107786	Down	Ubiquitin carboxyl-terminal hydrolase	--	0.99695	8.60354e-09	78.925	4	NWDGTGGNNHAIEHYK(0.997)DTGFPLAVK(0.003)	2.3592	0.651		0.714	1.113	1.174	1.178	cytoplasm	K11836	USP5_13, UBP14; ubiquitin carboxyl-terminal hydrolase 5/13 [EC:3.4.19.12]		GO:0000003 reproduction; GO:0003006 developmental process involved in reproduction; GO:0006464 cellular protein modification process; GO:0006508 proteolysis; GO:0006807 nitrogen compound metabolic process; GO:0007275 multicellular organism development; GO:0008152 metabolic process; GO:0009653 anatomical structure morphogenesis; GO:0009790 embryo development; GO:0009791 post-embryonic development;…	GO:0005622 intracellular; GO:0005623 cell; GO:0005634 nucleus; GO:0005737 cytoplasm; GO:0005829 cytosol; GO:0043226 organelle; GO:0043227 membrane-bounded organelle; GO:0043229 intracellular organelle; GO:0043231 intracellular membrane-bounded organelle;	GO:0003824 catalytic activity; GO:0004843 thiol-dependent ubiquitin-specific protease activity; GO:0008233 peptidase activity; GO:0008234 cysteine-type peptidase activity; GO:0016787 hydrolase activity; GO:0019783 ubiquitin-like protein-specific protease activity; GO:0036459 thiol-dependent ubiquitinyl hydrolase activity; GO:0070011 peptidase activity, acting on L-amino acid peptides; GO:0101005 …	PF02148; PF00627	Zn-finger in ubiquitin-hydrolases and other protein; UBA/TS-N domain	O	KOG0944	Ubiquitin-specific protease UBP14
RC3G0214700	448	K	0.59	0.000723421	Down	Glycosyltransferase	--	1	1.10654e-11	133.47	3	EVK(1)NTLESALDEDGSSNR	1.2275	0.697	0.714		1.187	1.205		chloroplast					GO:0005622 intracellular; GO:0005623 cell; GO:0043226 organelle; GO:0043227 membrane-bounded organelle; GO:0043229 intracellular organelle; GO:0043231 intracellular membrane-bounded organelle;	GO:0003824 catalytic activity; GO:0008194 UDP-glycosyltransferase activity; GO:0016740 transferase activity; GO:0016757 transferase activity, transferring glycosyl groups; GO:0016758 transferase activity, transferring hexosyl groups; GO:0035251 UDP-glucosyltransferase activity; GO:0046527 glucosyltransferase activity; GO:0080043 quercetin 3-O-glucosyltransferase activity; GO:0080044 quercetin 7-O…			CG	KOG1192	UDP-glucuronosyl and UDP-glucosyl transferase
RC4G0257200	67	K	0.59	0.00617973	Down	Putative translation elongation factor EF1B/ribosomal protein S6	--	0.987994	2.41523e-06	96.313	3	WYDCVSSQLAK(0.988)SFPGK(0.012)	2.7965	0.706	0.654	0.821	1.203	1.088	1.403	cytoplasm	K03232	EEF1B; elongation factor 1-beta		GO:0006950 response to stress; GO:0006952 defense response; GO:0009605 response to external stimulus; GO:0009607 response to biotic stimulus; GO:0009617 response to bacterium; GO:0042742 defense response to bacterium; GO:0043207 response to external biotic stimulus; GO:0050896 response to stimulus; GO:0051704 multi-organism process; GO:0051707 response to other organism; GO:0098542 defense respon…	GO:0005576 extracellular region; GO:0005622 intracellular; GO:0005623 cell; GO:0005737 cytoplasm; GO:0005773 vacuole; GO:0005829 cytosol; GO:0005911 cell-cell junction; GO:0009506 plasmodesma; GO:0030054 cell junction; GO:0043226 organelle; GO:0043227 membrane-bounded organelle; GO:0043229 intracellular organelle; GO:0043231 intracellular membrane-bounded organelle; GO:0048046 apoplast; GO:005504…		PF00736	EF-1 guanine nucleotide exchange domain	J	KOG1668	Elongation factor 1 beta/delta chain
RC7G0088800	572	K	0.59	0.00127414	Down	Putative acetyltransferase A, auxiliary subunit	--	1	0.000288962	91.939	2	AK(1)SLENLIDPNSK	-0.7176	0.791	0.774	0.79	1.407	1.253		chloroplast				GO:0002009 morphogenesis of an epithelium; GO:0006996 organelle organization; GO:0007275 multicellular organism development; GO:0007369 gastrulation; GO:0009653 anatomical structure morphogenesis; GO:0009790 embryo development; GO:0009888 tissue development; GO:0009966 regulation of signal transduction; GO:0009968 negative regulation of signal transduction; GO:0009987 cellular process; GO:0010646…	GO:0005622 intracellular; GO:0005623 cell; GO:0005737 cytoplasm; GO:0005856 cytoskeleton; GO:0005874 microtubule; GO:0005886 plasma membrane; GO:0005929 cilium; GO:0015630 microtubule cytoskeleton; GO:0016020 membrane; GO:0042995 cell projection; GO:0043226 organelle; GO:0043228 non-membrane-bounded organelle; GO:0043229 intracellular organelle; GO:0043232 intracellular non-membrane-bounded organ…				Z	KOG1840	Kinesin light chain
RC5G0230100	628	K	0.589	0.00207135	Down	Translation elongation factor 2	--	0.999376	5.41055e-08	133.49	2	ILAEEFGWDK(0.999)DLAK(0.001)	0.72121	0.656	0.764	0.796	1.335	1.283	1.145	cytoplasm	K03234	EEF2; elongation factor 2					PF00009; PF03144; PF03764; PF00679	Elongation factor Tu GTP binding domain; Elongation factor Tu domain 2; Elongation factor G, domain IV; Elongation factor G C-terminus	J	KOG0469	Elongation factor 2
RC7G0150600	194	K	0.589	0.0167166	Down	Putative vesicle-fusing ATPase	--	1	1.26049e-06	76.196	3	EDEEK(1)LNEVGYDDVGGVR	-1.7991	0.848	0.846	0.636	1.545	1.295	1.117	cytoplasm	K13525	VCP, CDC48; transitional endoplasmic reticulum ATPase	map04141 Protein processing in endoplasmic reticulum		GO:0005623 cell; GO:0005886 plasma membrane; GO:0016020 membrane; GO:0071944 cell periphery;		PF02359; PF02933; PF00004; PF09336	Cell division protein 48 (CDC48), N-terminal domain; Cell division protein 48 (CDC48), domain 2; ATPase family associated with various cellular activities (AAA); Vps4 C terminal oligomerisation domain	O	KOG0730	AAA+-type ATPase
RC3G0065400	323	K	0.588	0.000512799	Down	Isocitrate dehydrogenase [NADP]	--	1	3.5571e-49	153.08	3	VHQK(1)GGETSTNSIASIFAWTR	0.71932	0.701	0.759	0.725	1.187	1.174	1.356	cytoskeleton	K00031	IDH1, IDH2, icd; isocitrate dehydrogenase [EC:1.1.1.42]	map00020 Citrate cycle (TCA cycle); map00480 Glutathione metabolism; map01100 Metabolic pathways; map01110 Biosynthesis of secondary metabolites; map01200 Carbon metabolism; map01210 2-Oxocarboxylic acid metabolism; map01230 Biosynthesis of amino acids; map04146 Peroxisome	GO:0006082 organic acid metabolic process; GO:0006102 isocitrate metabolic process; GO:0006139 nucleobase-containing compound metabolic process; GO:0006725 cellular aromatic compound metabolic process; GO:0006732 coenzyme metabolic process; GO:0006733 oxidoreduction coenzyme metabolic process; GO:0006739 NADP metabolic process; GO:0006753 nucleoside phosphate metabolic process; GO:0006793 phospho…	GO:0005576 extracellular region; GO:0005622 intracellular; GO:0005623 cell; GO:0005737 cytoplasm; GO:0005829 cytosol; GO:0005886 plasma membrane; GO:0005911 cell-cell junction; GO:0009506 plasmodesma; GO:0009507 chloroplast; GO:0009532 plastid stroma; GO:0009536 plastid; GO:0009570 chloroplast stroma; GO:0016020 membrane; GO:0030054 cell junction; GO:0043226 organelle; GO:0043227 membrane-bounded…	GO:0003824 catalytic activity; GO:0004448 isocitrate dehydrogenase activity; GO:0004450 isocitrate dehydrogenase (NADP+) activity; GO:0005488 binding; GO:0005507 copper ion binding; GO:0016491 oxidoreductase activity; GO:0016614 oxidoreductase activity, acting on CH-OH group of donors; GO:0016616 oxidoreductase activity, acting on the CH-OH group of donors, NAD or NADP as acceptor; GO:0043167 ion…	PF00180	Isocitrate/isopropylmalate dehydrogenase	C	KOG1526	NADP-dependent isocitrate dehydrogenase
RC4G0357400	261	K	0.588	0.000291509	Down	Glyceraldehyde-3-phosphate dehydrogenase	--	0.999997	1.79789e-09	162.21	3	KATYDQIK(1)AAIK	0.10344	0.734	0.674	0.741	1.204	1.295	1.156	cytoplasm	K00134	GAPDH, gapA; glyceraldehyde 3-phosphate dehydrogenase [EC:1.2.1.12]	map00010 Glycolysis / Gluconeogenesis; map00710 Carbon fixation in photosynthetic organisms; map01100 Metabolic pathways; map01110 Biosynthesis of secondary metabolites; map01200 Carbon metabolism; map01230 Biosynthesis of amino acids				PF00044; PF02800	Glyceraldehyde 3-phosphate dehydrogenase, NAD binding domain; Glyceraldehyde 3-phosphate dehydrogenase, C-terminal domain	G	KOG0657	Glyceraldehyde 3-phosphate dehydrogenase
RC6G0538000	134	K	0.588	5.12771e-05	Down	Putative sarcosine oxidase	--	0.999995	4.42484e-05	56.436	4	IK(1)IPEGWVGLVTEHGGVIKPTK	0.89687	0.755	0.744	0.734	1.219	1.335	1.243	cytoplasm	K00306	PIPOX; sarcosine oxidase / L-pipecolate oxidase [EC:1.5.3.1 1.5.3.7]	map00260 Glycine, serine and threonine metabolism; map00310 Lysine degradation; map01100 Metabolic pathways; map04146 Peroxisome	GO:0008152 metabolic process; GO:0055114 oxidation-reduction process;		GO:0003824 catalytic activity; GO:0008115 sarcosine oxidase activity; GO:0016491 oxidoreductase activity; GO:0016645 oxidoreductase activity, acting on the CH-NH group of donors; GO:0016647 oxidoreductase activity, acting on the CH-NH group of donors, oxygen as acceptor;	PF01266	FAD dependent oxidoreductase	E	KOG2820	FAD-dependent oxidoreductase
RC3G0235300	112	K	0.586	0.000946467	Down	Fructose-bisphosphate aldolase	--	1	4.90966e-59	186.89	3	GVVELK(1)GTDGETTTQGLDGLGAR	2.7075	0.656	0.724	0.805	1.229	1.215	1.286	chloroplast	K01623	ALDO; fructose-bisphosphate aldolase, class I [EC:4.1.2.13]	map00010 Glycolysis / Gluconeogenesis; map00030 Pentose phosphate pathway; map00051 Fructose and mannose metabolism; map00710 Carbon fixation in photosynthetic organisms; map01100 Metabolic pathways; map01110 Biosynthesis of secondary metabolites; map01200 Carbon metabolism; map01230 Biosynthesis of amino acids		GO:0005622 intracellular; GO:0005623 cell; GO:0005737 cytoplasm;		PF00274	Fructose-bisphosphate aldolase class-I	G	KOG1557	Fructose-biphosphate aldolase
RC2G0687100	345	K	0.585	0.00342058	Down	S-acyltransferase	--	1	1.11118e-49	226.98	4	K(1)TVWGDMGAGGDHFEGQLNSNDR	1.4388	0.721	0.713	0.669	1.373	1.033	1.19	cytoplasm	K16675	ZDHHC9_14_18; palmitoyltransferase ZDHHC9/14/18 [EC:2.3.1.225]			GO:0005623 cell; GO:0005886 plasma membrane; GO:0016020 membrane; GO:0071944 cell periphery;				S	KOG1311	DHHC-type Zn-finger proteins
RC5G0256300	258	K	0.585	0.0383319	Down	Putative asparagine--tRNA ligase	--	1	1.38819e-06	86.135	2	ASK(1)EEIGAAVAELK	-0.5222		0.812	0.541	1.174	1.209	1.086	chloroplast	K01893	NARS, asnS; asparaginyl-tRNA synthetase [EC:6.1.1.22]	map00970 Aminoacyl-tRNA biosynthesis	GO:0000003 reproduction; GO:0003006 developmental process involved in reproduction; GO:0007275 multicellular organism development; GO:0009790 embryo development; GO:0009791 post-embryonic development; GO:0009793 embryo development ending in seed dormancy; GO:0010035 response to inorganic substance; GO:0010038 response to metal ion; GO:0010154 fruit development; GO:0022414 reproductive process; GO…	GO:0005622 intracellular; GO:0005623 cell; GO:0005737 cytoplasm; GO:0005739 mitochondrion; GO:0005829 cytosol; GO:0009507 chloroplast; GO:0009536 plastid; GO:0043226 organelle; GO:0043227 membrane-bounded organelle; GO:0043229 intracellular organelle; GO:0043231 intracellular membrane-bounded organelle;		PF01336; PF00152; PF00458	OB-fold nucleic acid binding domain; tRNA synthetases class II (D, K and N) ; WHEP-TRS domain	J	KOG0554	Asparaginyl-tRNA synthetase (mitochondrial)
RC3G0028300	356	K	0.583	1.15442e-05	Down	Putative 5-methyltetrahydropteroyltriglutamate--homocysteine S-methyltransferase	--	0.997772	1.41115e-08	103.69	3	ILEVNALAK(0.998)ALAGHK(0.002)	-0.41626	0.716	0.74	0.721	1.259	1.274	1.203	cytoplasm	K00549	metE; 5-methyltetrahydropteroyltriglutamate--homocysteine methyltransferase [EC:2.1.1.14]	map00270 Cysteine and methionine metabolism; map00450 Selenocompound metabolism; map01100 Metabolic pathways; map01110 Biosynthesis of secondary metabolites; map01230 Biosynthesis of amino acids	GO:0000096 sulfur amino acid metabolic process; GO:0000097 sulfur amino acid biosynthetic process; GO:0006082 organic acid metabolic process; GO:0006520 cellular amino acid metabolic process; GO:0006555 methionine metabolic process; GO:0006790 sulfur compound metabolic process; GO:0006807 nitrogen compound metabolic process; GO:0006950 response to stress; GO:0006970 response to osmotic stress; GO…	GO:0005576 extracellular region; GO:0005622 intracellular; GO:0005623 cell; GO:0005737 cytoplasm; GO:0005773 vacuole; GO:0005774 vacuolar membrane; GO:0005777 peroxisome; GO:0005829 cytosol; GO:0005886 plasma membrane; GO:0005911 cell-cell junction; GO:0009506 plasmodesma; GO:0009507 chloroplast; GO:0009526 plastid envelope; GO:0009532 plastid stroma; GO:0009536 plastid; GO:0009570 chloroplast st…	GO:0003824 catalytic activity; GO:0003871 5-methyltetrahydropteroyltriglutamate-homocysteine S-methyltransferase activity; GO:0005488 binding; GO:0005507 copper ion binding; GO:0008168 methyltransferase activity; GO:0008172 S-methyltransferase activity; GO:0008270 zinc ion binding; GO:0008705 methionine synthase activity; GO:0016740 transferase activity; GO:0016741 transferase activity, transferr…	PF08267; PF01717	Cobalamin-independent synthase, N-terminal domain; Cobalamin-independent synthase, Catalytic domain	E	KOG2263	Methionine synthase II (cobalamin-independent)
RC5G0532600	795	K	0.582	0.00528596	Down	Putative LOV domain-containing protein	--	1	0.0252259	58.916	2	VLK(1)EDSVR	-1.9768	0.874	0.799	0.717		1.385	1.352	nucleus	K20715	PHOT; phototropin [EC:2.7.11.1]		GO:0006464 cellular protein modification process; GO:0006468 protein phosphorylation; GO:0006793 phosphorus metabolic process; GO:0006796 phosphate-containing compound metabolic process; GO:0006807 nitrogen compound metabolic process; GO:0006996 organelle organization; GO:0007154 cell communication; GO:0007165 signal transduction; GO:0007623 circadian rhythm; GO:0008152 metabolic process; GO:0009…	GO:0005622 intracellular; GO:0005623 cell; GO:0005634 nucleus; GO:0005737 cytoplasm; GO:0005773 vacuole; GO:0005886 plasma membrane; GO:0009898 cytoplasmic side of plasma membrane; GO:0009986 cell surface; GO:0016020 membrane; GO:0043226 organelle; GO:0043227 membrane-bounded organelle; GO:0043229 intracellular organelle; GO:0043231 intracellular membrane-bounded organelle; GO:0071944 cell periph…	GO:0000166 nucleotide binding; GO:0003676 nucleic acid binding; GO:0003723 RNA binding; GO:0003729 mRNA binding; GO:0003824 catalytic activity; GO:0004672 protein kinase activity; GO:0004674 protein serine/threonine kinase activity; GO:0005488 binding; GO:0005515 protein binding; GO:0009881 photoreceptor activity; GO:0009882 blue light photoreceptor activity; GO:0010181 FMN binding; GO:0016301 ki…	PF13426; PF00069	PAS domain; Protein kinase domain	T	KOG0610	Putative serine/threonine protein kinase
RC1G0324000	157	K	0.581	0.0021913	Down	Lissencephaly-1	--	1	1.7557e-14	104.76	3	GK(1)AAAVDELQVQGVSNPSDLR	0.92018	0.654		0.626	1.127	1.163	1.017	chloroplast
RC1G0374500	423	K	0.58	0.00451549	Down	Putative GH3 family protein	--	1	7.9468e-09	135.13	3	NTEK(1)DLQISVEEAAK	-0.82579	0.799	0.623	0.723	1.305	1.086	1.306	chloroplast	K14506	JAR1_4_6; jasmonic acid-amino synthetase [EC:6.3.2.52]	map04075 Plant hormone signal transduction	GO:0009314 response to radiation; GO:0009416 response to light stimulus; GO:0009628 response to abiotic stimulus; GO:0009719 response to endogenous stimulus; GO:0009725 response to hormone; GO:0009733 response to auxin; GO:0010033 response to organic substance; GO:0042221 response to chemical; GO:0050896 response to stimulus;
RC2G0385900	26	K	0.58	0.0256601	Down	Putative endosulphine	--	0.999996	0.0291891	70.67	2	K(1)YGGIIPK	1.707	0.772	0.783			1.222	1.457	mitochondria
RC7G0208500	32	K	0.579	0.00488382	Down	Putative SPX domain, major facilitator superfamily	--	1	7.65382e-11	196.44	3	YAQQIK(1)EGTLDRR	-0.74699	0.786	0.77	0.751	1.116	1.548	1.319	chloroplast				GO:0006810 transport; GO:0006811 ion transport; GO:0006817 phosphate ion transport; GO:0006820 anion transport; GO:0015698 inorganic anion transport; GO:0051179 localization; GO:0051234 establishment of localization;	GO:0000325 plant-type vacuole; GO:0005622 intracellular; GO:0005623 cell; GO:0005737 cytoplasm; GO:0005773 vacuole; GO:0005774 vacuolar membrane; GO:0009705 plant-type vacuole membrane; GO:0016020 membrane; GO:0031090 organelle membrane; GO:0043226 organelle; GO:0043227 membrane-bounded organelle; GO:0043229 intracellular organelle; GO:0043231 intracellular membrane-bounded organelle; GO:0098588 …		PF03105	SPX domain	P	KOG2325	Predicted transporter/transmembrane protein
RC7G0357900	113	K	0.578	0.0216477	Down	Pyrophosphate--fructose 6-phosphate 1-phosphotransferase subunit alpha	--	1	2.28608e-05	117.62	2	ALK(1)IHNPK	-1.8651	0.736	0.835	0.641	1.024	1.225	1.581	cytoplasm	K00895	pfp, PFP; diphosphate-dependent phosphofructokinase [EC:2.7.1.90]	map00010 Glycolysis / Gluconeogenesis; map00030 Pentose phosphate pathway; map00051 Fructose and mannose metabolism; map01100 Metabolic pathways; map01110 Biosynthesis of secondary metabolites	GO:0005975 carbohydrate metabolic process; GO:0006793 phosphorus metabolic process; GO:0006796 phosphate-containing compound metabolic process; GO:0008152 metabolic process; GO:0009743 response to carbohydrate; GO:0009744 response to sucrose; GO:0009746 response to hexose; GO:0009749 response to glucose; GO:0009750 response to fructose; GO:0009987 cellular process; GO:0010033 response to organic …	GO:0005622 intracellular; GO:0005623 cell; GO:0005737 cytoplasm; GO:0005829 cytosol;	GO:0003824 catalytic activity; GO:0008443 phosphofructokinase activity; GO:0016301 kinase activity; GO:0016740 transferase activity; GO:0016772 transferase activity, transferring phosphorus-containing groups; GO:0016773 phosphotransferase activity, alcohol group as acceptor; GO:0019200 carbohydrate kinase activity; GO:0047334 diphosphate-fructose-6-phosphate 1-phosphotransferase activity;	PF00365	Phosphofructokinase	G	KOG2440	Pyrophosphate-dependent phosphofructo-1-kinase
RC1G0442300	53	K	0.577	0.0351655	Down	Putative UDP-glucuronate decarboxylase	--	1	7.00407e-20	100.98	3	LMENEK(1)NEVIVADNYFTGSK	2.0454		0.788	0.59	1.028	1.189	1.366	cytoplasm	K08678	UXS1, uxs; UDP-glucuronate decarboxylase [EC:4.1.1.35]	map00520 Amino sugar and nucleotide sugar metabolism; map01100 Metabolic pathways						GM	KOG1429	dTDP-glucose 4-6-dehydratase/UDP-glucuronic acid decarboxylase
RC5G0180200	165	K	0.577	0.00267608	Down	Putative Longin-like domain-containing protein	--	1	7.22967e-28	129.04	3	IELLVDK(1)TETLHHQAQDFR	1.8773	0.774	0.764	0.818	1.443	1.156	1.487	cytoplasm	K08511	ATVAMP72; vesicle-associated membrane protein 72		GO:0006810 transport; GO:0006887 exocytosis; GO:0006906 vesicle fusion; GO:0006996 organelle organization; GO:0009987 cellular process; GO:0016043 cellular component organization; GO:0016050 vesicle organization; GO:0016192 vesicle-mediated transport; GO:0032940 secretion by cell; GO:0046903 secretion; GO:0048284 organelle fusion; GO:0051179 localization; GO:0051234 establishment of localization;…	GO:0005622 intracellular; GO:0005623 cell; GO:0005737 cytoplasm; GO:0005768 endosome; GO:0005886 plasma membrane; GO:0009507 chloroplast; GO:0009536 plastid; GO:0012505 endomembrane system; GO:0016020 membrane; GO:0031201 SNARE complex; GO:0031410 cytoplasmic vesicle; GO:0031982 vesicle; GO:0032991 protein-containing complex; GO:0043226 organelle; GO:0043227 membrane-bounded organelle; GO:0043229…	GO:0000149 SNARE binding; GO:0005484 SNAP receptor activity; GO:0005488 binding; GO:0005515 protein binding;	PF13774	Regulated-SNARE-like domain	U	KOG0859	Synaptobrevin/VAMP-like protein
RC6G0336600	95	K	0.577	4.41443e-05	Down	Peptidylprolyl isomerase	--	0.999998	3.91392e-14	135.5	3	FTLGQGQVIK(1)GWDEGIK	-0.40449	0.715	0.765	0.701	1.252	1.24	1.288	cytoplasm	K09571	FKBP4_5; FK506-binding protein 4/5 [EC:5.2.1.8]		GO:0000413 protein peptidyl-prolyl isomerization; GO:0006457 protein folding; GO:0006464 cellular protein modification process; GO:0006807 nitrogen compound metabolic process; GO:0006950 response to stress; GO:0008152 metabolic process; GO:0009266 response to temperature stimulus; GO:0009408 response to heat; GO:0009628 response to abiotic stimulus; GO:0009987 cellular process; GO:0010286 heat ac…	GO:0005622 intracellular; GO:0005623 cell; GO:0005737 cytoplasm; GO:0005773 vacuole; GO:0043226 organelle; GO:0043227 membrane-bounded organelle; GO:0043229 intracellular organelle; GO:0043231 intracellular membrane-bounded organelle;	GO:0003755 peptidyl-prolyl cis-trans isomerase activity; GO:0003824 catalytic activity; GO:0005488 binding; GO:0005527 macrolide binding; GO:0005528 FK506 binding; GO:0008144 drug binding; GO:0016853 isomerase activity; GO:0016859 cis-trans isomerase activity; GO:0097159 organic cyclic compound binding; GO:0140096 catalytic activity, acting on a protein; GO:1901363 heterocyclic compound binding;	PF00254	FKBP-type peptidyl-prolyl cis-trans isomerase	O	KOG0543	FKBP-type peptidyl-prolyl cis-trans isomerase
RC4G0245500	80	K	0.576	0.00669016	Down	Putative gliding motility-associated protein GldE	--	1	3.37772e-27	122.13	3	SGTPTEK(1)K(1)QAATILPVVQK	0.59642		0.621	0.741	1.209	1.244	1.096	plasma membrane	K16302	CNNM; metal transporter CNNM			GO:0005622 intracellular; GO:0005623 cell; GO:0005737 cytoplasm; GO:0005739 mitochondrion; GO:0043226 organelle; GO:0043227 membrane-bounded organelle; GO:0043229 intracellular organelle; GO:0043231 intracellular membrane-bounded organelle;		PF01595	Domain of unknown function DUF21	S	KOG2118	Predicted membrane protein, contains two CBS domains
RC5G0026100	61	K	0.575	0.00296129	Down	Putative trypanosoma cruzi ribosomal protein P2	--	1	1.79212e-122	183.06	3	EK(1)LASVPSGGGGVAVAASAAAGGGAAAPAAAEQK	-1.449	0.799	0.74	0.65	1.319	1.121	1.366	chloroplast	K02943	RP-LP2, RPLP2; large subunit ribosomal protein LP2	map03010 Ribosome	GO:0002181 cytoplasmic translation; GO:0006412 translation; GO:0006518 peptide metabolic process; GO:0006807 nitrogen compound metabolic process; GO:0006950 response to stress; GO:0008152 metabolic process; GO:0009058 biosynthetic process; GO:0009059 macromolecule biosynthetic process; GO:0009266 response to temperature stimulus; GO:0009409 response to cold; GO:0009628 response to abiotic stimulu…	GO:0005622 intracellular; GO:0005623 cell; GO:0005634 nucleus; GO:0005730 nucleolus; GO:0005737 cytoplasm; GO:0005829 cytosol; GO:0005840 ribosome; GO:0005844 polysome; GO:0005886 plasma membrane; GO:0009507 chloroplast; GO:0009536 plastid; GO:0015934 large ribosomal subunit; GO:0016020 membrane; GO:0022625 cytosolic large ribosomal subunit; GO:0022626 cytosolic ribosome; GO:0031974 membrane-encl…	GO:0003735 structural constituent of ribosome; GO:0005198 structural molecule activity;			J	KOG3449	60S acidic ribosomal protein P2
RC4G0422200	91	K	0.574	0.000497396	Down	UDP-glucose 6-dehydrogenase	--	1	1.93586e-148	343.84	3	HVMEADIVFVSVNTPTK(1)TQGLGAGK	1.1055	0.761	0.728	0.74	1.336	1.165	1.38	extracellular	K00012	UGDH, ugd; UDPglucose 6-dehydrogenase [EC:1.1.1.22]	map00040 Pentose and glucuronate interconversions; map00053 Ascorbate and aldarate metabolism; map00520 Amino sugar and nucleotide sugar metabolism; map01100 Metabolic pathways	GO:0006022 aminoglycan metabolic process; GO:0006023 aminoglycan biosynthetic process; GO:0006024 glycosaminoglycan biosynthetic process; GO:0006807 nitrogen compound metabolic process; GO:0008152 metabolic process; GO:0009058 biosynthetic process; GO:0009059 macromolecule biosynthetic process; GO:0030203 glycosaminoglycan metabolic process; GO:0043170 macromolecule metabolic process; GO:0071704 …	GO:0005622 intracellular; GO:0005623 cell; GO:0005634 nucleus; GO:0005737 cytoplasm; GO:0005829 cytosol; GO:0043226 organelle; GO:0043227 membrane-bounded organelle; GO:0043229 intracellular organelle; GO:0043231 intracellular membrane-bounded organelle;		PF03721; PF00984; PF03720	UDP-glucose/GDP-mannose dehydrogenase family, NAD binding domain; UDP-glucose/GDP-mannose dehydrogenase family, central domain; UDP-glucose/GDP-mannose dehydrogenase family, UDP binding domain	GT	KOG2666	UDP-glucose/GDP-mannose dehydrogenase
RC2G0185900	971	K	0.573	0.00220137	Down	Putative transcription factor WD40-like family	--	1	2.55745e-08	102.03	2	LAQK(1)LEEDGTDSELR	-2.4429	0.769	0.793	0.628	1.351	1.205	1.268	nucleus
RC1G0347800	127	K	0.572	0.0328406	Down	Putative glycerol-3-phosphate 1-O-acyltransferase	--	1	1.20012e-13	105.78	3	K(1)VVVTANPTLMVEPFVK	0.38973	0.464	0.58	0.844	1.181	0.985	1.132	plasma membrane	K13508	GPAT; glycerol-3-phosphate acyltransferase [EC:2.3.1.15 2.3.1.198]	map00561 Glycerolipid metabolism; map00564 Glycerophospholipid metabolism; map01100 Metabolic pathways; map01110 Biosynthesis of secondary metabolites	GO:0006793 phosphorus metabolic process; GO:0006796 phosphate-containing compound metabolic process; GO:0008152 metabolic process; GO:0009058 biosynthetic process; GO:0009059 macromolecule biosynthetic process; GO:0009987 cellular process; GO:0010143 cutin biosynthetic process; GO:0016311 dephosphorylation; GO:0043170 macromolecule metabolic process; GO:0044237 cellular metabolic process; GO:0071…	GO:0005622 intracellular; GO:0005623 cell; GO:0005737 cytoplasm; GO:0005783 endoplasmic reticulum; GO:0012505 endomembrane system; GO:0016020 membrane; GO:0043226 organelle; GO:0043227 membrane-bounded organelle; GO:0043229 intracellular organelle; GO:0043231 intracellular membrane-bounded organelle;	GO:0003824 catalytic activity; GO:0008374 O-acyltransferase activity; GO:0016740 transferase activity; GO:0016746 transferase activity, transferring acyl groups; GO:0016747 transferase activity, transferring acyl groups other than amino-acyl groups; GO:0016787 hydrolase activity; GO:0016788 hydrolase activity, acting on ester bonds; GO:0016791 phosphatase activity; GO:0042578 phosphoric ester hyd…
RC3G0214700	401	K	0.572	0.00159488	Down	Glycosyltransferase	--	1	0.0103557	83.623	2	K(1)LVVDDWK	0.46097	0.81	0.658	0.65	1.259	1.258	1.187	chloroplast					GO:0005622 intracellular; GO:0005623 cell; GO:0043226 organelle; GO:0043227 membrane-bounded organelle; GO:0043229 intracellular organelle; GO:0043231 intracellular membrane-bounded organelle;	GO:0003824 catalytic activity; GO:0008194 UDP-glycosyltransferase activity; GO:0016740 transferase activity; GO:0016757 transferase activity, transferring glycosyl groups; GO:0016758 transferase activity, transferring hexosyl groups; GO:0035251 UDP-glucosyltransferase activity; GO:0046527 glucosyltransferase activity; GO:0080043 quercetin 3-O-glucosyltransferase activity; GO:0080044 quercetin 7-O…			CG	KOG1192	UDP-glucuronosyl and UDP-glucosyl transferase
RC7G0390800	307	K	0.572	0.0163476	Down	DUF1682 domain-containing protein	--	0.999999	3.12015e-05	61.042	3	K(1)WVAEDLAVISESK	1.3737	0.765	0.88	0.629	1.087	1.353	1.533	extracellular					GO:0005622 intracellular; GO:0005623 cell; GO:0005737 cytoplasm; GO:0005783 endoplasmic reticulum; GO:0012505 endomembrane system; GO:0043226 organelle; GO:0043227 membrane-bounded organelle; GO:0043229 intracellular organelle; GO:0043231 intracellular membrane-bounded organelle;	GO:0005488 binding; GO:0005509 calcium ion binding; GO:0043167 ion binding; GO:0043169 cation binding; GO:0046872 metal ion binding;			S	KOG2357	Uncharacterized conserved protein
RC0G0085600	341	K	0.571	4.05297e-05	Down	Putative cytochrome P450	--	0.947353	4.40395e-08	110.58	3	APGELLNWDDLQK(0.947)MK(0.053)	-1.8816	0.804	0.82	0.874	1.475	1.418	1.48	chloroplast	K20667	CYP716A; beta-amyrin 28-monooxygenase [EC:1.14.14.126]		GO:0006629 lipid metabolic process; GO:0006694 steroid biosynthetic process; GO:0006720 isoprenoid metabolic process; GO:0006721 terpenoid metabolic process; GO:0006722 triterpenoid metabolic process; GO:0007275 multicellular organism development; GO:0008152 metabolic process; GO:0008202 steroid metabolic process; GO:0008610 lipid biosynthetic process; GO:0009058 biosynthetic process; GO:0009987 …		GO:0003824 catalytic activity; GO:0004497 monooxygenase activity; GO:0016491 oxidoreductase activity; GO:0016705 oxidoreductase activity, acting on paired donors, with incorporation or reduction of molecular oxygen; GO:0016709 oxidoreductase activity, acting on paired donors, with incorporation or reduction of molecular oxygen, NAD(P)H as one donor, and incorporation of one atom of oxygen;	PF00067	Cytochrome P450	IQ	KOG0157	Cytochrome P450 CYP4/CYP19/CYP26 subfamilies
RC2G0061000	90	K	0.57	0.00470661	Down	Peroxiredoxin	--	1	0.00010783	121.8	2	AWAK(1)SYPENK	-1.0498	0.84	0.763	0.636	1.322	1.429	1.176	cytoplasm							PF08534	Redoxin	O	KOG0541	Alkyl hydroperoxide reductase/peroxiredoxin
RC3G0328700	148	K	0.569	0.0424437	Down	Putative pyroglutamyl-peptidase I	--	0.997603	4.50648e-08	157.74	3	ETSLPVEEITK(0.998)ALAK(0.002)	-2.9781	0.658	1.037	0.543	1.367	1.143	1.425	cytoskeleton	K01304	pcp; pyroglutamyl-peptidase [EC:3.4.19.3]			GO:0005622 intracellular; GO:0005623 cell; GO:0005737 cytoplasm;		PF01470	Pyroglutamyl peptidase	O	KOG4755	Predicted pyroglutamyl peptidase
RC4G0454700	577	K	0.568	0.00149005	Down	Receptor protein kinase TMK1	--	1	8.82195e-35	188.77	3	ILGK(1)GGFGTVYGGELHDGTK	-0.3175	0.628	0.7	0.783	1.261	1.154	1.304	plasma membrane	K00924	E2.7.1.-; kinase [EC:2.7.1.-]		GO:0006464 cellular protein modification process; GO:0006468 protein phosphorylation; GO:0006793 phosphorus metabolic process; GO:0006796 phosphate-containing compound metabolic process; GO:0006807 nitrogen compound metabolic process; GO:0007154 cell communication; GO:0007165 signal transduction; GO:0007166 cell surface receptor signaling pathway; GO:0007167 enzyme linked receptor protein signali…	GO:0005576 extracellular region; GO:0005623 cell; GO:0005886 plasma membrane; GO:0016020 membrane; GO:0071944 cell periphery;	GO:0003824 catalytic activity; GO:0004672 protein kinase activity; GO:0004674 protein serine/threonine kinase activity; GO:0004675 transmembrane receptor protein serine/threonine kinase activity; GO:0004888 transmembrane signaling receptor activity; GO:0016301 kinase activity; GO:0016740 transferase activity; GO:0016772 transferase activity, transferring phosphorus-containing groups; GO:0016773 p…	PF00069	Protein kinase domain
RC4G0494400	106	K	0.568	5.61111e-05	Down	Glutamine synthetase	--	1	1.50477e-29	137.56	3	GSNILVICDAYTPAGEPIPTNK(1)R	2.8097		0.644	0.668	1.144	1.171	1.147	cytoplasm	K01915	glnA, GLUL; glutamine synthetase [EC:6.3.1.2]	map00220 Arginine biosynthesis; map00250 Alanine, aspartate and glutamate metabolism; map00630 Glyoxylate and dicarboxylate metabolism; map00910 Nitrogen metabolism; map01100 Metabolic pathways; map01230 Biosynthesis of amino acids		GO:0005622 intracellular; GO:0005623 cell; GO:0005737 cytoplasm;		PF03951; PF00120	Glutamine synthetase, beta-Grasp domain; Glutamine synthetase, catalytic domain	E	KOG0683	Glutamine synthetase
RC5G0214400	206	K	0.567	0.00497469	Down	Phosphoglycerate kinase	--	1	1.52245e-06	108.5	2	VSSK(1)IGVIESLLAK	-1.7603		0.659	0.67	1.048	1.186	1.28	chloroplast	K00927	PGK, pgk; phosphoglycerate kinase [EC:2.7.2.3]	map00010 Glycolysis / Gluconeogenesis; map00710 Carbon fixation in photosynthetic organisms; map01100 Metabolic pathways; map01110 Biosynthesis of secondary metabolites; map01200 Carbon metabolism; map01230 Biosynthesis of amino acids	GO:0002237 response to molecule of bacterial origin; GO:0005975 carbohydrate metabolic process; GO:0006082 organic acid metabolic process; GO:0006090 pyruvate metabolic process; GO:0006091 generation of precursor metabolites and energy; GO:0006096 glycolytic process; GO:0006139 nucleobase-containing compound metabolic process; GO:0006163 purine nucleotide metabolic process; GO:0006164 purine nucl…	GO:0005576 extracellular region; GO:0005622 intracellular; GO:0005623 cell; GO:0005634 nucleus; GO:0005737 cytoplasm; GO:0005773 vacuole; GO:0005774 vacuolar membrane; GO:0005829 cytosol; GO:0005886 plasma membrane; GO:0005911 cell-cell junction; GO:0009506 plasmodesma; GO:0009507 chloroplast; GO:0009532 plastid stroma; GO:0009536 plastid; GO:0009570 chloroplast stroma; GO:0016020 membrane; GO:00…	GO:0003824 catalytic activity; GO:0004618 phosphoglycerate kinase activity; GO:0004672 protein kinase activity; GO:0016301 kinase activity; GO:0016740 transferase activity; GO:0016772 transferase activity, transferring phosphorus-containing groups; GO:0016773 phosphotransferase activity, alcohol group as acceptor; GO:0016774 phosphotransferase activity, carboxyl group as acceptor; GO:0140096 cata…	PF00162	Phosphoglycerate kinase	G	KOG1367	3-phosphoglycerate kinase
RC3G0031200	309	K	0.565	0.00224568	Down	Putative transcription factor WD40-like family	--	1	2.47668e-43	213.77	2	LASVSDDK(1)SISLYDYS	1.6887	0.779	0.696	0.657	1.158	1.424	1.191	cytoplasm	K12602	WDR61, REC14, SKI8; WD repeat-containing protein 61	map03018 RNA degradation	GO:0006325 chromatin organization; GO:0006355 regulation of transcription, DNA-templated; GO:0006357 regulation of transcription by RNA polymerase II; GO:0006464 cellular protein modification process; GO:0006479 protein methylation; GO:0006807 nitrogen compound metabolic process; GO:0006996 organelle organization; GO:0008152 metabolic process; GO:0008213 protein alkylation; GO:0009889 regulation …	GO:0000151 ubiquitin ligase complex; GO:0000428 DNA-directed RNA polymerase complex; GO:0000785 chromatin; GO:0005622 intracellular; GO:0005623 cell; GO:0005634 nucleus; GO:0005654 nucleoplasm; GO:0005694 chromosome; GO:0005737 cytoplasm; GO:0005829 cytosol; GO:0008023 transcription elongation factor complex; GO:0016591 RNA polymerase II, holoenzyme; GO:0016593 Cdc73/Paf1 complex; GO:0030880 RNA …				S	KOG4155	FOG: WD40 repeat
RC5G0277700	322	K	0.565	0.000251586	Down	DJ	--	0.995825	1.46717e-05	108.91	2	ATAFPAMCDK(0.996)LSDK(0.004)	-0.2676	0.747	0.76	0.732	1.279	1.364		cytoplasm	K03152	thiJ; protein deglycase [EC:3.5.1.124]		GO:0006081 cellular aldehyde metabolic process; GO:0006082 organic acid metabolic process; GO:0006089 lactate metabolic process; GO:0008152 metabolic process; GO:0009056 catabolic process; GO:0009058 biosynthetic process; GO:0009438 methylglyoxal metabolic process; GO:0009987 cellular process; GO:0010035 response to inorganic substance; GO:0010038 response to metal ion; GO:0016053 organic acid bi…	GO:0005622 intracellular; GO:0005623 cell; GO:0005634 nucleus; GO:0005737 cytoplasm; GO:0005773 vacuole; GO:0005774 vacuolar membrane; GO:0005829 cytosol; GO:0005886 plasma membrane; GO:0005911 cell-cell junction; GO:0009506 plasmodesma; GO:0009507 chloroplast; GO:0009532 plastid stroma; GO:0009536 plastid; GO:0009570 chloroplast stroma; GO:0016020 membrane; GO:0030054 cell junction; GO:0031090 o…	GO:0003824 catalytic activity; GO:0016829 lyase activity; GO:0016835 carbon-oxygen lyase activity; GO:0016836 hydro-lyase activity; GO:0019172 glyoxalase III activity;	PF01965	DJ-1/PfpI family	V	KOG2764	Putative transcriptional regulator DJ-1
RC7G0330200	80	K	0.565	0.000655048	Down	Putative FERM/acyl-CoA-binding protein, 3-helical bundle	--	1	6.23812e-15	220.87	2	VK(1)QLLEEAGVST	-0.090245	0.823	0.729	0.698	1.256	1.41	1.319	mitochondria	K08762	DBI, ACBP; diazepam-binding inhibitor (GABA receptor modulator, acyl-CoA-binding protein)		GO:0001666 response to hypoxia; GO:0006810 transport; GO:0006869 lipid transport; GO:0006950 response to stress; GO:0009266 response to temperature stimulus; GO:0009314 response to radiation; GO:0009409 response to cold; GO:0009416 response to light stimulus; GO:0009628 response to abiotic stimulus; GO:0009642 response to light intensity; GO:0009646 response to absence of light; GO:0010876 lipid …	GO:0005622 intracellular; GO:0005623 cell; GO:0005737 cytoplasm; GO:0005829 cytosol; GO:0005886 plasma membrane; GO:0016020 membrane; GO:0071944 cell periphery;	GO:0000062 fatty-acyl-CoA binding; GO:0000166 nucleotide binding; GO:0005488 binding; GO:0005543 phospholipid binding; GO:0008289 lipid binding; GO:0017076 purine nucleotide binding; GO:0030554 adenyl nucleotide binding; GO:0031210 phosphatidylcholine binding; GO:0032553 ribonucleotide binding; GO:0032555 purine ribonucleotide binding; GO:0032559 adenyl ribonucleotide binding; GO:0033218 amide bi…	PF00887	Acyl CoA binding protein	I	KOG0817	Acyl-CoA-binding protein
RC2G0000800	97	K	0.564	0.000196047	Down	Guanosine nucleotide diphosphate dissociation inhibitor	--	1	3.15616e-15	149.58	3	VLIHTDVTK(1)YLSFK	-2.6924	0.684	0.736	0.706	1.275	1.328	1.167	cytoplasm	K17255	GDI1_2; Rab GDP dissociation inhibitor							O	KOG1439	RAB proteins geranylgeranyltransferase component A (RAB escort protein)
RC6G0593200	511	K	0.564	0.00136538	Down	Aminopeptidase	--	0.999999	3.92337e-10	119.79	2	SFLLQTK(1)SESLDVK	-1.4977	0.725	0.659	0.687	1.198	1.377	1.097	endoplasmic reticulum	K08776	NPEPPS; puromycin-sensitive aminopeptidase [EC:3.4.11.-]		GO:0001666 response to hypoxia; GO:0006508 proteolysis; GO:0006518 peptide metabolic process; GO:0006807 nitrogen compound metabolic process; GO:0006810 transport; GO:0006950 response to stress; GO:0008152 metabolic process; GO:0009056 catabolic process; GO:0009628 response to abiotic stimulus; GO:0009914 hormone transport; GO:0009926 auxin polar transport; GO:0009987 cellular process; GO:0010817…	GO:0005622 intracellular; GO:0005623 cell; GO:0005737 cytoplasm; GO:0005829 cytosol; GO:0005886 plasma membrane; GO:0016020 membrane; GO:0031090 organelle membrane; GO:0043226 organelle; GO:0043227 membrane-bounded organelle; GO:0071944 cell periphery;	GO:0003824 catalytic activity; GO:0004177 aminopeptidase activity; GO:0005488 binding; GO:0008144 drug binding; GO:0008233 peptidase activity; GO:0008235 metalloexopeptidase activity; GO:0008237 metallopeptidase activity; GO:0008238 exopeptidase activity; GO:0008270 zinc ion binding; GO:0010013 N-1-naphthylphthalamic acid binding; GO:0016787 hydrolase activity; GO:0031406 carboxylic acid binding;…	PF01433; PF11838	Peptidase family M1; Domain of unknown function (DUF3358)	EO	KOG1046	Puromycin-sensitive aminopeptidase and related aminopeptidases
RC5G0153200	392	K	0.562	0.0431309	Down	Coatomer subunit alpha	--	0.999997	2.74327e-07	89.382	2	FAVLEK(1)STNQVLVK	-0.5654	0.747	0.465	0.954	1.307	1.301	1.245	cytoplasm	K05236	COPA, RET1; coatomer subunit alpha		GO:0006810 transport; GO:0006886 intracellular protein transport; GO:0006888 endoplasmic reticulum to Golgi vesicle-mediated transport; GO:0006890 retrograde vesicle-mediated transport, Golgi to endoplasmic reticulum; GO:0006891 intra-Golgi vesicle-mediated transport; GO:0008104 protein localization; GO:0015031 protein transport; GO:0015833 peptide transport; GO:0016192 vesicle-mediated transport…	GO:0005622 intracellular; GO:0005623 cell; GO:0005737 cytoplasm; GO:0005794 Golgi apparatus; GO:0005798 Golgi-associated vesicle; GO:0005829 cytosol; GO:0005886 plasma membrane; GO:0012505 endomembrane system; GO:0012506 vesicle membrane; GO:0016020 membrane; GO:0030117 membrane coat; GO:0030120 vesicle coat; GO:0030126 COPI vesicle coat; GO:0030135 coated vesicle; GO:0030137 COPI-coated vesicle;…				U	KOG0292	Vesicle coat complex COPI, alpha subunit
RC6G0263100	439	K	0.561	0.00268742	Down	Putative sterol 3-beta-glucosyltransferase	--	1	7.35694e-12	66.485	3	GPK(1)PIYIGFGSMPLDDPK	0.31388	0.748	0.787	0.594	1.222	1.281	1.295	nucleus	K05841	E2.4.1.173; sterol 3beta-glucosyltransferase [EC:2.4.1.173]		GO:0000003 reproduction; GO:0003006 developmental process involved in reproduction; GO:0006629 lipid metabolic process; GO:0007275 multicellular organism development; GO:0008152 metabolic process; GO:0008202 steroid metabolic process; GO:0009058 biosynthetic process; GO:0009791 post-embryonic development; GO:0009812 flavonoid metabolic process; GO:0009813 flavonoid biosynthetic process; GO:000984…	GO:0005622 intracellular; GO:0005623 cell; GO:0005737 cytoplasm; GO:0005773 vacuole; GO:0005774 vacuolar membrane; GO:0016020 membrane; GO:0031090 organelle membrane; GO:0043226 organelle; GO:0043227 membrane-bounded organelle; GO:0043229 intracellular organelle; GO:0043231 intracellular membrane-bounded organelle; GO:0098588 bounding membrane of organelle; GO:0098805 whole membrane;	GO:0003824 catalytic activity; GO:0008194 UDP-glycosyltransferase activity; GO:0015020 glucuronosyltransferase activity; GO:0016740 transferase activity; GO:0016757 transferase activity, transferring glycosyl groups; GO:0016758 transferase activity, transferring hexosyl groups; GO:0016906 sterol 3-beta-glucosyltransferase activity; GO:0035251 UDP-glucosyltransferase activity; GO:0046527 glucosylt…			CG	KOG1192	UDP-glucuronosyl and UDP-glucosyl transferase
RC2G0424300	52	K	0.56	0.000713334	Down	Putative inorganic diphosphatase	--	1	6.31678e-30	127.38	3	K(1)NGFNDYLIEEEEGVNDQTVVAK	-0.36468	0.742	0.814	0.692	1.258	1.315	1.441	chloroplast	K23025	AVP; H+-translocating diphosphatase [EC:7.1.3.1]		GO:0001101 response to acid chemical; GO:0006810 transport; GO:0006811 ion transport; GO:0006950 response to stress; GO:0006970 response to osmotic stress; GO:0007275 multicellular organism development; GO:0009414 response to water deprivation; GO:0009415 response to water; GO:0009628 response to abiotic stimulus; GO:0009651 response to salt stress; GO:0009914 hormone transport; GO:0009926 auxin …	GO:0000325 plant-type vacuole; GO:0005622 intracellular; GO:0005623 cell; GO:0005737 cytoplasm; GO:0005739 mitochondrion; GO:0005768 endosome; GO:0005773 vacuole; GO:0005774 vacuolar membrane; GO:0005794 Golgi apparatus; GO:0005886 plasma membrane; GO:0009507 chloroplast; GO:0009526 plastid envelope; GO:0009536 plastid; GO:0009705 plant-type vacuole membrane; GO:0009941 chloroplast envelope; GO:0…	GO:0003824 catalytic activity; GO:0005215 transporter activity; GO:0009678 pyrophosphate hydrolysis-driven proton transmembrane transporter activity; GO:0015399 primary active transmembrane transporter activity; GO:0016462 pyrophosphatase activity; GO:0016787 hydrolase activity; GO:0016817 hydrolase activity, acting on acid anhydrides; GO:0016818 hydrolase activity, acting on acid anhydrides, in …
RC6G0303900	332	K	0.56	0.010336	Down	Putative amino acid transporter, transmembrane domain-containing protein	--	1	3.31355e-83	286.74	4	GHNLILEIQATMPSSEK(1)HPSR	-0.20943	0.917	0.871	0.699	1.707	1.503	1.23	plasma membrane									E	KOG1303	Amino acid transporters
RC5G0649500	516	K	0.558	0.00164246	Down	Putative Heat shock protein Hsp90 family	--	0.999195	0.000198003	118.91	2	LVSATK(0.999)EGLK(0.001)	-1.9092	0.689	0.646		1.111	1.22	1.255	cytoplasm	K04079	HSP90A, htpG; molecular chaperone HtpG	map04141 Protein processing in endoplasmic reticulum; map04626 Plant-pathogen interaction				PF02518	Histidine kinase-, DNA gyrase B-, and HSP90-like ATPase	O	KOG0019	Molecular chaperone (HSP90 family)
RC6G0531300	56	K	0.558	0.0276492	Down	Small nuclear ribonucleoprotein Sm D3	--	1	0.000260438	75.5	2	DGK(1)VSQLEHVFIR	-1.4334	0.974	0.653	0.546	1.247	1.444	1.201	cytoplasm	K11088	SNRPD3, SMD3; small nuclear ribonucleoprotein D3	map03040 Spliceosome	GO:0000245 spliceosomal complex assembly; GO:0000375 RNA splicing, via transesterification reactions; GO:0000377 RNA splicing, via transesterification reactions with bulged adenosine as nucleophile; GO:0000387 spliceosomal snRNP assembly; GO:0000398 mRNA splicing, via spliceosome; GO:0006139 nucleobase-containing compound metabolic process; GO:0006396 RNA processing; GO:0006397 mRNA processing; G…	GO:0000243 commitment complex; GO:0005622 intracellular; GO:0005623 cell; GO:0005634 nucleus; GO:0005681 spliceosomal complex; GO:0005682 U5 snRNP; GO:0005684 U2-type spliceosomal complex; GO:0005685 U1 snRNP; GO:0005686 U2 snRNP; GO:0005687 U4 snRNP; GO:0005689 U12-type spliceosomal complex; GO:0005730 nucleolus; GO:0005737 cytoplasm; GO:0005829 cytosol; GO:0030532 small nuclear ribonucleoprotei…	GO:0003676 nucleic acid binding; GO:0003723 RNA binding; GO:0005488 binding; GO:0097159 organic cyclic compound binding; GO:1901363 heterocyclic compound binding;	PF01423	LSM domain	A	KOG3172	Small nuclear ribonucleoprotein Sm D3
RC7G0480900	414	K	0.558	0.0134579	Down	Glycosyltransferase	--	1	1.68685e-13	122.66	3	YCCK(1)DWGIGMEIEGDPK	-3.0564	0.652		0.732	1.195		1.286	chloroplast					GO:0005622 intracellular; GO:0005623 cell; GO:0043226 organelle; GO:0043227 membrane-bounded organelle; GO:0043229 intracellular organelle; GO:0043231 intracellular membrane-bounded organelle;	GO:0003824 catalytic activity; GO:0008194 UDP-glycosyltransferase activity; GO:0015020 glucuronosyltransferase activity; GO:0016740 transferase activity; GO:0016757 transferase activity, transferring glycosyl groups; GO:0016758 transferase activity, transferring hexosyl groups; GO:0035251 UDP-glucosyltransferase activity; GO:0046527 glucosyltransferase activity; GO:0050403 trans-zeatin O-beta-D-g…			CG	KOG1192	UDP-glucuronosyl and UDP-glucosyl transferase
RC0G0142200	171	K	0.556	0.0490397	Down	Proteasome subunit alpha type	--	1	1.06048e-07	127.62	3	ATSAGLK(1)EQEAINFLEK	-0.9954	0.619		0.785		1.347	1.179	cytoplasm	K02730	PSMA6; 20S proteasome subunit alpha 1 [EC:3.4.25.1]	map03050 Proteasome		GO:0000502 proteasome complex; GO:0005622 intracellular; GO:0005623 cell; GO:0005839 proteasome core complex; GO:0019773 proteasome core complex, alpha-subunit complex; GO:0032991 protein-containing complex; GO:1902494 catalytic complex; GO:1905368 peptidase complex; GO:1905369 endopeptidase complex;		PF10584; PF00227	Proteasome subunit A N-terminal signature; Proteasome subunit	O	KOG0182	20S proteasome, regulatory subunit alpha type PSMA6/SCL1
[truncated: 459 more rows]
