# Supplementary material for: Integrated proteomic analysis reveals interactions between phosphorylation and ubiquitination in rose response to Botrytis infection
Source: Hortic Res. 2023 Nov 14;11(1):uhad238. doi: 10.1093/hr/uhad238 (PMC10782497; doi:10.1093/hr/uhad238)
Supplement: Web_Material_uhad238 [file web_material_uhad238.zip › Supplemental Table S12.xlsx]

## Sheet: Table S12
Supplemental Table S12 A cross comparison of DEPs and differentially ubiquitinated proteins.
29 common elements in "Proteome up" and "Ubiquitylome down":	Protein description	15 common elements in "Proteome down" and "Ubiquitylome up":	Protein description
RC0G0051000	Putative sieve element occlusion	RC1G0042800	Putative vacuolar protein sorting-associated protein
RC0G0051600	Putative thioredoxin-like, sieve element occlusion	RC1G0235100	Putative aldehyde oxygenase (Deformylating)
RC0G0085600	Putative cytochrome P450	RC1G0347800	Putative glycerol-3-phosphate 1-O-acyltransferase
RC0G0196500	Terpene cyclase/mutase family member	RC2G0626600	Putative ribosomal protein S4/S9
RC1G0030400	Putative cytochrome-b5 reductase	RC4G0083900	Terpene cyclase/mutase family member
RC1G0582000	Yellow stripe-like protein	RC4G0269400	CASP-like protein
RC2G0114800	Putative membrane transport protein	RC4G0333900	Putative proton-dependent oligopeptide transporter family, major facilitator superfamily
RC3G0143900	Putative oxidoreductase	RC5G0282600	Putative casein kinase substrate, phosphoprotein PP28
RC3G0209900	V-type proton ATPase subunit G	RC5G0509000	Putative major intrinsic protein
RC3G0280000	Putative SOUL heme-binding protein	RC5G0633200	Putative Root phototropism protein
RC4G0083100	Putative prefoldin	RC5G0649600	Putative EF-hand domain pair protein
RC4G0172700	Putative START-like domain, Bet v I type allergen	RC6G0435700	Putative ribosomal protein L18e
RC4G0274900	Putative C2 domain-containing protein	RC7G0002800	Putative oligopeptide transporter, OPT superfamily
RC4G0293000	Putative START-like domain, Bet v I type allergen	RC7G0108900	Putative CRAL-TRIO lipid binding domain, CRAL/TRIO domain-containing protein
RC4G0290500	Major strawberry allergen Fra a 1.05	RC7G0322700	Secretory carrier-associated membrane protein
RC4G0292300	Putative START-like domain, Bet v I type allergen
RC4G0292800	Putative START-like domain, Bet v I type allergen
RC4G0475100	Putative N-hydroxythioamide S-beta-glucosyltransferase
RC5G0012700	Uncharacterized protein
RC5G0024400	Putative S-adenosyl-L-methionine-dependent methyltransferase
RC5G0120500	Putative Longin-like domain-containing protein
RC5G0180200	Putative Longin-like domain-containing protein
RC6G0198100	Putative squalene synthase
RC6G0303900	Putative amino acid transporter, transmembrane domain-containing protein
RC6G0397500	Putative chlorophyllase
RC6G0584400	Putative K domain, ribonuclease H-like domain-containing protein
RC7G0061700	Putative nitrilase-associated protein
RC7G0225800	Putative START-like domain, Bet v I type allergen
RC7G0563900	Putative flavanone 3-dioxygenase
