# Supplementary material for: Integrated proteomic analysis reveals interactions between phosphorylation and ubiquitination in rose response to Botrytis infection
Source: Hortic Res. 2023 Nov 14;11(1):uhad238. doi: 10.1093/hr/uhad238 (PMC10782497; doi:10.1093/hr/uhad238)
Supplement: Web_Material_uhad238 [file web_material_uhad238.zip › Supplemental Table S13.xlsx]

## Sheet: Table S13
Supplemental Table S13 A cross comparison of differentially phosphorylated proteins and differentially ubiquitinated proteins.
104 common elements in "Phosphoproteome " and "Ubiquitylome ":		39 common elements in "Phosphoproteome up" and "Ubiquitylome down":		29 common elements in "Phosphoproteome up" and "Ubiquitylome up":		18 common elements in "Phosphoproteome down" and "Ubiquitylome up":		54 common elements in "Phosphoproteome down" and "Ubiquitylome down":
RC0G0006700	Putative acetyl-CoA C-acetyltransferase	RC0G0006700	Putative acetyl-CoA C-acetyltransferase	RC1G0018900	Putative mitochondrial carrier protein	RC1G0470300	Putative major intrinsic protein	RC0G0115700	Putative small heat shock protein HSP20
RC0G0115700	Putative small heat shock protein HSP20	RC1G0539500	Putative remorin	RC1G0347400	Putative major intrinsic protein	RC2G0048000	Protein kinase	RC1G0550800	Putative Heat shock protein Hsp90 family
RC1G0018900	Putative mitochondrial carrier protein	RC1G0596000	Putative target of Myb protein	RC1G0415000	Putative major intrinsic protein	RC2G0535500	Putative SEP domain-containing protein	RC1G0555600	WD repeat-containing protein 91 homolog
RC1G0347400	Putative major intrinsic protein	RC2G0100700	Aldehyde dehydrogenase family 7 member A1	RC2G0374900	Orcinol O-methyltransferase	RC3G0034800	Putative inactive receptor kinase	RC1G0596000	Putative target of Myb protein
RC1G0415000	Putative major intrinsic protein	RC2G0136300	Coatomer beta subunit	RC2G0488500	Putative non-specific protein-tyrosine kinase RLK-Pelle-LRR-V family	RC5G0507500	60S ribosomal protein L12	RC2G0166200	Putative aminoacyltransferase, E1 ubiquitin-activating enzyme
RC1G0470300	Putative major intrinsic protein	RC2G0374900	Orcinol O-methyltransferase	RC2G0659700	Putative thioredoxin-like ferredoxin	RC3G0217400	Putative xenobiotic-transporting ATPase	RC2G0185900	Putative transcription factor WD40-like family
RC1G0539500	Clathrin heavy chain	RC2G0405200	Putative Ubiquitin-associated domain-containing protein	RC2G0669600	Serine/threonine protein phosphatase 2A regulatory subunit	RC3G0235300	Fructose-bisphosphate aldolase	RC2G0254000	Putative small GTPase superfamily, P-loop containing nucleoside triphosphate hydrolase
RC1G0550800	Clathrin heavy chain	RC2G0612800	Putative calcium-dependent channel, 7TM region phosphate	RC2G0687100	S-acyltransferase	RC3G0255800	Putative Heat shock protein 70 family	RC2G0260700	Putative transcription factor CG1-CAMTA family
RC1G0555600	Clathrin heavy chain	RC2G0687100	S-acyltransferase	RC3G0034800	Putative inactive receptor kinase	RC5G0003100	Putative transferase	RC2G0385900	Putative endosulphine
RC1G0596000	Clathrin heavy chain	RC3G0078400	S-adenosylmethionine synthase (Fragment)	RC3G0078400	S-adenosylmethionine synthase (Fragment)	RC5G0633200	Putative Root phototropism protein	RC2G0444500	Putative ribosomal protein S5
RC2G0048000	Clathrin heavy chain	RC3G0109200	Peptidyl-prolyl cis-trans isomerase	RC5G0507500	60S ribosomal protein L12	RC6G0495200	Putative O-methyltransferase COMT-type, S-adenosyl-L-methionine-dependent methyltransferase	RC2G0612800	Putative calcium-dependent channel, 7TM region phosphate
RC2G0100700	Clathrin heavy chain	RC3G0208700	Putative target SNARE coiled-coil domain-containing protein	RC3G0255800	Putative Heat shock protein 70 family	RC6G0536000	Plasma membrane ATPase	RC3G0208700	Putative target SNARE coiled-coil domain-containing protein
RC2G0136300	Clathrin heavy chain	RC5G0507500	60S ribosomal protein L12	RC3G0293000	Pyruvate decarboxylase	RC7G0341600	AP-4 complex subunit epsilon	RC5G0507500	60S ribosomal protein L12
RC2G0166200	Clathrin heavy chain	RC3G0255800	Putative Heat shock protein 70 family	RC3G0318700	probable leucine-rich repeat receptor-like protein kinase At5g49770	RC7G0388300	Elongation factor 1-gamma	RC3G0217400	Putative xenobiotic-transporting ATPase
RC2G0185900	Clathrin heavy chain	RC3G0293000	Pyruvate decarboxylase	RC3G0351600	Putative FERM/acyl-CoA-binding protein, 3-helical bundle	RC7G0448000	Putative cellular retinaldehyde binding/alpha-tocopherol transport, GOLD domain, CRAL/TRIO	RC3G0235300	Fructose-bisphosphate aldolase
RC2G0254000	Clathrin heavy chain	RC3G0326200	Putative receptor-like protein kinase	RC4G0018800	Putative nucleophile aminohydrolase	RC2G0488900	Plasma membrane ATPase	RC3G0255800	Putative Heat shock protein 70 family
RC2G0260700	Clathrin heavy chain	RC4G0046400	Malate dehydrogenase	RC4G0046400	Malate dehydrogenase	RC2G0635800	Tyrosine-protein kinase	RC3G0326200	Putative receptor-like protein kinase
RC2G0374900	Clathrin heavy chain	RC4G0116400	Plasma membrane ATPase	RC4G0116400	Plasma membrane ATPase	RC3G0126300	Calcium-dependent protein kinase	RC3G0410500	Eukaryotic translation initiation factor 3 subunit B
RC2G0385900	Clathrin heavy chain	RC4G0387000	Putative PB1 domain-containing protein	RC4G0269400	CASP-like protein			RC4G0245500	Putative gliding motility-associated protein GldE
RC2G0405200	Clathrin heavy chain	RC4G0473000	Putative START-like domain, Bet v I type allergen	RC4G0333900	Putative proton-dependent oligopeptide transporter family, major facilitator superfamily			RC4G0284400	Putative 3-hydroxyacyl-CoA dehydrogenase, Hydro-lyase, Isomerase
RC2G0444500	Clathrin heavy chain	RC5G0062800	Secretory carrier-associated membrane protein	RC4G0375100	Putative SKP1/BTB/POZ domain, NPH3 domain-containing protein			RC4G0292100	Putative START-like domain, Bet v I type allergen
RC2G0488500	Clathrin heavy chain	RC5G0139300	Putative calcium-dependent channel, 7TM region phosphate	RC4G0382700	Putative BRO1 domain, ALIX V-shaped domain-containing protein			RC4G0292800	Putative START-like domain, Bet v I type allergen
RC2G0535500	Putative SEP domain-containing protein	RC5G0201300	Putative DREPP family protein	RC5G0139300	Putative calcium-dependent channel, 7TM region phosphate			RC4G0387000	Putative PB1 domain-containing protein
RC2G0612800	Putative calcium-dependent channel, 7TM region phosphate	RC5G0230100	Translation elongation factor 2	RC5G0201300	Putative DREPP family protein			RC4G0426700	Putative calcium-dependent channel, 7TM region phosphate
RC2G0659700	Formate dehydrogenase, mitochondrial	RC5G0472500	Putative xenobiotic-transporting ATPase	RC5G0230100	Translation elongation factor 2			RC4G0446200	Auxin efflux carrier component
RC2G0669600	Serine/threonine protein phosphatase 2A regulatory subunit	RC5G0532600	Putative LOV domain-containing protein	RC6G0178100	Putative nucleotide-binding alpha-beta plait domain-containing protein			RC4G0465300	Putative phosphoglucomutase (Alpha-D-glucose-1,6-bisphosphate-dependent)
RC2G0687100	S-acyltransferase	RC6G0166300	Putative NAD(P)H dehydrogenase (Quinone)	RC6G0536000	Plasma membrane ATPase			RC5G0062800	Secretory carrier-associated membrane protein
RC3G0034800	Putative inactive receptor kinase	RC6G0178100	Putative nucleotide-binding alpha-beta plait domain-containing protein	RC6G0545000	Aspartate aminotransferase			RC5G0073400	Clathrin light chain
RC3G0078400	S-adenosylmethionine synthase (Fragment)	RC6G0290200	Putative target of Myb protein	RC6G0399800	Putative dual-specificity kinase TKL-Pl-4 family			RC5G0086500	Putative guanylate-binding protein
RC3G0109200	Peptidyl-prolyl cis-trans isomerase	RC6G0303900	Putative amino acid transporter, transmembrane domain-containing protein					RC5G0532600	Putative LOV domain-containing protein
RC3G0208700	Putative target SNARE coiled-coil domain-containing protein	RC6G0321400	Putative ankyrin repeat-containing domain-containing protein					RC5G0649500	Putative Heat shock protein Hsp90 family
RC5G0507500	Putative adenosinetriphosphatase	RC6G0536000	Plasma membrane ATPase					RC6G0009500	Putative dynamin GTPase
RC3G0217400	Putative xenobiotic-transporting ATPase	RC6G0545000	Aspartate aminotransferase					RC6G0171600	Putative 1-phosphatidylinositol 4-kinase
RC3G0235300	Fructose-bisphosphate aldolase	RC6G0558100	Patatin					RC6G0263100	Putative sterol 3-beta-glucosyltransferase
RC3G0255800	Putative Heat shock protein 70 family	RC7G0204800	Putative UBX domain-containing protein 2/7					RC6G0283700	Bidirectional sugar transporter SWEET
RC3G0293000	Pyruvate decarboxylase	RC7G0388100	Putative small GTPase superfamily, P-loop containing nucleoside triphosphate hydrolase					RC6G0303900	Putative amino acid transporter, transmembrane domain-containing protein
RC3G0318700	probable leucine-rich repeat receptor-like protein kinase At5g49770	RC5G0109400	Putative alpha,alpha-trehalose-phosphate synthase (UDP-forming), Trehalose-phosphatase					RC6G0314400	Putative major facilitator, sugar transporter, major facilitator superfamily
RC3G0326200	Putative receptor-like protein kinase	RC6G0009500	Putative dynamin GTPase					RC6G0431400	Putative HSP20-like chaperone
RC3G0351600	Putative FERM/acyl-CoA-binding protein, 3-helical bundle	RC7G0037000	Plasma membrane ATPase					RC6G0495200	Putative O-methyltransferase COMT-type, S-adenosyl-L-methionine-dependent methyltransferase
RC3G0410500	Eukaryotic translation initiation factor 3 subunit B							RC6G0536000	Plasma membrane ATPase
RC4G0018800	Putative nucleophile aminohydrolase							RC6G0603900	Putative aspartate--tRNA ligase
RC4G0046400	Malate dehydrogenase							RC7G0004200	Putative aminoacyltransferase, E1 ubiquitin-activating enzyme
RC4G0116400	Plasma membrane ATPase							RC7G0009300	Putative EF-hand domain pair protein
RC4G0245500	Putative transcription factor C2H2 family							RC7G0061700	Putative nitrilase-associated protein
RC4G0269400	CASP-like protein							RC7G0088800	Putative acetyltransferase A, auxiliary subunit
RC4G0284400	Putative 3-hydroxyacyl-CoA dehydrogenase, Hydro-lyase, Isomerase							RC7G0208500	Putative SPX domain, major facilitator superfamily
RC4G0292100	Putative START-like domain, Bet v I type allergen							RC7G0280400	Putative vacuolar protein sorting-associated protein
RC4G0292800	Putative START-like domain, Bet v I type allergen							RC7G0286700	Putative tetraspanin/Peripherin
RC4G0333900	Putative proton-dependent oligopeptide transporter family, major facilitator superfamily							RC7G0401300	Putative 11-S seed storage protein, plant
RC4G0375100	Putative SKP1/BTB/POZ domain, NPH3 domain-containing protein							RC7G0448000	Putative cellular retinaldehyde binding/alpha-tocopherol transport, GOLD domain, CRAL/TRIO
RC4G0382700	Putative BRO1 domain, ALIX V-shaped domain-containing protein							RC2G0033600	Putative transcription factor WD40-like family
RC4G0387000	Putative PB1 domain-containing protein							RC2G0488900	Plasma membrane ATPase
RC4G0426700	Putative calcium-dependent channel, 7TM region phosphate							RC5G0611100	Putative ubiquitin/SUMO-activating enzyme E1, NAD(P)-binding domain, ubiquitin-activating enzyme E1
RC4G0446200	Auxin efflux carrier component							RC7G0037000	Plasma membrane ATPase
RC4G0465300	Putative phosphoglucomutase (Alpha-D-glucose-1,6-bisphosphate-dependent)
RC4G0473000	Putative START-like domain, Bet v I type allergen
RC5G0003100	Putative transferase
RC5G0062800	Secretory carrier-associated membrane protein
RC5G0073400	Clathrin light chain
RC5G0086500	Putative guanylate-binding protein
RC5G0139300	Putative calcium-dependent channel, 7TM region phosphate
RC5G0201300	Putative DREPP family protein
RC5G0230100	Translation elongation factor 2
RC5G0472500	Putative xenobiotic-transporting ATPase
RC5G0532600	Putative LOV domain-containing protein
RC5G0633200	Putative Root phototropism protein
RC5G0649500	Putative Heat shock protein Hsp90 family
RC6G0009500	Putative dynamin GTPase
RC6G0166300	Putative NAD(P)H dehydrogenase (Quinone)
RC6G0171600	Putative 1-phosphatidylinositol 4-kinase
RC6G0178100	Putative nucleotide-binding alpha-beta plait domain-containing protein
RC6G0263100	Putative hydrolase
RC6G0283700	Putative hydrolase
RC6G0290200	Putative hydrolase
RC6G0303900	Putative hydrolase
RC6G0314400	Putative major facilitator, sugar transporter, major facilitator superfamily
RC6G0321400	Putative ankyrin repeat-containing domain-containing protein
RC6G0431400	Putative HSP20-like chaperone
RC6G0495200	Putative O-methyltransferase COMT-type, S-adenosyl-L-methionine-dependent methyltransferase
RC6G0536000	Plasma membrane ATPase
RC6G0545000	Aspartate aminotransferase
RC6G0558100	Patatin
RC6G0603900	Putative aspartate--tRNA ligase
RC7G0004200	Putative aminoacyltransferase, E1 ubiquitin-activating enzyme
RC7G0009300	Putative EF-hand domain pair protein
RC7G0061700	Putative nitrilase-associated protein
RC7G0088800	Putative acetyltransferase A, auxiliary subunit
RC7G0204800	Putative UBX domain-containing protein 2/7
RC7G0208500	Putative SPX domain, major facilitator superfamily
RC7G0280400	Putative vacuolar protein sorting-associated protein
RC7G0286700	Putative tetraspanin/Peripherin
RC7G0341600	AP-4 complex subunit epsilon
RC7G0388100	Putative cinnamoyl-CoA reductase
RC7G0388300	Elongation factor 1-gamma
RC7G0401300	Putative 11-S seed storage protein, plant
RC7G0448000	Putative cellular retinaldehyde binding/alpha-tocopherol transport, GOLD domain, CRAL/TRIO
RC2G0033600	Clathrin heavy chain
RC2G0488900	Clathrin heavy chain
RC2G0635800	Tyrosine-protein kinase
RC3G0126300	Calcium-dependent protein kinase
RC6G0399800	Putative dual-specificity kinase TKL-Pl-4 family
RC5G0109400	Putative alpha,alpha-trehalose-phosphate synthase (UDP-forming), Trehalose-phosphatase
RC5G0611100	Putative ubiquitin/SUMO-activating enzyme E1, NAD(P)-binding domain, ubiquitin-activating enzyme E1
RC7G0037000	Plasma membrane ATPase
