# Supplementary material for: Integrated proteomic analysis reveals interactions between phosphorylation and ubiquitination in rose response to Botrytis infection
Source: Hortic Res. 2023 Nov 14;11(1):uhad238. doi: 10.1093/hr/uhad238 (PMC10782497; doi:10.1093/hr/uhad238)
Supplement: Web_Material_uhad238 [file web_material_uhad238.zip › Supplemental Table S14.xlsx]

## Sheet: Table S14
Supplemental Table S14 A list of 24 co-regulated plasma membrane proteins.
Category	Protein ID	Function annotation
aquaporins	RC1G0347400	Putative aquaporin PIP1-3
aquaporins	RC1G0415000	Putative aquaporin PIP2-1
aquaporins	RC1G0470300	Probable aquaporin PIP1-4
other proteins	RC1G0539500	Remorin
receptor-like kinases	RC2G0048000	Putaive LRR receptor-like protein kinase
receptor-like kinases	RC2G0488500	Putaive LRR receptor-like protein kinase
other proteins	RC2G0612800	Putative CSC1-like protein HYP1
other proteins	RC2G0687100	DHHC palmitoyltransferase
receptor-like kinases	RC3G0034800	Putaive LRR receptor-like protein kinase
other proteins	RC3G0217400	Putative ABC transporter
receptor-like kinases	RC3G0318700	Putaive LRR receptor-like protein kinase
receptor-like kinases	RC3G0326200	Putaive LRR receptor-like protein kinase
H+-ATPases	RC4G0116400	Plasma membrane ATPase
other proteins	RC4G0269400	CASP-like protein
other proteins	RC4G0333900	Putative nitrate and peptide transporter family (NPF)
cation transporters	RC4G0426700	Putative CSC1-like protein ERD4
other proteins	RC4G0446200	Auxin efflux carrier component
cation transporters	RC5G0139300	Putative CSC1-like protein ERD4
other proteins	RC5G0201300	Putative plasma-membrane associated cation-binding protein
other proteins	RC5G0472500	Putative pleiotropic drug resistance （PDR）-like protein
H+-ATPases	RC6G0536000	Plasma membrane ATPase
H+-ATPases	RC2G0488900	Plasma membrane ATPase
receptor-like kinases	RC2G0635800	Putaive LRR receptor-like protein kinase
H+-ATPases	RC7G0037000	Plasma membrane ATPase
