# Supplementary material for: Integrated proteomic analysis reveals interactions between phosphorylation and ubiquitination in rose response to Botrytis infection
Source: Hortic Res. 2023 Nov 14;11(1):uhad238. doi: 10.1093/hr/uhad238 (PMC10782497; doi:10.1093/hr/uhad238)
Supplement: Web_Material_uhad238 [file web_material_uhad238.zip › Supplemental Table S15.xlsx]

## Sheet: Table S15
Supplemental Table S15 Primers used in this study.
Primer name	Primer 5'-3'	Description
RC4G0290000-F	CATTCTACAACTACATCTAGAATGGGTGTGTTCACTTATGATA	Subcellular localization of RC4G0290000
RC4G0290000-R	GACCGGCCGGTGGATCCCGGGGTTGTATTCCTCGGGATGG
RC4G0290500-F	CATTCTACAACTACATCTAGAATGGGTGTGTTCACTTATGAA	Subcellular localization of RC4G0290500
RC4G0290500-R	GACCGGCCGGTGGATCCCGGGACAGTATTCATTGGGATTGG
RC4G0293000-F	CATTCTACAACTACATCTAGAATGGGTGTGTTCACATACGAA	Subcellular localization of RC4G0293000
RC4G0293000-R	GACCGGCCGGTGGATCCCGGGGTTGTAGGCCTCAGGGTTG
RC4G0290600-F	CATTCTACAACTACATCTAGAATGGGTGTGTTCACTTATGAAAC	Subcellular localization of RC4G0290600
RC4G0290600-R	GACCGGCCGGTGGATCCCGGGGTTGTAAGCCTCAAGGTTGC
RC1G0415000-F	GGGGACAAGTTTGTACAAAAAAGCAGGCTTCATGGCGAAGGACGTTGAAGTT	Subcellular localization of RC1G0415000
RC1G0415000-R	GGGGACCACTTTGTACAAGAAAGCTGGGTCATTATGGGGGTTGCTCCTGAAT
RC4G0290000-TRV2-F	TAAGGTTACCGAATTCCCGAGGAATACAACTAAACCTAT	VIGS of RC4G0290000
RC4G0290000-TRV2-R	GCTCGGTACCGGATCTTACCAAATGATTTTTGGTTTATTT
RC4G0290500-TRV2-F	TAAGGTTACCGAATTTACTCTTCTTTCCTTTTGATCATTT	VIGS of RC4G0290500
RC4G0290500-TRV2-R	GCTCGGTACCGGATCGTCACAGAGCCGAACTGGC
RC4G0293000-TRV2-F	TAAGGTTACCGAATTGCTGGTTTGTTCAAGATCAT	VIGS of RC4G0293000
RC4G0293000-TRV2-R	GCTCGGTACCGGATCTTTATTCTTATGTAAATGAAATCGA
RC4G0290600-TRV2-F	TAAGGTTACCGAATTGAGCTGCTGGTTTATTCAAGAT	VIGS of RC4G0290600
RC4G0290600-TRV2-R	GCTCGGTACCGGATCTCACCATAAACGAAAGGCAAG
RC1G0415000-TRV2-F	TAAGGTTACCGAATTTCCTCACTCTCTCCCACACC	VIGS of RC1G0415000
RC1G0415000-TRV2-R	GCTCGGTACCGGATCCAGTCGTCGGTCTCGCTTT
qRC4G0290000-F	AAAAGCACCAGCCACTACCA	qPCR of RC4G0290000
qRC4G0290000-R	ATGGGCCAAAAGGTGGTTCT
qRC4G0290500-F	TCTCATCCGTCATCCCACCA	qPCR of RC4G0290500
qRC4G0290500-R	TTGGGGATGAGATTGTCGGC
qRC4G0293000-F	CCGTCATTCCACCACCAAGA	qPCR of RC4G0293000
qRC4G0293000-R	AATGGTAGTGGCTGGTGCTC
qRC4G0290600-F	CTCGGTGAAGGCAGCGAATA	qPCR of RC4G0290600
qRC4G0290600-R	TGTAAGCCTCAAGGTTGCCC
qRC1G0415000-F	TATTGCCTGGGCCTTTGGAG	qPCR of RC1G0415000
qRC1G0415000-R	CCATCAGCAAGCGTATTGGC
qRhUBI2-F	GCCCTGGTGCGTTCCCAACTG	qPCR of RhUBI2
qRhUBI2-R	CCTGCGTGTCTGTCCGCATTG
Rc-F	TATTTTTTGGTTACAATCATCACTC	biomass of Rosa chinensis
Rc-R	TGAAGAGAACAACTCATAAACCAA
CG11	AGCCTTATGTCCCTTCCCTTG	biomass of Botrytis cinerea
CG12	GAAGAGAAATGGAAAATGGTGAG
